# Supplementary material for: Transcriptomic Response and Molecular Adaptation Mechanisms of Common Carp (Cyprinus carpio) Intestine Under Dual Stress of High Temperature and Zinc
Source: Animals (Basel). 2026 Apr 27;16(9):1334. doi: 10.3390/ani16091334 (PMC13162933; doi:10.3390/ani16091334)
Supplement: Supplementary file 1 [file animals-16-01334-s001.zip › Table S1.xlsx]

## Sheet: Sheet1
Table S1. Specific primers for nine verified genes were used for qRT-PCR.
Gene ID	Name	Primer sequence
ENSCCRG00000007418	hsp90α-1	TCGCTCAGCTGATGTCTCTC
		CGCTCCTGTTTGTTGGGAATG
ENSCCRG00000007422	hsp90α-2	GCCAGAAAGCAGAAGCAGAC
		TCGTCGATGCCTAGTCCCA
ENSCCRG00000023972	serpinh1b-1	CAGCATGCCTTTGGCACATA
		CTTGCTGACCCAGTTGTCCA
ENSCCRG00000024067	serpinh1b-2	TAGCATGGAAGTCAGCCACG
		CGACGTAGAAGAGCTTGGGG
ENSCCRG00000037551	hsc70	CCAAGAACGGCCTTGAGTCG
		TGTCTGGTTTTTGTCCAGCC
ENSCCRG00000043736	hsp70.1	GCTGACAGGAATCCCACCTG
		CGTCCTCACTGATCTTGCCT
ENSCCRG00000024002	dhrs12	TCCAGCGTGCTCGTATGTTA
		GTACGGTCCCACCTCTTTTG
ENSCCRG00000013464	hsph1	TGAGGCGAAGATCGCTGAAT
		GCTGAGCTCACGCTGACTAT
ENSCCRG00000009928	dnaJA4	AACACTGGCTACCTGAGCAC
		TTACTGAGTCTGGCACTGGAC
