# Supplementary material for: Transcriptomic Response and Molecular Adaptation Mechanisms of Common Carp (Cyprinus carpio) Intestine Under Dual Stress of High Temperature and Zinc
Source: Animals (Basel). 2026 Apr 27;16(9):1334. doi: 10.3390/ani16091334 (PMC13162933; doi:10.3390/ani16091334)
Supplement: Supplementary file 1 [file animals-16-01334-s001.zip › Table S2.xlsx]

## Sheet: Raw FPKM
			Raw FPKM expression levels of all annotated genes
Gene_ID	C-1:read count	C-1:fpkm	C-2:read count	C-2:fpkm	C-3:read count	C-3:fpkm	Zn-1:read count	Zn-1:fpkm	Zn-2:read count	Zn-2:fpkm	Zn-3:read count	Zn-3:fpkm	H-1:read count	H-1:fpkm	H-2:read count	H-2:fpkm	H-3:read count	H-3:fpkm	H+Zn-1:read count	H+Zn-1:fpkm	H+Zn-2:read count	H+Zn-2:fpkm	H+Zn-3:read count	H+Zn-3:fpkm	Chromosome	Start Site	End Site	Direction	Length	Name	GO	KEGG	eggNOG Class	eggNOG	Description	BP	CC	MF	Pathway
ENSCCRG00000000007	253850	19445.6	131611	12975.5	208361	16586.1	213960	19333.5	161977	16901.3	202968	17259.4	29828	3774.37	61737	7718.62	57027	7131.95	206899	17548.6	164309	19628.5	51907	7278.13	MT	3779	4753	+	975	ND1	GO:0016020;GO:0055114	K03878	C	veNOG03758	NADH dehydrogenase subunit 1 [Source:NCBI gene;Acc:807764]	GO:0055114//obsolete oxidation-reduction process;	GO:0016020//membrane;	-	ko00190(Oxidative phosphorylation)
ENSCCRG00000000011	209608	14952.3	113796	10447.6	205671	15246.1	180364	15177	175782	17080.4	165068	13071.3	18630	2195.29	43804	5099.95	41106	4787.31	130161	10280.7	116392	12948.1	40552	5294.97	MT	4969	6015	+	1047	ND2	GO:0006120;GO:0008137;GO:0055114	K03879	C	veNOG12384	NADH dehydrogenase subunit 2 [Source:NCBI gene;Acc:807766]	GO:0006120//mitochondrial electron transport, NADH to ubiquinone;GO:0055114//obsolete oxidation-reduction process;	-	GO:0008137//NADH dehydrogenase (ubiquinone) activity;	ko00190(Oxidative phosphorylation)
ENSCCRG00000000017	4390302	211413	2320505	143815	3589883	179640	2754683	156474	1888484	123872	3727628	199261	300360	23892.2	207945	16343.1	291145	22889.2	1178897	62857	659033	49490.9	352388	31060.4	MT	6399	7949	+	1551	COX1	GO:0004129;GO:0009060;GO:0016021;GO:0020037;GO:0045277;GO:0055114	K02256	C	veNOG16612	cytochrome c oxidase subunit I [Source:NCBI gene;Acc:807765]	GO:0009060//aerobic respiration;GO:0055114//obsolete oxidation-reduction process;	GO:0016021//integral component of membrane;GO:0045277//respiratory chain complex IV;	GO:0004129//cytochrome-c oxidase activity;GO:0020037//heme binding;	ko04260(Cardiac muscle contraction);ko00190(Oxidative phosphorylation)
ENSCCRG00000000020	1077098	116419	880443	122478	1435013	161180	1089961	138968	806528	118744	811760	97398.3	148730	26555	159548	28145.7	153936	27164.1	667852	79926.7	387550	65325	156642	30990.5	MT	8109	8799	+	691	COX2	GO:0004129;GO:0005507;GO:0016020;GO:0016021;GO:0016491;GO:0022900	K02261	C	veNOG05068	cytochrome c oxidase subunit II [Source:NCBI gene;Acc:807772]	GO:0022900//electron transport chain;	GO:0016020//membrane;GO:0016021//integral component of membrane;	GO:0004129//cytochrome-c oxidase activity;GO:0005507//copper ion binding;GO:0016491//oxidoreductase activity;	ko04260(Cardiac muscle contraction);ko00190(Oxidative phosphorylation)
ENSCCRG00000000022	1858	841.027	527	307.016	1241	583.742	1272	679.182	513	316.304	1076	540.667	42	31.4044	190	140.368	61	45.0794	554	277.662	493	348.011	82	67.9404	MT	8877	9041	+	165	ATP8	GO:0000276;GO:0015078;GO:0015986	K02125	C	veNOG26886	ATP synthase F0 subunit 8 [Source:NCBI gene;Acc:807760]	GO:0015986//ATP synthesis coupled proton transport;	GO:0000276//mitochondrial proton-transporting ATP synthase complex, coupling factor F(o);	GO:0015078//proton transmembrane transporter activity;	ko00190(Oxidative phosphorylation)
ENSCCRG00000000023	203788	22252.1	219282	30816.4	310376	35218.1	310572	40002.7	197162	29325	150514	18244.1	21576	3891.71	76038	13551.1	54234	9668.26	291385	35229.1	270248	46018.9	49832	9959.8	MT	9035	9718	+	684	ATP6	GO:0015078;GO:0015986;GO:0045263	K02126	C	veNOG16817	ATP synthase F0 subunit 6 [Source:NCBI gene;Acc:807763]	GO:0015986//ATP synthesis coupled proton transport;	GO:0045263//proton-transporting ATP synthase complex, coupling factor F(o);	GO:0015078//proton transmembrane transporter activity;	ko00190(Oxidative phosphorylation)
ENSCCRG00000000024	2051687	194956	1196207	146291	1854663	183137	1482055	166121	1057572	136886	1687201	177970	135662	21294.2	128603	19944.7	159924	24809.8	801714	84350.3	505846	74959.3	169547	29489.4	MT	9718	10503	+	786	COX3	GO:0004129;GO:0015002;GO:0016020;GO:0019646;GO:0022904	K02262	C	veNOG10983	cytochrome c oxidase subunit III [Source:NCBI gene;Acc:807767]	GO:0019646//aerobic electron transport chain;GO:0022904//respiratory electron transport chain;	GO:0016020//membrane;	GO:0004129//cytochrome-c oxidase activity;GO:0015002//obsolete heme-copper terminal oxidase activity;	ko04260(Cardiac muscle contraction);ko00190(Oxidative phosphorylation)
ENSCCRG00000000026	31214	6641.87	44094	12075.6	97376	21531.7	70696	17744.8	59272	17179.6	25527	6029.68	5018	1763.8	7975	2769.63	11666	4052.73	28992	6830.63	27069	8982.45	10462	4074.8	MT	10575	10925	+	351	ND3	GO:0008137;GO:0055114	K03880	C	veNOG23901	NADH dehydrogenase subunit 3 [Source:NCBI gene;Acc:807771]	GO:0055114//obsolete oxidation-reduction process;	-	GO:0008137//NADH dehydrogenase (ubiquinone) activity;	ko00190(Oxidative phosphorylation)
ENSCCRG00000000028	32423	8153.51	14582	4719.5	23004	6011.46	25542	7576.72	18157	6219.55	30218	8435.5	1575	654.258	4586	1882.25	2785	1143.41	15660	4360.39	14067	5516.64	2658	1223.48	MT	10994	11290	+	297	ND4L	GO:0016651;GO:0042773;GO:0055114	K03882	C	veNOG25336	NADH dehydrogenase subunit 4L [Source:NCBI gene;Acc:807768]	GO:0042773//ATP synthesis coupled electron transport;GO:0055114//obsolete oxidation-reduction process;	-	GO:0016651//oxidoreductase activity, acting on NAD(P)H;	ko00190(Oxidative phosphorylation)
ENSCCRG00000000029	323066	17472.1	166265	11572.9	253321	14236.8	261058	16654.3	205201	15116.7	276529	16601.6	21186	1892.69	56999	5031.21	40901	3611.38	226411	13557.9	162791	13729.9	42249	4182.36	MT	11284	12664	+	1381	ND4	GO:0006120;GO:0008137;GO:0042773;GO:0055114	K03881	C	veNOG09898	NADH dehydrogenase subunit 4 [Source:NCBI gene;Acc:807770]	GO:0006120//mitochondrial electron transport, NADH to ubiquinone;GO:0042773//ATP synthesis coupled electron transport;GO:0055114//obsolete oxidation-reduction process;	-	GO:0008137//NADH dehydrogenase (ubiquinone) activity;	ko00190(Oxidative phosphorylation)
ENSCCRG00000000033	170936	6999.34	103804	5470.46	153211	6519.26	162024	7825.96	111043	6193.52	152621	6937.31	10714	724.69	43862	2931.31	20979	1402.47	145642	6603.16	84462	5393.44	28025	2100.48	MT	12880	14703	+	1824	ND5	GO:0008137;GO:0042773;GO:0055114	K03883	C	veNOG15058	NADH dehydrogenase subunit 5 [Source:NCBI gene;Acc:807769]	GO:0042773//ATP synthesis coupled electron transport;GO:0055114//obsolete oxidation-reduction process;	-	GO:0008137//NADH dehydrogenase (ubiquinone) activity;	ko00190(Oxidative phosphorylation)
ENSCCRG00000000034	22602	3252.58	20320	3763.49	31213	4667.68	30455	5169.81	22983	4505.16	19067	3045.91	2713	644.923	11886	2791.69	7054	1657.3	32798	5226.01	20502	4601.07	8788	2314.84	MT	14700	15218	-	519	ND6	GO:0008137;GO:0055114	K03884	C	opiNOG33298;NOG74952;veNOG21268	NADH dehydrogenase subunit 6 [Source:NCBI gene;Acc:807762]	GO:0055114//obsolete oxidation-reduction process;	-	GO:0008137//NADH dehydrogenase (ubiquinone) activity;	ko00190(Oxidative phosphorylation)
ENSCCRG00000000036	883229	57814.4	509648	42935.8	759079	51633.9	733252	56617.5	452370	40334.7	770865	56013.7	91088	9849.19	204145	21809.8	176798	18894	824401	59750.7	662911	67670.5	148585	17802.8	MT	15293	16433	+	1141	CYTB	GO:0006122;GO:0008121;GO:0009055;GO:0016020;GO:0016491;GO:0022904;GO:0045275	K00412	C	veNOG11779	cytochrome b [Source:NCBI gene;Acc:807761]	GO:0006122//mitochondrial electron transport, ubiquinol to cytochrome c;GO:0022904//respiratory electron transport chain;	GO:0016020//membrane;GO:0045275//respiratory chain complex III;	GO:0008121//ubiquinol-cytochrome-c reductase activity;GO:0009055//electron transfer activity;GO:0016491//oxidoreductase activity;	ko04260(Cardiac muscle contraction);ko00190(Oxidative phosphorylation)
ENSCCRG00000000039	0	0	0	0	0	0	0	0	1	0.0971683	0	0	0	0	0	0	0	0	0	0	0	0	0	0	1	1865	2911	-	1047	HTR1F	GO:0004930;GO:0004993;GO:0005887;GO:0007186;GO:0016021	K04153	T	veNOG04059	5-hydroxytryptamine receptor 1F-like [Source:NCBI gene;Acc:109063716]	GO:0007186//G protein-coupled receptor signaling pathway;	GO:0005887//integral component of plasma membrane;GO:0016021//integral component of membrane;	GO:0004930//G protein-coupled receptor activity;GO:0004993//G protein-coupled serotonin receptor activity;	ko04080(Neuroactive ligand-receptor interaction)
ENSCCRG00000000041	0	0	1	0.0892523	0	0	0	0	0	0	0	0	0	0	0	0	0	0	0	0	1	0.108147	2	0.253871	1	128442	129594	+	1077	-	-	K20395	R	veNOG26594;veNOG26826	-	-	-	-	-
ENSCCRG00000000042	0	0	0	0	0	0	0	0	0	0	0	0	2	0.501522	3	0.743284	1	0.247838	0	0	3	0.710208	0	0	1	132811	141875	+	492	-	-	K20395	R	veNOG26594	-	-	-	-	-
ENSCCRG00000000043	0	0	0	0	0	0	0	0	0	0	0	0	0	0	0	0	0	0	0	0	0	0	0	0	1	146631	147875	-	1114	-	-	-	TR	veNOG18838;veNOG24293	-	-	-	-	-
ENSCCRG00000000044	0	0	0	0	0	0	0	0	0	0	0	0	0	0	0	0	0	0	0	0	0	0	0	0	1	189038	211599	-	1302	-	GO:0005044;GO:0016020	K13912	SR	veNOG04547;NOG04258	-	-	GO:0016020//membrane;	GO:0005044//scavenger receptor activity;	-
ENSCCRG00000000045	0	0	0	0	2	0.101322	0	0	0	0	0	0	0	0	0	0	0	0	8	0.431838	0	0	0	0	1	222639	229762	-	1532	-	-	-	S	opiNOG61689;veNOG27209;opiNOG59464	-	-	-	-	-
ENSCCRG00000000046	0	0	0	0	0	0	0	0	0	0	0	0	0	0	0	0	1	0.087787	0	0	0	0	0	0	1	239825	241745	-	1389	neurod6a	GO:0006355;GO:0007399;GO:0046983;GO:0050769	K09080	K	veNOG00605	neuronal differentiation 6a [Source:NCBI gene;Acc:114414]	GO:0006355//regulation of transcription, DNA-templated;GO:0007399//nervous system development;GO:0050769//positive regulation of neurogenesis;	-	GO:0046983//protein dimerization activity;	-
ENSCCRG00000000047	98	16.4851	69	14.9383	80	13.9843	71	14.0883	143	32.7661	251	46.8697	294	81.6939	145	39.8092	167	45.8634	93	17.3217	53	13.9035	70	21.5533	1	278780	283635	+	444	gng2	GO:0003924;GO:0005834;GO:0007186	K07826	T	veNOG24608	guanine nucleotide-binding protein G(I)/G(S)/G(O) subunit gamma-2-like [Source:NCBI gene;Acc:109103800]	GO:0007186//G protein-coupled receptor signaling pathway;	GO:0005834//heterotrimeric G-protein complex;	GO:0003924//GTPase activity;	ko04371(Apelin signaling pathway)
ENSCCRG00000000048	0	0	0	0	0	0	0	0	0	0	0	0	8	0.380199	6	0.281738	0	0	0	0	0	0	0	0	1	290910	306590	+	2596	gabra2a	GO:0004888;GO:0004890;GO:0005216;GO:0005230;GO:0006811;GO:0006821;GO:0007214;GO:0016020;GO:0016021;GO:0034220	K05175	T	veNOG03383	gamma-aminobutyric acid type A receptor alpha2 subunit a [Source:ZFIN;Acc:ZDB-GENE-141216-16]	GO:0006811//ion transport;GO:0006821//chloride transport;GO:0007214//gamma-aminobutyric acid signaling pathway;GO:0034220//ion transmembrane transport;	GO:0016020//membrane;GO:0016021//integral component of membrane;	GO:0004888//transmembrane signaling receptor activity;GO:0004890//GABA-A receptor activity;GO:0005216//ion channel activity;GO:0005230//extracellular ligand-gated ion channel activity;	ko04080(Neuroactive ligand-receptor interaction)
ENSCCRG00000000049	0	0	0	0	0	0	0	0	0	0	0	0	1	0.0858556	0	0	0	0	0	0	0	0	0	0	1	312872	320437	+	1437	gabrg1	GO:0004888;GO:0004890;GO:0005216;GO:0005230;GO:0006811;GO:0006821;GO:0007214;GO:0016021;GO:0034220;GO:0004888;GO:0004890;GO:0005216;GO:0005230;GO:0006811;GO:0006821;GO:0007214;GO:0016021;GO:0034220	K05186	T	veNOG08111	gamma-aminobutyric acid type A receptor gamma1 subunit [Source:ZFIN;Acc:ZDB-GENE-141215-66]	GO:0006811//ion transport;GO:0006821//chloride transport;GO:0007214//gamma-aminobutyric acid signaling pathway;GO:0034220//ion transmembrane transport;GO:0006811//ion transport;GO:0006821//chloride transport;GO:0007214//gamma-aminobutyric acid signaling pathway;GO:0034220//ion transmembrane transport;	GO:0016021//integral component of membrane;GO:0016021//integral component of membrane;	GO:0004888//transmembrane signaling receptor activity;GO:0004890//GABA-A receptor activity;GO:0005216//ion channel activity;GO:0005230//extracellular ligand-gated ion channel activity;GO:0004888//transmembrane signaling receptor activity;GO:0004890//GABA-A receptor activity;GO:0005216//ion channel activity;GO:0005230//extracellular ligand-gated ion channel activity;	ko04080(Neuroactive ligand-receptor interaction)
ENSCCRG00000000050	0	0	2	0.358006	0	0	3	0.492187	0	0	0	0	0	0	0	0	1	0.227069	0	0	0	0	0	0	1	346747	348577	+	537	-	GO:0004888;GO:0005216;GO:0005230;GO:0006811;GO:0016021;GO:0034220	K05181	T	veNOG23869;veNOG03613	-	GO:0006811//ion transport;GO:0034220//ion transmembrane transport;	GO:0016021//integral component of membrane;	GO:0004888//transmembrane signaling receptor activity;GO:0005216//ion channel activity;GO:0005230//extracellular ligand-gated ion channel activity;	ko04080(Neuroactive ligand-receptor interaction)
ENSCCRG00000000051	446	31.0444	380	34.0423	319	23.0741	409	33.582	355	33.6589	272	21.017	635	73.0128	550	62.483	228	25.91	771	59.4216	591	64.1531	629	80.14	1	418014	419430	+	1073	osr2	GO:0003676	K09215	K	veNOG00411	protein odd-skipped-related 2-like [Source:NCBI gene;Acc:109104312]	-	-	GO:0003676//nucleic acid binding;	-
ENSCCRG00000000052	20	0.33575	46	0.993872	96	1.67472	34	0.673286	110	2.51537	55	1.02495	39	1.0815	16	0.438386	34	0.931857	18	0.33458	15	0.392698	38	1.16767	1	429555	514522	+	4449	inpp4b	GO:0016316;GO:0016316;GO:0016316;GO:0016316	K01109	T	veNOG13787	inositol polyphosphate-4-phosphatase type II B [Source:ZFIN;Acc:ZDB-GENE-090312-97]	-	-	GO:0016316//phosphatidylinositol-3,4-bisphosphate 4-phosphatase activity;GO:0016316//phosphatidylinositol-3,4-bisphosphate 4-phosphatase activity;GO:0016316//phosphatidylinositol-3,4-bisphosphate 4-phosphatase activity;GO:0016316//phosphatidylinositol-3,4-bisphosphate 4-phosphatase activity;	ko04070(Phosphatidylinositol signaling system);ko00562(Inositol phosphate metabolism)
ENSCCRG00000000056	51	8.94146	18	4.06161	49	8.92729	33	6.82476	64	15.2842	48	9.34186	55	15.9286	78	22.3195	54	15.4567	45	8.7356	50	13.6707	67	21.5012	1	9102356	9104145	-	426	-	-	K03955	C	veNOG19918	-	-	-	-	ko00190(Oxidative phosphorylation);ko00061(Fatty acid biosynthesis)
ENSCCRG00000000057	0	0	0	0	0	0	0	0	0	0	0	0	0	0	0	0	0	0	0	0	0	0	0	0	2	1110468	1110671	-	204	-	GO:0000786;GO:0003677;GO:0046982	K11252	B	spriNOG16727;NOG50035	-	-	GO:0000786//nucleosome;	GO:0003677//DNA binding;GO:0046982//protein heterodimerization activity;	-
ENSCCRG00000000058	62	3.64616	117	8.85558	65	3.97231	55	3.81542	156	12.4966	30	1.95848	77	7.48018	80	7.67865	94	9.0252	170	11.0697	142	13.0231	138	14.855	1	521275	524048	-	1270	-	GO:0005126;GO:0005576;GO:0006955	K05433	-	-	-	GO:0006955//immune response;	GO:0005576//extracellular region;	GO:0005126//cytokine receptor binding;	ko04672(Intestinal immune network for IgA production);ko04060(Cytokine-cytokine receptor interaction)
ENSCCRG00000000059	0	0	0	0	12	1.26715	7	0.839061	0	0	0	0	1	0.167856	2	0.331697	0	0	0	0	0	0	2	0.371998	1	529413	530783	+	735	dand5	GO:0001706;GO:0001707;GO:0001947;GO:0003140;GO:0003146;GO:0007368;GO:0010084;GO:0032926;GO:0035050;GO:0035462;GO:0061966	K01645	W	veNOG15749	DAN domain family, member 5 [Source:ZFIN;Acc:ZDB- GENE-040421-2]	GO:0001706//endoderm formation;GO:0001707//mesoderm formation;GO:0001947//heart looping;GO:0003140//determination of left/right asymmetry in lateral mesoderm;GO:0003146//heart jogging;GO:0007368//determination of left/right symmetry;GO:0010084//specification of animal organ axis polarity;GO:0032926//negative regulation of activin receptor signaling pathway;GO:0035050//embryonic heart tube develop…	-	-	ko04310(Wnt signaling pathway)
ENSCCRG00000000060	0	0	0	0	0	0	0	0	0	0	0	0	3	0.139249	3	0.137583	0	0	0	0	0	0	0	0	1	565503	568839	-	2658	slitrk2	GO:0005515	-	T	veNOG01735	SLIT and NTRK-like family, member 2 [Source:ZFIN;Acc:ZDB-GENE-080327-7]	-	-	GO:0005515//protein binding;	-
ENSCCRG00000000061	0	0	0	0	0	0	0	0	0	0	0	0	2	0.154701	2	0.152851	0	0	0	0	0	0	1	0.0857112	1	662530	668598	-	1595	prokr1a	GO:0004930;GO:0007186;GO:0016021	K08379	T	KOG3656;veNOG09038	prokineticin receptor 2-like [Source:NCBI gene;Acc:109104801]	GO:0007186//G protein-coupled receptor signaling pathway;	GO:0016021//integral component of membrane;	GO:0004930//G protein-coupled receptor activity;	-
ENSCCRG00000000062	125	9.64457	100	9.93024	73	5.85303	153	13.9251	122	12.822	136	11.6484	55	7.00991	67	8.4372	133	16.7536	36	3.07551	44	5.29428	46	6.49652	1	673907	675944	-	968	snrpb2	GO:0003676	K11094	A	veNOG08832	U2 small nuclear ribonucleoprotein B''-like [Source:NCBI gene;Acc:109105097]	-	-	GO:0003676//nucleic acid binding;	ko03040(Spliceosome)
ENSCCRG00000000063	225	13.0168	188	13.998	94	5.65113	182	12.4202	217	17.1003	319	20.4864	69	6.59399	84	7.93144	108	10.2007	70	4.48396	67	6.04475	50	5.29471	1	676595	680601	-	1291	rnaseh2a	GO:0003676;GO:0003723;GO:0004523;GO:0016070;GO:0003676;GO:0003723;GO:0004523	K10743	L	veNOG06101	ribonuclease H2 subunit A [Source:NCBI gene;Acc:109104875]	GO:0016070//RNA metabolic process;	-	GO:0003676//nucleic acid binding;GO:0003723//RNA binding;GO:0004523//RNA-DNA hybrid ribonuclease activity;GO:0003676//nucleic acid binding;GO:0003723//RNA binding;GO:0004523//RNA-DNA hybrid ribonuclease activity;	ko03030(DNA replication)
ENSCCRG00000000064	156	27.4794	293	66.4258	178	32.5827	248	51.531	303	72.7023	134	26.2024	288	83.8015	263	75.6116	465	133.727	376	73.3351	231	63.4565	258	83.1863	1	682122	684330	+	424	prdx2	GO:0051920;GO:0055114	K03386	O	veNOG01638	peroxiredoxin 2 [Source:ZFIN;Acc:ZDB-GENE-030326- 2]	GO:0055114//obsolete oxidation-reduction process;	-	GO:0051920//peroxiredoxin activity;	-
ENSCCRG00000000065	127	4.43239	176	7.90558	106	3.84437	144	5.92832	69	3.28025	73	2.8282	151	8.70539	99	5.63924	442	25.185	165	6.37617	56	3.04792	167	10.6684	1	686502	699059	-	2140	junba	GO:0003677;GO:0003700;GO:0006355;GO:0006357;GO:0051726	K09028	K	veNOG00058	JunB proto-oncogene, AP-1 transcription factor subunit a [Source:ZFIN;Acc:ZDB-GENE-040426-2172]	GO:0006355//regulation of transcription, DNA-templated;GO:0006357//regulation of transcription by RNA polymerase II;GO:0051726//regulation of cell cycle;	-	GO:0003677//DNA binding;GO:0003700//DNA-binding transcription factor activity;	-
ENSCCRG00000000066	10	0.557786	9	0.646096	57	3.30391	13	0.855354	18	1.36761	52	3.21977	22	2.02706	5	0.455185	5	0.455326	3	0.185281	14	1.2178	3	0.306294	1	735855	743013	+	1339	ppp1r14ba	GO:0005737;GO:0042325;GO:0005737;GO:0042325	K17555	T	veNOG22091	protein phosphatase 1 regulatory subunit 14B-like [Source:NCBI gene;Acc:109105289]	GO:0042325//regulation of phosphorylation;GO:0042325//regulation of phosphorylation;	GO:0005737//cytoplasm;GO:0005737//cytoplasm;	-	-
ENSCCRG00000000067	0	0	12	4.52351	21	6.39164	19	6.56442	12	4.78754	0	0	51	24.6749	54	25.8138	45	21.5182	59	19.1338	40	18.2705	46	24.6613	1	744351	745827	-	255	fkbp2	GO:0003755	K09569	O	veNOG09488	FKBP prolyl isomerase 2 [Source:ZFIN;Acc:ZDB-GENE- 040912-126]	-	-	GO:0003755//peptidyl-prolyl cis-trans isomerase activity;	-
ENSCCRG00000000068	0	0	7	0.247653	16	0.45705	3	0.097278	2	0.0748879	23	0.701843	47	2.13419	40	1.79461	30	1.34637	4	0.121748	2	0.0857374	16	0.805061	1	770574	781299	+	2717	-	GO:0003906;GO:0005515;GO:0006302;GO:0008408;GO:0003906;GO:0005515;GO:0006302;GO:0008408	K13295	SR	meNOG59159;veNOG04635	-	GO:0006302//double-strand break repair;GO:0006302//double-strand break repair;	-	GO:0003906//DNA-(apurinic or apyrimidinic site) endonuclease activity;GO:0005515//protein binding;GO:0008408//3'-5' exonuclease activity;GO:0003906//DNA-(apurinic or apyrimidinic site) endonuclease activity;GO:0005515//protein binding;GO:0008408//3'-5' exonuclease activity;	-
ENSCCRG00000000069	0	0	0	0	0	0	0	0	0	0	0	0	0	0	0	0	0	0	0	0	0	0	0	0	1	783647	784124	+	252	-	-	K16611	Z	veNOG05367	-	-	-	-	-
ENSCCRG00000000070	0	0	0	0	0	0	0	0	1	0.117477	15	1.43607	20	2.84929	17	2.39293	17	2.39367	3	0.286479	3	0.40349	5	0.789315	1	831928	833306	+	866	grb2a	GO:0005515	K04364	T	veNOG10182	growth factor receptor-bound protein 2a [Source:ZFIN;Acc:ZDB-GENE-041121-1]	-	-	GO:0005515//protein binding;	ko04912(GnRH signaling pathway);ko04910(Insulin signaling pathway);ko04540(Gap junction);ko04510(Focal adhesion);ko04150(mTOR signaling pathway);ko04068(FoxO signaling pathway);ko04012(ErbB signaling pathway);ko04010(MAPK signaling pathway)
ENSCCRG00000000071	4	0.569048	1	0.183095	6	0.887003	5	0.839061	12	2.32538	0	0	14	3.28998	12	2.78625	10	2.32259	25	3.93795	17	3.77155	17	4.42678	1	836909	838974	+	525	-	-	-	J	meNOG17532;veNOG12214	-	-	-	-	-
ENSCCRG00000000072	0	0	0	0	0	0	0	0	0	0	0	0	0	0	0	0	0	0	0	0	0	0	0	0	2	1112217	1112627	-	411	-	GO:0000786;GO:0003677;GO:0046982	K11253	B	COG2036;veNOG19181	histone H3-like [Source:NCBI gene;Acc:109067593]	-	GO:0000786//nucleosome;	GO:0003677//DNA binding;GO:0046982//protein heterodimerization activity;	-
ENSCCRG00000000073	66	1.37731	13	0.349154	21	0.455398	59	1.45236	24	0.682214	82	1.89956	46	1.5857	67	2.28198	57	1.94198	11	0.254168	23	0.748507	40	1.52791	1	858662	937125	+	3579	atg4da	GO:0021702;GO:0098749	K08342	O	veNOG08826	autophagy related 4D, cysteine peptidase a [Source:ZFIN;Acc:ZDB-GENE-041111-102]	GO:0021702//cerebellar Purkinje cell differentiation;GO:0098749//cerebellar neuron development;	-	-	ko04140(Autophagy - animal);ko04136(Autophagy - other)
ENSCCRG00000000074	0	0	13	0.333855	0	0	2	0.0470753	9	0.244621	9	0.199354	19	0.626266	30	0.977013	15	0.488657	21	0.463969	10	0.311179	11	0.401764	1	9106811	9112284	-	3743	-	GO:0000724;GO:0003677;GO:0005515;GO:0000724;GO:0003677;GO:0005515	K10897	S	fiNOG17460;veNOG03047	-	GO:0000724//double-strand break repair via homologous recombination;GO:0000724//double-strand break repair via homologous recombination;	-	GO:0003677//DNA binding;GO:0005515//protein binding;GO:0003677//DNA binding;GO:0005515//protein binding;	ko03460(Fanconi anemia pathway);ko03440(Homologous recombination)
ENSCCRG00000000078	0	0	0	0	0	0	0	0	0	0	0	0	0	0	0	0	0	0	0	0	0	0	0	0	2	1113338	1113724	-	387	hist1h2a5	GO:0000786;GO:0003677;GO:0046982	K11251	B	veNOG19481	histone H2A-like [Source:NCBI gene;Acc:109112494]	-	GO:0000786//nucleosome;	GO:0003677//DNA binding;GO:0046982//protein heterodimerization activity;	ko04217(Necroptosis)
ENSCCRG00000000090	515	12.3718	273	8.44067	249	6.21601	302	8.55794	184	6.02099	863	23.014	329	13.0557	245	9.60604	304	11.923	103	2.73972	95	3.55904	132	5.80432	1	869174	948798	+	3109	actr2a	GO:0005524;GO:0005856;GO:0005885;GO:0007015;GO:0034314;GO:0005524;GO:0005856;GO:0005885;GO:0007015;GO:0034314;GO:0005524;GO:0005856;GO:0005885;GO:0007015;GO:0034314;GO:0005524;GO:0005856;GO:0005885;GO:0007015;GO:0034314;GO:0005524;GO:0005856;GO:0005885;GO:0007015;GO:0034314;GO:0005524;GO:0005856;GO:0005885;GO:0007015;GO:0034314;GO:0005524;GO:0005856;GO:0005885;GO:0007015;GO:0034314;GO:0005524;GO:…	K17260	Z	veNOG06666	actin-related protein 2-A [Source:NCBI gene;Acc:109105997]	GO:0007015//actin filament organization;GO:0034314//Arp2/3 complex-mediated actin nucleation;GO:0007015//actin filament organization;GO:0034314//Arp2/3 complex-mediated actin nucleation;GO:0007015//actin filament organization;GO:0034314//Arp2/3 complex-mediated actin nucleation;GO:0007015//actin filament organization;GO:0034314//Arp2/3 complex-mediated actin nucleation;GO:0007015//actin filament …	GO:0005856//cytoskeleton;GO:0005885//Arp2/3 protein complex;GO:0005856//cytoskeleton;GO:0005885//Arp2/3 protein complex;GO:0005856//cytoskeleton;GO:0005885//Arp2/3 protein complex;GO:0005856//cytoskeleton;GO:0005885//Arp2/3 protein complex;GO:0005856//cytoskeleton;GO:0005885//Arp2/3 protein complex;GO:0005856//cytoskeleton;GO:0005885//Arp2/3 protein complex;GO:0005856//cytoskeleton;GO:0005885//Ar…	GO:0005524//ATP binding;GO:0005524//ATP binding;GO:0005524//ATP binding;GO:0005524//ATP binding;GO:0005524//ATP binding;GO:0005524//ATP binding;GO:0005524//ATP binding;GO:0005524//ATP binding;GO:0005524//ATP binding;	ko05132(Salmonella infection);ko04810(Regulation of actin cytoskeleton);ko04530(Tight junction);ko04144(Endocytosis)
ENSCCRG00000000091	70	12.0187	164	36.2401	56	9.99153	30	6.07596	287	67.1218	0	0	291	82.5332	329	92.1946	162	45.4107	179	34.0294	253	67.7425	298	93.6538	8	12503753	12504347	-	435	mgst1.2	-	K00799	O	veNOG17420	microsomal glutathione S-transferase 1.2 [Source:ZFIN;Acc:ZDB-GENE-040704-59]	-	-	-	ko00983(Drug metabolism - other enzymes);ko00982(Drug metabolism - cytochrome P450);ko00980(Metabolism of xenobiotics by cytochrome P450);ko00480(Glutathione metabolism)
ENSCCRG00000000092	0	0	10	0.698073	0	0	0	0	0	0	0	0	1	0.0895965	0	0	0	0	0	0	0	0	0	0	6	7433382	7435502	+	1377	ptx4	-	-	R	veNOG08935	pentraxin 4, long [Source:ZFIN;Acc:ZDB-GENE-120215- 70]	-	-	-	-
ENSCCRG00000000093	0	0	0	0	0	0	0	0	0	0	0	0	0	0	0	0	0	0	0	0	0	0	0	0	3	9315988	9316721	-	420	-	-	K06492	R	veNOG27082;veNOG35279;veNOG25100	-	-	-	-	ko04514(Cell adhesion molecules)
ENSCCRG00000000094	0	0	0	0	0	0	0	0	0	0	0	0	0	0	0	0	0	0	0	0	0	0	0	0	3	13455855	13457615	+	1652	-	-	-	R	veNOG21552;veNOG23190	-	-	-	-	-
ENSCCRG00000000096	0	0	11	0.962998	0	0	0	0	1	0.092655	0	0	4	0.449451	9	0.999169	0	0	10	0.753161	1	0.106078	0	0	3	9323086	9325445	-	1098	-	-	K06492	TR	veNOG27082;opiNOG67297;veNOG25100	-	-	-	-	ko04514(Cell adhesion molecules)
ENSCCRG00000000097	0	0	8	0.291618	0	0	2	0.0668195	20	0.771598	28	0.880338	5	0.23393	5	0.231131	1	0.0462405	10	0.313603	8	0.353354	2	0.103686	3	13466365	13469314	-	2637	-	-	-	R	veNOG06420	-	-	-	-	-
ENSCCRG00000000098	0	0	0	0	0	0	0	0	0	0	0	0	9	1.14945	2	0.252378	1	0.126228	0	0	0	0	0	0	3	19858491	19859456	+	966	tas2r200.2	GO:0004930;GO:0007186;GO:0016021;GO:0050909	K08474	T	veNOG33218;opiNOG23651;veNOG35405	taste receptor, type 2, member 200, tandem duplicate 2 [Source:ZFIN;Acc:ZDB-GENE-050510-4]	GO:0007186//G protein-coupled receptor signaling pathway;GO:0050909//sensory perception of taste;	GO:0016021//integral component of membrane;	GO:0004930//G protein-coupled receptor activity;	-
ENSCCRG00000000099	0	0	8	2.02902	0	0	0	0	4	1.07372	16	3.50012	43	13.9976	46	14.7951	25	8.04328	9	1.96378	15	4.6098	22	7.93563	9	20589385	20590978	+	379	-	-	K14692	P	veNOG03056	-	-	-	-	-
ENSCCRG00000000100	0	0	0	0	0	0	0	0	0	0	0	0	0	0	0	0	0	0	0	0	0	0	0	0	5	12919126	12921648	+	1596	-	-	-	SR	veNOG00497;opiNOG09912;opiNOG23704;veNOG13581	-	-	-	-	-
ENSCCRG00000000101	99	19.8765	65	16.796	52	10.8491	92	21.7885	93	25.4338	96	21.3959	207	68.6519	109	35.7176	155	50.8068	23	5.11299	36	11.2717	53	19.4774	8	10247595	10249857	+	372	-	GO:0016491;GO:0016616;GO:0019752;GO:0055114	K00016	C	veNOG01780;COG0039	-	GO:0019752//carboxylic acid metabolic process;GO:0055114//obsolete oxidation-reduction process;	-	GO:0016491//oxidoreductase activity;GO:0016616//oxidoreductase activity, acting on the CH-OH group of donors, NAD or NADP as acceptor;	ko00640(Propanoate metabolism);ko00620(Pyruvate metabolism);ko00270(Cysteine and methionine metabolism);ko00010(Glycolysis / Gluconeogenesis)
ENSCCRG00000000102	176	21.6914	258	40.9244	468	59.9386	443	64.4042	586	98.3776	143	19.5643	1636	333.07	1231	247.619	1306	262.787	2191	298.992	2832	544.315	1066	240.482	8	12505343	12507379	-	606	mgst1.2	-	K00799	O	veNOG17420	microsomal glutathione S-transferase 1-like [Source:NCBI gene;Acc:109075623]	-	-	-	ko00983(Drug metabolism - other enzymes);ko00982(Drug metabolism - cytochrome P450);ko00980(Metabolism of xenobiotics by cytochrome P450);ko00480(Glutathione metabolism)
ENSCCRG00000000103	0	0	16	1.03989	29	1.52182	22	1.3105	35	2.40753	176	9.86612	99	8.25833	116	9.56068	355	29.268	45	2.51614	92	7.24518	130	12.0164	3	25408	27341	+	1479	gadd45bb	GO:0005634;GO:0051726;GO:0005634;GO:0051726	K04402	D	veNOG06566	growth arrest and DNA-damage-inducible, beta b [Source:ZFIN;Acc:ZDB-GENE-050223-1]	GO:0051726//regulation of cell cycle;GO:0051726//regulation of cell cycle;	GO:0005634//nucleus;GO:0005634//nucleus;	-	ko04218(Cellular senescence);ko04210(Apoptosis);ko04115(p53 signaling pathway);ko04110(Cell cycle);ko04068(FoxO signaling pathway);ko04010(MAPK signaling pathway)
ENSCCRG00000000104	0	0	0	0	0	0	0	0	0	0	0	0	3	0.386754	7	0.89163	1	0.127415	0	0	1	0.121708	1	0.142852	3	19860436	19861780	-	957	gstt1a	GO:0005515;GO:0005515	K00799	O	veNOG05129	glutathione S-transferase theta 1a [Source:ZFIN;Acc:ZDB-GENE-031001-13]	-	-	GO:0005515//protein binding;GO:0005515//protein binding;	ko00983(Drug metabolism - other enzymes);ko00982(Drug metabolism - cytochrome P450);ko00980(Metabolism of xenobiotics by cytochrome P450);ko00480(Glutathione metabolism)
ENSCCRG00000000105	0	0	0	0	0	0	0	0	0	0	0	0	0	0	0	0	0	0	0	0	0	0	0	0	6	14381681	14382870	+	954	sox1b	GO:0006355;GO:0007399	K09267	K	veNOG05519	SRY-box transcription factor 1b [Source:NCBI gene;Acc:562710]	GO:0006355//regulation of transcription, DNA-templated;GO:0007399//nervous system development;	-	-	-
ENSCCRG00000000106	4	0.672861	5	1.08249	14	2.44725	11	2.18269	2	0.458267	20	3.73464	23	6.39102	34	9.33458	10	2.74631	15	2.79382	9	2.36096	18	5.54227	9	17938712	17940087	+	444	-	-	K07364	T	opiNOG08922;veNOG02722	-	-	-	-	-
ENSCCRG00000000107	264	29.2111	319	45.4278	420	48.2924	380	49.5979	498	75.0579	556	68.2925	1090	199.227	742	133.998	1099	198.53	583	71.4257	576	99.3913	538	108.962	8	10250338	10251141	+	675	-	GO:0003824;GO:0005975;GO:0016616;GO:0055114	K00016	C	veNOG01780;COG0039	-	GO:0005975//carbohydrate metabolic process;GO:0055114//obsolete oxidation-reduction process;	-	GO:0003824//catalytic activity;GO:0016616//oxidoreductase activity, acting on the CH-OH group of donors, NAD or NADP as acceptor;	ko00640(Propanoate metabolism);ko00620(Pyruvate metabolism);ko00270(Cysteine and methionine metabolism);ko00010(Glycolysis / Gluconeogenesis)
ENSCCRG00000000108	0	0	3	0.230331	1	0.0619911	0	0	0	0	0	0	2	0.197084	4	0.389452	6	0.584359	0	0	0	0	4	0.436771	9	4899573	4903638	+	1252	ydjc	GO:0003824;GO:0005975;GO:0003824;GO:0005975	-	R	veNOG07891	YdjC chitooligosaccharide deacetylase homolog [Source:NCBI gene;Acc:569036]	GO:0005975//carbohydrate metabolic process;GO:0005975//carbohydrate metabolic process;	-	GO:0003824//catalytic activity;GO:0003824//catalytic activity;	-
ENSCCRG00000000109	0	0	0	0	0	0	0	0	0	0	0	0	0	0	0	0	0	0	0	0	0	0	0	0	9	17941055	17941267	+	213	-	-	K08732	T	veNOG05321	-	-	-	-	-
ENSCCRG00000000110	0	0	0	0	0	0	0	0	0	0	0	0	0	0	0	0	1	0.353438	0	0	0	0	0	0	8	10251707	10252155	-	345	kiss2	-	-	R	veNOG26364	kisspeptin 2 [Source:ZFIN;Acc:ZDB-GENE-090526-1]	-	-	-	-
ENSCCRG00000000112	174	8.50499	227	14.2803	117	5.94287	162	9.3406	134	8.9218	500	27.1299	368	29.7132	318	25.369	443	35.3519	78	4.22145	128	9.757	227	20.3096	10	5985240	6092591	-	1528	eif1axa	GO:0003723;GO:0003743;GO:0006413;GO:0003723;GO:0003743;GO:0006413;GO:0003723;GO:0003743;GO:0006413;GO:0003723;GO:0003743;GO:0006413;GO:0003723;GO:0003743;GO:0006413;GO:0003723;GO:0003743;GO:0006413;GO:0003723;GO:0003743;GO:0006413	K03236	J	veNOG16623	eukaryotic translation initiation factor 1A, X- chromosomal [Source:NCBI gene;Acc:109090461]	GO:0006413//translational initiation;GO:0006413//translational initiation;GO:0006413//translational initiation;GO:0006413//translational initiation;GO:0006413//translational initiation;GO:0006413//translational initiation;GO:0006413//translational initiation;	-	GO:0003723//RNA binding;GO:0003743//translation initiation factor activity;GO:0003723//RNA binding;GO:0003743//translation initiation factor activity;GO:0003723//RNA binding;GO:0003743//translation initiation factor activity;GO:0003723//RNA binding;GO:0003743//translation initiation factor activity;GO:0003723//RNA binding;GO:0003743//translation initiation factor activity;GO:0003723//RNA binding;…	-
ENSCCRG00000000113	167	4.85702	259	9.69482	132	3.98944	97	3.32782	126	4.99168	116	3.74511	139	6.67798	147	6.97784	180	8.54693	100	3.22029	59	2.676	87	4.63151	7	12510358	12548090	+	2568	tp53bp2a	GO:0005515	K16823	T	veNOG02668	tumor protein p53 binding protein, 2a [Source:ZFIN;Acc:ZDB-GENE-040516-8]	-	-	GO:0005515//protein binding;	-
ENSCCRG00000000114	74	4.78932	74	6.16397	186	12.5095	151	11.528	157	13.8409	117	8.40585	238	25.4446	170	17.9573	226	23.8801	138	9.88925	146	14.7359	132	15.6375	12	1515095	1517666	+	1154	si:dkey-51a16.9	GO:0008270	K15699	O	meNOG16190;veNOG07929	si:dkey-51a16.9 [Source:ZFIN;Acc:ZDB-GENE-030616- 560]	-	-	GO:0008270//zinc ion binding;	-
ENSCCRG00000000115	0	0	0	0	0	0	0	0	0	0	0	0	1	0.623103	0	0	0	0	0	0	0	0	0	0	8	1555843	1556445	-	198	-	-	K09409	K	veNOG09052	-	-	-	-	-
ENSCCRG00000000116	22	2.64594	120	18.5748	87	10.8733	32	4.53985	36	5.89769	55	7.34299	505	100.329	387	75.9658	203	39.86	183	24.3697	113	21.1942	279	61.4201	10	21990326	21991941	-	621	-	GO:0005198;GO:0005923;GO:0016021	-	S	veNOG19163	-	-	GO:0005923//bicellular tight junction;GO:0016021//integral component of membrane;	GO:0005198//structural molecule activity;	-
ENSCCRG00000000117	94	4.63714	125	7.93632	187	9.58626	116	6.75018	155	10.4154	59	3.23093	80	6.51912	76	6.11909	146	11.7587	91	4.97056	59	4.53895	81	7.31404	9	6948210	6957510	+	1514	casp22	GO:0004197;GO:0006508;GO:0008234;GO:0042981	K04398	D	veNOG06041;veNOG17495	caspase-8-like [Source:NCBI gene;Acc:109083181]	GO:0006508//proteolysis;GO:0042981//regulation of apoptotic process;	-	GO:0004197//cysteine-type endopeptidase activity;GO:0008234//cysteine-type peptidase activity;	ko05168(Herpes simplex virus 1 infection);ko05132(Salmonella infection);ko04625(C-type lectin receptor signaling pathway);ko04622(RIG-I-like receptor signaling pathway);ko04621(NOD-like receptor signaling pathway);ko04620(Toll-like receptor signaling pathway);ko04217(Necroptosis);ko04210(Apoptosis);ko04115(p53 signaling pathway)
ENSCCRG00000000118	12	0.888256	13	1.23847	24	1.84609	8	0.698525	2	0.201655	78	6.40922	33	4.03504	28	3.38272	27	3.26291	8	0.655675	10	1.15435	14	1.89686	11	18404693	18439567	-	1009	-	GO:0005515;GO:0005515	-	R	veNOG06595	-	-	-	GO:0005515//protein binding;GO:0005515//protein binding;	-
ENSCCRG00000000119	0	0	3	0.113399	0	0	15	0.51967	0	0	0	0	3	0.145546	1	0.047935	2	0.0958995	1	0.0325195	0	0	0	0	1	4079258	4087593	+	2543	-	-	-	O	veNOG29116	-	-	-	-	-
ENSCCRG00000000120	0	0	26	0.418633	0	0	0	0	0	0	0	0	0	0	0	0	0	0	0	0	0	0	0	0	6	12015023	12025833	-	5970	-	-	-	Z	veNOG34951;veNOG10345;KOG4807	-	-	-	-	-
ENSCCRG00000000121	24	1.15348	0	0	15	0.749158	0	0	0	0	0	0	19	1.50844	30	2.35326	19	1.49085	12	0.638587	6	0.449707	21	1.84742	5	17653174	17655304	-	1554	mfsd6l	-	-	R	veNOG10481	major facilitator superfamily domain containing 6- like [Source:NCBI gene;Acc:445192]	-	-	-	-
ENSCCRG00000000122	18	0.706822	4	0.202155	0	0	0	0	3	0.160466	15	0.653857	9	0.583791	7	0.448628	9	0.576985	1	0.043479	0	0	7	0.503136	6	18592301	18599323	+	1902	-	GO:0005515	-	SR	veNOG05562;NOG171209	-	-	-	GO:0005515//protein binding;	-
ENSCCRG00000000123	0	0	0	0	12	0.723101	0	0	0	0	0	0	2	0.191575	0	0	0	0	2	0.128412	1	0.0904303	0	0	9	9244695	9248350	-	1288	-	GO:0004842;GO:0008270;GO:0051726	K12013	O	veNOG03980	-	GO:0051726//regulation of cell cycle;	-	GO:0004842//ubiquitin-protein transferase activity;GO:0008270//zinc ion binding;	-
ENSCCRG00000000124	0	0	15	1.4347	4	0.308907	0	0	0	0	0	0	31	3.80558	26	3.1536	16	1.94127	38	3.12685	27	3.12916	21	2.85661	3	10768838	10769842	+	1005	zgc:171579	GO:0004930;GO:0007186;GO:0016021	K08426	R	veNOG16572	G-protein coupled receptor 4-like [Source:NCBI gene;Acc:109104475]	GO:0007186//G protein-coupled receptor signaling pathway;	GO:0016021//integral component of membrane;	GO:0004930//G protein-coupled receptor activity;	-
ENSCCRG00000000125	0	0	0	0	0	0	0	0	0	0	0	0	0	0	0	0	0	0	0	0	0	0	0	0	12	1520814	1521220	+	177	-	GO:0005753	K18194	S	veNOG26109	up-regulated during skeletal muscle growth protein 5-like [Source:NCBI gene;Acc:109092162]	-	GO:0005753//mitochondrial proton-transporting ATP synthase complex;	-	-
ENSCCRG00000000126	106	14.188	64	11.0251	50	6.95455	44	6.94707	79	14.4034	81	12.0352	122	26.9743	132	28.8362	92	20.1042	84	12.449	64	13.359	207	50.7148	13	9382370	9382927	-	558	-	GO:0016407	K00622	G	veNOG03849	-	-	-	GO:0016407//acetyltransferase activity;	ko00983(Drug metabolism - other enzymes);ko00232(Caffeine metabolism)
ENSCCRG00000000127	0	0	0	0	0	0	0	0	0	0	0	0	0	0	0	0	0	0	0	0	0	0	0	0	5	10109092	10117307	-	2013	-	GO:0003924;GO:0005525	K14754	RU	COG0699;veNOG03887	-	-	-	GO:0003924//GTPase activity;GO:0005525//GTP binding;	-
ENSCCRG00000000128	10	0.302624	166	6.46544	124	3.89951	94	3.35557	146	6.01837	28	0.940621	54	2.69944	79	3.90194	91	4.49603	65	2.178	47	2.21811	76	4.20985	8	1677258	1681024	-	2468	alg10	GO:0004583;GO:0006488	K03850	G	veNOG04347	putative Dol-P-Glc:Glc(2)Man(9)GlcNAc(2)-PP-Dol alpha-1,2-glucosyltransferase [Source:NCBI gene;Acc:109072923]	GO:0006488//dolichol-linked oligosaccharide biosynthetic process;	-	GO:0004583//dolichyl-phosphate-glucose-glycolipid alpha-glucosyltransferase activity;	ko00510(N-Glycan biosynthesis)
ENSCCRG00000000129	0	0	0	0	0	0	0	0	0	0	0	0	3	0.148405	3	0.14663	2	0.0977836	0	0	0	0	4	0.219261	1	13929616	13939641	-	2494	crmp1	GO:0000226;GO:0007399;GO:0007411;GO:0016787;GO:0016810;GO:0000226;GO:0007399;GO:0007411;GO:0016787;GO:0016810;GO:0000226;GO:0007399;GO:0007411;GO:0016787;GO:0016810;GO:0000226;GO:0007399;GO:0007411;GO:0016787;GO:0016810;GO:0000226;GO:0007399;GO:0007411;GO:0016787;GO:0016810;GO:0000226;GO:0007399;GO:0007411;GO:0016787;GO:0016810;GO:0000226;GO:0007399;GO:0007411;GO:0016787;GO:0016810;GO:0000226;GO:…	-	F	veNOG08016	collapsin response mediator protein 1 [Source:ZFIN;Acc:ZDB-GENE-050720-1]	GO:0000226//microtubule cytoskeleton organization;GO:0007399//nervous system development;GO:0007411//axon guidance;GO:0000226//microtubule cytoskeleton organization;GO:0007399//nervous system development;GO:0007411//axon guidance;GO:0000226//microtubule cytoskeleton organization;GO:0007399//nervous system development;GO:0007411//axon guidance;GO:0000226//microtubule cytoskeleton organization;GO:0…	-	GO:0016787//hydrolase activity;GO:0016810//hydrolase activity, acting on carbon-nitrogen (but not peptide) bonds;GO:0016787//hydrolase activity;GO:0016810//hydrolase activity, acting on carbon-nitrogen (but not peptide) bonds;GO:0016787//hydrolase activity;GO:0016810//hydrolase activity, acting on carbon-nitrogen (but not peptide) bonds;GO:0016787//hydrolase activity;GO:0016810//hydrolase activit…	-
ENSCCRG00000000130	2	0.190045	0	0	4	0.394976	0	0	0	0	0	0	0	0	3	0.465262	2	0.31027	1	0.105213	0	0	0	0	1	4087071	4088482	+	786	-	GO:0008270	-	O	veNOG29116;veNOG10027	-	-	-	GO:0008270//zinc ion binding;	-
ENSCCRG00000000131	0	0	0	0	0	0	0	0	0	0	0	0	0	0	0	0	0	0	1	0.175578	0	0	0	0	9	17943696	17945830	+	471	-	GO:0005085;GO:0007264	K08732	T	veNOG05321	-	GO:0007264//small GTPase mediated signal transduction;	-	GO:0005085//guanyl-nucleotide exchange factor activity;	-
ENSCCRG00000000132	0	0	0	0	0	0	0	0	0	0	0	0	1	0.613803	0	0	1	0.606648	0	0	0	0	1	0.680146	9	7005016	7006048	+	201	-	-	K10704	OL	veNOG34014;veNOG04881;prNOG06700	-	-	-	-	-
ENSCCRG00000000133	34	0.555419	18	0.378444	17	0.288587	32	0.616633	28	0.62305	52	0.942972	46	1.2413	73	1.94633	58	1.54687	50	0.904386	37	0.942595	59	1.76418	10	21999758	22010592	-	4572	SHROOM2	GO:0032401;GO:0045176;GO:0051015	K18625	Z	veNOG05274	protein Shroom2-like [Source:NCBI gene;Acc:109090267]	GO:0032401//establishment of melanosome localization;GO:0045176//apical protein localization;	-	GO:0051015//actin filament binding;	-
ENSCCRG00000000134	0	0	0	0	0	0	0	0	0	0	0	0	0	0	0	0	1	0.0667778	0	0	0	0	0	0	11	13993106	13996921	+	1826	pjvk	-	-	S	veNOG06937	pejvakin [Source:ZFIN;Acc:ZDB-GENE-110411-133]	-	-	-	-
ENSCCRG00000000135	0	0	0	0	0	0	0	0	0	0	0	0	0	0	0	0	4	0.300521	0	0	0	0	0	0	13	9428775	9431438	+	1623	-	-	-	R	opiNOG11826;opiNOG16859;veNOG18849	-	-	-	-	-
ENSCCRG00000000136	0	0	3	1.05632	1	0.284296	20	6.45432	3	1.11797	33	10.022	0	0	0	0	0	0	0	0	0	0	0	0	2	17028371	17029186	+	273	-	GO:0007094	K02178	D	veNOG06945	-	GO:0007094//mitotic spindle assembly checkpoint signaling;	-	-	ko04914(Progesterone-mediated oocyte maturation);ko04114(Oocyte meiosis);ko04110(Cell cycle)
ENSCCRG00000000137	94	6.77667	216	20.0414	92	6.89226	240	20.4096	202	19.8364	33	2.64092	89	10.5988	113	13.2959	142	16.7133	125	9.97792	125	14.0534	107	14.1196	3	43661	45205	+	1036	-	GO:0005750;GO:0006122;GO:0005750;GO:0006122	K00417	C	veNOG21301	-	GO:0006122//mitochondrial electron transport, ubiquinol to cytochrome c;GO:0006122//mitochondrial electron transport, ubiquinol to cytochrome c;	GO:0005750//mitochondrial respiratory chain complex III;GO:0005750//mitochondrial respiratory chain complex III;	-	ko04260(Cardiac muscle contraction);ko00190(Oxidative phosphorylation)
ENSCCRG00000000138	0	0	0	0	0	0	0	0	0	0	0	0	0	0	0	0	0	0	0	0	0	0	0	0	5	12985755	12986694	-	723	-	GO:0005525	-	R	veNOG06067;veNOG08857	-	-	-	GO:0005525//GTP binding;	-
ENSCCRG00000000139	0	0	0	0	0	0	0	0	0	0	0	0	0	0	0	0	0	0	0	0	0	0	0	0	9	17956577	17957182	+	606	-	-	-	-	-	-	-	-	-	-
ENSCCRG00000000140	0	0	0	0	0	0	0	0	0	0	0	0	0	0	1	0.0569354	0	0	0	0	0	0	0	0	9	9344130	9346270	-	2141	-	GO:0008168;GO:0016706;GO:0055114	K19477	SR	veNOG16886;opiNOG55780;veNOG22163	-	GO:0055114//obsolete oxidation-reduction process;	-	GO:0008168//methyltransferase activity;GO:0016706//2-oxoglutarate-dependent dioxygenase activity;	ko04540(Gap junction)
ENSCCRG00000000141	0	0	19	2.94101	25	3.12451	68	9.64718	17	2.78502	14	1.86912	43	8.54284	45	8.83323	66	12.9594	53	7.05788	34	6.37701	35	7.70504	8	1682144	1683188	+	621	tprkb	-	K15901	S	veNOG01937	EKC/KEOPS complex subunit Tprkb-like [Source:NCBI gene;Acc:109073122]	-	-	-	-
ENSCCRG00000000142	1202	103.546	417	46.233	394	35.2704	402	40.8498	346	40.6002	1712	163.714	551	78.4075	709	99.6841	858	120.67	226	21.5565	251	33.7197	522	82.3094	9	4907583	4912680	-	867	-	-	K04552	O	veNOG00802	ubiquitin-conjugating enzyme E2 L3 [Source:NCBI gene;Acc:109090423]	-	-	-	ko04120(Ubiquitin mediated proteolysis)
ENSCCRG00000000143	0	0	0	0	0	0	0	0	0	0	0	0	0	0	0	0	0	0	0	0	0	0	0	0	10	10669561	10745086	-	3138	brinp1	GO:0045666;GO:0045930;GO:0045666;GO:0045930	-	S	veNOG12632	bone morphogenetic protein/retinoic acid inducible neural-specific 1 [Source:ZFIN;Acc:ZDB-GENE-130530-847]	GO:0045666//positive regulation of neuron differentiation;GO:0045930//negative regulation of mitotic cell cycle;GO:0045666//positive regulation of neuron differentiation;GO:0045930//negative regulation of mitotic cell cycle;	-	-	-
ENSCCRG00000000144	46	1.25525	79	2.77452	55	1.55963	64	2.0601	85	3.15948	45	1.36314	215	9.69145	253	11.2679	267	11.8951	103	3.11209	118	5.02154	193	9.64008	7	12539443	12661230	+	2737	jkamp	GO:0006986;GO:0016021;GO:0006986;GO:0016021	-	S	veNOG10417	JNK1/MAPK8-associated membrane protein-like [Source:NCBI gene;Acc:109069286]	GO:0006986//response to unfolded protein;GO:0006986//response to unfolded protein;	GO:0016021//integral component of membrane;GO:0016021//integral component of membrane;	-	-
ENSCCRG00000000145	0	0	0	0	0	0	12	0.713372	0	0	0	0	3	0.249746	7	0.575769	4	0.329113	0	0	0	0	3	0.27674	9	7074383	7078634	-	1482	cyp1d1	GO:0005506;GO:0016705;GO:0016712;GO:0020037;GO:0055114	K17813	Q	veNOG00438	cytochrome P450, family 1, subfamily D, polypeptide 1 [Source:ZFIN;Acc:ZDB-GENE-041114-179]	GO:0055114//obsolete oxidation-reduction process;	-	GO:0005506//iron ion binding;GO:0016705//oxidoreductase activity, acting on paired donors, with incorporation or reduction of molecular oxygen;GO:0016712//oxidoreductase activity, acting on paired donors, with incorporation or reduction of molecular oxygen, reduced flavin or flavoprotein as one donor, and incorporation of one atom of oxygen;GO:0020037//heme binding;	-
ENSCCRG00000000147	0	0	0	0	0	0	0	0	0	0	0	0	0	0	0	0	0	0	0	0	0	0	0	0	9	17970355	17970898	+	282	-	GO:0003677;GO:0006352;GO:0046982	K11254	B	COG2036	-	GO:0006352//DNA-templated transcription, initiation;	-	GO:0003677//DNA binding;GO:0046982//protein heterodimerization activity;	-
ENSCCRG00000000148	69	5.59548	9	0.939329	31	2.61237	0	0	17	1.87785	58	5.2212	29	3.88475	61	8.07363	56	7.41414	29	2.60392	25	3.16162	58	8.60927	12	10473382	10479286	+	921	rhebl1	GO:0003924;GO:0005525;GO:0007165;GO:0016020;GO:0003924;GO:0005525;GO:0007165;GO:0016020	K07208	R	veNOG02636;veNOG18401	Ras homolog, mTORC1 binding like 1 [Source:ZFIN;Acc:ZDB-GENE-000510-1]	GO:0007165//signal transduction;GO:0007165//signal transduction;	GO:0016020//membrane;GO:0016020//membrane;	GO:0003924//GTPase activity;GO:0005525//GTP binding;GO:0003924//GTPase activity;GO:0005525//GTP binding;	ko05168(Herpes simplex virus 1 infection);ko04910(Insulin signaling pathway);ko04218(Cellular senescence);ko04150(mTOR signaling pathway);ko04140(Autophagy - animal)
ENSCCRG00000000149	0	0	0	0	0	0	0	0	0	0	0	0	0	0	0	0	0	0	0	0	0	0	0	0	3	10785440	10787838	-	1967	-	-	-	T	veNOG24364;veNOG30270;veNOG17508	-	-	-	-	-
ENSCCRG00000000150	69	1.58081	83	2.44735	170	4.04729	100	2.7025	135	4.21296	58	1.47507	111	4.20079	133	4.97316	150	5.61056	54	1.36983	100	3.57283	114	4.78063	3	321720	328520	-	3260	-	GO:0005515	-	R	veNOG06420	-	-	-	GO:0005515//protein binding;	-
ENSCCRG00000000151	0	0	0	0	0	0	0	0	1	0.129434	0	0	0	0	0	0	0	0	1	0.105213	0	0	0	0	3	9329332	9331257	+	786	-	-	K06449	R	fiNOG18349;veNOG34295	-	-	-	-	ko04514(Cell adhesion molecules)
ENSCCRG00000000152	11	0.27662	0	0	7	0.182926	0	0	41	1.40442	0	0	5	0.207701	1	0.0410433	8	0.328448	94	2.61735	90	3.52952	4	0.18412	4	10664958	10680899	+	2970	carmil3	-	K20493	N	veNOG01203	capping protein regulator and myosin 1 linker 3 [Source:ZFIN;Acc:ZDB-GENE-070912-183]	-	-	-	-
ENSCCRG00000000153	12	0.775974	19	1.58127	24	1.61273	23	1.7544	14	1.23315	50	3.58914	59	6.30224	48	5.06592	53	5.59534	29	2.07638	38	3.83205	18	2.13054	13	4106757	4116403	+	1155	wrap53	GO:0005515	-	R	veNOG02242	WD repeat containing, antisense to TP53 [Source:ZFIN;Acc:ZDB-GENE-030131-515]	-	-	GO:0005515//protein binding;	-
ENSCCRG00000000154	40	0.955695	25	0.768751	23	0.571048	13	0.366385	14	0.455628	3	0.0795672	56	2.21016	67	2.61267	44	1.71631	24	0.63491	11	0.409858	28	1.22452	1	9126858	9136867	-	3126	ern2	GO:0004540;GO:0004672;GO:0005515;GO:0005524;GO:0006397;GO:0006468;GO:0004540;GO:0004672;GO:0005515;GO:0005524;GO:0006397;GO:0006468;GO:0004540;GO:0004672;GO:0005515;GO:0005524;GO:0006397;GO:0006468;GO:0004540;GO:0004672;GO:0005515;GO:0005524;GO:0006397;GO:0006468	K08852	T	veNOG06049	endoplasmic reticulum to nucleus signaling 2 [Source:ZFIN;Acc:ZDB-GENE-090312-15]	GO:0006397//mRNA processing;GO:0006468//protein phosphorylation;GO:0006397//mRNA processing;GO:0006468//protein phosphorylation;GO:0006397//mRNA processing;GO:0006468//protein phosphorylation;GO:0006397//mRNA processing;GO:0006468//protein phosphorylation;	-	GO:0004540//ribonuclease activity;GO:0004672//protein kinase activity;GO:0005515//protein binding;GO:0005524//ATP binding;GO:0004540//ribonuclease activity;GO:0004672//protein kinase activity;GO:0005515//protein binding;GO:0005524//ATP binding;GO:0004540//ribonuclease activity;GO:0004672//protein kinase activity;GO:0005515//protein binding;GO:0005524//ATP binding;GO:0004540//ribonuclease activity…	ko04210(Apoptosis);ko04141(Protein processing in endoplasmic reticulum);ko04140(Autophagy - animal)
ENSCCRG00000000155	0	0	0	0	1	0.0344946	0	0	0	0	0	0	10	0.548331	2	0.108354	6	0.325163	1	0.0367542	1	0.0517663	2	0.121519	3	13524123	13535145	+	2250	pbx1a	GO:0003677;GO:0003700;GO:0005634;GO:0006355;GO:0043565;GO:0003677;GO:0003700;GO:0005634;GO:0006355;GO:0043565	K09355	K	veNOG03467;NOG06270	pre-B-cell leukemia homeobox 1a [Source:ZFIN;Acc:ZDB-GENE-000405-1]	GO:0006355//regulation of transcription, DNA-templated;GO:0006355//regulation of transcription, DNA-templated;	GO:0005634//nucleus;GO:0005634//nucleus;	GO:0003677//DNA binding;GO:0003700//DNA-binding transcription factor activity;GO:0043565//sequence-specific DNA binding;GO:0003677//DNA binding;GO:0003700//DNA-binding transcription factor activity;GO:0043565//sequence-specific DNA binding;	-
ENSCCRG00000000156	432	16.4786	536	26.314	617	24.4572	305	13.7237	403	20.9394	166	7.02906	677	42.6581	140	8.71594	439	27.3391	255	10.77	347	20.6417	470	32.8158	6	14384677	14401830	-	1958	hsd11b2	-	K00071	Q	veNOG05342	hydroxysteroid (11-beta) dehydrogenase 2 [Source:ZFIN;Acc:ZDB-GENE-030131-6030]	-	-	-	ko00140(Steroid hormone biosynthesis)
ENSCCRG00000000157	44	2.41104	46	3.24412	31	1.76522	12	0.775655	24	1.79137	94	5.71786	105	9.50427	112	10.0166	105	9.39347	24	1.45615	9	0.769089	49	4.91472	9	9379857	9385062	-	1363	nucks1a	-	-	R	veNOG10407;opiNOG53468	nuclear casein kinase and cyclin-dependent kinase substrate 1a [Source:ZFIN;Acc:ZDB-GENE-040912-175]	-	-	-	-
ENSCCRG00000000158	0	0	0	0	0	0	0	0	0	0	0	0	0	0	0	0	0	0	0	0	0	0	0	0	6	12027292	12027489	-	198	-	-	-	-	-	-	-	-	-	-
ENSCCRG00000000159	0	0	4	1.28166	0	0	1	0.293671	3	1.01735	0	0	1	0.411248	0	0	3	1.21936	15	4.13485	12	4.65897	11	5.01268	8	1683212	1684379	-	300	-	-	-	TE	veNOG00172;opiNOG13534	-	-	-	-	-
ENSCCRG00000000160	58	2.44049	116	6.28195	61	2.66726	77	3.82187	176	10.0875	54	2.5223	73	5.07399	83	5.70005	192	13.1897	137	6.38281	105	6.89002	91	7.00876	8	17512098	17521709	-	1775	CHRM2	GO:0007186;GO:0008016;GO:0016021;GO:0016907;GO:0004930;GO:0005887;GO:0007186;GO:0016021;GO:0016907	K04130	T	veNOG05150	cholinergic receptor muscarinic 2 [Source:HGNC Symbol;Acc:HGNC:1951]	GO:0007186//G protein-coupled receptor signaling pathway;GO:0008016//regulation of heart contraction;GO:0007186//G protein-coupled receptor signaling pathway;	GO:0016021//integral component of membrane;GO:0005887//integral component of plasma membrane;GO:0016021//integral component of membrane;	GO:0016907//G protein-coupled acetylcholine receptor activity;GO:0004930//G protein-coupled receptor activity;GO:0016907//G protein-coupled acetylcholine receptor activity;	ko04810(Regulation of actin cytoskeleton);ko04080(Neuroactive ligand-receptor interaction);ko04020(Calcium signaling pathway)
ENSCCRG00000000161	0	0	0	0	0	0	0	0	0	0	0	0	0	0	10	0.977535	3	0.293351	1	0.0663168	3	0.280211	3	0.328892	4	8372612	8379214	-	1247	-	-	-	R	veNOG26618;veNOG26678	-	-	-	-	-
ENSCCRG00000000162	0	0	0	0	0	0	0	0	0	0	0	0	0	0	0	0	0	0	0	0	0	0	0	0	12	1524456	1525024	+	414	atoh7	GO:0001654;GO:0003407;GO:0003407;GO:0006355;GO:0007346;GO:0010842;GO:0036269;GO:0043010;GO:0043473;GO:0045165;GO:0046983;GO:0050769;GO:0051726;GO:0060041	K09083	K	veNOG20294	protein atonal homolog 7 [Source:NCBI gene;Acc:109092161]	GO:0001654//eye development;GO:0003407//neural retina development;GO:0003407//neural retina development;GO:0006355//regulation of transcription, DNA-templated;GO:0007346//regulation of mitotic cell cycle;GO:0010842//retina layer formation;GO:0036269//swimming behavior;GO:0043010//camera-type eye development;GO:0043473//pigmentation;GO:0045165//cell fate commitment;GO:0050769//positive regulation …	-	GO:0046983//protein dimerization activity;	-
ENSCCRG00000000163	40	1.61138	92	4.76994	58	2.42802	51	2.4235	51	2.79854	74	3.30921	231	15.3719	139	9.13911	157	10.3258	34	1.51656	27	1.69623	112	8.2586	11	13998759	14010587	-	1854	senp2	GO:0006508;GO:0008234	K03345	O	veNOG17063;veNOG07300	SUMO specific peptidase 2 [Source:ZFIN;Acc:ZDB- GENE-060810-183]	GO:0006508//proteolysis;	-	GO:0008234//cysteine-type peptidase activity;	ko04310(Wnt signaling pathway);ko03013(Nucleocytoplasmic transport)
ENSCCRG00000000164	0	0	0	0	9	0.546569	0	0	5	0.398025	0	0	3	0.289611	3	0.286147	5	0.477059	0	0	1	0.0911379	3	0.320914	3	19871776	19879911	+	1278	mmp11a	GO:0004222;GO:0006508;GO:0007275;GO:0008237;GO:0008270;GO:0031012	K07993	OW	veNOG09672	matrix metallopeptidase 11a [Source:ZFIN;Acc:ZDB- GENE-070817-3]	GO:0006508//proteolysis;GO:0007275//multicellular organism development;	GO:0031012//extracellular matrix;	GO:0004222//metalloendopeptidase activity;GO:0008237//metallopeptidase activity;GO:0008270//zinc ion binding;	-
ENSCCRG00000000165	3	0.402267	3	0.517727	15	2.09011	0	0	19	3.47032	32	4.76318	14	3.10097	6	1.31309	43	9.41339	6	0.890812	30	6.2733	82	20.126	3	331148	333313	-	557	insl5b	GO:0005179;GO:0005576	K05255	R	veNOG27061	relaxin-3-like [Source:NCBI gene;Acc:109101504]	-	GO:0005576//extracellular region;	GO:0005179//hormone activity;	-
ENSCCRG00000000166	0	0	0	0	0	0	0	0	0	0	0	0	2	0.167856	3	0.248773	6	0.497699	0	0	0	0	0	0	9	18059853	18086606	+	1470	SLC2A13	GO:0016020;GO:0016021;GO:0022857;GO:0055085	K08150	PR	KOG0254;veNOG00538	solute carrier family 2 member 13 [Source:HGNC Symbol;Acc:HGNC:15956]	GO:0055085//transmembrane transport;	GO:0016020//membrane;GO:0016021//integral component of membrane;	GO:0022857//transmembrane transporter activity;	-
ENSCCRG00000000167	58	1.11935	81	2.01191	73	1.46401	85	1.93504	155	4.07466	102	2.1852	207	6.5991	154	4.85075	184	5.79748	88	1.88045	93	2.79899	109	3.85047	10	22127392	22136862	-	3870	armc1	GO:0030001;GO:0046872	K17306	S	veNOG04609	armadillo repeat containing 1 [Source:ZFIN;Acc:ZDB- GENE-041212-33]	GO:0030001//metal ion transport;	-	GO:0046872//metal ion binding;	-
ENSCCRG00000000168	0	0	4	0.347334	23	1.61255	0	0	0	0	0	0	1	0.111449	0	0	2	0.2203	0	0	1	0.105216	0	0	10	17211334	17243272	-	1107	si:dkey-1k23.3	-	K04455	O	veNOG16430	si:dkey-1k23.3 [Source:ZFIN;Acc:ZDB-GENE-160113- 121]	-	-	-	ko04370(VEGF signaling pathway);ko04010(MAPK signaling pathway)
ENSCCRG00000000169	0	0	9	0.317709	3	0.085508	14	0.452964	2	0.0747229	59	1.79641	20	0.906166	10	0.447663	10	0.447801	12	0.364438	2	0.0855484	7	0.351438	13	11699136	11710328	+	2723	rbm33a	-	-	R	veNOG05028	RNA binding motif protein 33a [Source:ZFIN;Acc:ZDB- GENE-140106-90]	-	-	-	-
ENSCCRG00000000170	0	0	1	0.0514586	0	0	6	0.282981	0	0	0	0	10	0.660463	4	0.261025	18	1.17497	5	0.221352	0	0	2	0.14637	3	9332799	9335503	+	1868	-	-	K06449	R	fiNOG18349;veNOG34295	-	-	-	-	ko04514(Cell adhesion molecules)
ENSCCRG00000000171	0	0	1054	55.2128	10	0.422958	46	2.20854	0	0	25	1.12955	3	0.201702	5	0.332149	0	0	1	0.0450665	2	0.126947	0	0	6	12028633	12039214	-	1835	eps8l1a	GO:0005515	K17277	T	veNOG02177	eps8 like 1a [Source:ZFIN;Acc:ZDB-GENE-050306-14]	-	-	GO:0005515//protein binding;	-
ENSCCRG00000000172	0	0	7	0.417674	3	0.14453	15	0.820311	2	0.126301	0	0	3	0.229748	0	0	17	1.28673	17	0.872656	9	0.650694	20	1.6972	9	4919350	4921718	+	1611	ccl19a.2	GO:0005576;GO:0006955;GO:0008009;GO:0005576;GO:0006955;GO:0008009	K05512	STR	veNOG27210;veNOG24113;veNOG26259	C-C motif chemokine 3-like [Source:NCBI gene;Acc:109082625]	GO:0006955//immune response;GO:0006955//immune response;	GO:0005576//extracellular region;GO:0005576//extracellular region;	GO:0008009//chemokine activity;GO:0008009//chemokine activity;	ko04060(Cytokine-cytokine receptor interaction)
ENSCCRG00000000173	55	2.9875	30	2.09727	6	0.338674	22	1.40962	21	1.55377	62	3.73844	73	6.55006	104	9.21997	83	7.36051	18	1.08258	17	1.44004	42	4.17585	9	9408302	9411924	-	1375	arcn1a	GO:0006890;GO:0030126	K20471	U	veNOG02282	archain 1a [Source:ZFIN;Acc:ZDB-GENE-021031-2]	GO:0006890//retrograde vesicle-mediated transport, Golgi to endoplasmic reticulum;	GO:0030126//COPI vesicle coat;	-	-
ENSCCRG00000000174	0	0	0	0	0	0	0	0	0	0	0	0	0	0	0	0	0	0	0	0	0	0	0	0	3	13580990	13583187	+	1101	-	GO:0032401;GO:0045176;GO:0051015	K18625	Z	veNOG05274	-	GO:0032401//establishment of melanosome localization;GO:0045176//apical protein localization;	-	GO:0051015//actin filament binding;	-
ENSCCRG00000000175	0	0	6	0.157195	0	0	0	0	0	0	0	0	47	1.58043	23	0.764151	42	1.39584	14	0.315551	12	0.380946	3	0.111782	5	10247777	10267707	+	3669	caskin1	GO:0005515	-	T	veNOG06872	CASK interacting protein 1 [Source:ZFIN;Acc:ZDB- GENE-071115-3]	-	-	GO:0005515//protein binding;	-
ENSCCRG00000000176	47	1.25503	0	0	0	0	44	1.38594	2	0.0727459	14	0.41499	16	0.705753	53	2.30984	9	0.392358	0	0	7	0.291498	2	0.0977543	12	1527931	1534498	+	2797	pkd2l1	GO:0005509;GO:0016020	K04990	TP	veNOG02673	polycystic kidney disease 2-like 1 [Source:ZFIN;Acc:ZDB-GENE-030616-558]	-	GO:0016020//membrane;	GO:0005509//calcium ion binding;	-
ENSCCRG00000000177	0	0	0	0	0	0	0	0	0	0	0	0	0	0	0	0	0	0	0	0	0	0	0	0	7	12549956	12562612	+	1368	KCNIP2	GO:0005509	-	ZTDP	veNOG03693;COG5126	Kv channel-interacting protein 4-like [Source:NCBI gene;Acc:109069313]	-	-	GO:0005509//calcium ion binding;	-
ENSCCRG00000000178	0	0	0	0	0	0	5	0.146202	0	0	0	0	2	0.0818947	2	0.0809151	3	0.12141	0	0	0	0	0	0	13	9451857	9466901	-	3013	lrp3	GO:0005515;GO:0005515;GO:0005515;GO:0005515;GO:0005515;GO:0005515	K20050	T	veNOG09442	low density lipoprotein receptor-related protein 3 [Source:ZFIN;Acc:ZDB-GENE-080116-3]	-	-	GO:0005515//protein binding;GO:0005515//protein binding;GO:0005515//protein binding;GO:0005515//protein binding;GO:0005515//protein binding;GO:0005515//protein binding;	-
ENSCCRG00000000179	22	2.68485	24	3.7696	37	4.69228	10	1.43957	34	5.65195	0	0	18	3.62866	27	5.37788	53	10.5598	18	2.43227	38	7.23206	28	6.25468	3	19881340	19883513	+	612	derl3	-	K13989	S	veNOG06018	derlin 3 [Source:ZFIN;Acc:ZDB-GENE-040426-1324]	-	-	-	ko04141(Protein processing in endoplasmic reticulum)
ENSCCRG00000000180	0	0	20	0.550227	18	0.399837	44	1.10946	29	0.844396	14	0.332206	81	2.86014	90	3.13992	48	1.67514	24	0.568039	16	0.533368	28	1.09555	9	23247454	23267728	+	3494	larp1	-	K18757	OJ	veNOG04447	La ribonucleoprotein 1, translational regulator [Source:ZFIN;Acc:ZDB-GENE-030131-5386]	-	-	-	-
ENSCCRG00000000181	0	0	0	0	0	0	0	0	0	0	0	0	0	0	0	0	0	0	0	0	0	0	0	0	10	17213818	17215192	-	519	si:dkey-1k23.3	-	K04455	O	veNOG16430	si:dkey-1k23.3 [Source:ZFIN;Acc:ZDB-GENE-160113- 121]	-	-	-	ko04370(VEGF signaling pathway);ko04010(MAPK signaling pathway)
ENSCCRG00000000182	0	0	6	0.221997	0	0	0	0	0	0	21	0.670165	5	0.237441	4	0.187681	8	0.375477	0	0	1	0.0448323	3	0.157863	3	339125	359011	-	2598	SLC41A1	GO:0006812;GO:0008324;GO:0006812;GO:0008324	K15122	P	veNOG00208	solute carrier family 41 member 1 [Source:HGNC Symbol;Acc:HGNC:19429]	GO:0006812//cation transport;GO:0006812//cation transport;	-	GO:0008324//cation transmembrane transporter activity;GO:0008324//cation transmembrane transporter activity;	-
ENSCCRG00000000184	0	0	0	0	0	0	0	0	0	0	0	0	6	1.07127	1	0.176409	0	0	0	0	0	0	0	0	11	14011565	14013660	-	691	zgc:112416	-	-	S	veNOG21865	zgc:112416 [Source:ZFIN;Acc:ZDB-GENE-050417-347]	-	-	-	-
ENSCCRG00000000185	113	7.84358	28	2.50139	3	0.216393	30	2.45636	22	2.08009	15	1.15579	111	12.7273	94	10.6491	70	7.93265	10	0.76856	10	1.08247	46	5.84445	8	12527492	12530825	-	1076	dera	GO:0003824;GO:0004139;GO:0005737;GO:0009264;GO:0016829;GO:0003824;GO:0004139;GO:0005737;GO:0009264;GO:0016829;GO:0003824;GO:0004139;GO:0005737;GO:0009264;GO:0016829	K01619	F	veNOG11195	deoxyribose-phosphate aldolase (putative) [Source:ZFIN;Acc:ZDB-GENE-041010-200]	GO:0009264//deoxyribonucleotide catabolic process;GO:0009264//deoxyribonucleotide catabolic process;GO:0009264//deoxyribonucleotide catabolic process;	GO:0005737//cytoplasm;GO:0005737//cytoplasm;GO:0005737//cytoplasm;	GO:0003824//catalytic activity;GO:0004139//deoxyribose-phosphate aldolase activity;GO:0016829//lyase activity;GO:0003824//catalytic activity;GO:0004139//deoxyribose-phosphate aldolase activity;GO:0016829//lyase activity;GO:0003824//catalytic activity;GO:0004139//deoxyribose-phosphate aldolase activity;GO:0016829//lyase activity;	ko00030(Pentose phosphate pathway)
ENSCCRG00000000186	0	0	2	0.0797715	28	0.901726	7	0.255896	1	0.0422138	18	0.619237	7	0.358349	4	0.202321	15	0.758939	1	0.0343141	2	0.0966591	1	0.0567259	11	18450475	18464741	+	2410	-	GO:0003951;GO:0004143;GO:0007165;GO:0016301;GO:0035556;GO:0003951;GO:0004143;GO:0007165;GO:0016301;GO:0035556	K00901	I	veNOG02029	-	GO:0007165//signal transduction;GO:0035556//intracellular signal transduction;GO:0007165//signal transduction;GO:0035556//intracellular signal transduction;	-	GO:0003951//NAD+ kinase activity;GO:0004143//diacylglycerol kinase activity;GO:0016301//kinase activity;GO:0003951//NAD+ kinase activity;GO:0004143//diacylglycerol kinase activity;GO:0016301//kinase activity;	ko04070(Phosphatidylinositol signaling system);ko00564(Glycerophospholipid metabolism);ko00561(Glycerolipid metabolism)
ENSCCRG00000000187	0	0	0	0	0	0	0	0	0	0	0	0	0	0	0	0	0	0	0	0	0	0	0	0	10	17246279	17247441	-	1163	-	-	-	S	opiNOG30086	-	-	-	-	-
ENSCCRG00000000188	0	0	12	1.09857	1	0.073917	3	0.251718	0	0	15	1.18441	10	1.17499	1	0.116094	13	1.50969	6	0.472554	0	0	3	0.390598	13	11749685	11752163	+	1050	-	-	K04257	S	veNOG30567;veNOG31700;NOG149308;veNOG26365	-	-	-	-	-
ENSCCRG00000000189	81	4.69332	33	2.46091	36	2.16762	38	2.59725	8	0.631405	66	4.24515	13	1.24427	26	2.45878	30	2.83793	31	1.98883	48	4.33729	23	2.43934	8	1687854	1692489	+	1289	trmu	GO:0008033;GO:0016740;GO:0016783;GO:0008033;GO:0016740;GO:0016783	K00566	J	veNOG12458	tRNA 5-methylaminomethyl-2-thiouridylate methyltransferase [Source:NCBI gene;Acc:553625]	GO:0008033//tRNA processing;GO:0008033//tRNA processing;	-	GO:0016740//transferase activity;GO:0016783//sulfurtransferase activity;GO:0016740//transferase activity;GO:0016783//sulfurtransferase activity;	ko04122(Sulfur relay system)
ENSCCRG00000000192	0	0	5	0.157633	5	0.127276	0	0	14	0.467134	29	0.788574	119	4.8152	29	1.15942	35	1.39973	23	0.623821	12	0.458409	17	0.762236	6	12047992	12075450	+	3049	slc6a16a	GO:0005328;GO:0016021	K05048	T	veNOG16626	solute carrier family 6 member 16a [Source:ZFIN;Acc:ZDB-GENE-061009-43]	-	GO:0016021//integral component of membrane;	GO:0005328//neurotransmitter:sodium symporter activity;	-
ENSCCRG00000000193	0	0	0	0	0	0	0	0	0	0	45	2.88323	5	0.476717	8	0.753624	10	0.94232	4	0.255632	6	0.540066	12	1.26778	9	4922775	4924809	+	1294	-	GO:0005576;GO:0006955;GO:0008009;GO:0005576;GO:0006955;GO:0008009	K05512	STR	veNOG27210;veNOG24113;veNOG26259	C-C motif chemokine 19-like [Source:NCBI gene;Acc:109082618]	GO:0006955//immune response;GO:0006955//immune response;	GO:0005576//extracellular region;GO:0005576//extracellular region;	GO:0008009//chemokine activity;GO:0008009//chemokine activity;	ko04060(Cytokine-cytokine receptor interaction)
ENSCCRG00000000194	0	0	0	0	0	0	0	0	0	0	0	0	0	0	0	0	0	0	0	0	0	0	0	0	3	13608094	13609262	+	1045	-	-	-	S	veNOG03020	-	-	-	-	-
ENSCCRG00000000195	0	0	0	0	0	0	0	0	0	0	0	0	0	0	0	0	0	0	0	0	0	0	0	0	5	5924762	5950137	-	3580	adgrl1a	GO:0004888;GO:0004930;GO:0007166;GO:0007186;GO:0016020;GO:0016021;GO:0004888;GO:0004930;GO:0007166;GO:0007186;GO:0016020;GO:0016021	K04592	WT	veNOG04281	adhesion G protein-coupled receptor L1a [Source:ZFIN;Acc:ZDB-GENE-131127-267]	GO:0007166//cell surface receptor signaling pathway;GO:0007186//G protein-coupled receptor signaling pathway;GO:0007166//cell surface receptor signaling pathway;GO:0007186//G protein-coupled receptor signaling pathway;	GO:0016020//membrane;GO:0016021//integral component of membrane;GO:0016020//membrane;GO:0016021//integral component of membrane;	GO:0004888//transmembrane signaling receptor activity;GO:0004930//G protein-coupled receptor activity;GO:0004888//transmembrane signaling receptor activity;GO:0004930//G protein-coupled receptor activity;	-
ENSCCRG00000000196	0	0	22	3.18485	21	2.45462	3	0.398049	27	4.13682	36	4.49507	51	9.47605	100	18.3582	132	24.2403	43	5.35538	18	3.15743	56	11.5297	4	8400444	8403947	+	664	atp6v0b	GO:0015078;GO:0033177;GO:0033179;GO:1902600;GO:0015078;GO:0033177;GO:0033179;GO:1902600	K03661	C	veNOG04747	ATPase H+ transporting V0 subunit b [Source:ZFIN;Acc:ZDB-GENE-030131-443]	GO:1902600//proton transmembrane transport;GO:1902600//proton transmembrane transport;	GO:0033177//proton-transporting two-sector ATPase complex, proton-transporting domain;GO:0033179//proton-transporting V-type ATPase, V0 domain;GO:0033177//proton-transporting two-sector ATPase complex, proton-transporting domain;GO:0033179//proton-transporting V-type ATPase, V0 domain;	GO:0015078//proton transmembrane transporter activity;GO:0015078//proton transmembrane transporter activity;	ko04145(Phagosome);ko04142(Lysosome);ko00190(Oxidative phosphorylation)
ENSCCRG00000000198	0	0	3	0.135769	0	0	14	0.580706	0	0	1	0.0390344	5	0.290429	2	0.114782	11	0.631496	3	0.116804	0	0	6	0.386185	3	9344115	9367032	+	2124	-	-	K06729	T	veNOG00489	-	-	-	-	-
ENSCCRG00000000199	0	0	0	0	12	0.178694	0	0	12	0.234233	0	0	8	0.18937	31	0.72503	13	0.304139	6	0.0952	8	0.178778	11	0.288527	6	9833664	9853179	-	5212	trpm4a	GO:0002724;GO:0005216;GO:0005227;GO:0006811;GO:0006812;GO:0016020;GO:0016021;GO:0034220;GO:0042310;GO:0042391;GO:0055085;GO:0061337;GO:0002724;GO:0005216;GO:0005227;GO:0005227;GO:0006811;GO:0006812;GO:0016020;GO:0016021;GO:0034220;GO:0042310;GO:0042391;GO:0055085;GO:0061337;GO:0002724;GO:0005216;GO:0005227;GO:0006811;GO:0006812;GO:0016020;GO:0016021;GO:0034220;GO:0042310;GO:0042391;GO:0055085;GO:…	K04979	P	veNOG00854	transient receptor potential cation channel subfamily M member 4-like [Source:NCBI gene;Acc:109058655]	GO:0002724//regulation of T cell cytokine production;GO:0006811//ion transport;GO:0006812//cation transport;GO:0034220//ion transmembrane transport;GO:0042310//vasoconstriction;GO:0042391//regulation of membrane potential;GO:0055085//transmembrane transport;GO:0061337//cardiac conduction;GO:0002724//regulation of T cell cytokine production;GO:0006811//ion transport;GO:0006812//cation transport;GO…	GO:0016020//membrane;GO:0016021//integral component of membrane;GO:0016020//membrane;GO:0016021//integral component of membrane;GO:0016020//membrane;GO:0016021//integral component of membrane;GO:0016020//membrane;GO:0016021//integral component of membrane;	GO:0005216//ion channel activity;GO:0005227//calcium activated cation channel activity;GO:0005216//ion channel activity;GO:0005227//calcium activated cation channel activity;GO:0005227//calcium activated cation channel activity;GO:0005216//ion channel activity;GO:0005227//calcium activated cation channel activity;GO:0005216//ion channel activity;GO:0005227//calcium activated cation channel activi…	-
ENSCCRG00000000200	0	0	0	0	0	0	0	0	0	0	0	0	0	0	0	0	0	0	0	0	0	0	0	0	13	11922791	11924137	-	960	-	GO:0019215	K07609	SZ	veNOG34917;veNOG00601	-	-	-	GO:0019215//intermediate filament binding;	-
ENSCCRG00000000201	13	0.560912	14	0.777438	15	0.672555	0	0	1	0.0587725	0	0	1	0.0712735	0	0	1	0.0704426	0	0	0	0	0	0	11	14035510	14052114	-	1731	mthfd1l	GO:0004329;GO:0004488;GO:0005524;GO:0055114	K13402	H	veNOG02015	methylenetetrahydrofolate dehydrogenase (NADP+ dependent) 1 like [Source:ZFIN;Acc:ZDB-GENE-041001-133]	GO:0055114//obsolete oxidation-reduction process;	-	GO:0004329//formate-tetrahydrofolate ligase activity;GO:0004488//methylenetetrahydrofolate dehydrogenase (NADP+) activity;GO:0005524//ATP binding;	ko00670(One carbon pool by folate)
ENSCCRG00000000202	0	0	0	0	0	0	0	0	0	0	0	0	0	0	0	0	0	0	0	0	0	0	0	0	7	12730176	12731506	+	1331	-	-	-	R	KOG1075;veNOG22146;veNOG23803;veNOG16566	-	-	-	-	-
ENSCCRG00000000203	24	1.08177	33	1.91437	29	1.35834	11	0.584862	64	3.92942	0	0	24	1.78696	30	2.20698	47	3.45866	24	1.19778	17	1.19497	19	1.56758	10	10807930	10984341	-	1657	acot7	GO:0016790;GO:0016790;GO:0016790;GO:0016790	K17360	I	veNOG10127	acyl-CoA thioesterase 7 [Source:NCBI gene;Acc:109090561]	-	-	GO:0016790//thiolester hydrolase activity;GO:0016790//thiolester hydrolase activity;GO:0016790//thiolester hydrolase activity;GO:0016790//thiolester hydrolase activity;	ko01040(Biosynthesis of unsaturated fatty acids);ko00062(Fatty acid elongation)
ENSCCRG00000000204	0	0	8	0.39639	18	0.720119	1	0.0454131	11	0.576849	0	0	8	0.508761	13	0.816846	17	1.06851	4	0.170509	1	0.0600382	5	0.352344	3	369077	386674	-	1940	fam118b	GO:0030576;GO:0030576	-	S	veNOG04357	family with sequence similarity 118 member B [Source:ZFIN;Acc:ZDB-GENE-060810-6]	GO:0030576//Cajal body organization;GO:0030576//Cajal body organization;	-	-	-
ENSCCRG00000000206	207	5.86729	290	10.5792	169	4.97782	305	10.1977	352	13.5904	170	5.34897	4	0.187286	4	0.185045	14	0.647858	11	0.345225	8	0.353622	9	0.466939	2	17034627	17079918	+	2635	bub1	GO:0004672;GO:0005524;GO:0006468;GO:0007094;GO:0004672;GO:0005524;GO:0006468;GO:0007094	K02178	D	veNOG06945	BUB1 mitotic checkpoint serine/threonine kinase [Source:ZFIN;Acc:ZDB-GENE-081104-75]	GO:0006468//protein phosphorylation;GO:0007094//mitotic spindle assembly checkpoint signaling;GO:0006468//protein phosphorylation;GO:0007094//mitotic spindle assembly checkpoint signaling;	-	GO:0004672//protein kinase activity;GO:0005524//ATP binding;GO:0004672//protein kinase activity;GO:0005524//ATP binding;	ko04914(Progesterone-mediated oocyte maturation);ko04114(Oocyte meiosis);ko04110(Cell cycle)
ENSCCRG00000000207	0	0	0	0	0	0	0	0	0	0	0	0	0	0	0	0	0	0	0	0	0	0	0	0	1	4089353	4090477	-	1125	-	GO:0003676;GO:0015074	-	RL	opiNOG01931;COG2801;veNOG25782	-	GO:0015074//DNA integration;	-	GO:0003676//nucleic acid binding;	-
ENSCCRG00000000209	0	0	0	0	0	0	0	0	0	0	0	0	0	0	0	0	0	0	2	0.0805621	0	0	0	0	4	10685180	10688479	+	2053	si:ch211-119o8.4	GO:0004930;GO:0007186;GO:0016021	K04219	R	veNOG17374	si:ch211-119o8.4 [Source:ZFIN;Acc:ZDB-GENE-070912- 15]	GO:0007186//G protein-coupled receptor signaling pathway;	GO:0016021//integral component of membrane;	GO:0004930//G protein-coupled receptor activity;	ko04080(Neuroactive ligand-receptor interaction)
ENSCCRG00000000210	0	0	0	0	0	0	0	0	0	0	0	0	1	0.095565	1	0.0944219	3	0.283353	0	0	1	0.0902201	2	0.211788	13	4285781	4295787	+	1291	-	GO:0003676	-	K	KOG1721	-	-	-	GO:0003676//nucleic acid binding;	-
ENSCCRG00000000211	26	1.65972	31	2.54689	13	0.862364	6	0.451802	27	2.34773	39	2.76363	12	1.26538	21	2.18792	21	2.1886	3	0.212044	9	0.895955	15	1.75268	3	19884934	19888047	-	1170	smarcb1a	GO:0000228;GO:0006338;GO:0000228;GO:0006338	K11648	KB	veNOG10598;NOG08692	SWI/SNF related, matrix associated, actin dependent regulator of chromatin, subfamily b, member 1a [Source:NCBI gene;Acc:799716]	GO:0006338//chromatin remodeling;GO:0006338//chromatin remodeling;	GO:0000228//nuclear chromosome;GO:0000228//nuclear chromosome;	-	-
ENSCCRG00000000212	34	0.745998	83	2.34382	33	0.752416	66	1.70819	168	5.02101	52	1.26653	204	7.39377	175	6.26682	160	5.73143	873	21.2087	314	10.7441	338	13.5745	9	9427076	9495446	-	3404	c2cd2l	-	-	S	veNOG12401	c2cd2 like [Source:ZFIN;Acc:ZDB-GENE-041019-1]	-	-	-	-
ENSCCRG00000000213	0	0	0	0	1	0.0159829	0	0	1	0.0209504	0	0	0	0	0	0	1	0.0251104	1	0.0170299	1	0.0239856	1	0.0281527	3	13623282	13628768	-	4856	-	GO:0005515;GO:0005515	-	S	veNOG00415	-	-	-	GO:0005515//protein binding;GO:0005515//protein binding;	-
ENSCCRG00000000215	250	8.38809	419	18.0936	401	13.9815	503	19.9079	760	34.7344	408	15.1963	321	17.7912	398	21.795	459	25.1432	1159	43.0574	990	51.8012	859	52.7553	1	6631749	6658623	-	2226	-	GO:0003723;GO:0008270;GO:0003723	K12015	OR	veNOG01728;NOG179522	E3 ubiquitin/ISG15 ligase TRIM25-like [Source:NCBI gene;Acc:109055723]	-	-	GO:0003723//RNA binding;GO:0008270//zinc ion binding;GO:0003723//RNA binding;	-
ENSCCRG00000000216	0	0	0	0	0	0	0	0	0	0	0	0	1	0.0636279	0	0	0	0	2	0.0852986	0	0	0	0	7	12826020	12829754	-	1939	-	GO:0005509;GO:0005886;GO:0007155;GO:0007156;GO:0016020;GO:0005509;GO:0005886;GO:0007155;GO:0007156;GO:0016020	K04600	T	veNOG02804	-	GO:0007155//cell adhesion;GO:0007156//homophilic cell adhesion via plasma membrane adhesion molecules;GO:0007155//cell adhesion;GO:0007156//homophilic cell adhesion via plasma membrane adhesion molecules;	GO:0005886//plasma membrane;GO:0016020//membrane;GO:0005886//plasma membrane;GO:0016020//membrane;	GO:0005509//calcium ion binding;GO:0005509//calcium ion binding;	-
ENSCCRG00000000217	0	0	0	0	0	0	0	0	0	0	0	0	0	0	0	0	0	0	0	0	0	0	0	0	4	10694056	10707938	+	807	rem2	GO:0003924;GO:0005525	K07848	R	veNOG17524	RAS (RAD and GEM)-like GTP binding 2 [Source:ZFIN;Acc:ZDB-GENE-081110-1]	-	-	GO:0003924//GTPase activity;GO:0005525//GTP binding;	-
ENSCCRG00000000218	0	0	0	0	0	0	1	0.0461023	0	0	0	0	0	0	0	0	0	0	0	0	1	0.0609493	0	0	6	18625684	18629555	-	1911	piga	GO:0006506;GO:0006506;GO:0006506;GO:0006506;GO:0006506;GO:0006506	K03857	M	veNOG00819	phosphatidylinositol glycan anchor biosynthesis, class A [Source:ZFIN;Acc:ZDB-GENE-040426-1086]	GO:0006506//GPI anchor biosynthetic process;GO:0006506//GPI anchor biosynthetic process;GO:0006506//GPI anchor biosynthetic process;GO:0006506//GPI anchor biosynthetic process;GO:0006506//GPI anchor biosynthetic process;GO:0006506//GPI anchor biosynthetic process;	-	-	ko00563(Glycosylphosphatidylinositol (GPI)-anchor biosynthesis)
ENSCCRG00000000219	0	0	0	0	0	0	0	0	0	0	0	0	0	0	0	0	2	0.278393	1	0.094403	0	0	0	0	11	14056231	14057106	-	876	stx11b.2	GO:0005484;GO:0006886;GO:0016020;GO:0016192	K08487	U	veNOG02898;KOG0810	syntaxin-11-like [Source:NCBI gene;Acc:109091712]	GO:0006886//intracellular protein transport;GO:0016192//vesicle-mediated transport;	GO:0016020//membrane;	GO:0005484//SNAP receptor activity;	ko04130(SNARE interactions in vesicular transport)
ENSCCRG00000000220	0	0	7	0.187534	10	0.216312	16	0.392872	19	0.538731	1	0.0231073	25	0.859632	39	1.32499	29	0.985549	14	0.322675	7	0.227235	7	0.266713	11	2181216	2198651	+	3588	zeb2b	GO:0003676;GO:0003677;GO:0003676;GO:0003676;GO:0003676;GO:0003677	K09299	K	veNOG03191	zinc finger E-box binding homeobox 2b [Source:ZFIN;Acc:ZDB-GENE-080717-1]	-	-	GO:0003676//nucleic acid binding;GO:0003677//DNA binding;GO:0003676//nucleic acid binding;GO:0003676//nucleic acid binding;GO:0003676//nucleic acid binding;GO:0003677//DNA binding;	-
ENSCCRG00000000221	0	0	0	0	14	0.752479	0	0	0	0	0	0	5	0.427197	5	0.422087	7	0.591103	0	0	0	0	1	0.0946741	4	8458461	8462243	-	1444	-	-	-	TR	meNOG16579;opiNOG65076;veNOG25405	-	-	-	-	-
ENSCCRG00000000222	12	0.762766	0	0	0	0	0	0	0	0	0	0	9	0.944996	3	0.311231	3	0.311326	0	0	0	0	1	0.116348	9	4956999	4978657	-	1175	mapk1	GO:0004672;GO:0004707;GO:0005524;GO:0006468;GO:0004672;GO:0004707;GO:0005524;GO:0006468;GO:0004672;GO:0004707;GO:0005524;GO:0006468	K04371	T	veNOG08160	mitogen-activated protein kinase 1 [Source:ZFIN;Acc:ZDB-GENE-030722-2]	GO:0006468//protein phosphorylation;GO:0006468//protein phosphorylation;GO:0006468//protein phosphorylation;	-	GO:0004672//protein kinase activity;GO:0004707//MAP kinase activity;GO:0005524//ATP binding;GO:0004672//protein kinase activity;GO:0004707//MAP kinase activity;GO:0005524//ATP binding;GO:0004672//protein kinase activity;GO:0004707//MAP kinase activity;GO:0005524//ATP binding;	ko05132(Salmonella infection);ko04916(Melanogenesis);ko04914(Progesterone-mediated oocyte maturation);ko04912(GnRH signaling pathway);ko04910(Insulin signaling pathway);ko04810(Regulation of actin cytoskeleton);ko04625(C-type lectin receptor signaling pathway);ko04621(NOD-like receptor signaling pathway);ko04620(Toll-like receptor signaling pathway);ko04540(Gap junction);ko04520(Adherens junction…
ENSCCRG00000000223	0	0	0	0	1	0.0236264	0	0	0	0	0	0	0	0	4	0.148431	6	0.222715	2	0.0503483	0	0	1	0.0416162	8	1694367	1699649	+	3285	celsr1a	GO:0005509;GO:0005886;GO:0007155;GO:0007156;GO:0016020	K04600	T	veNOG02804	cadherin EGF LAG seven-pass G-type receptor 1a [Source:ZFIN;Acc:ZDB-GENE-030616-78]	GO:0007155//cell adhesion;GO:0007156//homophilic cell adhesion via plasma membrane adhesion molecules;	GO:0005886//plasma membrane;GO:0016020//membrane;	GO:0005509//calcium ion binding;	-
ENSCCRG00000000224	0	0	0	0	0	0	0	0	0	0	0	0	0	0	0	0	0	0	0	0	0	0	0	0	11	14059174	14060254	+	642	stx11b.1	GO:0016020;GO:0016192	K08487	U	veNOG02898;KOG0810	syntaxin 11b, tandem duplicate 1 [Source:ZFIN;Acc:ZDB-GENE-040426-1893]	GO:0016192//vesicle-mediated transport;	GO:0016020//membrane;	-	ko04130(SNARE interactions in vesicular transport)
ENSCCRG00000000225	0	0	0	0	0	0	0	0	0	0	0	0	4	0.33617	0	0	4	0.332251	0	0	0	0	8	0.74501	3	10823615	10829612	+	1468	-	-	-	-	-	-	-	-	-	-
ENSCCRG00000000226	0	0	0	0	0	0	0	0	0	0	31	0.753939	3	0.108572	0	0	0	0	0	0	0	0	0	0	3	17340765	17358258	-	3409	pabpc1l	GO:0003676;GO:0003723;GO:0003676;GO:0003723;GO:0003676;GO:0003723;GO:0003676;GO:0003723	K13126	A	veNOG06381	poly(A) binding protein, cytoplasmic 1-like [Source:ZFIN;Acc:ZDB-GENE-030131-5836]	-	-	GO:0003676//nucleic acid binding;GO:0003723//RNA binding;GO:0003676//nucleic acid binding;GO:0003723//RNA binding;GO:0003676//nucleic acid binding;GO:0003723//RNA binding;GO:0003676//nucleic acid binding;GO:0003723//RNA binding;	ko03018(RNA degradation);ko03015(mRNA surveillance pathway)
ENSCCRG00000000227	0	0	12	0.355798	0	0	0	0	17	0.533466	0	0	34	1.29387	19	0.714397	20	0.752228	4	0.102032	7	0.251487	10	0.421682	9	18094648	18109868	+	3242	ABCD2	GO:0000038;GO:0005524;GO:0005777;GO:0006635;GO:0016021;GO:0016887;GO:0042626;GO:0055085;GO:0000038;GO:0005524;GO:0005777;GO:0006635;GO:0016021;GO:0016887;GO:0042626;GO:0055085;GO:0000038;GO:0005524;GO:0005777;GO:0006635;GO:0016021;GO:0016887;GO:0042626;GO:0055085	K05676	I	veNOG00333	ATP binding cassette subfamily D member 2 [Source:HGNC Symbol;Acc:HGNC:66]	GO:0000038//very long-chain fatty acid metabolic process;GO:0006635//fatty acid beta-oxidation;GO:0055085//transmembrane transport;GO:0000038//very long-chain fatty acid metabolic process;GO:0006635//fatty acid beta-oxidation;GO:0055085//transmembrane transport;GO:0000038//very long-chain fatty acid metabolic process;GO:0006635//fatty acid beta-oxidation;GO:0055085//transmembrane transport;	GO:0005777//peroxisome;GO:0016021//integral component of membrane;GO:0005777//peroxisome;GO:0016021//integral component of membrane;GO:0005777//peroxisome;GO:0016021//integral component of membrane;	GO:0005524//ATP binding;GO:0016887//ATP hydrolysis activity;GO:0042626//ATPase-coupled transmembrane transporter activity;GO:0005524//ATP binding;GO:0016887//ATP hydrolysis activity;GO:0042626//ATPase-coupled transmembrane transporter activity;GO:0005524//ATP binding;GO:0016887//ATP hydrolysis activity;GO:0042626//ATPase-coupled transmembrane transporter activity;	ko04146(Peroxisome);ko02010(ABC transporters)
ENSCCRG00000000228	0	0	0	0	0	0	0	0	1	0.101229	0	0	0	0	8	0.970337	0	0	3	0.246857	0	0	5	0.680146	3	9477332	9479536	-	1005	-	-	K06479	TR	veNOG27082;opiNOG67297;veNOG25100	-	-	-	-	-
ENSCCRG00000000229	0	0	0	0	0	0	0	0	0	0	0	0	1	0.154026	0	0	2	0.30446	0	0	0	0	0	0	2	17049538	17051155	-	801	-	-	K16762	-	-	-	-	-	-	-
ENSCCRG00000000230	0	0	0	0	0	0	0	0	0	0	17	6.34889	8	4.44593	0	0	0	0	0	0	0	0	0	0	4	10733669	10733890	+	222	-	GO:0008641;GO:0016925;GO:0019948	K10685	O	veNOG07923	-	GO:0016925//protein sumoylation;	-	GO:0008641//ubiquitin-like modifier activating enzyme activity;GO:0019948//SUMO activating enzyme activity;	ko04120(Ubiquitin mediated proteolysis)
ENSCCRG00000000231	17	0.311809	10	0.236063	9	0.171541	6	0.129815	8	0.199873	17	0.346133	33	0.999842	38	1.13756	38	1.13791	63	1.27945	26	0.743696	14	0.470022	1	4108883	4321879	+	4072	sh3pxd2aa	GO:0005515;GO:0005515;GO:0005515;GO:0005515;GO:0005515;GO:0005515;GO:0005515	-	T	veNOG02327	SH3 and PX domains 2Aa [Source:NCBI gene;Acc:562018]	-	-	GO:0005515//protein binding;GO:0005515//protein binding;GO:0005515//protein binding;GO:0005515//protein binding;GO:0005515//protein binding;GO:0005515//protein binding;GO:0005515//protein binding;	-
ENSCCRG00000000232	0	0	0	0	26	1.4261	18	1.12073	0	0	0	0	8	0.697523	4	0.34459	14	1.20644	1	0.0584431	0	0	1	0.0966144	4	8473199	8476078	+	1415	si:ch211-209f23.6	-	-	R	veNOG25405	si:ch211-209f23.6 [Source:ZFIN;Acc:ZDB-GENE-141211- 79]	-	-	-	-
ENSCCRG00000000233	67	1.75397	96	3.23448	42	1.14256	90	2.77923	149	5.31319	70	2.03422	82	3.54599	41	1.75179	63	2.6926	90	2.60874	93	3.79674	77	3.68967	1	6731319	6775577	+	2853	kcnk5a	GO:0005267;GO:0005267;GO:0016020;GO:0071805	K04916	P	veNOG10607	potassium channel subfamily K member 5-like [Source:NCBI gene;Acc:109055942]	GO:0071805//potassium ion transmembrane transport;	GO:0016020//membrane;	GO:0005267//potassium channel activity;GO:0005267//potassium channel activity;	-
ENSCCRG00000000234	0	0	22	1.17813	0	0	9	0.441734	9	0.510093	9	0.4157	19	1.30591	11	0.747011	17	1.15483	36	1.65855	25	1.6222	14	1.06626	6	12056714	12061762	+	1795	-	GO:0016020;GO:0016020;GO:0016020;GO:0016020;GO:0016020	-	T	veNOG06999	-	-	GO:0016020//membrane;GO:0016020//membrane;GO:0016020//membrane;GO:0016020//membrane;GO:0016020//membrane;	-	-
ENSCCRG00000000236	0	0	0	0	0	0	0	0	0	0	0	0	7	0.413216	5	0.291624	8	0.466741	0	0	0	0	2	0.130822	4	10750912	10755971	-	2090	-	GO:0005576;GO:0005615;GO:0006954;GO:0006955;GO:0008009;GO:0009615;GO:0031726;GO:0031729;GO:0031730;GO:0070098	K12964	R	veNOG23180	-	GO:0006954//inflammatory response;GO:0006955//immune response;GO:0009615//response to virus;GO:0070098//chemokine-mediated signaling pathway;	GO:0005576//extracellular region;GO:0005615//extracellular space;	GO:0008009//chemokine activity;GO:0031726//CCR1 chemokine receptor binding;GO:0031729//CCR4 chemokine receptor binding;GO:0031730//CCR5 chemokine receptor binding;	ko04623(Cytosolic DNA-sensing pathway);ko04620(Toll-like receptor signaling pathway);ko04060(Cytokine-cytokine receptor interaction)
ENSCCRG00000000237	30	0.360519	39	0.603196	128	1.59846	43	0.609551	23	0.376494	0	0	10	0.198511	8	0.156909	12	0.235436	30	0.399181	63	1.18067	26	0.571914	2	1135046	1332733	-	6215	slc38a3b	-	K13576	E	veNOG07368	solute carrier family 38 member 3b [Source:ZFIN;Acc:ZDB-GENE-121120-3]	-	-	-	-
ENSCCRG00000000238	72	8.63162	24	3.70304	19	2.367	30	4.24245	13	2.12288	7	0.931562	52	10.2977	39	7.63089	107	20.9425	35	4.6459	16	2.99131	74	16.2383	11	14061823	14063842	-	623	si:dkey-25e12.3	GO:0003824	-	R	veNOG24159;veNOG05197	si:dkey-25e12.3 [Source:NCBI gene;Acc:678527]	-	-	GO:0003824//catalytic activity;	-
ENSCCRG00000000239	0	0	0	0	17	0.473929	0	0	0	0	0	0	7	0.310209	1	0.0437854	2	0.0875978	0	0	0	0	0	0	3	7408711	7486834	+	2784	st3gal3b	GO:0006486;GO:0008373;GO:0006486;GO:0008373;GO:0006486;GO:0008373;GO:0006486;GO:0008373;GO:0006486;GO:0008373;GO:0006486;GO:0008373	K00781	G	veNOG02427	ST3 beta-galactoside alpha-2,3-sialyltransferase 3b [Source:ZFIN;Acc:ZDB-GENE-050411-13]	GO:0006486//protein glycosylation;GO:0006486//protein glycosylation;GO:0006486//protein glycosylation;GO:0006486//protein glycosylation;GO:0006486//protein glycosylation;GO:0006486//protein glycosylation;	-	GO:0008373//sialyltransferase activity;GO:0008373//sialyltransferase activity;GO:0008373//sialyltransferase activity;GO:0008373//sialyltransferase activity;GO:0008373//sialyltransferase activity;GO:0008373//sialyltransferase activity;	ko00601(Glycosphingolipid biosynthesis - lacto and neolacto series);ko00533(Glycosaminoglycan biosynthesis - keratan sulfate);ko00515(Mannose type O-glycan biosynthesis);ko00514(Other types of O-glycan biosynthesis);ko00513(Various types of N-glycan biosynthesis)
ENSCCRG00000000240	171	2.31369	70	1.21897	131	1.8419	45	0.718218	64	1.17954	21	0.315415	19	0.424658	32	0.706659	44	0.971955	77	1.15356	89	1.87794	80	1.98129	8	10253189	10293086	+	5520	gys2	GO:0004373;GO:0005978;GO:0004373;GO:0005978;GO:0004373;GO:0005978;GO:0004373;GO:0005978;GO:0004373;GO:0005978;GO:0004373;GO:0005978	K00693	G	veNOG04621	glycogen synthase 2 [Source:ZFIN;Acc:ZDB-GENE- 030826-31]	GO:0005978//glycogen biosynthetic process;GO:0005978//glycogen biosynthetic process;GO:0005978//glycogen biosynthetic process;GO:0005978//glycogen biosynthetic process;GO:0005978//glycogen biosynthetic process;GO:0005978//glycogen biosynthetic process;	-	GO:0004373//glycogen (starch) synthase activity;GO:0004373//glycogen (starch) synthase activity;GO:0004373//glycogen (starch) synthase activity;GO:0004373//glycogen (starch) synthase activity;GO:0004373//glycogen (starch) synthase activity;GO:0004373//glycogen (starch) synthase activity;	ko04910(Insulin signaling pathway);ko00500(Starch and sucrose metabolism)
ENSCCRG00000000241	427	16.0179	1200	57.9355	670	26.1178	788	34.8689	1122	57.3314	273	11.3682	1123	69.5879	1211	74.1433	1473	90.212	974	40.4555	882	51.5973	1298	89.1254	2	17081541	17088381	-	1991	il20ra	GO:0005515	K05136	T	veNOG04765	interleukin-20 receptor subunit alpha-like [Source:NCBI gene;Acc:109097344]	-	-	GO:0005515//protein binding;	ko04060(Cytokine-cytokine receptor interaction)
ENSCCRG00000000242	0	0	0	0	0	0	0	0	0	0	0	0	2	0.341285	0	0	1	0.168653	0	0	0	0	0	0	4	8481378	8483928	+	723	si:ch211-209f23.6	-	-	R	veNOG25405	si:ch211-209f23.6 [Source:ZFIN;Acc:ZDB-GENE-141211- 79]	-	-	-	-
ENSCCRG00000000243	5	1.31031	3	1.01184	0	0	0	0	0	0	0	0	8	3.46314	3	1.28314	9	3.85062	0	0	4	1.63473	1	0.479682	3	10843941	10844372	+	285	-	-	K05123	T	veNOG11591	-	-	-	-	ko04310(Wnt signaling pathway)
ENSCCRG00000000245	0	0	0	0	16	0.288523	10	0.204697	4	0.0945494	6	0.115579	4	0.11466	10	0.283222	3	0.0849927	6	0.115284	1	0.0270618	0	0	3	9500744	9529071	+	4304	slc22a23	GO:0016021;GO:0022857;GO:0055085;GO:0016021;GO:0022857;GO:0055085	K08215	R	veNOG09089	solute carrier family 22 member 23 [Source:ZFIN;Acc:ZDB-GENE-030131-3564]	GO:0055085//transmembrane transport;GO:0055085//transmembrane transport;	GO:0016021//integral component of membrane;GO:0016021//integral component of membrane;	GO:0022857//transmembrane transporter activity;GO:0022857//transmembrane transporter activity;	-
ENSCCRG00000000246	3	0.0684161	1	0.029351	0	0	0	0	0	0	0	0	5	0.188358	2	0.0744419	4	0.14893	19	0.479769	10	0.355646	2	0.0834866	9	7080259	7089425	-	3275	tmc2b	GO:0005887;GO:0016021;GO:0005887;GO:0016021;GO:0005887;GO:0016021;GO:0005887;GO:0016021	-	S	veNOG09244	transmembrane channel-like 2b [Source:NCBI gene;Acc:567304]	-	GO:0005887//integral component of plasma membrane;GO:0016021//integral component of membrane;GO:0005887//integral component of plasma membrane;GO:0016021//integral component of membrane;GO:0005887//integral component of plasma membrane;GO:0016021//integral component of membrane;GO:0005887//integral component of plasma membrane;GO:0016021//integral component of membrane;	-	-
ENSCCRG00000000248	570	10.9439	846	20.9053	504	10.0557	505	11.4373	574	15.0118	651	13.875	167	5.29654	255	7.99078	194	6.08114	135	2.86995	129	3.86251	155	5.44729	13	4359365	4368947	-	3890	usp5	GO:0004843;GO:0006511;GO:0008270;GO:0016579;GO:0036459;GO:0004843;GO:0005515;GO:0006511;GO:0008270;GO:0016579;GO:0036459;GO:0004843;GO:0006511;GO:0008270;GO:0016579;GO:0036459;GO:0004843;GO:0006511;GO:0008270;GO:0016579;GO:0036459	K11836	O	veNOG13232	ubiquitin specific peptidase 5 (isopeptidase T) [Source:ZFIN;Acc:ZDB-GENE-040426-2584]	GO:0006511//ubiquitin-dependent protein catabolic process;GO:0016579//protein deubiquitination;GO:0006511//ubiquitin-dependent protein catabolic process;GO:0016579//protein deubiquitination;GO:0006511//ubiquitin-dependent protein catabolic process;GO:0016579//protein deubiquitination;GO:0006511//ubiquitin-dependent protein catabolic process;GO:0016579//protein deubiquitination;	-	GO:0004843//thiol-dependent deubiquitinase;GO:0008270//zinc ion binding;GO:0004843//thiol-dependent deubiquitinase;GO:0005515//protein binding;GO:0008270//zinc ion binding;GO:0004843//thiol-dependent deubiquitinase;GO:0008270//zinc ion binding;GO:0004843//thiol-dependent deubiquitinase;GO:0008270//zinc ion binding;	-
ENSCCRG00000000249	104	2.09029	90	2.3281	113	2.36013	162	3.84081	73	1.99856	131	2.92279	97	3.22048	102	3.34598	101	3.3142	72	1.60231	43	1.34779	38	1.398	13	9468582	9476697	-	3716	gpatch1	GO:0003676;GO:0003723;GO:0006397;GO:0003676;GO:0003723;GO:0006397;GO:0003676;GO:0003723;GO:0006397;GO:0003676;GO:0003723;GO:0006397;GO:0003676;GO:0003723;GO:0006397;GO:0003676;GO:0003723;GO:0006397;GO:0003676;GO:0003723;GO:0006397	K13123	A	veNOG05499	G patch domain-containing protein 1-like [Source:NCBI gene;Acc:109093150]	GO:0006397//mRNA processing;GO:0006397//mRNA processing;GO:0006397//mRNA processing;GO:0006397//mRNA processing;GO:0006397//mRNA processing;GO:0006397//mRNA processing;GO:0006397//mRNA processing;	-	GO:0003676//nucleic acid binding;GO:0003723//RNA binding;GO:0003676//nucleic acid binding;GO:0003723//RNA binding;GO:0003676//nucleic acid binding;GO:0003723//RNA binding;GO:0003676//nucleic acid binding;GO:0003723//RNA binding;GO:0003676//nucleic acid binding;GO:0003723//RNA binding;GO:0003676//nucleic acid binding;GO:0003723//RNA binding;GO:0003676//nucleic acid binding;GO:0003723//RNA binding;	-
ENSCCRG00000000250	0	0	29	1.54097	73	3.13197	49	2.38639	61	3.43054	14	0.64164	54	3.68282	26	1.752	69	4.65097	4	0.182857	36	2.31789	12	0.906861	10	17323753	17330087	-	1809	p2rx5	GO:0001614;GO:0004931;GO:0005216;GO:0005524;GO:0005887;GO:0006811;GO:0016020;GO:0033198;GO:0098655;GO:0001614;GO:0004931;GO:0005216;GO:0005524;GO:0005887;GO:0006811;GO:0016020;GO:0033198;GO:0098655;GO:0001614;GO:0004931;GO:0005216;GO:0005524;GO:0005887;GO:0006811;GO:0016020;GO:0033198;GO:0098655;GO:0001614;GO:0004931;GO:0005216;GO:0005524;GO:0005887;GO:0006811;GO:0016020;GO:0033198;GO:0098655	K05219	P	veNOG03494	P2X purinoceptor 5-like [Source:NCBI gene;Acc:109090762]	GO:0006811//ion transport;GO:0033198//response to ATP;GO:0098655//cation transmembrane transport;GO:0006811//ion transport;GO:0033198//response to ATP;GO:0098655//cation transmembrane transport;GO:0006811//ion transport;GO:0033198//response to ATP;GO:0098655//cation transmembrane transport;GO:0006811//ion transport;GO:0033198//response to ATP;GO:0098655//cation transmembrane transport;	GO:0005887//integral component of plasma membrane;GO:0016020//membrane;GO:0005887//integral component of plasma membrane;GO:0016020//membrane;GO:0005887//integral component of plasma membrane;GO:0016020//membrane;GO:0005887//integral component of plasma membrane;GO:0016020//membrane;	GO:0001614//purinergic nucleotide receptor activity;GO:0004931//extracellularly ATP-gated cation channel activity;GO:0005216//ion channel activity;GO:0005524//ATP binding;GO:0001614//purinergic nucleotide receptor activity;GO:0004931//extracellularly ATP-gated cation channel activity;GO:0005216//ion channel activity;GO:0005524//ATP binding;GO:0001614//purinergic nucleotide receptor activity;GO:00…	ko04080(Neuroactive ligand-receptor interaction);ko04020(Calcium signaling pathway)
ENSCCRG00000000251	0	0	35	3.56017	38	3.12094	20	1.86458	28	3.01438	43	3.77258	160	20.8888	74	9.5455	168	21.6775	40	3.5004	41	5.05338	65	9.40329	3	10847098	10848666	+	945	si:dkey-60d5.3	GO:0003700;GO:0006355	K09059	K	veNOG28569;veNOG04865;veNOG19099	si:dkey-60d5.3 [Source:ZFIN;Acc:ZDB-GENE-131127- 467]	GO:0006355//regulation of transcription, DNA-templated;	-	GO:0003700//DNA-binding transcription factor activity;	-
ENSCCRG00000000252	120	2.24343	144	3.46482	67	1.30164	96	2.11708	161	4.09997	133	2.76018	333	10.2838	223	6.80435	281	8.57674	117	2.42192	116	3.38198	146	4.99614	5	10271526	10288915	-	3995	traf7	GO:0005515;GO:0005515;GO:0005515;GO:0005515;GO:0005515;GO:0005515;GO:0005515;GO:0005515	K10646	T	veNOG00748	E3 ubiquitin-protein ligase TRAF7 [Source:NCBI gene;Acc:109050251]	-	-	GO:0005515//protein binding;GO:0005515//protein binding;GO:0005515//protein binding;GO:0005515//protein binding;GO:0005515//protein binding;GO:0005515//protein binding;GO:0005515//protein binding;GO:0005515//protein binding;	-
ENSCCRG00000000253	0	0	0	0	0	0	0	0	0	0	0	0	0	0	0	0	4	0.193626	0	0	0	0	0	0	2	17148093	17157132	+	2519	tsga10	GO:0004674;GO:0005096;GO:0006468;GO:0007165;GO:0007283	-	S	veNOG03054	testis specific 10 [Source:NCBI gene;Acc:109097360]	GO:0006468//protein phosphorylation;GO:0007165//signal transduction;GO:0007283//spermatogenesis;	-	GO:0004674//protein serine/threonine kinase activity;GO:0005096//GTPase activator activity;	-
ENSCCRG00000000255	8	0.399933	7	0.450383	12	0.623396	26	1.53322	14	0.953342	34	1.88682	25	2.0645	22	1.79503	41	3.34631	17	0.940997	6	0.467768	1	0.0915056	4	8542480	8555479	+	1494	gpc1b	GO:0009966;GO:0046658;GO:0062023	K08107	T	veNOG00412;KOG3821	glypican 1b [Source:ZFIN;Acc:ZDB-GENE-040426-1306]	GO:0009966//regulation of signal transduction;	GO:0046658//anchored component of plasma membrane;GO:0062023//collagen-containing extracellular matrix;	-	-
ENSCCRG00000000256	33	1.16865	43	1.95987	102	3.75368	56	2.33935	136	6.56045	26	1.02211	390	22.8146	189	10.9241	193	11.1587	273	10.7047	195	10.7693	48	3.11145	9	4965012	4968289	-	2109	arrdc2	-	-	R	veNOG00153	arrestin domain-containing protein 2-like [Source:NCBI gene;Acc:109082644]	-	-	-	-
ENSCCRG00000000257	100	2.53522	256	8.35299	172	4.53137	104	3.11017	223	7.70093	19	0.534715	885	37.0626	367	15.1856	509	21.0677	652	18.3023	320	12.6516	246	11.4156	1	6836033	6849287	+	2946	reep3a	-	K17338	V	veNOG05234	receptor expression-enhancing protein 3-like [Source:NCBI gene;Acc:109056034]	-	-	-	-
ENSCCRG00000000258	0	0	70	1.42467	91	1.4954	123	2.29441	92	1.98171	26	0.456412	95	2.48159	86	2.21962	101	2.60757	43	0.752905	32	0.789154	39	1.12887	8	12531433	12540231	-	4723	helb	GO:0003678;GO:0006261;GO:0006269	K15254	L	veNOG06992	helicase (DNA) B [Source:ZFIN;Acc:ZDB-GENE-030729- 16]	GO:0006261//DNA-dependent DNA replication;GO:0006269//DNA replication, synthesis of RNA primer;	-	GO:0003678//DNA helicase activity;	-
ENSCCRG00000000259	0	0	62	2.51572	52	1.70362	28	1.0413	41	1.76072	22	0.769944	33	1.7186	26	1.33785	30	1.54415	13	0.453804	14	0.688324	10	0.577076	7	12831597	12837048	-	2369	trmu	GO:0008033;GO:0016740;GO:0016783;GO:0008033;GO:0016740;GO:0016783;GO:0008033;GO:0016740;GO:0016783;GO:0008033;GO:0016740;GO:0016783	K00566	J	veNOG12458	tRNA 5-methylaminomethyl-2-thiouridylate methyltransferase [Source:NCBI gene;Acc:553625]	GO:0008033//tRNA processing;GO:0008033//tRNA processing;GO:0008033//tRNA processing;GO:0008033//tRNA processing;	-	GO:0016740//transferase activity;GO:0016783//sulfurtransferase activity;GO:0016740//transferase activity;GO:0016783//sulfurtransferase activity;GO:0016740//transferase activity;GO:0016783//sulfurtransferase activity;GO:0016740//transferase activity;GO:0016783//sulfurtransferase activity;	ko04122(Sulfur relay system)
ENSCCRG00000000260	98	5.25817	171	11.8084	11	0.61332	101	6.39242	145	10.5974	83	4.94357	75	6.64733	64	5.60453	242	21.1987	47	2.79221	32	2.67757	50	4.91054	3	10853162	10854828	+	1392	nfil3	GO:0003700;GO:0005634;GO:0006351;GO:0006355;GO:0006366;GO:0006955;GO:0007623	K09059	K	veNOG04865	nuclear factor, interleukin 3 regulated [Source:NCBI gene;Acc:445509]	GO:0006351//transcription, DNA-templated;GO:0006355//regulation of transcription, DNA-templated;GO:0006366//transcription by RNA polymerase II;GO:0006955//immune response;GO:0007623//circadian rhythm;	GO:0005634//nucleus;	GO:0003700//DNA-binding transcription factor activity;	-
ENSCCRG00000000261	0	0	6	0.330515	0	0	0	0	0	0	0	0	0	0	0	0	0	0	0	0	0	0	0	0	10	10982173	10987076	-	1745	hes2.2	GO:0003677;GO:0006355;GO:0046983	K09087	K	veNOG21275;KOG4304	hes family bHLH transcription factor 2 [Source:NCBI gene;Acc:109090562]	GO:0006355//regulation of transcription, DNA-templated;	-	GO:0003677//DNA binding;GO:0046983//protein dimerization activity;	-
ENSCCRG00000000262	0	0	0	0	0	0	0	0	0	0	0	0	0	0	0	0	0	0	0	0	0	0	3	1.05161	5	6043435	6044559	+	390	-	-	-	TRV	veNOG17175;veNOG29610	-	-	-	-	-
ENSCCRG00000000263	0	0	0	0	0	0	0	0	0	0	0	0	0	0	1	0.0538184	0	0	0	0	0	0	0	0	11	18539547	18543664	-	2265	sp7	GO:0003676	K09197	K	opiNOG13568;veNOG05159	transcription factor Sp7-like [Source:NCBI gene;Acc:109091821]	-	-	GO:0003676//nucleic acid binding;	-
ENSCCRG00000000264	280	20.0889	237	21.8843	308	22.9633	213	18.0265	120	11.7274	612	48.7419	355	42.0729	384	44.9655	394	46.1507	265	21.0516	194	21.706	305	40.0541	3	17359811	17363023	+	1041	chmp4bb	GO:0007034	K12194	U	veNOG12166	charged multivesicular body protein 4c-like [Source:NCBI gene;Acc:109105995]	GO:0007034//vacuolar transport;	-	-	ko04217(Necroptosis);ko04144(Endocytosis)
ENSCCRG00000000265	0	0	7	1.01032	0	0	0	0	20	3.05511	0	0	4	0.740988	1	0.183031	6	1.09852	4	0.496679	5	0.874431	4	0.821077	9	4981127	4997111	-	666	acot7	GO:0016790	K17360	I	veNOG10127	acyl-CoA thioesterase 7 [Source:ZFIN;Acc:ZDB-GENE- 040912-42]	-	-	GO:0016790//thiolester hydrolase activity;	ko01040(Biosynthesis of unsaturated fatty acids);ko00062(Fatty acid elongation)
ENSCCRG00000000266	101	7.15018	14	1.27559	14	1.02993	47	3.9249	25	2.41079	137	10.7664	47	5.4963	16	1.8487	47	5.43223	10	0.783858	9	0.993619	9	1.16624	3	9534353	9536334	+	1055	-	GO:0003924;GO:0005200;GO:0005525;GO:0005874;GO:0007017	K07375	Z	veNOG04241	-	GO:0007017//microtubule-based process;	GO:0005874//microtubule;	GO:0003924//GTPase activity;GO:0005200//structural constituent of cytoskeleton;GO:0005525//GTP binding;	ko05132(Salmonella infection);ko04540(Gap junction);ko04145(Phagosome)
ENSCCRG00000000267	469	17.991	619	30.5604	274	10.9224	340	15.3849	343	17.9225	88	3.7473	232	14.701	269	16.8417	329	20.6045	155	6.58348	154	9.21265	192	13.4814	3	13631893	13637352	-	1947	prpf38b	-	K12850	A	fiNOG02670;opiNOG00164;veNOG00253	pre-mRNA-splicing factor 38B [Source:NCBI gene;Acc:109105017]	-	-	-	ko03040(Spliceosome)
ENSCCRG00000000268	0	0	0	0	0	0	0	0	0	0	0	0	0	0	1	0.106835	0	0	0	0	0	0	0	0	3	10885809	10890093	+	1141	si:dkey-283b15.2	-	-	SR	NOG103527;veNOG10911	si:dkey-283b15.2 [Source:ZFIN;Acc:ZDB-GENE-100921- 93]	-	-	-	-
ENSCCRG00000000269	1214	26.8813	3664	104.418	2099	48.298	2047	53.4668	3118	94.0439	428	10.5203	1861	68.0699	5887	212.753	532	19.2322	12681	310.905	4287	148.036	4364	176.875	9	23266468	23277038	-	3373	faxdc2	GO:0005506;GO:0008610;GO:0016491;GO:0055114;GO:0005506;GO:0008610;GO:0016491;GO:0055114	K07750	I	veNOG12949	fatty acid hydroxylase domain containing 2 [Source:NCBI gene;Acc:109088876]	GO:0008610//lipid biosynthetic process;GO:0055114//obsolete oxidation-reduction process;GO:0008610//lipid biosynthetic process;GO:0055114//obsolete oxidation-reduction process;	-	GO:0005506//iron ion binding;GO:0016491//oxidoreductase activity;GO:0005506//iron ion binding;GO:0016491//oxidoreductase activity;	ko00100(Steroid biosynthesis)
ENSCCRG00000000270	0	0	0	0	0	0	0	0	0	0	0	0	0	0	0	0	0	0	0	0	0	0	0	0	10	10998458	10999457	-	312	-	GO:0046983	K09087	K	veNOG21275	-	-	-	GO:0046983//protein dimerization activity;	-
ENSCCRG00000000271	32	2.96526	69	8.22904	16	1.5407	0	0	52	6.56356	0	0	77	11.7864	42	6.35204	35	5.295	20	2.05204	7	1.01156	58	9.83765	11	18561479	18564116	-	806	-	-	-	AJL	COG1112;veNOG00370	-	-	-	-	-
ENSCCRG00000000272	0	0	0	0	0	0	0	0	0	0	0	0	0	0	0	0	0	0	0	0	0	0	0	0	9	9432429	9433656	+	531	-	GO:0005922;GO:0007154	-	S	veNOG07014	-	GO:0007154//cell communication;	GO:0005922//connexin complex;	-	-
ENSCCRG00000000273	10	0.257632	27	0.895263	40	1.07089	15	0.455854	89	3.12329	67	1.91614	141	6.00062	167	7.0221	112	4.71088	189	5.39142	208	8.35689	119	5.61173	5	6077371	6082620	-	2899	armc5	GO:0005515	-	S	veNOG15090	armadillo repeat containing 5 [Source:ZFIN;Acc:ZDB- GENE-030131-7382]	-	-	GO:0005515//protein binding;	-
ENSCCRG00000000274	0	0	5	0.0665683	1	0.0107497	0	0	0	0	0	0	3	0.0512636	6	0.101301	22	0.371551	4	0.0458155	3	0.0483965	0	0	8	17651482	17695743	-	7220	-	GO:0005515;GO:0005515;GO:0005515;GO:0005515;GO:0005515;GO:0005515;GO:0005515;GO:0005515;GO:0005515;GO:0005515	-	SR	euNOG26860;KOG4308;veNOG06420;opiNOG75158	-	-	-	GO:0005515//protein binding;GO:0005515//protein binding;GO:0005515//protein binding;GO:0005515//protein binding;GO:0005515//protein binding;GO:0005515//protein binding;GO:0005515//protein binding;GO:0005515//protein binding;GO:0005515//protein binding;GO:0005515//protein binding;	-
ENSCCRG00000000275	0	0	0	0	0	0	0	0	0	0	0	0	0	0	0	0	0	0	0	0	0	0	0	0	4	8675124	8676897	+	747	-	GO:0005003;GO:0005515;GO:0005524;GO:0006468;GO:0007169;GO:0016021	K05110	T	veNOG02728	ephrin type-B receptor 1-like [Source:NCBI gene;Acc:109108765]	GO:0006468//protein phosphorylation;GO:0007169//transmembrane receptor protein tyrosine kinase signaling pathway;	GO:0016021//integral component of membrane;	GO:0005003//ephrin receptor activity;GO:0005515//protein binding;GO:0005524//ATP binding;	-
ENSCCRG00000000276	0	0	0	0	0	0	0	0	0	0	0	0	0	0	0	0	0	0	0	0	0	0	0	0	10	11007004	11008096	-	874	hes2.1	GO:0046983	K09087	K	KOG4304;veNOG21275	hes family bHLH transcription factor 2, tandem duplicate 1 [Source:ZFIN;Acc:ZDB-GENE-081104-104]	-	-	GO:0046983//protein dimerization activity;	-
ENSCCRG00000000277	113	7.40324	69	5.81807	67	4.56145	48	3.70953	73	6.51462	37	2.69091	84	9.09075	98	10.479	105	11.231	55	3.98977	53	5.41503	36	4.31714	9	9478769	9484380	-	1140	fam210aa	-	-	S	veNOG00328	family with sequence similarity 210 member Aa [Source:NCBI gene;Acc:562734]	-	-	-	-
ENSCCRG00000000278	0	0	0	0	0	0	0	0	0	0	0	0	0	0	0	0	0	0	0	0	0	0	0	0	9	5016225	5016383	+	159	-	-	K06772	TR	veNOG27128;veNOG09387	-	-	-	-	-
ENSCCRG00000000279	0	0	8	0.455298	0	0	6	0.312971	3	0.180702	2	0.0981753	14	1.02264	8	0.577377	31	2.23802	18	0.881318	5	0.344802	3	0.242823	11	14067058	14072914	+	1689	irf4b	GO:0003700;GO:0005515;GO:0006355;GO:0044212;GO:0003700;GO:0005515;GO:0006355;GO:0044212;GO:0003700;GO:0005515;GO:0006355;GO:0044212;GO:0003700;GO:0005515;GO:0006355;GO:0044212;GO:0003700;GO:0005515;GO:0006355;GO:0044212	K09445	K	veNOG04662	interferon regulatory factor 4b [Source:ZFIN;Acc:ZDB-GENE-041001-131]	GO:0006355//regulation of transcription, DNA-templated;GO:0006355//regulation of transcription, DNA-templated;GO:0006355//regulation of transcription, DNA-templated;GO:0006355//regulation of transcription, DNA-templated;GO:0006355//regulation of transcription, DNA-templated;	-	GO:0003700//DNA-binding transcription factor activity;GO:0005515//protein binding;GO:0003700//DNA-binding transcription factor activity;GO:0005515//protein binding;GO:0003700//DNA-binding transcription factor activity;GO:0005515//protein binding;GO:0003700//DNA-binding transcription factor activity;GO:0005515//protein binding;GO:0003700//DNA-binding transcription factor activity;GO:0005515//prote…	-
ENSCCRG00000000280	0	0	24	0.663883	18	0.402023	18	0.456353	59	1.7273	0	0	24	0.852082	4	0.140315	30	1.05269	3	0.0713931	0	0	12	0.47209	8	12543403	12549421	-	3475	helb	GO:0003678;GO:0006261;GO:0006269	K15254	L	veNOG06992	helicase (DNA) B [Source:ZFIN;Acc:ZDB-GENE-030729- 16]	GO:0006261//DNA-dependent DNA replication;GO:0006269//DNA replication, synthesis of RNA primer;	-	GO:0003678//DNA helicase activity;	-
ENSCCRG00000000281	265	12.6873	247	15.2197	169	8.40805	250	14.1188	142	9.26051	462	24.5538	166	13.1283	153	11.9554	198	15.4765	31	1.64334	45	3.35983	82	7.186	3	17363212	17368377	+	1560	EIF2S2	GO:0003743;GO:0006413;GO:0003743;GO:0006413	K03238	J	veNOG08126	eukaryotic translation initiation factor 2 subunit 2-like [Source:NCBI gene;Acc:109105978]	GO:0006413//translational initiation;GO:0006413//translational initiation;	-	GO:0003743//translation initiation factor activity;GO:0003743//translation initiation factor activity;	-
ENSCCRG00000000282	182	8.4587	117	6.9985	117	5.65071	181	9.92306	83	5.25452	131	6.75861	37	2.84061	45	3.41346	33	2.50398	96	4.94021	40	2.89917	28	2.38199	3	9544048	9552895	-	1607	ssx2ipa	-	K06085	Z	veNOG01294	synovial sarcoma, X breakpoint 2 interacting protein a [Source:ZFIN;Acc:ZDB-GENE-040426-1756]	-	-	-	ko04520(Adherens junction)
ENSCCRG00000000283	0	0	0	0	0	0	0	0	0	0	0	0	0	0	0	0	0	0	0	0	0	0	0	0	4	8678713	8680119	+	735	-	GO:0005003;GO:0005515;GO:0005524;GO:0006468;GO:0007169;GO:0016021	K05110	T	veNOG02728;KOG0196	-	GO:0006468//protein phosphorylation;GO:0007169//transmembrane receptor protein tyrosine kinase signaling pathway;	GO:0016021//integral component of membrane;	GO:0005003//ephrin receptor activity;GO:0005515//protein binding;GO:0005524//ATP binding;	-
ENSCCRG00000000284	197	6.65165	149	6.47494	91	3.19293	121	4.81929	141	6.48493	46	1.72415	167	9.31444	121	6.66805	146	8.04823	177	6.61726	134	7.05585	98	6.05674	5	6084936	6088721	-	2212	elob	-	-	RL	opiNOG33516;veNOG26575	elongin B [Source:ZFIN;Acc:ZDB-GENE-020415-1]	-	-	-	-
ENSCCRG00000000285	0	0	0	0	5	1.15495	0	0	0	0	0	0	1	0.367186	3	1.08838	0	0	0	0	0	0	2	0.813746	9	5073497	5073832	+	336	-	-	K16498	S	veNOG22079;veNOG09296	-	-	-	-	-
ENSCCRG00000000286	0	0	2	0.150902	9	0.548285	0	0	6	0.47913	0	0	11	1.06524	9	0.861136	16	1.53138	7	0.454379	5	0.45712	4	0.429229	1	4174602	4191123	+	1274	-	GO:0005515;GO:0016020	K05693	T	veNOG06116	-	-	GO:0016020//membrane;	GO:0005515//protein binding;	ko04520(Adherens junction);ko04514(Cell adhesion molecules)
ENSCCRG00000000287	363	12.6512	271	12.1558	205	7.42446	216	8.88003	160	7.59572	541	20.9304	349	20.0922	381	21.6721	250	14.2249	72	2.77843	113	6.14166	176	11.2276	5	17674069	17687628	-	2143	fubp3	GO:0003676;GO:0003723;GO:0006355;GO:0003676;GO:0003723;GO:0006355;GO:0003676;GO:0003723;GO:0006355;GO:0003676;GO:0003723;GO:0006355;GO:0003676;GO:0003723;GO:0006355;GO:0003676;GO:0003723;GO:0006355;GO:0003676;GO:0003723;GO:0006355	K13210	A	veNOG02991;fiNOG05626	far upstream element (FUSE) binding protein 3 [Source:NCBI gene;Acc:493616]	GO:0006355//regulation of transcription, DNA-templated;GO:0006355//regulation of transcription, DNA-templated;GO:0006355//regulation of transcription, DNA-templated;GO:0006355//regulation of transcription, DNA-templated;GO:0006355//regulation of transcription, DNA-templated;GO:0006355//regulation of transcription, DNA-templated;GO:0006355//regulation of transcription, DNA-templated;	-	GO:0003676//nucleic acid binding;GO:0003723//RNA binding;GO:0003676//nucleic acid binding;GO:0003723//RNA binding;GO:0003676//nucleic acid binding;GO:0003723//RNA binding;GO:0003676//nucleic acid binding;GO:0003723//RNA binding;GO:0003676//nucleic acid binding;GO:0003723//RNA binding;GO:0003676//nucleic acid binding;GO:0003723//RNA binding;GO:0003676//nucleic acid binding;GO:0003723//RNA binding;	-
ENSCCRG00000000288	32	1.96223	0	0	0	0	0	0	0	0	2	0.13614	12	1.21551	6	0.600486	16	1.60179	6	0.407375	0	0	9	1.01017	10	11016906	11023692	-	1218	ccdc102a	-	K16759	S	veNOG03738	coiled-coil domain containing 102A [Source:NCBI gene;Acc:325319]	-	-	-	-
ENSCCRG00000000289	6	2.62062	4	2.24853	0	0	1	0.515213	0	0	0	0	11	7.93637	5	3.56429	3	2.13923	0	0	4	2.72454	2	1.59894	1	6853425	6853595	+	171	-	-	K13421	F	veNOG07862	-	-	-	-	ko00983(Drug metabolism - other enzymes);ko00240(Pyrimidine metabolism)
ENSCCRG00000000290	141	2.77276	235	5.94768	211	4.31182	80	1.85574	119	3.18759	96	2.09565	64	2.07898	113	3.62679	131	4.2058	312	6.79344	219	6.71613	78	2.80762	2	17161057	17170635	+	3798	si:ch211-149l1.2	-	-	S	veNOG07771	uncharacterized protein KIAA1211-like [Source:NCBI gene;Acc:109097378]	-	-	-	-
ENSCCRG00000000291	0	0	0	0	0	0	0	0	0	0	0	0	3	1.12159	2	0.73878	0	0	1	0.250597	0	0	2	0.828541	9	5125202	5125531	+	330	-	-	K16498	S	veNOG22079;veNOG09296	-	-	-	-	-
ENSCCRG00000000292	76	7.61913	130	16.7734	70	7.29248	35	4.13899	64	8.73967	9	1.00159	45	7.45215	44	7.19938	43	7.03793	104	11.5443	47	7.34804	25	4.58756	1	6854877	6856286	+	745	-	GO:0003824;GO:0004590;GO:0006207;GO:0044205	K13421	F	veNOG07862	-	GO:0006207//'de novo' pyrimidine nucleobase biosynthetic process;GO:0044205//'de novo' UMP biosynthetic process;	-	GO:0003824//catalytic activity;GO:0004590//orotidine-5'-phosphate decarboxylase activity;	ko00983(Drug metabolism - other enzymes);ko00240(Pyrimidine metabolism)
ENSCCRG00000000293	35	1.92211	20	1.4136	19	1.0843	0	0	0	0	10	0.609625	52	4.71726	13	1.16521	6	0.537954	1	0.0608066	0	0	15	1.50782	1	4231182	4234460	+	1360	lrrc58a	GO:0005515	-	SR	opiNOG09241;veNOG05046	leucine rich repeat containing 58a [Source:ZFIN;Acc:ZDB-GENE-090312-76]	-	-	GO:0005515//protein binding;	-
ENSCCRG00000000295	1	0.207465	24	6.40831	21	4.52741	6	1.46836	35	9.89092	62	14.2788	36	12.3374	36	12.1899	17	5.7581	19	4.36457	9	2.91185	23	8.73421	5	6092379	6094953	-	360	-	GO:0005515;GO:0006368;GO:0030891;GO:0070449	K03873	K	veNOG21253	-	GO:0006368//transcription elongation from RNA polymerase II promoter;	GO:0030891//VCB complex;GO:0070449//elongin complex;	GO:0005515//protein binding;	ko04120(Ubiquitin mediated proteolysis)
ENSCCRG00000000297	31	0.874033	32	1.16119	46	1.34775	65	2.16179	88	3.37965	9	0.281684	141	6.56693	63	2.89906	117	5.38563	118	3.68375	39	1.7148	109	5.62526	9	9496184	9500372	+	2649	dpagt1	GO:0003975;GO:0006487;GO:0006488;GO:0008963;GO:0016021;GO:0003975;GO:0006487;GO:0006488;GO:0008963;GO:0016021;GO:0003975;GO:0006487;GO:0006488;GO:0008963;GO:0016021	K01001	G	veNOG01061	UDP-N-acetylglucosamine--dolichyl-phosphate N- acetylglucosaminephosphotransferase-like [Source:NCBI gene;Acc:109083982]	GO:0006487//protein N-linked glycosylation;GO:0006488//dolichol-linked oligosaccharide biosynthetic process;GO:0006487//protein N-linked glycosylation;GO:0006488//dolichol-linked oligosaccharide biosynthetic process;GO:0006487//protein N-linked glycosylation;GO:0006488//dolichol-linked oligosaccharide biosynthetic process;	GO:0016021//integral component of membrane;GO:0016021//integral component of membrane;GO:0016021//integral component of membrane;	GO:0003975//UDP-N-acetylglucosamine-dolichyl-phosphate N-acetylglucosaminephosphotransferase activity;GO:0008963//phospho-N-acetylmuramoyl-pentapeptide-transferase activity;GO:0003975//UDP-N-acetylglucosamine-dolichyl-phosphate N-acetylglucosaminephosphotransferase activity;GO:0008963//phospho-N-acetylmuramoyl-pentapeptide-transferase activity;GO:0003975//UDP-N-acetylglucosamine-dolichyl-phosphat…	ko00510(N-Glycan biosynthesis)
ENSCCRG00000000298	61	1.97227	53	2.20546	8	0.268789	22	0.839061	39	1.71761	69	2.4765	74	3.95225	73	3.85221	117	6.17599	124	4.43915	70	3.52952	61	3.61007	11	18577423	18593497	-	2310	stmn3	GO:0005737;GO:0015631;GO:0031110;GO:0031122;GO:0031175;GO:0005737;GO:0015631;GO:0031110;GO:0031122;GO:0031175;GO:0005525;GO:0005525;GO:0005525	-	Z	veNOG13658	ADP ribosylation factor related protein 1 [Source:NCBI gene;Acc:109091826]	GO:0031110//regulation of microtubule polymerization or depolymerization;GO:0031122//cytoplasmic microtubule organization;GO:0031175//neuron projection development;GO:0031110//regulation of microtubule polymerization or depolymerization;GO:0031122//cytoplasmic microtubule organization;GO:0031175//neuron projection development;	GO:0005737//cytoplasm;GO:0005737//cytoplasm;	GO:0015631//tubulin binding;GO:0015631//tubulin binding;GO:0005525//GTP binding;GO:0005525//GTP binding;GO:0005525//GTP binding;	-
ENSCCRG00000000299	0	0	17	2.00999	87	8.30543	22	2.38405	0	0	0	0	0	0	0	0	0	0	0	0	0	0	0	0	1	4237525	4240850	+	813	stn1	-	-	L	veNOG06415	STN1 subunit of CST complex [Source:NCBI gene;Acc:393360]	-	-	-	-
ENSCCRG00000000300	75	3.07947	229	12.1015	184	7.85088	204	9.88054	143	7.99787	186	8.47778	292	19.805	236	15.8153	268	17.9653	131	5.95564	134	8.58029	145	10.8977	6	9854925	9860643	-	1819	-	-	-	K	veNOG12270	-	-	-	-	-
ENSCCRG00000000301	0	0	0	0	0	0	13	0.660507	0	0	0	0	3	0.213451	0	0	1	0.0703208	0	0	4	0.268683	0	0	3	17430464	17439714	+	1734	-	-	-	-	-	uncharacterized LOC109106039 [Source:NCBI gene;Acc:109106039]	-	-	-	-
ENSCCRG00000000302	0	0	0	0	0	0	0	0	0	0	0	0	0	0	0	0	0	0	0	0	0	0	0	0	3	19959887	19963030	-	2616	pcdh7a	GO:0005509;GO:0005886;GO:0007155;GO:0007156;GO:0016020	K16498	S	veNOG10406	protocadherin 7a [Source:ZFIN;Acc:ZDB-GENE-120206- 1]	GO:0007155//cell adhesion;GO:0007156//homophilic cell adhesion via plasma membrane adhesion molecules;	GO:0005886//plasma membrane;GO:0016020//membrane;	GO:0005509//calcium ion binding;	-
ENSCCRG00000000303	0	0	0	0	0	0	0	0	0	0	0	0	0	0	0	0	0	0	0	0	0	0	0	0	6	12078151	12091041	+	1321	slc17a7a	GO:0055085	K12302	P	veNOG02841	solute carrier family 17 member 7a [Source:ZFIN;Acc:ZDB-GENE-050105-5]	GO:0055085//transmembrane transport;	-	-	-
ENSCCRG00000000304	908	50.5714	1336	95.7663	852	49.311	1192	78.3124	733	55.6092	712	44.0203	677	62.2852	758	68.9032	461	41.9184	983	60.6198	852	74.0015	611	62.2889	9	23279896	23293322	+	1341	macroh2a1	GO:0000786;GO:0003677;GO:0046982;GO:0000786;GO:0003677;GO:0046982;GO:0000786;GO:0003677;GO:0046982	K11251	B	veNOG03398	core histone macro-H2A.1 [Source:NCBI gene;Acc:109088861]	-	GO:0000786//nucleosome;GO:0000786//nucleosome;GO:0000786//nucleosome;	GO:0003677//DNA binding;GO:0046982//protein heterodimerization activity;GO:0003677//DNA binding;GO:0046982//protein heterodimerization activity;GO:0003677//DNA binding;GO:0046982//protein heterodimerization activity;	ko04217(Necroptosis)
ENSCCRG00000000307	0	0	0	0	0	0	0	0	0	0	0	0	0	0	0	0	0	0	0	0	0	0	0	0	9	5232340	5244926	-	3085	npffr1l2	GO:0004930;GO:0007186;GO:0008188;GO:0016021	K04240	T	veNOG05615;meNOG05784	neuropeptide FF receptor 1 like 2 [Source:ZFIN;Acc:ZDB-GENE-060526-110]	GO:0007186//G protein-coupled receptor signaling pathway;	GO:0016021//integral component of membrane;	GO:0004930//G protein-coupled receptor activity;GO:0008188//neuropeptide receptor activity;	ko04080(Neuroactive ligand-receptor interaction)
ENSCCRG00000000308	0	0	0	0	0	0	0	0	0	0	0	0	0	0	0	0	0	0	0	0	0	0	0	0	8	12571570	12572541	-	162	-	-	K11404	B	veNOG15115	-	-	-	-	-
ENSCCRG00000000310	0	0	0	0	0	0	0	0	0	0	0	0	0	0	0	0	0	0	0	0	0	0	0	0	6	9866627	9866854	-	228	-	GO:0005179;GO:0005576	-	-	-	-	-	GO:0005576//extracellular region;	GO:0005179//hormone activity;	-
ENSCCRG00000000311	4	0.206891	0	0	0	0	9	0.549109	0	0	0	0	3	0.256318	5	0.422087	6	0.50666	1	0.0572694	1	0.0806608	0	0	1	4274960	4319122	+	1444	-	GO:0005515;GO:0005515	-	T	veNOG02327	-	-	-	GO:0005515//protein binding;GO:0005515//protein binding;	-
ENSCCRG00000000312	20	0.948413	10	0.610315	0	0	10	0.559374	5	0.322969	0	0	6	0.469998	6	0.464376	13	1.00646	0	0	0	0	4	0.347198	3	17484607	17490004	+	1575	zgc:153115	GO:0003676;GO:0031018	K09208	K	veNOG05838	Krueppel-like factor 9 [Source:NCBI gene;Acc:109106055]	GO:0031018//endocrine pancreas development;	-	GO:0003676//nucleic acid binding;	-
ENSCCRG00000000313	0	0	22	0.6529	5	0.11981	1	0.0272002	26	0.816645	0	0	32	1.21889	16	0.602154	18	0.677632	15	0.382975	11	0.395559	16	0.675316	3	13638901	13650412	-	3239	fam102ba	-	-	S	veNOG00371;meNOG00398	family with sequence similarity 102 member Ba [Source:ZFIN;Acc:ZDB-GENE-060616-312]	-	-	-	-
ENSCCRG00000000315	118	3.32696	26	0.943466	1	0.0292989	22	0.731684	48	1.84345	146	4.56954	114	5.30943	145	6.67244	64	2.94599	72	2.24771	42	1.8467	49	2.52879	3	20008687	20023936	-	2649	-	GO:0016779	K13291	D	veNOG02707	-	-	-	GO:0016779//nucleotidyltransferase activity;	-
ENSCCRG00000000316	128	7.43391	55	4.11109	76	4.58676	34	2.32928	30	2.37329	108	6.96281	207	19.8589	140	13.2705	142	13.4642	63	4.05125	78	7.06453	73	7.76033	6	12109461	12122650	+	1286	stk17al	GO:0004672;GO:0005524;GO:0006468	K08804	T	veNOG00704	serine/threonine kinase 17a like [Source:ZFIN;Acc:ZDB-GENE-061103-427]	GO:0006468//protein phosphorylation;	-	GO:0004672//protein kinase activity;GO:0005524//ATP binding;	-
ENSCCRG00000000317	0	0	75	6.24727	45	3.0265	33	2.51937	52	4.58425	10	0.718449	79	8.44591	39	4.11962	55	5.81152	45	3.22475	40	4.03723	43	5.09402	8	12591446	12593745	-	1154	si:ch211-261n11.7	GO:0005515	K05152	R	veNOG18999	si:ch211-261n11.7 [Source:ZFIN;Acc:ZDB-GENE-081105- 144]	-	-	GO:0005515//protein binding;	ko05168(Herpes simplex virus 1 infection);ko04060(Cytokine-cytokine receptor interaction)
ENSCCRG00000000318	0	0	0	0	0	0	0	0	0	0	0	0	0	0	0	0	0	0	0	0	0	0	0	0	3	17493653	17501095	-	1784	si:ch211-13f8.2	-	K11703	O	veNOG01747;opiNOG01834	si:ch211-13f8.2 [Source:ZFIN;Acc:ZDB-GENE-070705- 32]	-	-	-	ko00514(Other types of O-glycan biosynthesis);ko00310(Lysine degradation)
ENSCCRG00000000319	0	0	0	0	0	0	0	0	0	0	0	0	2	0.106679	0	0	0	0	0	0	1	0.0503563	0	0	6	9868831	9875838	+	2313	si:ch211-195b15.7	GO:0005737	-	T	veNOG11963;opiNOG09791;veNOG18244	si:ch211-195b15.7 [Source:ZFIN;Acc:ZDB-GENE-131121- 183]	-	GO:0005737//cytoplasm;	-	-
ENSCCRG00000000320	0	0	12	0.543845	0	0	0	0	6	0.287794	0	0	8	0.465344	15	0.862084	14	0.804859	8	0.311917	17	0.933551	16	1.03128	5	6100841	6103123	+	2121	si:dkey-66i24.8	GO:0003676	-	K	KOG1721	gastrula zinc finger protein XlCGF57.1-like [Source:NCBI gene;Acc:109048716]	-	-	GO:0003676//nucleic acid binding;	-
ENSCCRG00000000321	0	0	0	0	8	0.383273	1	0.0543836	1	0.0627995	0	0	7	0.533099	1	0.0752461	13	0.9785	3	0.153143	0	0	0	0	1	4335087	4358331	-	1620	neurl1aa	-	K01931	O	veNOG01150	neuralized E3 ubiquitin protein ligase 1Aa [Source:ZFIN;Acc:ZDB-GENE-090311-3]	-	-	-	-
ENSCCRG00000000322	0	0	0	0	0	0	0	0	0	0	0	0	0	0	0	0	0	0	4	0.163514	3	0.172725	0	0	4	8764991	8784721	+	2023	pth1r	GO:0004888;GO:0004930;GO:0004991;GO:0004991;GO:0007166;GO:0007186;GO:0016020;GO:0016021;GO:0017046;GO:0035907;GO:0060732;GO:0004888;GO:0004930;GO:0004991;GO:0007166;GO:0007186;GO:0016020;GO:0016021;GO:0004888;GO:0004930;GO:0004991;GO:0007166;GO:0007186;GO:0016020;GO:0016021;GO:0004888;GO:0004930;GO:0004991;GO:0007166;GO:0007186;GO:0016020;GO:0016021	K04585	T	veNOG01752	parathyroid hormone 1 receptor [Source:ZFIN;Acc:ZDB-GENE-991123-8]	GO:0007166//cell surface receptor signaling pathway;GO:0007186//G protein-coupled receptor signaling pathway;GO:0035907//dorsal aorta development;GO:0060732//positive regulation of inositol phosphate biosynthetic process;GO:0007166//cell surface receptor signaling pathway;GO:0007186//G protein-coupled receptor signaling pathway;GO:0007166//cell surface receptor signaling pathway;GO:0007186//G pro…	GO:0016020//membrane;GO:0016021//integral component of membrane;GO:0016020//membrane;GO:0016021//integral component of membrane;GO:0016020//membrane;GO:0016021//integral component of membrane;GO:0016020//membrane;GO:0016021//integral component of membrane;	GO:0004888//transmembrane signaling receptor activity;GO:0004930//G protein-coupled receptor activity;GO:0004991//parathyroid hormone receptor activity;GO:0004991//parathyroid hormone receptor activity;GO:0017046//peptide hormone binding;GO:0004888//transmembrane signaling receptor activity;GO:0004930//G protein-coupled receptor activity;GO:0004991//parathyroid hormone receptor activity;GO:000488…	ko04080(Neuroactive ligand-receptor interaction)
ENSCCRG00000000323	0	0	0	0	13	0.661184	0	0	0	0	0	0	0	0	6	0.479287	0	0	0	0	0	0	0	0	13	4406583	4411529	-	1526	si:dkey-19b23.7	-	-	SR	veNOG27510;opiNOG39361	uncharacterized LOC109093022 [Source:NCBI gene;Acc:109093022]	-	-	-	-
ENSCCRG00000000324	341	13.5977	421	21.6062	318	13.1772	317	14.9109	628	34.1109	214	9.47279	492	32.408	377	24.5359	452	29.4261	469	20.7074	467	29.0408	246	17.9554	10	22143657	22153937	-	1873	pde7a	GO:0004114;GO:0007165;GO:0008081;GO:0004114;GO:0007165;GO:0008081;GO:0004114;GO:0007165;GO:0008081;GO:0004114;GO:0007165;GO:0008081;GO:0004114;GO:0007165;GO:0008081;GO:0004114;GO:0007165;GO:0008081;GO:0004114;GO:0007165;GO:0008081;GO:0004114;GO:0007165;GO:0008081	K18436	T	veNOG02175	high affinity cAMP-specific 3',5'-cyclic phosphodiesterase 7A-like [Source:NCBI gene;Acc:109090931]	GO:0007165//signal transduction;GO:0007165//signal transduction;GO:0007165//signal transduction;GO:0007165//signal transduction;GO:0007165//signal transduction;GO:0007165//signal transduction;GO:0007165//signal transduction;GO:0007165//signal transduction;	-	GO:0004114//3',5'-cyclic-nucleotide phosphodiesterase activity;GO:0008081//phosphoric diester hydrolase activity;GO:0004114//3',5'-cyclic-nucleotide phosphodiesterase activity;GO:0008081//phosphoric diester hydrolase activity;GO:0004114//3',5'-cyclic-nucleotide phosphodiesterase activity;GO:0008081//phosphoric diester hydrolase activity;GO:0004114//3',5'-cyclic-nucleotide phosphodiesterase activi…	ko00230(Purine metabolism)
ENSCCRG00000000325	139	2.764	133	3.40378	76	1.57044	110	2.58018	191	5.17343	85	1.87627	162	5.32126	158	5.12779	247	8.0187	83	1.82744	99	3.07001	96	3.49417	1	6966841	7041064	+	3756	uck2b	GO:0005524;GO:0016301;GO:0019206;GO:0005524;GO:0016301;GO:0019206;GO:0005524;GO:0016301;GO:0019206;GO:0005524;GO:0016301;GO:0019206;GO:0005524;GO:0016301;GO:0019206;GO:0005524;GO:0016301;GO:0019206;GO:0005524;GO:0016301;GO:0019206;GO:0005524;GO:0016301;GO:0019206;GO:0005524;GO:0016301;GO:0019206;GO:0005524;GO:0016301;GO:0019206	K00876	F	veNOG00648	uridine-cytidine kinase 2-B [Source:NCBI gene;Acc:109056160]	-	-	GO:0005524//ATP binding;GO:0016301//kinase activity;GO:0019206//nucleoside kinase activity;GO:0005524//ATP binding;GO:0016301//kinase activity;GO:0019206//nucleoside kinase activity;GO:0005524//ATP binding;GO:0016301//kinase activity;GO:0019206//nucleoside kinase activity;GO:0005524//ATP binding;GO:0016301//kinase activity;GO:0019206//nucleoside kinase activity;GO:0005524//ATP binding;GO:0016301/…	ko00983(Drug metabolism - other enzymes);ko00240(Pyrimidine metabolism)
ENSCCRG00000000326	197	1.86388	176	2.14314	193	1.89755	286	3.19192	233	3.00282	122	1.28134	285	4.45423	281	4.33918	391	6.03966	212	2.2209	95	1.4017	241	4.17367	10	11055120	11085490	+	7894	adgrg1	GO:0004888;GO:0004930;GO:0007166;GO:0007186;GO:0016021;GO:0004888;GO:0004930;GO:0007166;GO:0007186;GO:0016021;GO:0004888;GO:0004930;GO:0007166;GO:0007186;GO:0016021;GO:0004888;GO:0004930;GO:0007166;GO:0007186;GO:0016021;GO:0004888;GO:0004930;GO:0007166;GO:0007186;GO:0016021;GO:0004888;GO:0004930;GO:0007166;GO:0007186;GO:0016021;GO:0004888;GO:0004930;GO:0007166;GO:0007186;GO:0016021;GO:0004888;GO:…	K08450	T	veNOG08693	adhesion G-protein coupled receptor G5-like [Source:NCBI gene;Acc:109090565]	GO:0007166//cell surface receptor signaling pathway;GO:0007186//G protein-coupled receptor signaling pathway;GO:0007166//cell surface receptor signaling pathway;GO:0007186//G protein-coupled receptor signaling pathway;GO:0007166//cell surface receptor signaling pathway;GO:0007186//G protein-coupled receptor signaling pathway;GO:0007166//cell surface receptor signaling pathway;GO:0007186//G protei…	GO:0016021//integral component of membrane;GO:0016021//integral component of membrane;GO:0016021//integral component of membrane;GO:0016021//integral component of membrane;GO:0016021//integral component of membrane;GO:0016021//integral component of membrane;GO:0016021//integral component of membrane;GO:0016021//integral component of membrane;GO:0016021//integral component of membrane;	GO:0004888//transmembrane signaling receptor activity;GO:0004930//G protein-coupled receptor activity;GO:0004888//transmembrane signaling receptor activity;GO:0004930//G protein-coupled receptor activity;GO:0004888//transmembrane signaling receptor activity;GO:0004930//G protein-coupled receptor activity;GO:0004888//transmembrane signaling receptor activity;GO:0004930//G protein-coupled receptor …	-
ENSCCRG00000000327	0	0	0	0	0	0	0	0	0	0	0	0	7	0.27627	3	0.116985	5	0.195036	1	0.0264546	2	0.0745196	2	0.087466	13	11949152	12067888	-	3126	npr1b	GO:0004672;GO:0005524;GO:0006468;GO:0009190;GO:0016021;GO:0016849;GO:0035556;GO:0004672;GO:0005524;GO:0006468;GO:0009190;GO:0016021;GO:0016849;GO:0035556;GO:0004672;GO:0005524;GO:0006468;GO:0009190;GO:0016021;GO:0016849;GO:0035556;GO:0004672;GO:0005524;GO:0006468;GO:0009190;GO:0016021;GO:0016849;GO:0035556;GO:0004672;GO:0005524;GO:0006468;GO:0009190;GO:0016021;GO:0016849;GO:0035556;GO:0004672;GO:…	K12323	T	veNOG05326	natriuretic peptide receptor 1b [Source:ZFIN;Acc:ZDB-GENE-100805-4]	GO:0006468//protein phosphorylation;GO:0009190//cyclic nucleotide biosynthetic process;GO:0035556//intracellular signal transduction;GO:0006468//protein phosphorylation;GO:0009190//cyclic nucleotide biosynthetic process;GO:0035556//intracellular signal transduction;GO:0006468//protein phosphorylation;GO:0009190//cyclic nucleotide biosynthetic process;GO:0035556//intracellular signal transduction;…	GO:0016021//integral component of membrane;GO:0016021//integral component of membrane;GO:0016021//integral component of membrane;GO:0016021//integral component of membrane;GO:0016021//integral component of membrane;GO:0016021//integral component of membrane;GO:0016021//integral component of membrane;	GO:0004672//protein kinase activity;GO:0005524//ATP binding;GO:0016849//phosphorus-oxygen lyase activity;GO:0004672//protein kinase activity;GO:0005524//ATP binding;GO:0016849//phosphorus-oxygen lyase activity;GO:0004672//protein kinase activity;GO:0005524//ATP binding;GO:0016849//phosphorus-oxygen lyase activity;GO:0004672//protein kinase activity;GO:0005524//ATP binding;GO:0016849//phosphorus-o…	ko04270(Vascular smooth muscle contraction);ko00230(Purine metabolism)
ENSCCRG00000000328	0	0	35	1.95489	36	1.62351	18	0.921456	18	1.06405	1	0.0481749	63	4.51632	36	2.54988	78	5.52645	21	1.00909	38	2.57177	32	2.54195	7	12840218	12842494	-	1721	tprkb	-	K15901	S	veNOG01937	EKC/KEOPS complex subunit Tprkb-like [Source:NCBI gene;Acc:109069374]	-	-	-	-
ENSCCRG00000000329	485	7.97698	1215	25.7193	639	10.9215	827	16.0449	1022	22.8966	677	12.3606	854	23.2023	675	18.1197	921	24.7309	529	9.63372	532	13.6455	559	16.829	12	1536831	1699462	-	4541	tial1	GO:0003676;GO:0003677;GO:0003723;GO:0003676;GO:0003677;GO:0003723;GO:0003676;GO:0003677;GO:0003723;GO:0003676;GO:0003677;GO:0003723;GO:0003676;GO:0003677;GO:0003723;GO:0003676;GO:0003677;GO:0003723;GO:0003676;GO:0003677;GO:0003723;GO:0003676;GO:0003677;GO:0003723;GO:0003676;GO:0003677;GO:0003723;GO:0003676;GO:0003677;GO:0003723	K13201	A	veNOG00650	nucleolysin TIAR-like [Source:NCBI gene;Acc:109092144]	-	-	GO:0003676//nucleic acid binding;GO:0003677//DNA binding;GO:0003723//RNA binding;GO:0003676//nucleic acid binding;GO:0003677//DNA binding;GO:0003723//RNA binding;GO:0003676//nucleic acid binding;GO:0003677//DNA binding;GO:0003723//RNA binding;GO:0003676//nucleic acid binding;GO:0003677//DNA binding;GO:0003723//RNA binding;GO:0003676//nucleic acid binding;GO:0003677//DNA binding;GO:0003723//RNA bi…	-
ENSCCRG00000000331	3	0.237103	3	0.305158	68	5.58484	24	2.2375	0	0	13	1.14055	35	4.56942	7	0.902953	25	3.22583	13	1.13763	24	2.95807	20	2.89332	9	23347448	23350095	+	945	pitx1	GO:0003677	K09356	K	veNOG04339	paired-like homeodomain 1 [Source:ZFIN;Acc:ZDB- GENE-060421-3623]	-	-	GO:0003677//DNA binding;	-
ENSCCRG00000000333	0	0	0	0	0	0	0	0	0	0	0	0	0	0	0	0	0	0	0	0	0	0	0	0	11	18604203	18618073	-	2030	-	GO:0005249;GO:0005267;GO:0006813;GO:0008076;GO:0016020	K04927	SP	NOG122273;veNOG03885	-	GO:0006813//potassium ion transport;	GO:0008076//voltage-gated potassium channel complex;GO:0016020//membrane;	GO:0005249//voltage-gated potassium channel activity;GO:0005267//potassium channel activity;	-
ENSCCRG00000000334	13	0.289659	0	0	0	0	0	0	10	0.303506	7	0.173139	92	3.38617	138	5.0185	65	2.36451	9	0.222039	11	0.382224	39	1.59059	5	13007514	13060782	-	3352	furina	GO:0004252;GO:0006508;GO:0004252;GO:0006508;GO:0004252;GO:0006508;GO:0004252;GO:0006508;GO:0004252;GO:0006508;GO:0004252;GO:0006508;GO:0004252;GO:0006508;GO:0004252;GO:0006508;GO:0004252;GO:0006508;GO:0004252;GO:0006508	K01349	O	veNOG02409	furin (paired basic amino acid cleaving enzyme) a [Source:ZFIN;Acc:ZDB-GENE-040901-1]	GO:0006508//proteolysis;GO:0006508//proteolysis;GO:0006508//proteolysis;GO:0006508//proteolysis;GO:0006508//proteolysis;GO:0006508//proteolysis;GO:0006508//proteolysis;GO:0006508//proteolysis;GO:0006508//proteolysis;GO:0006508//proteolysis;	-	GO:0004252//serine-type endopeptidase activity;GO:0004252//serine-type endopeptidase activity;GO:0004252//serine-type endopeptidase activity;GO:0004252//serine-type endopeptidase activity;GO:0004252//serine-type endopeptidase activity;GO:0004252//serine-type endopeptidase activity;GO:0004252//serine-type endopeptidase activity;GO:0004252//serine-type endopeptidase activity;GO:0004252//serine-type…	-
ENSCCRG00000000336	0	0	5	0.327847	30	1.58826	19	1.14183	61	4.23318	73	4.12848	25	2.10393	44	3.65862	19	1.58035	4	0.22564	25	1.98626	33	3.07736	7	12842515	12845065	+	1466	alg10	GO:0004583;GO:0006488	K03850	G	veNOG04347	putative Dol-P-Glc:Glc(2)Man(9)GlcNAc(2)-PP-Dol alpha-1,2-glucosyltransferase [Source:NCBI gene;Acc:109069232]	GO:0006488//dolichol-linked oligosaccharide biosynthetic process;	-	GO:0004583//dolichyl-phosphate-glucose-glycolipid alpha-glucosyltransferase activity;	ko00510(N-Glycan biosynthesis)
ENSCCRG00000000338	22	1.27275	13	0.967948	21	1.26249	5	0.341214	37	2.91573	27	1.73396	37	3.53591	53	5.00436	55	5.1948	13	0.832735	26	2.34572	50	5.29471	13	9477963	9480841	-	1291	cnep1r1	GO:0035307;GO:0071595	-	S	veNOG19303	nuclear envelope phosphatase-regulatory subunit 1- like [Source:NCBI gene;Acc:109093151]	GO:0035307//positive regulation of protein dephosphorylation;	GO:0071595//Nem1-Spo7 phosphatase complex;	-	-
ENSCCRG00000000340	266	9.93344	219	10.5257	267	10.3613	197	8.67799	367	18.6684	603	24.9971	1586	97.8359	1840	112.147	1542	94.0128	935	38.6609	944	54.9758	1163	79.4965	5	6106847	6240960	-	2000	arl6ip1	GO:0001755;GO:0014032;GO:0060042	-	S	veNOG11435	ADP-ribosylation factor-like protein 6-interacting protein 1 [Source:NCBI gene;Acc:109048724]	GO:0001755//neural crest cell migration;GO:0014032//neural crest cell development;GO:0060042//retina morphogenesis in camera-type eye;	-	-	-
ENSCCRG00000000341	162	3.17819	57	1.43922	28	0.570832	26	0.601691	58	1.54994	146	3.17959	111	3.59721	103	3.29802	164	5.25283	76	1.6509	87	2.66174	71	2.54961	9	5347821	5354350	-	3807	ap3m2	GO:0006886;GO:0016192;GO:0030131;GO:0006886;GO:0016192;GO:0030131;GO:0006886;GO:0016192;GO:0030131;GO:0006886;GO:0016192;GO:0030131	K12398	U	veNOG09142	AP-3 complex subunit mu-2 [Source:NCBI gene;Acc:109082678]	GO:0006886//intracellular protein transport;GO:0016192//vesicle-mediated transport;GO:0006886//intracellular protein transport;GO:0016192//vesicle-mediated transport;GO:0006886//intracellular protein transport;GO:0016192//vesicle-mediated transport;GO:0006886//intracellular protein transport;GO:0016192//vesicle-mediated transport;	GO:0030131//clathrin adaptor complex;GO:0030131//clathrin adaptor complex;GO:0030131//clathrin adaptor complex;GO:0030131//clathrin adaptor complex;	-	ko04142(Lysosome)
ENSCCRG00000000342	0	0	0	0	0	0	0	0	0	0	0	0	5	0.130334	4	0.10302	0	0	2	0.0349449	0	0	0	0	3	13666374	13699882	+	4733	gpc5c	GO:0009966;GO:0046658;GO:0062023;GO:0009966;GO:0046658;GO:0062023;GO:0009966;GO:0046658;GO:0062023;GO:0009966;GO:0046658;GO:0062023;GO:0009966;GO:0046658;GO:0062023	K08111	T	veNOG00729	glypican 5c [Source:ZFIN;Acc:ZDB-GENE-141112-1]	GO:0009966//regulation of signal transduction;GO:0009966//regulation of signal transduction;GO:0009966//regulation of signal transduction;GO:0009966//regulation of signal transduction;GO:0009966//regulation of signal transduction;	GO:0046658//anchored component of plasma membrane;GO:0062023//collagen-containing extracellular matrix;GO:0046658//anchored component of plasma membrane;GO:0062023//collagen-containing extracellular matrix;GO:0046658//anchored component of plasma membrane;GO:0062023//collagen-containing extracellular matrix;GO:0046658//anchored component of plasma membrane;GO:0062023//collagen-containing extracel…	-	-
ENSCCRG00000000343	7	0.335567	40	2.4679	9	0.448341	19	1.07441	57	3.72202	25	1.33038	37	2.92994	21	1.64305	17	1.3305	70	3.71553	33	2.46704	40	3.50987	9	9499981	9509695	+	1558	hinfp	GO:0003676	-	K	veNOG01077	histone H4 transcription factor [Source:ZFIN;Acc:ZDB-GENE-040426-2764]	-	-	GO:0003676//nucleic acid binding;	-
ENSCCRG00000000344	0	0	0	0	0	0	0	0	0	0	0	0	0	0	0	0	0	0	0	0	0	0	0	0	8	12646570	12664415	-	2992	-	GO:0016020;GO:0016021;GO:0017158;GO:0016020;GO:0016021;GO:0017158;GO:0016020;GO:0016021;GO:0017158;GO:0016020;GO:0016021;GO:0017158	K19910	TU	veNOG06129	-	GO:0017158//regulation of calcium ion-dependent exocytosis;GO:0017158//regulation of calcium ion-dependent exocytosis;GO:0017158//regulation of calcium ion-dependent exocytosis;GO:0017158//regulation of calcium ion-dependent exocytosis;	GO:0016020//membrane;GO:0016021//integral component of membrane;GO:0016020//membrane;GO:0016021//integral component of membrane;GO:0016020//membrane;GO:0016021//integral component of membrane;GO:0016020//membrane;GO:0016021//integral component of membrane;	-	-
ENSCCRG00000000345	0	0	1	0.0261279	0	0	0	0	2	0.0553059	29	0.653537	53	1.77734	24	0.795207	77	2.55208	8	0.179825	9	0.284933	8	0.297275	7	12858451	12902173	-	3679	-	-	-	T	veNOG02945	-	-	-	-	-
ENSCCRG00000000346	130	4.31912	220	9.40722	246	8.49322	274	10.7383	163	7.3767	260	9.58912	966	53.0159	776	42.0789	791	42.9055	493	18.136	379	19.6369	627	38.1302	11	18619582	18625389	+	2248	bsdc1	-	-	S	veNOG06027	BSD domain containing 1 [Source:NCBI gene;Acc:794882]	-	-	-	-
ENSCCRG00000000348	0	0	11	1.27548	0	0	1	0.106274	0	0	0	0	1	0.148823	0	0	0	0	2	0.19951	0	0	1	0.164909	3	20028755	20033193	+	829	gpx7	GO:0004602;GO:0006979;GO:0055114;GO:0004602;GO:0006979;GO:0055114;GO:0004602;GO:0006979;GO:0055114;GO:0004602;GO:0006979;GO:0055114;GO:0004602;GO:0006979;GO:0055114	K00432	O	veNOG01809	glutathione peroxidase 7 [Source:ZFIN;Acc:ZDB-GENE- 050522-419]	GO:0006979//response to oxidative stress;GO:0055114//obsolete oxidation-reduction process;GO:0006979//response to oxidative stress;GO:0055114//obsolete oxidation-reduction process;GO:0006979//response to oxidative stress;GO:0055114//obsolete oxidation-reduction process;GO:0006979//response to oxidative stress;GO:0055114//obsolete oxidation-reduction process;GO:0006979//response to oxidative stres…	-	GO:0004602//glutathione peroxidase activity;GO:0004602//glutathione peroxidase activity;GO:0004602//glutathione peroxidase activity;GO:0004602//glutathione peroxidase activity;GO:0004602//glutathione peroxidase activity;	ko00590(Arachidonic acid metabolism);ko00480(Glutathione metabolism)
ENSCCRG00000000349	0	0	0	0	5	0.146994	0	0	0	0	0	0	1	0.0467327	3	0.138521	0	0	0	0	5	0.220595	1	0.0517838	1	4460665	4469479	+	2640	-	GO:0005515;GO:0008270;GO:0005515;GO:0008270	K12012	O	veNOG01728	-	-	-	GO:0005515//protein binding;GO:0008270//zinc ion binding;GO:0005515//protein binding;GO:0008270//zinc ion binding;	-
ENSCCRG00000000350	9	0.394245	28	1.57859	15	0.682811	0	0	15	0.895031	59	2.86899	89	6.44007	61	4.36118	24	1.7164	34	1.64909	16	1.09301	31	2.48562	1	891042	975629	-	1705	spred2a	GO:0007275;GO:0009966;GO:0016020;GO:0007275;GO:0009966;GO:0016020;GO:0007275;GO:0009966;GO:0016020;GO:0007275;GO:0009966;GO:0016020	K04703	T	veNOG01168	sprouty related EVH1 domain containing 2a [Source:ZFIN;Acc:ZDB-GENE-110830-2]	GO:0007275//multicellular organism development;GO:0009966//regulation of signal transduction;GO:0007275//multicellular organism development;GO:0009966//regulation of signal transduction;GO:0007275//multicellular organism development;GO:0009966//regulation of signal transduction;GO:0007275//multicellular organism development;GO:0009966//regulation of signal transduction;	GO:0016020//membrane;GO:0016020//membrane;GO:0016020//membrane;GO:0016020//membrane;	-	-
ENSCCRG00000000351	27	1.24326	10	0.592631	2	0.0957001	9	0.488849	46	2.88521	0	0	101	7.68238	62	4.6595	113	8.49494	71	3.61991	24	1.72342	39	3.28709	6	18650261	18658269	-	1622	-	-	-	SR	veNOG05562;NOG171209	natural killer cell receptor 2B4-like [Source:NCBI gene;Acc:109063061]	-	-	-	-
ENSCCRG00000000352	4	0.737655	11	2.61079	9	1.72473	2	0.435069	6	1.50719	30	6.14141	28	8.52959	16	4.81575	19	5.72046	18	3.67542	16	4.60145	17	5.73842	9	23358934	23366991	-	405	PCBD2	GO:0006729;GO:0008124;GO:0006729;GO:0008124;GO:0006729;GO:0008124	K01724	K	veNOG23681	pterin-4 alpha-carbinolamine dehydratase 2 [Source:HGNC Symbol;Acc:HGNC:24474]	GO:0006729//tetrahydrobiopterin biosynthetic process;GO:0006729//tetrahydrobiopterin biosynthetic process;GO:0006729//tetrahydrobiopterin biosynthetic process;	-	GO:0008124//4-alpha-hydroxytetrahydrobiopterin dehydratase activity;GO:0008124//4-alpha-hydroxytetrahydrobiopterin dehydratase activity;GO:0008124//4-alpha-hydroxytetrahydrobiopterin dehydratase activity;	ko00790(Folate biosynthesis)
ENSCCRG00000000353	190	17.7161	68	8.1604	76	7.36401	70	7.69925	93	11.8119	191	19.7698	202	31.1132	187	28.4582	160	24.3568	100	10.3242	97	14.1049	251	42.839	13	9482435	9483863	-	801	si:dkey-78a14.4	GO:0016407	K00622	G	veNOG03849	arylamine N-acetyltransferase, pineal gland isozyme NAT-10-like [Source:NCBI gene;Acc:109093152]	-	-	GO:0016407//acetyltransferase activity;	ko00983(Drug metabolism - other enzymes);ko00232(Caffeine metabolism)
ENSCCRG00000000354	69	2.34034	26	1.13499	66	2.32627	46	1.84045	29	1.33984	95	3.57691	146	8.18014	133	7.36263	145	8.0294	70	2.62888	45	2.38026	119	7.38802	3	388839	398439	-	2202	ilvbl	GO:0000287;GO:0003824;GO:0030976;GO:0000287;GO:0003824;GO:0030976;GO:0000287;GO:0003824;GO:0030976;GO:0000287;GO:0003824;GO:0030976;GO:0000287;GO:0003824;GO:0030976;GO:0000287;GO:0003824;GO:0030976;GO:0000287;GO:0003824;GO:0030976	K11259	HE	veNOG03622	ilvB (bacterial acetolactate synthase)-like [Source:NCBI gene;Acc:393639]	-	-	GO:0000287//magnesium ion binding;GO:0003824//catalytic activity;GO:0030976//thiamine pyrophosphate binding;GO:0000287//magnesium ion binding;GO:0003824//catalytic activity;GO:0030976//thiamine pyrophosphate binding;GO:0000287//magnesium ion binding;GO:0003824//catalytic activity;GO:0030976//thiamine pyrophosphate binding;GO:0000287//magnesium ion binding;GO:0003824//catalytic activity;GO:0030976…	-
ENSCCRG00000000355	2452	161.209	53679	4542.15	16177	1105.23	21933	1700.99	55953	5010.9	332	24.2305	8428	915.317	26084	2798.95	463	49.6976	31473	2291.13	11445	1173.46	2618	315.057	9	9512739	9516917	-	1136	-	-	-	R	veNOG23985	-	-	-	-	-
ENSCCRG00000000356	11	0.3246	22	0.835537	23	0.705292	30	1.04427	15	0.602935	98	3.21023	61	2.97347	54	2.60076	50	2.40885	28	0.914862	25	1.15048	33	1.78246	3	10897241	10912617	-	2531	-	GO:0005086;GO:0032012;GO:0005086;GO:0032012;GO:0005086;GO:0032012;GO:0005086;GO:0032012;GO:0005086;GO:0032012;GO:0005086;GO:0032012;GO:0005086;GO:0032012;GO:0005086;GO:0032012;GO:0005086;GO:0032012;GO:0005086;GO:0032012	K18441	U	veNOG03152	cytohesin-2 [Source:NCBI gene;Acc:109104575]	GO:0032012//regulation of ARF protein signal transduction;GO:0032012//regulation of ARF protein signal transduction;GO:0032012//regulation of ARF protein signal transduction;GO:0032012//regulation of ARF protein signal transduction;GO:0032012//regulation of ARF protein signal transduction;GO:0032012//regulation of ARF protein signal transduction;GO:0032012//regulation of ARF protein signal transd…	-	-	ko05132(Salmonella infection);ko04144(Endocytosis)
ENSCCRG00000000358	0	0	0	0	0	0	0	0	0	0	0	0	0	0	0	0	0	0	0	0	0	0	0	0	11	18658026	18658781	+	756	olig4	GO:0003700;GO:0006355;GO:0021778;GO:0030182;GO:0042552;GO:0046983;GO:0048709	K09085	K	veNOG07571	oligodendrocyte transcription factor 3-like [Source:NCBI gene;Acc:109091824]	GO:0006355//regulation of transcription, DNA-templated;GO:0021778//oligodendrocyte cell fate specification;GO:0030182//neuron differentiation;GO:0042552//myelination;GO:0048709//oligodendrocyte differentiation;	-	GO:0003700//DNA-binding transcription factor activity;GO:0046983//protein dimerization activity;	-
ENSCCRG00000000359	0	0	0	0	0	0	0	0	0	0	0	0	11	1.42704	3	0.384538	2	0.256438	9	0.782622	3	0.367426	0	0	7	12968157	12969107	-	951	-	GO:0003676	-	-	-	-	-	-	GO:0003676//nucleic acid binding;	-
ENSCCRG00000000360	239	3.13714	284	4.79779	281	3.8329	203	3.14316	234	4.18384	299	4.35673	412	8.93326	416	8.9121	402	8.61482	324	4.70893	257	5.26079	221	5.3098	12	10488253	10638427	-	5690	mtmr14	GO:0004438;GO:0004725;GO:0010506;GO:0016311;GO:0043009;GO:0046716;GO:0050881;GO:0004438;GO:0004725;GO:0016311;GO:0004438;GO:0004725;GO:0016311;GO:0004438;GO:0004725;GO:0016311;GO:0004438;GO:0004725;GO:0016311;GO:0004438;GO:0004725;GO:0016311;GO:0004438;GO:0004725;GO:0016311;GO:0016791;GO:0004438;GO:0004725;GO:0016311;GO:0004438;GO:0004725;GO:0016311;GO:0004438;GO:0004725;GO:0016311	K18086	R	veNOG00266	myotubularin-related protein 14-like [Source:NCBI gene;Acc:109092399]	GO:0010506//regulation of autophagy;GO:0016311//dephosphorylation;GO:0043009//chordate embryonic development;GO:0046716//muscle cell cellular homeostasis;GO:0050881//musculoskeletal movement;GO:0016311//dephosphorylation;GO:0016311//dephosphorylation;GO:0016311//dephosphorylation;GO:0016311//dephosphorylation;GO:0016311//dephosphorylation;GO:0016311//dephosphorylation;GO:0016311//dephosphorylatio…	-	GO:0004438//phosphatidylinositol-3-phosphatase activity;GO:0004725//protein tyrosine phosphatase activity;GO:0004438//phosphatidylinositol-3-phosphatase activity;GO:0004725//protein tyrosine phosphatase activity;GO:0004438//phosphatidylinositol-3-phosphatase activity;GO:0004725//protein tyrosine phosphatase activity;GO:0004438//phosphatidylinositol-3-phosphatase activity;GO:0004725//protein tyros…	ko04140(Autophagy - animal);ko04070(Phosphatidylinositol signaling system);ko00562(Inositol phosphate metabolism)
ENSCCRG00000000361	104	16.5972	32	6.57263	90	14.9255	39	7.34179	35	7.6084	110	19.4872	13	3.42707	11	2.86514	21	5.4715	4	0.706812	5	1.24438	30	8.76342	3	13709214	13782421	-	468	-	GO:0008289	-	I	veNOG13024	-	-	-	GO:0008289//lipid binding;	-
ENSCCRG00000000362	0	0	0	0	5	0.187199	0	0	0	0	0	0	8	0.476119	9	0.529227	5	0.294106	8	0.31914	15	0.842794	3	0.197843	7	12977458	12984429	-	2073	-	GO:0000976;GO:0003676	-	K	KOG1721	-	-	-	GO:0000976//transcription cis-regulatory region binding;GO:0003676//nucleic acid binding;	-
ENSCCRG00000000363	0	0	0	0	0	0	0	0	0	0	0	0	0	0	0	0	0	0	7	0.367309	1	0.0739049	3	0.260234	13	9559234	9562924	-	1576	-	GO:0005515;GO:0005515;GO:0008270	-	OR	veNOG01728;NOG179522;NOG99378	-	-	-	GO:0005515//protein binding;GO:0005515//protein binding;GO:0008270//zinc ion binding;	-
ENSCCRG00000000364	0	0	0	0	0	0	0	0	0	0	0	0	0	0	0	0	0	0	0	0	0	0	0	0	1	4560130	4704181	+	1188	oxt	GO:0005185;GO:0005576;GO:0005185;GO:0005576;GO:0005185;GO:0005576	K05243	TR	veNOG22517;veNOG23448	isotocin-neurophysin IT 1-like [Source:NCBI gene;Acc:109050790]	-	GO:0005576//extracellular region;GO:0005576//extracellular region;GO:0005576//extracellular region;	GO:0005185//neurohypophyseal hormone activity;GO:0005185//neurohypophyseal hormone activity;GO:0005185//neurohypophyseal hormone activity;	ko04080(Neuroactive ligand-receptor interaction)
ENSCCRG00000000365	0	0	0	0	0	0	0	0	0	0	0	0	0	0	0	0	0	0	0	0	0	0	0	0	8	17662724	17665361	-	775	-	GO:0005515	-	SR	KOG4308;opiNOG28540	-	-	-	GO:0005515//protein binding;	-
ENSCCRG00000000367	0	0	0	0	0	0	0	0	11	0.533661	0	0	8	0.47067	3	0.17439	7	0.407035	14	0.552102	9	0.499889	6	0.391157	3	7496440	7502666	-	2097	si:rp71-1g18.13	GO:0005576;GO:0006869;GO:0008289;GO:0042157	-	S	veNOG17574	uncharacterized LOC109103349 [Source:NCBI gene;Acc:109103349]	GO:0006869//lipid transport;GO:0042157//lipoprotein metabolic process;	GO:0005576//extracellular region;	GO:0008289//lipid binding;	-
ENSCCRG00000000368	75	1.03255	24	0.425252	17	0.243211	35	0.568396	6	0.112518	61	0.932249	155	3.52498	219	4.92088	141	3.16922	44	0.670722	34	0.729976	53	1.33559	3	17516337	17536421	+	5425	rc3h1b	GO:0003730;GO:0010608;GO:0042129;GO:0046872;GO:0050863;GO:0003730;GO:0010608;GO:0042129;GO:0046872;GO:0050863;GO:0003730;GO:0010608;GO:0042129;GO:0046872;GO:0050863;GO:0003730;GO:0010608;GO:0042129;GO:0046872;GO:0050863;GO:0003730;GO:0010608;GO:0042129;GO:0046872;GO:0050863;GO:0003730;GO:0010608;GO:0042129;GO:0046872;GO:0050863;GO:0003730;GO:0010608;GO:0042129;GO:0046872;GO:0050863	K15690	O	veNOG01624	ring finger and CCCH-type domains 1b [Source:ZFIN;Acc:ZDB-GENE-060503-79]	GO:0010608//posttranscriptional regulation of gene expression;GO:0042129//regulation of T cell proliferation;GO:0050863//regulation of T cell activation;GO:0010608//posttranscriptional regulation of gene expression;GO:0042129//regulation of T cell proliferation;GO:0050863//regulation of T cell activation;GO:0010608//posttranscriptional regulation of gene expression;GO:0042129//regulation of T cel…	-	GO:0003730//mRNA 3'-UTR binding;GO:0046872//metal ion binding;GO:0003730//mRNA 3'-UTR binding;GO:0046872//metal ion binding;GO:0003730//mRNA 3'-UTR binding;GO:0046872//metal ion binding;GO:0003730//mRNA 3'-UTR binding;GO:0046872//metal ion binding;GO:0003730//mRNA 3'-UTR binding;GO:0046872//metal ion binding;GO:0003730//mRNA 3'-UTR binding;GO:0046872//metal ion binding;GO:0003730//mRNA 3'-UTR bin…	-
ENSCCRG00000000369	0	0	0	0	0	0	0	0	0	0	0	0	0	0	0	0	0	0	0	0	0	0	0	0	7	12994201	12996867	-	408	si:ch211-71m22.5	GO:0017121;GO:0017128	-	M	veNOG04198;meNOG01741	si:ch211-71m22.5 [Source:ZFIN;Acc:ZDB-GENE-130531- 65]	GO:0017121//plasma membrane phospholipid scrambling;	-	GO:0017128//phospholipid scramblase activity;	-
ENSCCRG00000000370	282	8.70326	268	10.6452	286	9.17242	184	6.69862	138	5.80143	125	4.28249	191	9.7374	211	10.6284	296	14.9145	112	3.8273	97	4.66859	141	7.9653	4	10759907	10768909	+	2420	uba2	GO:0008641;GO:0016925;GO:0019948;GO:0008641;GO:0016925;GO:0019948;GO:0008641;GO:0016925;GO:0019948;GO:0008641;GO:0016925;GO:0019948;GO:0008641;GO:0016925;GO:0019948;GO:0008641;GO:0016925;GO:0019948;GO:0008641;GO:0016925;GO:0019948;GO:0008641;GO:0016925;GO:0019948	K10685	O	veNOG07923	ubiquitin-like modifier activating enzyme 2 [Source:NCBI gene;Acc:406672]	GO:0016925//protein sumoylation;GO:0016925//protein sumoylation;GO:0016925//protein sumoylation;GO:0016925//protein sumoylation;GO:0016925//protein sumoylation;GO:0016925//protein sumoylation;GO:0016925//protein sumoylation;GO:0016925//protein sumoylation;	-	GO:0008641//ubiquitin-like modifier activating enzyme activity;GO:0019948//SUMO activating enzyme activity;GO:0008641//ubiquitin-like modifier activating enzyme activity;GO:0019948//SUMO activating enzyme activity;GO:0008641//ubiquitin-like modifier activating enzyme activity;GO:0019948//SUMO activating enzyme activity;GO:0008641//ubiquitin-like modifier activating enzyme activity;GO:0019948//SUM…	ko04120(Ubiquitin mediated proteolysis)
ENSCCRG00000000371	377	25.2758	395	34.0837	380	26.4747	357	28.2336	555	50.6849	306	22.7739	199	22.0391	163	17.8362	215	23.5335	134	9.9474	130	13.5921	151	18.5306	8	17728837	17731231	-	1114	yeats4	GO:0006355	K11341	K	veNOG10305	YEATS domain containing 4 [Source:NCBI gene;Acc:109077312]	GO:0006355//regulation of transcription, DNA-templated;	-	-	-
ENSCCRG00000000372	304	7.14443	206	6.23086	245	5.98337	161	4.46329	321	10.276	335	8.73962	821	31.8724	868	33.2939	609	23.3666	945	24.5905	706	25.875	772	33.2094	11	18665775	18676956	+	3178	bsdc1	-	-	S	veNOG06027	BSD domain containing 1 [Source:NCBI gene;Acc:109091822]	-	-	-	-
ENSCCRG00000000373	0	0	0	0	0	0	0	0	0	0	0	0	0	0	0	0	0	0	0	0	0	0	1	0.0549475	13	9571791	9579183	+	2488	nptxra	-	-	S	veNOG13800	neuronal pentraxin-2-like [Source:NCBI gene;Acc:109093155]	-	-	-	-
ENSCCRG00000000375	81	1.21334	55	1.06034	67	1.04293	15	0.265046	13	0.265254	180	2.99311	152	3.76111	155	3.78947	133	3.25261	40	0.663434	44	1.02785	41	1.12416	9	5358270	5370427	-	4986	kat6a	GO:0003677;GO:0003713;GO:0004402;GO:0005634;GO:0006355;GO:0016573;GO:0043966;GO:0048513;GO:0070776;GO:0003713;GO:0004402;GO:0005634;GO:0006355;GO:0016573;GO:0043966;GO:0048513;GO:0070776	K11305	B	veNOG04321	K(lysine) acetyltransferase 6A [Source:ZFIN;Acc:ZDB-GENE-021022-3]	GO:0006355//regulation of transcription, DNA-templated;GO:0016573//histone acetylation;GO:0043966//histone H3 acetylation;GO:0048513//animal organ development;GO:0006355//regulation of transcription, DNA-templated;GO:0016573//histone acetylation;GO:0043966//histone H3 acetylation;GO:0048513//animal organ development;	GO:0005634//nucleus;GO:0070776//MOZ/MORF histone acetyltransferase complex;GO:0005634//nucleus;GO:0070776//MOZ/MORF histone acetyltransferase complex;	GO:0003677//DNA binding;GO:0003713//transcription coactivator activity;GO:0004402//histone acetyltransferase activity;GO:0003713//transcription coactivator activity;GO:0004402//histone acetyltransferase activity;	-
ENSCCRG00000000376	0	0	17	0.812995	0	0	7	0.306821	2	0.101229	35	1.44369	24	1.47313	21	1.27357	25	1.51662	2	0.0822856	12	0.695368	20	1.36029	5	10288936	10295722	+	2010	gng13b	GO:0003924;GO:0005834;GO:0007186;GO:0007200;GO:0050909	K04547	T	veNOG25101	guanine nucleotide-binding protein G(I)/G(S)/G(O) subunit gamma-13-like [Source:NCBI gene;Acc:109050262]	GO:0007186//G protein-coupled receptor signaling pathway;GO:0007200//phospholipase C-activating G protein-coupled receptor signaling pathway;GO:0050909//sensory perception of taste;	GO:0005834//heterotrimeric G-protein complex;	GO:0003924//GTPase activity;	ko04371(Apelin signaling pathway)
ENSCCRG00000000377	13	2.20167	0	0	0	0	10	1.99777	0	0	0	0	5	1.3988	6	1.65848	12	3.31799	29	5.43813	35	9.24398	7	2.16999	8	10267294	10268342	-	441	spx	GO:0005184;GO:0005634;GO:0042593;GO:0042632;GO:0070328;GO:1903999	-	S	veNOG23452	spexin hormone [Source:NCBI gene;Acc:101882535]	GO:0042593//glucose homeostasis;GO:0042632//cholesterol homeostasis;GO:0070328//triglyceride homeostasis;GO:1903999//negative regulation of eating behavior;	GO:0005634//nucleus;	GO:0005184//neuropeptide hormone activity;	-
ENSCCRG00000000378	32	0.451284	0	0	0	0	0	0	0	0	0	0	10	0.232958	5	0.115086	3	0.0690726	4	0.06246	3	0.0659786	16	0.413019	6	14464705	14500183	-	5296	unc13a	GO:0005509;GO:0005543;GO:0007268;GO:0016082;GO:0016188;GO:0019992;GO:0035249;GO:0035556;GO:0005509;GO:0005543;GO:0007268;GO:0016082;GO:0016188;GO:0019992;GO:0035249;GO:0035556;GO:0005509;GO:0005543;GO:0007268;GO:0016082;GO:0016188;GO:0019992;GO:0035249;GO:0035556	K15293	T	opiNOG06885;veNOG09319	unc-13 homolog A (C. elegans) [Source:ZFIN;Acc:ZDB- GENE-140722-1]	GO:0007268//chemical synaptic transmission;GO:0016082//synaptic vesicle priming;GO:0016188//synaptic vesicle maturation;GO:0035249//synaptic transmission, glutamatergic;GO:0035556//intracellular signal transduction;GO:0007268//chemical synaptic transmission;GO:0016082//synaptic vesicle priming;GO:0016188//synaptic vesicle maturation;GO:0035249//synaptic transmission, glutamatergic;GO:0035556//int…	-	GO:0005509//calcium ion binding;GO:0005543//phospholipid binding;GO:0019992//diacylglycerol binding;GO:0005509//calcium ion binding;GO:0005543//phospholipid binding;GO:0019992//diacylglycerol binding;GO:0005509//calcium ion binding;GO:0005543//phospholipid binding;GO:0019992//diacylglycerol binding;	-
ENSCCRG00000000379	0	0	0	0	0	0	0	0	0	0	0	0	0	0	0	0	0	0	0	0	0	0	0	0	1	4562998	4712570	+	2521	fabp1a	GO:0005504;GO:0008289;GO:0005504;GO:0008289	K08750	I	veNOG21424	fatty acid binding protein 1a, liver [Source:NCBI gene;Acc:791610]	-	-	GO:0005504//fatty acid binding;GO:0008289//lipid binding;GO:0005504//fatty acid binding;GO:0008289//lipid binding;	ko03320(PPAR signaling pathway)
ENSCCRG00000000380	58	1.38931	209	6.44325	145	3.60932	250	7.06394	217	7.08035	151	4.01516	206	8.1511	188	7.34989	194	7.58679	359	9.52156	186	6.94811	73	3.2007	1	979159	1002596	+	3118	meis1a	GO:0003677;GO:0006355;GO:0003677;GO:0006355;GO:0003677;GO:0006355	K15613	K	opiNOG40697;veNOG03972	Meis homeobox 1 a [Source:ZFIN;Acc:ZDB-GENE-020122- 3]	GO:0006355//regulation of transcription, DNA-templated;GO:0006355//regulation of transcription, DNA-templated;GO:0006355//regulation of transcription, DNA-templated;	-	GO:0003677//DNA binding;GO:0003677//DNA binding;GO:0003677//DNA binding;	-
ENSCCRG00000000381	0	0	0	0	0	0	0	0	0	0	0	0	0	0	0	0	0	0	0	0	0	0	0	0	6	18684286	18685709	-	1038	-	-	-	R	veNOG05562	-	-	-	-	-
ENSCCRG00000000382	0	0	0	0	0	0	0	0	0	0	0	0	2	0.135427	0	0	0	0	0	0	0	0	0	0	13	9585463	9588558	+	1822	dnal4a	GO:0007017;GO:0030286	K10412	Z	veNOG21385	dynein light chain 4, axonemal-like [Source:NCBI gene;Acc:109093554]	GO:0007017//microtubule-based process;	GO:0030286//dynein complex;	-	-
ENSCCRG00000000383	532	9.32718	216	4.87393	120	2.18628	182	3.76396	119	2.8419	592	11.5216	304	8.80418	329	9.41424	281	8.04321	58	1.12592	75	2.0506	130	4.17188	9	20601122	20705364	-	4260	ppp2r1ba	GO:0005515;GO:0005515;GO:0005515;GO:0005515;GO:0005515;GO:0005515;GO:0005515;GO:0005515;GO:0005515;GO:0005515	K03456	T	veNOG03532	serine/threonine-protein phosphatase 2A 65 kDa regulatory subunit A beta isoform [Source:NCBI gene;Acc:109090647]	-	-	GO:0005515//protein binding;GO:0005515//protein binding;GO:0005515//protein binding;GO:0005515//protein binding;GO:0005515//protein binding;GO:0005515//protein binding;GO:0005515//protein binding;GO:0005515//protein binding;GO:0005515//protein binding;GO:0005515//protein binding;	ko04530(Tight junction);ko04350(TGF-beta signaling pathway);ko04261(Adrenergic signaling in cardiomyocytes);ko04114(Oocyte meiosis);ko03015(mRNA surveillance pathway)
ENSCCRG00000000386	0	0	0	0	0	0	0	0	0	0	0	0	4	0.19429	6	0.28795	1	0.0480064	9	0.293021	0	0	2	0.107645	3	13734180	13755265	-	2540	bace1	GO:0004190;GO:0006508;GO:0016021;GO:0004190;GO:0006508;GO:0016021;GO:0004190;GO:0006508;GO:0016021;GO:0004190;GO:0006508;GO:0016021	K04521	O	veNOG04696	beta-secretase 1-like [Source:NCBI gene;Acc:109105034]	GO:0006508//proteolysis;GO:0006508//proteolysis;GO:0006508//proteolysis;GO:0006508//proteolysis;	GO:0016021//integral component of membrane;GO:0016021//integral component of membrane;GO:0016021//integral component of membrane;GO:0016021//integral component of membrane;	GO:0004190//aspartic-type endopeptidase activity;GO:0004190//aspartic-type endopeptidase activity;GO:0004190//aspartic-type endopeptidase activity;GO:0004190//aspartic-type endopeptidase activity;	-
ENSCCRG00000000387	0	0	0	0	0	0	0	0	0	0	0	0	0	0	0	0	0	0	0	0	0	0	0	0	11	2246980	2250418	-	1780	-	-	-	U	veNOG18319	-	-	-	-	-
ENSCCRG00000000388	0	0	0	0	0	0	0	0	0	0	0	0	0	0	0	0	0	0	1	0.0342715	1	0.0482695	0	0	7	13005191	13027636	+	2413	-	GO:0003824;GO:0009058;GO:0030170	K00814	E	veNOG17227	-	GO:0009058//biosynthetic process;	-	GO:0003824//catalytic activity;GO:0030170//pyridoxal phosphate binding;	ko00250(Alanine, aspartate and glutamate metabolism);ko00220(Arginine biosynthesis)
ENSCCRG00000000389	0	0	0	0	0	0	0	0	0	0	15	2.1479	3	0.639246	1	0.210533	2	0.421196	1	0.142827	0	0	0	0	13	9602628	9603685	-	579	si:dkey-246g23.4	GO:0055085	-	G	veNOG14203	si:dkey-246g23.4 [Source:ZFIN;Acc:ZDB-GENE-050419- 234]	GO:0055085//transmembrane transport;	-	-	-
ENSCCRG00000000390	99	5.25894	92	6.28981	75	4.14009	96	6.01546	141	10.2025	185	10.9091	146	12.8113	165	14.3053	142	12.315	85	4.99946	138	11.432	148	14.3905	9	23369028	23371654	-	1406	txndc15	GO:0045454	-	S	veNOG08333	thioredoxin domain-containing protein 15-like [Source:NCBI gene;Acc:109088887]	GO:0045454//cell redox homeostasis;	-	-	-
ENSCCRG00000000391	59	1.2007	24	0.628608	15	0.317219	54	1.29632	55	1.52464	118	2.66574	206	6.9251	150	4.98223	205	6.81115	42	0.946397	52	1.65032	77	2.86829	6	7436560	7451784	+	3670	clcn7	GO:0005247;GO:0006821;GO:0016020;GO:0055085;GO:0005247;GO:0006821;GO:0016020;GO:0055085;GO:0005247;GO:0006821;GO:0016020;GO:0055085;GO:0005247;GO:0006821;GO:0016020;GO:0055085;GO:0005247;GO:0006821;GO:0016020;GO:0055085;GO:0005247;GO:0006821;GO:0016020;GO:0055085;GO:0005247;GO:0006821;GO:0016020;GO:0055085;GO:0005247;GO:0006821;GO:0016020;GO:0055085	K05016	P	veNOG02179	chloride channel 7 [Source:ZFIN;Acc:ZDB-GENE- 061103-196]	GO:0006821//chloride transport;GO:0055085//transmembrane transport;GO:0006821//chloride transport;GO:0055085//transmembrane transport;GO:0006821//chloride transport;GO:0055085//transmembrane transport;GO:0006821//chloride transport;GO:0055085//transmembrane transport;GO:0006821//chloride transport;GO:0055085//transmembrane transport;GO:0006821//chloride transport;GO:0055085//transmembrane transpo…	GO:0016020//membrane;GO:0016020//membrane;GO:0016020//membrane;GO:0016020//membrane;GO:0016020//membrane;GO:0016020//membrane;GO:0016020//membrane;GO:0016020//membrane;	GO:0005247//voltage-gated chloride channel activity;GO:0005247//voltage-gated chloride channel activity;GO:0005247//voltage-gated chloride channel activity;GO:0005247//voltage-gated chloride channel activity;GO:0005247//voltage-gated chloride channel activity;GO:0005247//voltage-gated chloride channel activity;GO:0005247//voltage-gated chloride channel activity;GO:0005247//voltage-gated chloride …	-
ENSCCRG00000000392	0	0	0	0	0	0	0	0	0	0	0	0	0	0	0	0	0	0	0	0	1	0.597304	0	0	5	6140395	6140853	-	195	-	-	-	S	veNOG11435	-	-	-	-	-
ENSCCRG00000000393	0	0	0	0	0	0	0	0	0	0	0	0	0	0	0	0	0	0	0	0	0	0	0	0	1	4565295	4565967	+	396	-	GO:0005504;GO:0008289	K08750	I	veNOG21424	-	-	-	GO:0005504//fatty acid binding;GO:0008289//lipid binding;	ko03320(PPAR signaling pathway)
ENSCCRG00000000394	191	4.08397	152	4.18292	132	2.93298	115	2.90056	165	4.8057	80	1.89886	772	27.2674	907	31.6525	427	14.906	243	5.75304	155	5.16848	456	17.847	6	12136488	12159563	+	3493	atp6v0a1a	GO:0000220;GO:0015078;GO:0033179;GO:1902600;GO:0000220;GO:0015078;GO:0033179;GO:1902600;GO:0000220;GO:0015078;GO:0033179;GO:1902600;GO:0000220;GO:0015078;GO:0033179;GO:1902600;GO:0000220;GO:0015078;GO:0033179;GO:1902600;GO:0000220;GO:0015078;GO:0033179;GO:1902600	K02154	C	veNOG05532	ATPase H+ transporting V0 subunit a1a [Source:ZFIN;Acc:ZDB-GENE-030131-3027]	GO:1902600//proton transmembrane transport;GO:1902600//proton transmembrane transport;GO:1902600//proton transmembrane transport;GO:1902600//proton transmembrane transport;GO:1902600//proton transmembrane transport;GO:1902600//proton transmembrane transport;	GO:0000220//vacuolar proton-transporting V-type ATPase, V0 domain;GO:0033179//proton-transporting V-type ATPase, V0 domain;GO:0000220//vacuolar proton-transporting V-type ATPase, V0 domain;GO:0033179//proton-transporting V-type ATPase, V0 domain;GO:0000220//vacuolar proton-transporting V-type ATPase, V0 domain;GO:0033179//proton-transporting V-type ATPase, V0 domain;GO:0000220//vacuolar proton-tr…	GO:0015078//proton transmembrane transporter activity;GO:0015078//proton transmembrane transporter activity;GO:0015078//proton transmembrane transporter activity;GO:0015078//proton transmembrane transporter activity;GO:0015078//proton transmembrane transporter activity;GO:0015078//proton transmembrane transporter activity;	ko04145(Phagosome);ko04142(Lysosome);ko00190(Oxidative phosphorylation)
ENSCCRG00000000395	0	0	8	0.613236	0	0	0	0	2	0.162257	5	0.330578	14	1.37739	8	0.777663	8	0.777902	6	0.39568	3	0.278646	7	0.76313	8	17731853	17738544	+	1254	cpsf6	GO:0003676;GO:0005849	K14398	A	veNOG06824	cleavage and polyadenylation specific factor 6 [Source:NCBI gene;Acc:327069]	-	GO:0005849//mRNA cleavage factor complex;	GO:0003676//nucleic acid binding;	ko03015(mRNA surveillance pathway)
ENSCCRG00000000396	13	0.762716	132	9.96737	73	4.45069	101	6.98998	79	6.31349	0	0	84	8.14097	58	5.5539	98	9.38708	38	2.46857	49	4.4833	48	5.15479	8	10269905	10274205	-	1273	golt1ba	GO:0016192;GO:0016192;GO:0016192	-	U	veNOG19487;veNOG21234	vesicle transport protein GOT1B-like [Source:NCBI gene;Acc:109074997]	GO:0016192//vesicle-mediated transport;GO:0016192//vesicle-mediated transport;GO:0016192//vesicle-mediated transport;	-	-	-
ENSCCRG00000000397	0	0	7	0.187639	12	0.259719	10	0.245682	32	0.907843	0	0	28	0.963325	31	1.05378	38	1.29213	61	1.40673	60	1.94882	23	0.876831	3	7508065	7682257	-	3586	apol1	GO:0005576;GO:0006869;GO:0008289;GO:0042157;GO:0005576;GO:0006869;GO:0008289;GO:0042157;GO:0005576;GO:0006869;GO:0008289;GO:0042157;GO:0005576;GO:0006869;GO:0008289;GO:0042157;GO:0003094;GO:0005576;GO:0006869;GO:0008289;GO:0032835;GO:0035775;GO:0042157;GO:0072015;GO:0005576;GO:0006869;GO:0008289;GO:0042157	K14480	S	veNOG33810	apolipoprotein L6-like [Source:NCBI gene;Acc:109103381]	GO:0006869//lipid transport;GO:0042157//lipoprotein metabolic process;GO:0006869//lipid transport;GO:0042157//lipoprotein metabolic process;GO:0006869//lipid transport;GO:0042157//lipoprotein metabolic process;GO:0006869//lipid transport;GO:0042157//lipoprotein metabolic process;GO:0003094//glomerular filtration;GO:0006869//lipid transport;GO:0032835//glomerulus development;GO:0035775//pronephric…	GO:0005576//extracellular region;GO:0005576//extracellular region;GO:0005576//extracellular region;GO:0005576//extracellular region;GO:0005576//extracellular region;GO:0005576//extracellular region;	GO:0008289//lipid binding;GO:0008289//lipid binding;GO:0008289//lipid binding;GO:0008289//lipid binding;GO:0008289//lipid binding;GO:0008289//lipid binding;	-
ENSCCRG00000000398	2	0.547161	0	0	0	0	0	0	0	0	0	0	1	0.451921	0	0	0	0	0	0	0	0	0	0	1	4568078	4568547	+	273	-	-	K15595	T	veNOG27276;veNOG03785	-	-	-	-	-
ENSCCRG00000000399	22	0.772146	0	0	0	0	4	0.165604	0	0	11	0.428571	13	0.753697	5	0.286416	15	0.859513	3	0.116584	12	0.656809	1	0.0642431	9	23372202	23375704	-	2128	C5orf24	-	-	S	veNOG09639	UPF0461 protein C5orf24 homolog [Source:NCBI gene;Acc:109088897]	-	-	-	-
ENSCCRG00000000400	2173	94.1938	3045	169.878	2475	111.487	2088	106.765	3249	191.838	1629	78.3858	9796	701.437	9453	668.78	5936	420.089	16173	776.239	10010	676.672	11417	905.868	13	4449040	4452178	-	1723	slc3a2a	GO:0006865;GO:0003824;GO:0005975;GO:0006865;GO:0003824;GO:0005975;GO:0006865;GO:0003824;GO:0005975;GO:0006865;GO:0003824;GO:0005975;GO:0006865	K06519	P	veNOG12797	solute carrier family 3 member 2a [Source:ZFIN;Acc:ZDB-GENE-000831-3]	GO:0006865//amino acid transport;GO:0005975//carbohydrate metabolic process;GO:0006865//amino acid transport;GO:0005975//carbohydrate metabolic process;GO:0006865//amino acid transport;GO:0005975//carbohydrate metabolic process;GO:0006865//amino acid transport;GO:0005975//carbohydrate metabolic process;GO:0006865//amino acid transport;	-	GO:0003824//catalytic activity;GO:0003824//catalytic activity;GO:0003824//catalytic activity;GO:0003824//catalytic activity;	ko04216(Ferroptosis);ko04150(mTOR signaling pathway)
ENSCCRG00000000401	0	0	11	0.390751	4	0.114727	10	0.325578	19	0.714327	0	0	0	0	22	0.991046	31	1.3969	19	0.580652	3	0.129129	8	0.404167	1	1009365	1013235	+	2706	etaa1	-	-	SO	veNOG03827;NOG204958	ETAA1 activator of ATR kinase [Source:ZFIN;Acc:ZDB- GENE-080204-12]	-	-	-	-
ENSCCRG00000000402	78	5.08344	88	7.3813	79	5.35027	66	5.07391	57	5.06013	18	1.30224	90	9.68909	79	8.40313	56	5.95849	81	5.84508	29	2.94743	27	3.2209	7	13031822	13033303	+	1146	-	GO:0003676	-	K	KOG1721	-	-	-	GO:0003676//nucleic acid binding;	-
ENSCCRG00000000403	0	0	0	0	0	0	0	0	0	0	0	0	1	0.0789344	1	0.0779902	0	0	0	0	0	0	0	0	13	9648013	9681297	+	1563	-	GO:0005515	K08133	W	veNOG09307	-	-	-	GO:0005515//protein binding;	-
ENSCCRG00000000404	0	0	0	0	0	0	3	1.10127	0	0	6	2.07273	1	0.51406	0	0	0	0	0	0	1	0.485309	1	0.569622	1	4568469	4568830	-	240	-	GO:0005515	K00799	O	opiNOG41313;veNOG11874;veNOG28584	-	-	-	GO:0005515//protein binding;	ko00983(Drug metabolism - other enzymes);ko00982(Drug metabolism - cytochrome P450);ko00980(Metabolism of xenobiotics by cytochrome P450);ko00480(Glutathione metabolism)
ENSCCRG00000000405	0	0	0	0	24	1.79798	0	0	9	0.8838	19	1.52053	12	1.42905	18	2.11793	20	2.35398	6	0.47894	4	0.449707	9	1.18763	11	2254515	2265324	+	1036	-	-	K08501	U	veNOG06677	-	-	-	-	ko04130(SNARE interactions in vesicular transport)
ENSCCRG00000000406	48	1.03793	143	3.97968	129	2.89868	91	2.32114	118	3.47561	32	0.768121	113	4.03628	102	3.59979	139	4.9071	187	4.47723	111	3.74309	130	5.1454	5	10300591	10459409	+	3454	dctn5	-	K10427	Z	veNOG14575	dynactin subunit 5 [Source:NCBI gene;Acc:109050282]	-	-	-	ko05132(Salmonella infection)
ENSCCRG00000000407	0	0	0	0	0	0	0	0	0	0	20	5.75757	0	0	3	1.26978	2	0.846779	5	1.43571	0	0	0	0	1	1023467	1023754	-	288	ppp3r1b	GO:0005509	K06268	T	veNOG06536;veNOG33930	protein phosphatase 3 (formerly 2B), regulatory s1ubunit B, alpha isoform, b [Source:ZFIN;Acc:ZDB-GENE- 040912-18]	-	-	GO:0005509//calcium ion binding;	ko04625(C-type lectin receptor signaling pathway);ko04370(VEGF signaling pathway);ko04310(Wnt signaling pathway);ko04218(Cellular senescence);ko04114(Oocyte meiosis);ko04020(Calcium signaling pathway);ko04010(MAPK signaling pathway)
ENSCCRG00000000408	0	0	12	1.2774	11	0.945449	16	1.56104	8	0.901308	0	0	15	2.04941	8	1.07994	20	2.70069	3	0.274741	7	0.902901	9	1.36255	7	13046464	13052595	+	903	-	GO:0003676	-	-	-	-	-	-	GO:0003676//nucleic acid binding;	-
ENSCCRG00000000409	0	0	12	0.224985	7	0.105966	34	0.58425	35	0.694506	0	0	5	0.120318	19	0.451741	12	0.285398	6	0.0967783	1	0.0227178	9	0.239981	1	13954263	13966070	-	5127	ppp2r2ca	GO:0000159;GO:0005515;GO:0019888;GO:0000159;GO:0005515;GO:0019888;GO:0000159;GO:0005515;GO:0019888;GO:0000159;GO:0005515;GO:0019888;GO:0000159;GO:0005515;GO:0019888	K04354	T	veNOG17565	serine/threonine-protein phosphatase 2A 55 kDa regulatory subunit B gamma isoform-like [Source:NCBI gene;Acc:109078080]	-	GO:0000159//protein phosphatase type 2A complex;GO:0000159//protein phosphatase type 2A complex;GO:0000159//protein phosphatase type 2A complex;GO:0000159//protein phosphatase type 2A complex;GO:0000159//protein phosphatase type 2A complex;	GO:0005515//protein binding;GO:0019888//protein phosphatase regulator activity;GO:0005515//protein binding;GO:0019888//protein phosphatase regulator activity;GO:0005515//protein binding;GO:0019888//protein phosphatase regulator activity;GO:0005515//protein binding;GO:0019888//protein phosphatase regulator activity;GO:0005515//protein binding;GO:0019888//protein phosphatase regulator activity;	ko04530(Tight junction);ko04261(Adrenergic signaling in cardiomyocytes);ko03015(mRNA surveillance pathway)
ENSCCRG00000000410	0	0	11	0.681735	0	0	0	0	0	0	29	1.5502	50	3.97725	57	4.47983	35	2.75162	22	1.17301	27	2.0276	18	1.58657	9	23384393	23391396	-	1551	KLHL28	GO:0005515	K10464	T	veNOG11972	kelch like family member 28 [Source:HGNC Symbol;Acc:HGNC:19741]	-	-	GO:0005515//protein binding;	-
ENSCCRG00000000412	0	0	0	0	0	0	0	0	5	0.55593	0	0	0	0	0	0	0	0	0	0	0	0	0	0	11	18730996	18732599	+	915	ora5	GO:0004930;GO:0007186;GO:0016021	-	R	veNOG21502	olfactory receptor class A related 5 [Source:ZFIN;Acc:ZDB-GENE-100721-7]	GO:0007186//G protein-coupled receptor signaling pathway;	GO:0016021//integral component of membrane;	GO:0004930//G protein-coupled receptor activity;	-
ENSCCRG00000000413	0	0	0	0	0	0	0	0	0	0	0	0	0	0	0	0	0	0	14	0.431034	0	0	0	0	1	4573682	4610964	-	2686	fhod3a	GO:0007015;GO:0007015	-	ZT	veNOG11953	formin homology 2 domain containing 3a [Source:ZFIN;Acc:ZDB-GENE-060503-633]	GO:0007015//actin filament organization;GO:0007015//actin filament organization;	-	-	-
ENSCCRG00000000414	0	0	0	0	1	0.203708	0	0	0	0	0	0	0	0	3	0.959832	3	0.960128	3	0.651158	0	0	0	0	7	13167650	13168030	-	381	-	-	K00710	O	veNOG08264;KOG3736	-	-	-	-	ko00514(Other types of O-glycan biosynthesis);ko00512(Mucin type O-glycan biosynthesis)
ENSCCRG00000000415	197	32.6965	672	143.546	503	86.7539	52	10.1806	846	191.262	57	10.5018	222	60.8647	40	10.8354	220	59.6133	50	9.18856	70	18.1182	284	86.2788	8	10275226	10276026	-	450	STMP1	-	-	SR	veNOG26383;veNOG26757	uncharacterized protein C7orf73-like [Source:NCBI gene;Acc:109075066]	-	-	-	-
ENSCCRG00000000416	0	0	2	0.293959	0	0	0	0	0	0	0	0	1	0.188646	0	0	1	0.186447	1	0.126448	1	0.178095	3	0.627107	1	1037683	1042712	-	654	cnrip1a	-	-	T	veNOG08721	CB1 cannabinoid receptor-interacting protein 1-like [Source:NCBI gene;Acc:109106659]	-	-	-	-
ENSCCRG00000000417	0	0	0	0	0	0	9	2.65188	4	1.36101	18	4.99118	11	4.53886	12	4.89225	26	10.6031	15	4.14868	9	3.50591	4	1.82889	7	13170335	13173431	-	299	-	-	K00710	O	veNOG08264;KOG3736	-	-	-	-	ko00514(Other types of O-glycan biosynthesis);ko00512(Mucin type O-glycan biosynthesis)
ENSCCRG00000000418	0	0	0	0	1	0.0381202	0	0	0	0	0	0	8	0.484772	3	0.179615	6	0.35934	3	0.121852	0	0	6	0.402876	9	9520722	9533719	+	2036	abcg4a	GO:0016020;GO:0016020;GO:0016020;GO:0016020;GO:0016020;GO:0016020;GO:0016020	K05680	Q	veNOG01884	ATP-binding cassette, sub-family G (WHITE), member 4a [Source:ZFIN;Acc:ZDB-GENE-050517-39]	-	GO:0016020//membrane;GO:0016020//membrane;GO:0016020//membrane;GO:0016020//membrane;GO:0016020//membrane;GO:0016020//membrane;GO:0016020//membrane;	-	ko02010(ABC transporters)
ENSCCRG00000000419	0	0	0	0	0	0	0	0	3	0.136618	5	0.185562	22	1.21497	22	1.20043	31	1.69204	1	0.0370175	4	0.208548	1	0.0611949	9	5372027	5426826	-	2234	sema4c	GO:0005515;GO:0030215	K06521	T	veNOG03910	sema domain, immunoglobulin domain (Ig), transmembrane domain (TM) and short cytoplasmic domain, (semaphorin) 4C [Source:ZFIN;Acc:ZDB-GENE-080303-16]	-	-	GO:0005515//protein binding;GO:0030215//semaphorin receptor binding;	-
ENSCCRG00000000421	22	1.8257	32	3.41777	11	0.948601	2	0.195781	30	3.39117	4	0.368485	37	5.07206	141	19.0975	64	8.67102	64	5.88068	34	4.40014	124	18.8355	1	1044208	1045503	-	900	FBXO48	GO:0005515	-	R	veNOG14024	F-box only protein 48-like [Source:NCBI gene;Acc:109106777]	-	-	GO:0005515//protein binding;	-
ENSCCRG00000000422	5	0.311458	64	5.13093	45	2.91291	83	6.09877	71	6.02435	0	0	29	2.98404	30	3.05001	64	6.50869	51	3.51755	36	3.49714	32	3.64862	10	11097932	11100439	+	1199	dpcd	-	-	S	veNOG04862	protein DPCD [Source:NCBI gene;Acc:109090566]	-	-	-	-
ENSCCRG00000000423	195	9.26467	108	6.60399	80	3.94976	178	9.97586	142	9.18982	95	5.01041	143	11.223	109	8.45226	137	10.6268	48	2.5251	42	3.11191	39	3.39164	8	10277111	10281538	-	1572	tcp11l2	-	-	T	veNOG05402	t-complex 11, testis-specific-like 2 [Source:ZFIN;Acc:ZDB-GENE-040426-1956]	-	-	-	-
ENSCCRG00000000424	421	33.4505	354	36.2001	201	16.5959	291	27.274	245	26.5161	485	42.7775	801	105.131	696	90.2569	651	84.4473	702	61.7588	699	86.6122	1391	202.301	1	4617377	4620671	+	940	-	GO:0045454	K03671	K	veNOG22969	-	GO:0045454//cell redox homeostasis;	-	-	ko05132(Salmonella infection);ko04621(NOD-like receptor signaling pathway)
ENSCCRG00000000425	0	0	0	0	0	0	0	0	0	0	0	0	0	0	0	0	0	0	0	0	0	0	0	0	9	5514884	5516186	+	414	-	-	K06778	T	veNOG06612	-	-	-	-	-
ENSCCRG00000000426	420	11.0844	188	6.38567	119	3.26358	166	5.16779	102	3.66678	655	19.1892	403	17.5689	336	14.4728	388	16.7178	82	2.39617	63	2.59289	115	5.55533	10	4196565	4395087	+	2830	msna	GO:0003779;GO:0005856;GO:0008092;GO:0003779;GO:0005856;GO:0008092;GO:0003779;GO:0005856;GO:0008092;GO:0003779;GO:0005856;GO:0008092;GO:0003779;GO:0005856;GO:0008092;GO:0003779;GO:0005856;GO:0008092;GO:0003779;GO:0005856;GO:0008092;GO:0003779;GO:0005856;GO:0008092;GO:0003779;GO:0005856;GO:0008092;GO:0003779;GO:0005856;GO:0008092	K05763	R	veNOG05232	moesin-like [Source:NCBI gene;Acc:109090386]	-	GO:0005856//cytoskeleton;GO:0005856//cytoskeleton;GO:0005856//cytoskeleton;GO:0005856//cytoskeleton;GO:0005856//cytoskeleton;GO:0005856//cytoskeleton;GO:0005856//cytoskeleton;GO:0005856//cytoskeleton;GO:0005856//cytoskeleton;GO:0005856//cytoskeleton;	GO:0003779//actin binding;GO:0008092//cytoskeletal protein binding;GO:0003779//actin binding;GO:0008092//cytoskeletal protein binding;GO:0003779//actin binding;GO:0008092//cytoskeletal protein binding;GO:0003779//actin binding;GO:0008092//cytoskeletal protein binding;GO:0003779//actin binding;GO:0008092//cytoskeletal protein binding;GO:0003779//actin binding;GO:0008092//cytoskeletal protein bindi…	ko04810(Regulation of actin cytoskeleton);ko04530(Tight junction)
ENSCCRG00000000427	0	0	0	0	0	0	0	0	0	0	0	0	0	0	0	0	0	0	0	0	0	0	0	0	3	7520897	7523458	-	1094	-	GO:0003676	-	RK	KOG1721;COG5048	-	-	-	GO:0003676//nucleic acid binding;	-
ENSCCRG00000000428	0	0	27	1.84069	40	2.20178	33	2.06195	50	3.60763	10	0.588007	61	5.33748	45	3.89038	48	4.15102	123	7.214	59	4.87374	40	3.87828	1	1045145	1049294	+	1410	zgc:165656	GO:0003906;GO:0005515;GO:0006302;GO:0008408	K13295	SR	meNOG59159;veNOG04635	zgc:165656 [Source:ZFIN;Acc:ZDB-GENE-070928-6]	GO:0006302//double-strand break repair;	-	GO:0003906//DNA-(apurinic or apyrimidinic site) endonuclease activity;GO:0005515//protein binding;GO:0008408//3'-5' exonuclease activity;	-
ENSCCRG00000000429	0	0	0	0	0	0	0	0	8	0.312071	29	0.921918	16	0.756898	0	0	13	0.607811	1	0.031709	0	0	1	0.0524192	9	23422766	23426891	-	2608	-	-	-	S	veNOG09639	UPF0461 protein C5orf24 homolog [Source:NCBI gene;Acc:109088897]	-	-	-	-
ENSCCRG00000000430	35	1.43315	2	0.1054	0	0	2	0.0966025	0	0	46	2.09091	16	1.08223	11	0.735134	45	3.00829	14	0.634736	4	0.255426	15	1.12425	8	17770583	17781631	+	1824	-	GO:0080019	K13356	I	veNOG02441	-	-	-	GO:0080019//fatty-acyl-CoA reductase (alcohol-forming) activity;	ko04146(Peroxisome)
ENSCCRG00000000431	0	0	1	0.0419392	0	0	0	0	0	0	0	0	1	0.0538283	0	0	1	0.0532008	0	0	0	0	0	0	7	13258490	13265588	-	2292	oscp1a	-	-	S	veNOG04228;KOG4033	protein OSCP1-like [Source:NCBI gene;Acc:109069457]	-	-	-	-
ENSCCRG00000000432	0	0	0	0	0	0	0	0	0	0	0	0	0	0	2	0.178345	0	0	0	0	0	0	0	0	1	1058947	1060313	+	1367	-	-	-	R	veNOG16566	-	-	-	-	-
ENSCCRG00000000433	0	0	0	0	0	0	0	0	0	0	0	0	0	0	0	0	0	0	0	0	0	0	0	0	3	7527872	7529981	-	1978	-	GO:0005525	-	R	veNOG09902;opiNOG47318	-	-	-	GO:0005525//GTP binding;	-
ENSCCRG00000000434	0	0	0	0	0	0	0	0	0	0	0	0	1	0.0987786	0	0	0	0	0	0	4	0.373016	0	0	9	5516948	5522774	+	1249	-	-	K00710	O	veNOG00341;veNOG19848	-	-	-	-	ko00514(Other types of O-glycan biosynthesis);ko00512(Mucin type O-glycan biosynthesis)
ENSCCRG00000000435	392	22.0962	163	11.8251	160	9.37211	295	19.615	206	15.8169	437	27.3443	321	29.8892	523	48.1155	483	44.4492	651	40.6308	203	17.8447	251	25.8974	1	6978954	6988478	+	1325	scp2a	GO:0003824;GO:0003824;GO:0003824	K08764	I	veNOG12849	sterol carrier protein 2a [Source:ZFIN;Acc:ZDB- GENE-040426-1846]	-	-	GO:0003824//catalytic activity;GO:0003824//catalytic activity;GO:0003824//catalytic activity;	ko04146(Peroxisome);ko03320(PPAR signaling pathway);ko01040(Biosynthesis of unsaturated fatty acids);ko00120(Primary bile acid biosynthesis)
ENSCCRG00000000436	0	0	0	0	0	0	0	0	0	0	0	0	0	0	0	0	0	0	0	0	0	0	0	0	10	11105093	11109108	-	1606	fgf8b	GO:0005104;GO:0005576;GO:0008083;GO:0008543	K04358	T	veNOG03728	fibroblast growth factor 8 b [Source:NCBI gene;Acc:65089]	GO:0008543//fibroblast growth factor receptor signaling pathway;	GO:0005576//extracellular region;	GO:0005104//fibroblast growth factor receptor binding;GO:0008083//growth factor activity;	ko04810(Regulation of actin cytoskeleton);ko04020(Calcium signaling pathway);ko04010(MAPK signaling pathway)
ENSCCRG00000000437	0	0	3	0.162464	0	0	0	0	1	0.0573156	7	0.326965	10	0.695067	12	0.824103	2	0.137393	0	0	0	0	3	0.231058	8	10309005	10317269	+	1775	BEND5	GO:0003677;GO:0045892	-	S	veNOG11878	BEN domain containing 5 [Source:HGNC Symbol;Acc:HGNC:25668]	GO:0045892//negative regulation of transcription, DNA-templated;	-	GO:0003677//DNA binding;	-
ENSCCRG00000000438	7	0.191017	12	0.421445	15	0.425353	25	0.804726	23	0.854917	13	0.393795	20	0.90153	20	0.890746	26	1.15833	12	0.362574	4	0.170222	11	0.549435	13	9744252	9845849	-	2737	elp4	GO:0002098;GO:0033588;GO:0002098;GO:0033588;GO:0002098;GO:0033588;GO:0002098;GO:0033588;GO:0002098;GO:0033588;GO:0002098;GO:0033588;GO:0002098;GO:0033588	K11375	KB	veNOG03412	elongator acetyltransferase complex subunit 4 [Source:NCBI gene;Acc:550331]	GO:0002098//tRNA wobble uridine modification;GO:0002098//tRNA wobble uridine modification;GO:0002098//tRNA wobble uridine modification;GO:0002098//tRNA wobble uridine modification;GO:0002098//tRNA wobble uridine modification;GO:0002098//tRNA wobble uridine modification;GO:0002098//tRNA wobble uridine modification;	GO:0033588//elongator holoenzyme complex;GO:0033588//elongator holoenzyme complex;GO:0033588//elongator holoenzyme complex;GO:0033588//elongator holoenzyme complex;GO:0033588//elongator holoenzyme complex;GO:0033588//elongator holoenzyme complex;GO:0033588//elongator holoenzyme complex;	-	-
ENSCCRG00000000439	0	0	0	0	0	0	0	0	0	0	0	0	0	0	0	0	0	0	0	0	0	0	0	0	8	17794201	17795076	-	612	-	-	-	T	veNOG13711	-	-	-	-	-
ENSCCRG00000000440	58	3.00825	202	13.4842	96	5.17419	58	3.54853	146	10.3148	94	5.41212	159	13.6226	114	9.65031	64	5.41939	86	4.93885	62	5.01486	127	12.057	3	7546787	7549947	+	1440	slc35d2	-	K15281	G	veNOG03907	solute carrier family 35 member D2 [Source:ZFIN;Acc:ZDB-GENE-080125-1]	-	-	-	-
ENSCCRG00000000441	0	0	0	0	0	0	0	0	0	0	0	0	0	0	0	0	2	0.0426425	5	0.0723003	0	0	1	0.0239044	1	4624194	4790431	+	5719	vwa10.1	-	-	P	opiNOG09235;veNOG01344	von Willebrand factor A domain containing 10, tandem duplicate 1 [Source:ZFIN;Acc:ZDB-GENE-090313-291]	-	-	-	-
ENSCCRG00000000442	872	31.5388	772	35.9362	801	30.1055	1186	50.5997	836	41.1867	1054	42.3177	633	37.8189	603	35.5956	707	41.7476	593	23.7479	545	30.7402	356	23.5683	9	23426713	23499095	-	2065	ddx46	-	K12811	AL	veNOG00369;NOG00008;homNOG06006;opiNOG00696	DEAD (Asp-Glu-Ala-Asp) box polypeptide 46 [Source:NCBI gene;Acc:321948]	-	-	-	ko03040(Spliceosome)
ENSCCRG00000000444	42	2.25027	197	13.5843	164	9.13092	132	8.34246	139	10.1443	113	6.72075	135	11.948	79	6.90817	151	13.2083	173	10.263	134	11.1962	70	6.86489	1	1085335	1089165	-	1394	si:ch211-286b5.6	-	-	T	veNOG24293	B-cell receptor CD22-like [Source:NCBI gene;Acc:109105827]	-	-	-	-
ENSCCRG00000000445	17	0.315607	9	0.215044	11	0.212215	20	0.437989	16	0.404614	61	1.25713	22	0.67468	28	0.848412	38	1.15177	3	0.0616682	2	0.0579041	8	0.271856	11	2307483	2318365	+	4023	zeb2b	GO:0003676;GO:0003677;GO:0003676;GO:0003677;GO:0003676;GO:0003677;GO:0003676;GO:0003677	K09299	K	veNOG03191	zinc finger E-box binding homeobox 2b [Source:ZFIN;Acc:ZDB-GENE-080717-1]	-	-	GO:0003676//nucleic acid binding;GO:0003677//DNA binding;GO:0003676//nucleic acid binding;GO:0003677//DNA binding;GO:0003676//nucleic acid binding;GO:0003677//DNA binding;GO:0003676//nucleic acid binding;GO:0003677//DNA binding;	-
ENSCCRG00000000446	0	0	0	0	0	0	0	0	0	0	0	0	0	0	0	0	0	0	0	0	0	0	0	0	10	11133503	11136230	+	1859	lbx1b	GO:0003677;GO:0006355;GO:0043565	K09353	K	opiNOG44894;veNOG00852	transcription factor LBX1-like [Source:NCBI gene;Acc:109090889]	GO:0006355//regulation of transcription, DNA-templated;	-	GO:0003677//DNA binding;GO:0043565//sequence-specific DNA binding;	-
ENSCCRG00000000447	0	0	0	0	0	0	3	0.109126	15	0.630069	12	0.41078	36	1.83381	18	0.905935	57	2.86968	14	0.478018	0	0	9	0.508003	8	10357440	10361519	+	2422	nr4a2b	GO:0003677;GO:0003700;GO:0003707;GO:0004879;GO:0005634;GO:0006355;GO:0008270;GO:0043565	K08558	K	meNOG00428;veNOG09002	nuclear receptor subfamily 4, group A, member 2b [Source:ZFIN;Acc:ZDB-GENE-040718-103]	GO:0006355//regulation of transcription, DNA-templated;	GO:0005634//nucleus;	GO:0003677//DNA binding;GO:0003700//DNA-binding transcription factor activity;GO:0003707//steroid hormone receptor activity;GO:0004879//nuclear receptor activity;GO:0008270//zinc ion binding;GO:0043565//sequence-specific DNA binding;	-
ENSCCRG00000000448	11	0.26349	30	0.924869	17	0.423162	39	1.10197	27	0.880965	0	0	85	3.36332	54	2.11114	76	2.97215	19	0.503927	19	0.709753	41	1.79765	9	5555792	5562838	+	3118	atad1a	GO:0005524;GO:0005524;GO:0005524;GO:0005524	-	O	veNOG01749	ATPase family AAA domain containing 1a [Source:NCBI gene;Acc:368672]	-	-	GO:0005524//ATP binding;GO:0005524//ATP binding;GO:0005524//ATP binding;GO:0005524//ATP binding;	-
ENSCCRG00000000449	113	10.8201	7	0.862657	0	0	5	0.564753	16	2.08688	6	0.637762	12	1.89807	10	1.5628	6	0.937971	15	1.59033	1	0.149326	13	2.27849	3	13798812	13799932	-	780	-	GO:0008270	-	O	veNOG10027;veNOG29116	-	-	-	GO:0008270//zinc ion binding;	-
ENSCCRG00000000450	9	0.357357	69	3.5261	47	1.93929	108	5.05846	125	6.76071	256	11.2837	893	58.5717	614	39.7904	644	41.7474	249	10.9471	232	14.3658	435	31.6154	8	17796919	17801302	+	1881	tmem106ba	-	-	S	veNOG09100;opiNOG12537	transmembrane protein 106B-like [Source:NCBI gene;Acc:109077338]	-	-	-	-
ENSCCRG00000000451	0	0	0	0	9	0.544439	55	3.77676	6	0.475769	12	0.775455	83	7.98135	19	1.8052	24	2.28096	19	1.22466	14	1.27096	31	3.30319	10	11164431	11167989	+	1283	crabp2a	GO:0008289;GO:0008289	K17289	I	veNOG19612	cellular retinoic acid-binding protein 2-like [Source:NCBI gene;Acc:109090568]	-	-	GO:0008289//lipid binding;GO:0008289//lipid binding;	-
ENSCCRG00000000452	0	0	0	0	64	3.57611	0	0	0	0	0	0	0	0	0	0	0	0	0	0	45	3.77346	0	0	8	10382589	10385114	-	1389	-	-	-	SR	opiNOG43105;opiNOG32241	-	-	-	-	-
ENSCCRG00000000453	0	0	0	0	0	0	0	0	0	0	0	0	2	0.227838	0	0	4	0.450365	0	0	0	0	4	0.504928	7	13267034	13268116	+	1083	-	GO:0006629;GO:0008081	K01771	STR	opiNOG13380;veNOG22820;veNOG18174	uncharacterized LOC109069468 [Source:NCBI gene;Acc:109069468]	GO:0006629//lipid metabolic process;	-	GO:0008081//phosphoric diester hydrolase activity;	ko00562(Inositol phosphate metabolism)
ENSCCRG00000000454	17	0.611898	22	1.01915	14	0.523653	20	0.849171	16	0.784464	31	1.23864	37	2.19993	28	1.6449	26	1.52788	7	0.278978	16	0.898114	20	1.31768	3	13829688	13842228	-	2075	-	GO:0005515;GO:0005515	-	S	veNOG01479	midnolin-like [Source:NCBI gene;Acc:109105084]	-	-	GO:0005515//protein binding;GO:0005515//protein binding;	-
ENSCCRG00000000455	137	2.71988	75	1.91636	84	1.73298	100	2.34188	89	2.40681	229	5.04683	234	7.67401	317	10.2716	173	5.60738	63	1.38488	72	2.22917	102	3.70663	6	18706983	18926805	-	3762	smad2	GO:0003700;GO:0005515;GO:0005667;GO:0006355;GO:0007179;GO:0003700;GO:0005515;GO:0005667;GO:0006355;GO:0007179;GO:0003700;GO:0005515;GO:0005667;GO:0006355;GO:0007179;GO:0003700;GO:0005515;GO:0005667;GO:0006355;GO:0007179;GO:0003700;GO:0005515;GO:0005667;GO:0006355;GO:0007179;GO:0003700;GO:0005515;GO:0005667;GO:0006355;GO:0007179;GO:0003700;GO:0005515;GO:0005667;GO:0006355;GO:0007179;GO:0003700;GO:…	K04500	K	veNOG05033	mothers against decapentaplegic homolog 2 [Source:NCBI gene;Acc:109062884]	GO:0006355//regulation of transcription, DNA-templated;GO:0007179//transforming growth factor beta receptor signaling pathway;GO:0006355//regulation of transcription, DNA-templated;GO:0007179//transforming growth factor beta receptor signaling pathway;GO:0006355//regulation of transcription, DNA-templated;GO:0007179//transforming growth factor beta receptor signaling pathway;GO:0006355//regulatio…	GO:0005667//transcription regulator complex;GO:0005667//transcription regulator complex;GO:0005667//transcription regulator complex;GO:0005667//transcription regulator complex;GO:0005667//transcription regulator complex;GO:0005667//transcription regulator complex;GO:0005667//transcription regulator complex;GO:0005667//transcription regulator complex;GO:0005667//transcription regulator complex;GO:…	GO:0003700//DNA-binding transcription factor activity;GO:0005515//protein binding;GO:0003700//DNA-binding transcription factor activity;GO:0005515//protein binding;GO:0003700//DNA-binding transcription factor activity;GO:0005515//protein binding;GO:0003700//DNA-binding transcription factor activity;GO:0005515//protein binding;GO:0003700//DNA-binding transcription factor activity;GO:0005515//prote…	ko04371(Apelin signaling pathway);ko04350(TGF-beta signaling pathway);ko04218(Cellular senescence);ko04144(Endocytosis);ko04110(Cell cycle)
ENSCCRG00000000458	23	1.2687	0	0	8	0.458569	20	1.30135	7	0.525957	0	0	8	0.728948	2	0.180057	11	0.990619	3	0.183228	12	1.03227	11	1.11064	3	17542254	17548644	+	1354	extl2	GO:0006486;GO:0016021;GO:0016757;GO:0006486;GO:0016021;GO:0016757	K02369	G	veNOG03506	exostosin like glycosyltransferase 2 [Source:NCBI gene;Acc:109106074]	GO:0006486//protein glycosylation;GO:0006486//protein glycosylation;	GO:0016021//integral component of membrane;GO:0016021//integral component of membrane;	GO:0016757//glycosyltransferase activity;GO:0016757//glycosyltransferase activity;	ko00534(Glycosaminoglycan biosynthesis - heparan sulfate / heparin)
ENSCCRG00000000459	82	3.1749	57	2.84039	31	1.24728	66	3.01436	63	3.32261	136	5.84532	141	9.01804	103	6.50884	201	12.7056	86	3.68686	50	3.01903	88	6.23661	8	10434309	10452464	-	1929	etnk1	-	K00894	I	veNOG01367	ethanolamine kinase 1 [Source:ZFIN;Acc:ZDB-GENE- 030328-21]	-	-	-	ko00564(Glycerophospholipid metabolism)
ENSCCRG00000000460	57	1.61135	52	1.89193	39	1.14568	41	1.36721	104	4.00472	93	2.91845	1	0.0466974	1	0.0461388	2	0.092306	3	0.0939028	2	0.0881712	1	0.0517446	8	17809105	17822184	+	2642	e2f7	GO:0003700;GO:0005667;GO:0006355	K09391	K	veNOG14420	E2F transcription factor 7 [Source:NCBI gene;Acc:567941]	GO:0006355//regulation of transcription, DNA-templated;	GO:0005667//transcription regulator complex;	GO:0003700//DNA-binding transcription factor activity;	-
ENSCCRG00000000461	0	0	18	2.04521	166	15.229	8	0.833111	0	0	0	0	0	0	0	0	0	0	3	0.293252	3	0.413029	3	0.484785	7	13540027	13545953	+	846	vmo1a	-	-	R	veNOG15947	vitelline membrane outer layer protein 1-like [Source:NCBI gene;Acc:109069532]	-	-	-	-
ENSCCRG00000000462	26	2.26326	29	3.24897	5	0.452289	35	3.59388	43	5.09862	0	0	21	3.01965	28	3.97804	75	10.6588	19	1.83129	16	2.17201	15	2.39002	3	7550887	7554338	-	858	znf367	GO:0003676	-	K	veNOG02803	zinc finger protein 367 [Source:NCBI gene;Acc:550421]	-	-	GO:0003676//nucleic acid binding;	-
ENSCCRG00000000463	0	0	0	0	0	0	0	0	3	0.260859	0	0	0	0	0	0	0	0	0	0	0	0	0	0	10	11218425	11221934	+	1170	-	GO:0003676;GO:0015074	-	R	veNOG27252;opiNOG01931;opiNOG54981	-	GO:0015074//DNA integration;	-	GO:0003676//nucleic acid binding;	-
ENSCCRG00000000464	19	3.23987	16	3.5114	3	0.531595	11	2.21259	30	6.96816	1	0.18929	27	7.60527	11	3.06138	20	5.56786	21	3.96493	16	4.25476	18	5.61819	5	10315777	10317761	+	438	-	-	K03955	C	veNOG19918	-	-	-	-	ko00190(Oxidative phosphorylation);ko00061(Fatty acid biosynthesis)
ENSCCRG00000000465	0	0	0	0	0	0	0	0	0	0	0	0	1	0.0429427	3	0.127287	0	0	4	0.115137	0	0	0	0	3	13847922	13863799	+	2873	-	GO:0044325;GO:1901386	-	S	veNOG02260	-	GO:1901386//negative regulation of voltage-gated calcium channel activity;	-	GO:0044325//transmembrane transporter binding;	-
ENSCCRG00000000466	49	1.0257	31	0.835164	140	3.04535	130	3.20997	87	2.48065	163	3.7876	294	10.1659	195	6.66206	399	13.6358	119	2.75811	166	5.41892	87	3.33344	8	12705966	12721136	+	3568	ppfibp1a	GO:0005515;GO:0005515;GO:0005515;GO:0005515;GO:0005515;GO:0005515;GO:0005515	-	R	veNOG00397	PPFIA binding protein 1a [Source:ZFIN;Acc:ZDB-GENE- 041210-298]	-	-	GO:0005515//protein binding;GO:0005515//protein binding;GO:0005515//protein binding;GO:0005515//protein binding;GO:0005515//protein binding;GO:0005515//protein binding;GO:0005515//protein binding;	-
ENSCCRG00000000467	0	0	0	0	0	0	0	0	0	0	0	0	5	0.0881498	4	0.0696763	6	0.104547	0	0	0	0	0	0	3	20058307	20094514	-	6998	cacna1hb	GO:0005216;GO:0005245;GO:0005891;GO:0006811;GO:0016020;GO:0055085;GO:0070588;GO:0005216;GO:0005245;GO:0005891;GO:0006811;GO:0016020;GO:0055085;GO:0070588;GO:0005216;GO:0005245;GO:0005891;GO:0006811;GO:0016020;GO:0055085;GO:0070588;GO:0005216;GO:0005245;GO:0005891;GO:0006811;GO:0016020;GO:0055085;GO:0070588;GO:0005216;GO:0005245;GO:0005891;GO:0006811;GO:0016020;GO:0055085;GO:0070588;GO:0005216;GO:…	K04855	PU	veNOG01317;NOG00115	calcium channel, voltage-dependent, T type, alpha 1H subunit b [Source:ZFIN;Acc:ZDB-GENE-090312-128]	GO:0006811//ion transport;GO:0055085//transmembrane transport;GO:0070588//calcium ion transmembrane transport;GO:0006811//ion transport;GO:0055085//transmembrane transport;GO:0070588//calcium ion transmembrane transport;GO:0006811//ion transport;GO:0055085//transmembrane transport;GO:0070588//calcium ion transmembrane transport;GO:0006811//ion transport;GO:0055085//transmembrane transport;GO:0070…	GO:0005891//voltage-gated calcium channel complex;GO:0016020//membrane;GO:0005891//voltage-gated calcium channel complex;GO:0016020//membrane;GO:0005891//voltage-gated calcium channel complex;GO:0016020//membrane;GO:0005891//voltage-gated calcium channel complex;GO:0016020//membrane;GO:0005891//voltage-gated calcium channel complex;GO:0016020//membrane;GO:0005891//voltage-gated calcium channel co…	GO:0005216//ion channel activity;GO:0005245//voltage-gated calcium channel activity;GO:0005216//ion channel activity;GO:0005245//voltage-gated calcium channel activity;GO:0005216//ion channel activity;GO:0005245//voltage-gated calcium channel activity;GO:0005216//ion channel activity;GO:0005245//voltage-gated calcium channel activity;GO:0005216//ion channel activity;GO:0005245//voltage-gated calc…	ko04020(Calcium signaling pathway);ko04010(MAPK signaling pathway)
ENSCCRG00000000468	58	29.4685	28	18.3095	9	4.7518	55	32.9631	18	12.4574	77	43.4285	88	73.8568	80	66.3394	158	131.061	93	52.3185	40	31.6937	93	86.4896	1	1090913	1091578	+	147	-	GO:0003924;GO:0005834;GO:0007186	K04542	T	veNOG24601;veNOG24939	-	GO:0007186//G protein-coupled receptor signaling pathway;	GO:0005834//heterotrimeric G-protein complex;	GO:0003924//GTPase activity;	ko04371(Apelin signaling pathway)
ENSCCRG00000000469	0	0	0	0	0	0	0	0	0	0	0	0	0	0	0	0	0	0	0	0	0	0	0	0	3	7656772	7658590	+	258	-	-	K11982	O	veNOG10632;opiNOG08282	-	-	-	-	-
ENSCCRG00000000470	0	0	5	0.424204	0	0	10	0.777594	1	0.0897927	15	1.09765	11	1.19781	10	1.07589	18	1.9372	4	0.291958	10	1.02802	9	1.08595	8	10451943	10454590	+	1133	strap	GO:0005515	K13137	I	veNOG09722	serine/threonine kinase receptor associated protein [Source:ZFIN;Acc:ZDB-GENE-040426-1110]	-	-	GO:0005515//protein binding;	-
ENSCCRG00000000471	0	0	0	0	8	0.603404	0	0	0	0	0	0	0	0	1	0.118463	0	0	1	0.0803664	0	0	0	0	10	11242133	11243161	-	1029	foxd1	GO:0003700;GO:0006355;GO:0043565	K09397	K	veNOG12312	forkhead box protein D1-like [Source:NCBI gene;Acc:109090569]	GO:0006355//regulation of transcription, DNA-templated;	-	GO:0003700//DNA-binding transcription factor activity;GO:0043565//sequence-specific DNA binding;	-
ENSCCRG00000000472	0	0	0	0	0	0	0	0	0	0	0	0	0	0	0	0	0	0	0	0	0	0	0	0	1	4707797	4709412	+	476	-	GO:0005504;GO:0008289	K08750	I	veNOG21424	-	-	-	GO:0005504//fatty acid binding;GO:0008289//lipid binding;	ko03320(PPAR signaling pathway)
ENSCCRG00000000473	0	0	14	0.723908	19	0.793245	32	1.51654	0	0	21	0.936573	87	5.77384	28	1.83602	50	3.27962	6	0.266908	4	0.250617	4	0.294157	6	12161855	12176200	+	1859	cavin1a	GO:0005901;GO:0006363	K19387	K	veNOG06161	polymerase I and transcript release factor-like [Source:NCBI gene;Acc:109059641]	GO:0006363//termination of RNA polymerase I transcription;	GO:0005901//caveola;	-	-
ENSCCRG00000000474	181	2.74877	447	8.73683	310	4.89223	185	3.3141	227	4.69579	240	4.04599	181	4.54062	414	10.2615	446	11.0581	709	11.922	405	9.59171	123	3.41912	9	23643315	23659504	+	4918	-	GO:0004842	K17849	O	veNOG01319;COG5021;veNOG34077	-	-	-	GO:0004842//ubiquitin-protein transferase activity;	-
ENSCCRG00000000475	0	0	0	0	0	0	0	0	0	0	0	0	0	0	0	0	0	0	0	0	0	0	0	0	1	1097762	1098265	+	504	nanos3	GO:0003723;GO:0008270	K18761	R	veNOG20003	nanos homolog 3 [Source:ZFIN;Acc:ZDB-GENE-011221- 1]	-	-	GO:0003723//RNA binding;GO:0008270//zinc ion binding;	-
ENSCCRG00000000476	63	10.2512	209	43.7692	61	10.3146	316	60.6537	86	19.0615	206	37.2097	419	112.623	499	132.522	713	189.413	320	57.6537	320	81.2021	266	79.2259	10	11248867	11251594	+	459	btf3	-	K01527	K	veNOG05537	basic transcription factor 3 [Source:ZFIN;Acc:ZDB- GENE-030131-8731]	-	-	-	-
ENSCCRG00000000477	0	0	0	0	0	0	0	0	0	0	0	0	0	0	0	0	0	0	0	0	0	0	0	0	3	7662110	7662529	+	204	pcp4l1	GO:0005515	-	-	-	Purkinje cell protein 4 like 1 [Source:ZFIN;Acc:ZDB-GENE-040724-35]	-	-	GO:0005515//protein binding;	-
ENSCCRG00000000478	3	0.124479	4	0.21361	11	0.4743	2	0.0978905	7	0.395637	8	0.368485	8	0.548331	3	0.203164	9	0.609681	1	0.0459428	0	0	1	0.0759496	9	5603305	5612725	+	1800	sh3glb1a	GO:0005515;GO:0005737	K11248	T	veNOG02569	SH3-domain GRB2-like endophilin B1a [Source:ZFIN;Acc:ZDB-GENE-050417-89]	-	GO:0005737//cytoplasm;	GO:0005515//protein binding;	ko04144(Endocytosis);ko04140(Autophagy - animal)
ENSCCRG00000000479	6012	305.665	1543	100.967	2594	137.051	1273	76.3466	1716	118.841	6447	363.863	2037	171.078	424	35.1838	2888	239.722	543	30.5681	561	44.4806	3922	364.993	3	17594737	17598214	+	1469	glula	GO:0003824;GO:0004356;GO:0006542;GO:0006807;GO:0003824;GO:0004356;GO:0006542;GO:0006807	K01915	E	veNOG09913	glutamine synthetase-like [Source:NCBI gene;Acc:109106083]	GO:0006542//glutamine biosynthetic process;GO:0006807//nitrogen compound metabolic process;GO:0006542//glutamine biosynthetic process;GO:0006807//nitrogen compound metabolic process;	-	GO:0003824//catalytic activity;GO:0004356//glutamate-ammonia ligase activity;GO:0003824//catalytic activity;GO:0004356//glutamate-ammonia ligase activity;	ko04217(Necroptosis);ko00910(Nitrogen metabolism);ko00630(Glyoxylate and dicarboxylate metabolism);ko00250(Alanine, aspartate and glutamate metabolism);ko00220(Arginine biosynthesis)
ENSCCRG00000000481	26	0.505039	134	3.34999	104	2.09928	26	0.595745	206	5.45057	6	0.129377	48	1.54017	14	0.443844	54	1.7125	223	4.79621	257	7.78514	63	2.23997	7	13583552	13656460	+	3845	-	GO:0005515;GO:0005515	-	R	euNOG26149;opiNOG28540;veNOG28373;meNOG06514	-	-	-	GO:0005515//protein binding;GO:0005515//protein binding;	-
ENSCCRG00000000482	0	0	0	0	0	0	0	0	0	0	0	0	1	0.180109	0	0	2	0.356018	3	0.362177	0	0	0	0	8	17826784	17831188	+	685	csrp2	-	K09377	ZT	veNOG02638	cysteine and glycine-rich protein 2 [Source:ZFIN;Acc:ZDB-GENE-040426-1863]	-	-	-	-
ENSCCRG00000000483	0	0	0	0	0	0	0	0	0	0	0	0	8	0.305477	1	0.0377278	6	0.226437	5	0.127974	6	0.216294	3	0.126935	2	17194141	17206705	+	3231	slc6a1l	GO:0005328;GO:0005332;GO:0005887;GO:0006836;GO:0016020;GO:0016021;GO:0005328;GO:0005332;GO:0005887;GO:0006836;GO:0016020;GO:0016021;GO:0005328;GO:0005332;GO:0005887;GO:0006836;GO:0016020;GO:0016021;GO:0005328;GO:0005332;GO:0005887;GO:0006836;GO:0016020;GO:0016021;GO:0005328;GO:0005332;GO:0005887;GO:0006836;GO:0016020;GO:0016021;GO:0005328;GO:0005332;GO:0005887;GO:0006836;GO:0016020;GO:0016021;GO:…	K05034	P	veNOG01044	solute carrier family 6 member 1, like [Source:ZFIN;Acc:ZDB-GENE-041210-296]	GO:0006836//neurotransmitter transport;GO:0006836//neurotransmitter transport;GO:0006836//neurotransmitter transport;GO:0006836//neurotransmitter transport;GO:0006836//neurotransmitter transport;GO:0006836//neurotransmitter transport;GO:0006836//neurotransmitter transport;GO:0006836//neurotransmitter transport;GO:0006836//neurotransmitter transport;	GO:0005887//integral component of plasma membrane;GO:0016020//membrane;GO:0016021//integral component of membrane;GO:0005887//integral component of plasma membrane;GO:0016020//membrane;GO:0016021//integral component of membrane;GO:0005887//integral component of plasma membrane;GO:0016020//membrane;GO:0016021//integral component of membrane;GO:0005887//integral component of plasma membrane;GO:0016…	GO:0005328//neurotransmitter:sodium symporter activity;GO:0005332//gamma-aminobutyric acid:sodium symporter activity;GO:0005328//neurotransmitter:sodium symporter activity;GO:0005332//gamma-aminobutyric acid:sodium symporter activity;GO:0005328//neurotransmitter:sodium symporter activity;GO:0005332//gamma-aminobutyric acid:sodium symporter activity;GO:0005328//neurotransmitter:sodium symporter ac…	-
ENSCCRG00000000485	0	0	0	0	0	0	4	0.231999	0	0	0	0	0	0	1	0.0802493	0	0	0	0	0	0	0	0	1	4710796	4720413	-	1519	smyd1a	GO:0005515;GO:0005515	K11426	B	veNOG06892;veNOG09954	SET and MYND domain containing 1a [Source:ZFIN;Acc:ZDB-GENE-030131-9825]	-	-	GO:0005515//protein binding;GO:0005515//protein binding;	ko00310(Lysine degradation)
ENSCCRG00000000486	0	0	2	0.0566272	0	0	0	0	7	0.209763	0	0	7	0.25438	6	0.215432	11	0.39508	8	0.194868	1	0.0343076	5	0.201339	6	12212926	12221898	-	3395	il12rb2	GO:0004896;GO:0005515;GO:0016020;GO:0004896;GO:0005515;GO:0016020	K05064	W	veNOG09484	interleukin 12 receptor, beta 2a [Source:ZFIN;Acc:ZDB-GENE-080107-3]	-	GO:0016020//membrane;GO:0016020//membrane;	GO:0004896//cytokine receptor activity;GO:0005515//protein binding;GO:0004896//cytokine receptor activity;GO:0005515//protein binding;	ko04060(Cytokine-cytokine receptor interaction)
ENSCCRG00000000487	21	1.4092	0	0	5	0.348665	0	0	2	0.182813	0	0	8	0.886788	8	0.876181	4	0.438225	1	0.074301	0	0	2	0.245659	3	7710055	7763990	-	1113	-	GO:0003676	-	K	KOG1721;veNOG09857	-	-	-	GO:0003676//nucleic acid binding;	-
ENSCCRG00000000488	190	20.5364	131	18.2233	161	18.0834	183	23.3322	138	20.3176	166	19.9174	329	58.7412	394	69.5051	293	51.7038	440	52.658	393	66.2436	424	83.8853	9	23660580	23666289	+	691	mrpl21	GO:0005840	K02888	J	veNOG07856	mitochondrial ribosomal protein L21 [Source:NCBI gene;Acc:109089058]	-	GO:0005840//ribosome;	-	ko03010(Ribosome)
ENSCCRG00000000489	11	0.165805	39	0.756582	0	0	39	0.693432	53	1.08819	71	1.188	165	4.10833	213	5.24004	145	3.56826	179	2.98744	87	2.04506	92	2.5383	5	10322221	10481258	-	4955	tnrc6a	GO:0003676;GO:0035278;GO:0003676;GO:0035278	K18412	R	veNOG10942	trinucleotide repeat containing adaptor 6A [Source:ZFIN;Acc:ZDB-GENE-030131-2519]	GO:0035278//miRNA-mediated gene silencing by inhibition of translation;GO:0035278//miRNA-mediated gene silencing by inhibition of translation;	-	GO:0003676//nucleic acid binding;GO:0003676//nucleic acid binding;	-
ENSCCRG00000000490	0	0	0	0	0	0	0	0	0	0	0	0	2	0.49548	0	0	1	0.244852	1	0.166058	0	0	1	0.274517	3	17730286	17730783	+	498	artna	GO:0008083	-	T	veNOG19572;opiNOG39586	artemin a [Source:ZFIN;Acc:ZDB-GENE-120215-193]	-	-	GO:0008083//growth factor activity;	-
ENSCCRG00000000491	0	0	0	0	0	0	0	0	0	0	0	0	0	0	0	0	0	0	0	0	0	0	0	0	8	17865367	17870058	+	2191	casc1	-	K17580	S	veNOG10720	cancer susceptibility candidate 1 [Source:NCBI gene;Acc:566485]	-	-	-	-
ENSCCRG00000000492	72	2.67537	57	2.72592	59	2.27819	55	2.41074	114	5.77005	78	3.21736	166	10.1891	150	9.09691	218	13.2249	217	8.92799	106	6.14242	122	8.29778	8	10456667	10467713	+	2010	tmpoa	GO:0003677;GO:0003677;GO:0003677	-	R	veNOG02062	thymopoietin a [Source:ZFIN;Acc:ZDB-GENE-030131- 6003]	-	-	GO:0003677//DNA binding;GO:0003677//DNA binding;GO:0003677//DNA binding;	-
ENSCCRG00000000493	0	0	3	0.175731	9	0.425664	11	0.590564	2	0.123992	0	0	24	1.80438	15	1.11425	19	1.41181	1	0.0503943	0	0	7	0.58316	3	7720696	7726202	+	1641	cdc42bpb	GO:0004674;GO:0016477;GO:0030036	K16307	T	veNOG07927	CDC42 binding protein kinase beta (DMPK-like) [Source:ZFIN;Acc:ZDB-GENE-030131-3647]	GO:0016477//cell migration;GO:0030036//actin cytoskeleton organization;	-	GO:0004674//protein serine/threonine kinase activity;	-
ENSCCRG00000000494	0	0	69	2.3979	58	1.62746	40	1.27406	35	1.28732	72	2.15815	143	6.37836	213	9.38699	243	10.7124	78	2.33202	99	4.16882	136	6.72179	9	5617737	5622085	-	2766	nrros	GO:0005515;GO:0005515	-	R	veNOG04043	negative regulator of reactive oxygen species-like [Source:NCBI gene;Acc:109082717]	-	-	GO:0005515//protein binding;GO:0005515//protein binding;	-
ENSCCRG00000000495	22	1.20199	41	2.88304	24	1.36262	14	0.902283	43	3.20016	22	1.33431	44	3.97109	25	2.22931	63	5.61959	27	1.63337	37	3.15256	24	2.40016	10	11253659	11257046	-	1367	ankra2	GO:0005515;GO:0005515	-	R	veNOG02156	ankyrin repeat family A protein 2-like [Source:NCBI gene;Acc:109090570]	-	-	GO:0005515//protein binding;GO:0005515//protein binding;	-
ENSCCRG00000000496	0	0	0	0	0	0	3	0.908262	0	0	0	0	0	0	0	0	0	0	8	2.27346	2	0.80051	3	1.40937	9	23679297	23680337	-	291	-	GO:0003676	-	SR	veNOG11863;veNOG04666;opiNOG36821	-	-	-	GO:0003676//nucleic acid binding;	-
ENSCCRG00000000497	0	0	0	0	0	0	3	0.232253	6	0.536389	0	0	9	0.97572	15	1.60675	11	1.17865	0	0	1	0.10235	6	0.720787	3	17739571	17741945	-	1138	cldn11a	GO:0005198;GO:0005923;GO:0016021	K06087	S	veNOG05410	claudin 11a [Source:ZFIN;Acc:ZDB-GENE-040718-369]	-	GO:0005923//bicellular tight junction;GO:0016021//integral component of membrane;	GO:0005198//structural molecule activity;	ko04530(Tight junction);ko04514(Cell adhesion molecules)
ENSCCRG00000000498	125	2.61658	55	1.48174	45	0.978861	67	1.65437	44	1.25458	43	0.999184	80	2.76624	75	2.56233	70	2.39225	62	1.437	45	1.46899	31	1.18778	1	1104051	1116710	+	3568	-	GO:0001227;GO:0001227;GO:0001227;GO:0001227	K18260	R	veNOG03064	coiled-coil and C2 domain containing 1A [Source:NCBI gene;Acc:109100635]	-	-	GO:0001227//DNA-binding transcription repressor activity, RNA polymerase II-specific;GO:0001227//DNA-binding transcription repressor activity, RNA polymerase II-specific;GO:0001227//DNA-binding transcription repressor activity, RNA polymerase II-specific;GO:0001227//DNA-binding transcription repressor activity, RNA polymerase II-specific;	-
ENSCCRG00000000499	5	0.202405	7	0.364701	19	0.799265	3	0.143254	0	0	0	0	0	0	6	0.396418	6	0.39654	1	0.0448222	1	0.0631296	4	0.296389	9	5639034	5642760	+	1845	-	GO:0005515;GO:0008270	K12015	OR	veNOG01728;NOG179522	-	-	-	GO:0005515//protein binding;GO:0008270//zinc ion binding;	-
ENSCCRG00000000500	0	0	0	0	0	0	0	0	0	0	0	0	1	0.091592	0	0	0	0	0	0	0	0	0	0	1	6992522	6998892	-	1347	slc1a7a	GO:0015293;GO:0016021	K05618	P	veNOG06454	solute carrier family 1 member 7a [Source:ZFIN;Acc:ZDB-GENE-061009-24]	-	GO:0016021//integral component of membrane;	GO:0015293//symporter activity;	-
ENSCCRG00000000501	22	0.279967	1	0.0163784	7	0.0925694	5	0.0750566	10	0.173343	32	0.452051	17	0.357363	8	0.166159	12	0.249316	12	0.169086	60	1.19074	2	0.0465869	7	13690064	13793502	+	5869	-	GO:0005515;GO:0005515;GO:0005515	-	R	veNOG06420	-	-	-	GO:0005515//protein binding;GO:0005515//protein binding;GO:0005515//protein binding;	-
ENSCCRG00000000503	21	0.340595	64	1.33593	42	0.707869	51	0.975716	47	1.03834	35	0.630145	286	7.66234	300	7.94128	260	6.88456	194	3.48387	142	3.5916	138	4.09683	11	14119967	14128622	-	4605	atg9a	GO:0006914;GO:0006914;GO:0006914;GO:0006914;GO:0006914	K17907	R	veNOG10510	ATG9 autophagy related 9 homolog A (S. cerevisiae) [Source:ZFIN;Acc:ZDB-GENE-070209-65]	GO:0006914//autophagy;GO:0006914//autophagy;GO:0006914//autophagy;GO:0006914//autophagy;GO:0006914//autophagy;	-	-	ko04140(Autophagy - animal);ko04137(Mitophagy - animal);ko04136(Autophagy - other)
ENSCCRG00000000504	0	0	0	0	0	0	0	0	0	0	0	0	2	0.642575	0	0	0	0	0	0	0	0	0	0	3	14000587	14002527	-	384	-	-	-	SR	veNOG26262;NOG194890	-	-	-	-	-
ENSCCRG00000000505	334	3.30318	599	7.6243	565	5.80657	405	4.72472	570	7.67863	159	1.74557	173	2.82624	185	2.98613	259	4.18187	339	3.71217	254	3.91743	229	4.14545	9	18128010	18153902	+	7552	-	GO:0003777;GO:0005515;GO:0005524;GO:0007018;GO:0008017;GO:0003777;GO:0005515;GO:0005524;GO:0007018;GO:0008017;GO:0003777;GO:0005515;GO:0005524;GO:0007018;GO:0008017;GO:0003777;GO:0005515;GO:0005524;GO:0007018;GO:0008017;GO:0003777;GO:0005515;GO:0005524;GO:0007018;GO:0008017;GO:0003777;GO:0005515;GO:0005524;GO:0007018;GO:0008017;GO:0003777;GO:0005515;GO:0005524;GO:0007018;GO:0008017	K10395	Z	veNOG04376;veNOG17820	-	GO:0007018//microtubule-based movement;GO:0007018//microtubule-based movement;GO:0007018//microtubule-based movement;GO:0007018//microtubule-based movement;GO:0007018//microtubule-based movement;GO:0007018//microtubule-based movement;GO:0007018//microtubule-based movement;	-	GO:0003777//microtubule motor activity;GO:0005515//protein binding;GO:0005524//ATP binding;GO:0008017//microtubule binding;GO:0003777//microtubule motor activity;GO:0005515//protein binding;GO:0005524//ATP binding;GO:0008017//microtubule binding;GO:0003777//microtubule motor activity;GO:0005515//protein binding;GO:0005524//ATP binding;GO:0008017//microtubule binding;GO:0003777//microtubule motor …	-
ENSCCRG00000000506	38	17.5193	12	7.12035	3	1.43727	5	2.71918	10	6.27995	0	0	30	22.8471	24	18.0591	23	17.3119	6	3.06285	8	5.75181	27	22.7849	10	17447449	17447970	+	162	-	-	K17923	U	veNOG02606	-	-	-	-	ko05132(Salmonella infection)
ENSCCRG00000000507	0	0	8	1.25653	9	1.14136	0	0	11	1.82857	0	0	14	2.82229	11	2.19099	1	0.199242	2	0.270252	3	0.570952	1	0.223381	9	23712872	23719779	+	612	apooa	GO:0042407;GO:0061617;GO:0042407;GO:0061617;GO:0042407;GO:0061617	-	S	veNOG06281	apolipoprotein O, a [Source:NCBI gene;Acc:641319]	GO:0042407//cristae formation;GO:0042407//cristae formation;GO:0042407//cristae formation;	GO:0061617//MICOS complex;GO:0061617//MICOS complex;GO:0061617//MICOS complex;	-	-
ENSCCRG00000000508	0	0	0	0	0	0	3	0.0955547	0	0	0	0	11	0.490643	9	0.396633	4	0.176336	0	0	0	0	3	0.148275	3	17765294	17810347	+	2766	grin3ba	GO:0004970;GO:0005216;GO:0006811;GO:0015276;GO:0016020;GO:0038023	K05214	T	veNOG08682	glutamate receptor, ionotropic, N-methyl-D- aspartate 3Ba [Source:ZFIN;Acc:ZDB-GENE-070912-354]	GO:0006811//ion transport;	GO:0016020//membrane;	GO:0004970//ionotropic glutamate receptor activity;GO:0005216//ion channel activity;GO:0015276//ligand-gated ion channel activity;GO:0038023//signaling receptor activity;	ko04080(Neuroactive ligand-receptor interaction)
ENSCCRG00000000509	0	0	0	0	0	0	0	0	0	0	0	0	0	0	0	0	0	0	0	0	0	0	0	0	3	14002530	14002829	-	300	-	-	-	R	veNOG26262;veNOG25121	-	-	-	-	-
ENSCCRG00000000510	0	0	0	0	0	0	0	0	9	1.42619	25	3.22854	9	1.72955	1	0.189873	6	1.13959	0	0	0	0	1	0.212943	9	5662310	5663267	+	642	bri3bp	GO:0005739	-	S	veNOG00945	bri3 binding protein [Source:ZFIN;Acc:ZDB-GENE- 030131-5254]	-	GO:0005739//mitochondrion;	-	-
ENSCCRG00000000511	31	1.19162	117	5.78826	158	6.31128	155	7.02817	106	5.55014	39	1.66415	14	0.888956	19	1.19201	39	2.44751	69	2.93674	42	2.51771	34	2.39224	3	7732446	7746617	+	1943	vipas39	GO:0005737;GO:0006886;GO:0005737;GO:0006886	-	K	veNOG05898	VPS33B interacting protein, apical-basolateral polarity regulator, spe-39 homolog [Source:NCBI gene;Acc:415096]	GO:0006886//intracellular protein transport;GO:0006886//intracellular protein transport;	GO:0005737//cytoplasm;GO:0005737//cytoplasm;	-	-
ENSCCRG00000000512	0	0	0	0	0	0	0	0	20	6.00207	0	0	0	0	0	0	0	0	0	0	0	0	0	0	3	14007381	14007719	-	339	tradv36.2.12	-	-	R	veNOG23045;veNOG25121	T-cell receptor alpha/delta variable 36.2.12 [Source:ZFIN;Acc:ZDB-GENE-170615-24]	-	-	-	-
ENSCCRG00000000513	74	1.45482	57	1.44225	18	0.367736	84	1.94802	50	1.33897	176	3.84101	62	2.01348	126	4.04297	115	3.69115	55	1.19725	16	0.490547	21	0.755698	6	10006623	10046505	+	3799	PTK2	GO:0004672;GO:0004713;GO:0005524;GO:0005856;GO:0006468;GO:0004672;GO:0004713;GO:0005524;GO:0005856;GO:0006468;GO:0004672;GO:0004713;GO:0005524;GO:0005856;GO:0006468;GO:0004672;GO:0004713;GO:0005524;GO:0005856;GO:0006468;GO:0004672;GO:0004713;GO:0005524;GO:0005856;GO:0006468;GO:0004672;GO:0004713;GO:0005524;GO:0005856;GO:0006468;GO:0004672;GO:0005524;GO:0005856;GO:0006468;GO:0004672;GO:0004713;GO:…	K05725	T	veNOG01064	protein tyrosine kinase 2 [Source:HGNC Symbol;Acc:HGNC:9611]	GO:0006468//protein phosphorylation;GO:0006468//protein phosphorylation;GO:0006468//protein phosphorylation;GO:0006468//protein phosphorylation;GO:0006468//protein phosphorylation;GO:0006468//protein phosphorylation;GO:0006468//protein phosphorylation;GO:0006468//protein phosphorylation;GO:0006468//protein phosphorylation;	GO:0005856//cytoskeleton;GO:0005856//cytoskeleton;GO:0005856//cytoskeleton;GO:0005856//cytoskeleton;GO:0005856//cytoskeleton;GO:0005856//cytoskeleton;GO:0005856//cytoskeleton;	GO:0004672//protein kinase activity;GO:0004713//protein tyrosine kinase activity;GO:0005524//ATP binding;GO:0004672//protein kinase activity;GO:0004713//protein tyrosine kinase activity;GO:0005524//ATP binding;GO:0004672//protein kinase activity;GO:0004713//protein tyrosine kinase activity;GO:0005524//ATP binding;GO:0004672//protein kinase activity;GO:0004713//protein tyrosine kinase activity;GO:…	ko04810(Regulation of actin cytoskeleton);ko04510(Focal adhesion);ko04370(VEGF signaling pathway);ko04012(ErbB signaling pathway)
ENSCCRG00000000514	8	0.121889	2	0.0392186	43	0.680814	13	0.233643	16	0.332061	41	0.693445	8	0.201345	22	0.547077	8	0.198998	19	0.320531	12	0.285127	11	0.306773	8	17870527	17901248	-	4902	lrmp	-	-	U	veNOG09074	lymphoid-restricted membrane protein [Source:NCBI gene;Acc:567234]	-	-	-	-
ENSCCRG00000000515	102	1.53313	40	0.773795	36	0.562298	42	0.744669	54	1.10559	92	1.53504	128	3.17809	166	4.07228	137	3.3619	31	0.51592	31	0.726645	65	1.78831	1	4727717	4749634	+	4969	abl1	GO:0004672;GO:0004713;GO:0004715;GO:0005515;GO:0005524;GO:0006468;GO:0004672;GO:0004713;GO:0004715;GO:0005515;GO:0005524;GO:0006468;GO:0004672;GO:0004713;GO:0004715;GO:0005515;GO:0005524;GO:0006468;GO:0004672;GO:0004713;GO:0004715;GO:0005515;GO:0005524;GO:0006468	K06619	T	veNOG01004	ABL proto-oncogene 1, non-receptor tyrosine kinase [Source:NCBI gene;Acc:109048738]	GO:0006468//protein phosphorylation;GO:0006468//protein phosphorylation;GO:0006468//protein phosphorylation;GO:0006468//protein phosphorylation;	-	GO:0004672//protein kinase activity;GO:0004713//protein tyrosine kinase activity;GO:0004715//non-membrane spanning protein tyrosine kinase activity;GO:0005515//protein binding;GO:0005524//ATP binding;GO:0004672//protein kinase activity;GO:0004713//protein tyrosine kinase activity;GO:0004715//non-membrane spanning protein tyrosine kinase activity;GO:0005515//protein binding;GO:0005524//ATP binding…	ko04110(Cell cycle);ko04012(ErbB signaling pathway)
ENSCCRG00000000516	0	0	0	0	0	0	0	0	0	0	0	0	2	0.411248	0	0	0	0	0	0	0	0	0	0	7	13837829	13910798	+	600	slc35f1	GO:0016021;GO:0022857;GO:0055085	K15287	S	veNOG05148	solute carrier family 35 member F1 [Source:ZFIN;Acc:ZDB-GENE-060503-463]	GO:0055085//transmembrane transport;	GO:0016021//integral component of membrane;	GO:0022857//transmembrane transporter activity;	-
ENSCCRG00000000517	0	0	0	0	0	0	0	0	0	0	0	0	0	0	0	0	0	0	0	0	0	0	1	0.10067	3	14010243	14011677	-	1358	-	-	-	R	veNOG23045;veNOG25121	-	-	-	-	-
ENSCCRG00000000518	7	0.0954386	4	0.0701896	10	0.141681	8	0.128662	8	0.148573	43	0.650801	31	0.698176	35	0.778834	9	0.200333	18	0.271732	7	0.148835	19	0.474165	10	17496084	17543716	+	5478	wdfy3	-	-	TU	veNOG07002	WD repeat and FYVE domain containing 3 [Source:ZFIN;Acc:ZDB-GENE-070705-153]	-	-	-	-
ENSCCRG00000000519	30	0.785083	0	0	0	0	24	0.740867	25	0.891163	0	0	38	1.64269	48	2.05015	54	2.30713	23	0.666444	26	1.06108	28	1.34123	1	7091236	7098489	+	2854	-	-	-	S	veNOG12126;meNOG00392	NXPE family member 3-like [Source:NCBI gene;Acc:109056609]	-	-	-	-
ENSCCRG00000000520	0	0	0	0	0	0	0	0	0	0	0	0	0	0	0	0	0	0	0	0	0	0	0	0	3	14012386	14013822	-	1327	-	-	-	R	veNOG23045;veNOG25121	-	-	-	-	-
ENSCCRG00000000521	0	0	5	0.159252	0	0	0	0	0	0	0	0	3	0.122639	7	0.282734	10	0.40403	0	0	1	0.0385932	1	0.045298	3	17824047	17834030	+	3018	plppr3a	-	K19582	I	veNOG09067	phospholipid phosphatase-related protein type 3- like [Source:NCBI gene;Acc:109106101]	-	-	-	-
ENSCCRG00000000522	35	1.74504	0	0	0	0	0	0	0	0	0	0	0	0	0	0	8	0.651195	0	0	0	0	0	0	1	9140674	9144778	+	1498	chtf18	-	K11269	L	veNOG03646	CTF18, chromosome transmission fidelity factor 18 homolog (S. cerevisiae) [Source:ZFIN;Acc:ZDB-GENE-050522- 508]	-	-	-	-
ENSCCRG00000000523	0	0	0	0	0	0	0	0	4	0.492664	0	0	0	0	2	0.295154	0	0	0	0	0	0	0	0	3	14021164	14022086	-	826	tradv30.0.6	-	-	R	veNOG23045;veNOG25121	T-cell receptor alpha/delta variable 30.0.6 [Source:ZFIN;Acc:ZDB-GENE-141212-6]	-	-	-	-
ENSCCRG00000000524	0	0	0	0	0	0	0	0	0	0	0	0	0	0	2	0.313767	0	0	0	0	0	0	0	0	7	13922867	13945710	+	777	slc35f1	GO:0016021;GO:0022857;GO:0055085	K15287	S	veNOG05148	solute carrier family 35 member F1 [Source:ZFIN;Acc:ZDB-GENE-060503-463]	GO:0055085//transmembrane transport;	GO:0016021//integral component of membrane;	GO:0022857//transmembrane transporter activity;	-
ENSCCRG00000000525	0	0	4	0.182573	0	0	0	0	0	0	0	0	0	0	5	0.289408	0	0	9	0.353406	0	0	0	0	9	7093306	7100304	-	2106	TMC1	GO:0005887;GO:0016021	-	S	veNOG09244	transmembrane channel like 1 [Source:HGNC Symbol;Acc:HGNC:16513]	-	GO:0005887//integral component of plasma membrane;GO:0016021//integral component of membrane;	-	-
ENSCCRG00000000527	0	0	0	0	0	0	0	0	0	0	0	0	0	0	0	0	0	0	0	0	0	0	0	0	3	14022528	14022827	-	300	-	-	-	R	veNOG26262;veNOG25121	-	-	-	-	-
ENSCCRG00000000528	0	0	0	0	0	0	0	0	0	0	0	0	0	0	0	0	0	0	0	0	0	0	0	0	3	17841078	17842404	+	892	-	GO:0008360;GO:0016020	K16519	U	veNOG12652	-	GO:0008360//regulation of cell shape;	GO:0016020//membrane;	-	-
ENSCCRG00000000529	0	0	0	0	0	0	0	0	0	0	0	0	0	0	0	0	1	0.365078	0	0	0	0	0	0	3	14026706	14027981	-	334	tradv40.0	-	-	SR	veNOG26262;NOG194890	T-cell receptor alpha/delta variable 40.0 [Source:ZFIN;Acc:ZDB-GENE-141212-28]	-	-	-	-
ENSCCRG00000000531	0	0	29	13.6648	0	0	14	6.04618	6	2.99221	0	0	9	5.44299	2	1.19508	11	6.57499	6	2.43227	6	3.42571	3	2.01043	1	9156741	9157330	-	204	gng13a	GO:0003924;GO:0005834;GO:0007186;GO:0007200;GO:0050909	K04547	T	veNOG25101;meNOG31611	guanine nucleotide-binding protein G(I)/G(S)/G(O) subunit gamma-13-like [Source:NCBI gene;Acc:109067626]	GO:0007186//G protein-coupled receptor signaling pathway;GO:0007200//phospholipase C-activating G protein-coupled receptor signaling pathway;GO:0050909//sensory perception of taste;	GO:0005834//heterotrimeric G-protein complex;	GO:0003924//GTPase activity;	ko04371(Apelin signaling pathway)
ENSCCRG00000000532	0	0	0	0	0	0	0	0	0	0	0	0	0	0	0	0	0	0	0	0	0	0	0	0	1	7119473	7125598	-	441	-	-	-	S	veNOG35274;veNOG21793	-	-	-	-	-
ENSCCRG00000000534	0	0	0	0	0	0	0	0	0	0	0	0	0	0	0	0	0	0	0	0	0	0	0	0	3	14028854	14029673	-	464	-	-	-	R	veNOG23045;veNOG25121	-	-	-	-	-
ENSCCRG00000000535	0	0	0	0	0	0	0	0	0	0	0	0	0	0	0	0	0	0	0	0	0	0	0	0	4	8791319	8794954	-	3636	-	-	-	R	veNOG16566;opiNOG18209	-	-	-	-	-
ENSCCRG00000000536	0	0	35	1.59449	8	0.294267	32	1.33614	37	1.78398	0	0	50	2.92356	54	3.11968	42	2.42717	23	0.901437	27	1.49043	19	1.23103	13	9845214	9859188	+	2110	immp1l	GO:0006508;GO:0008236;GO:0016020;GO:0006508;GO:0008236;GO:0016020	K09647	U	veNOG02393	mitochondrial inner membrane protease subunit 1- like [Source:NCBI gene;Acc:109093160]	GO:0006508//proteolysis;GO:0006508//proteolysis;	GO:0016020//membrane;GO:0016020//membrane;	GO:0008236//serine-type peptidase activity;GO:0008236//serine-type peptidase activity;	ko03060(Protein export)
ENSCCRG00000000537	506	4.81855	732	8.97147	640	6.33332	687	7.71716	719	9.32648	601	6.35322	650	10.2248	590	9.16998	641	9.96572	725	7.64444	563	8.36095	462	8.053	10	19905010	20104121	+	7843	SPAG9	GO:0005078;GO:0005515;GO:0005078;GO:0005515;GO:0005078;GO:0005515;GO:0005078;GO:0005515;GO:0005078;GO:0005515;GO:0005078;GO:0005515;GO:0005078;GO:0005515;GO:0005078;GO:0005515;GO:0005078;GO:0005515	K20317	T	veNOG06808	sperm associated antigen 9 [Source:HGNC Symbol;Acc:HGNC:14524]	-	-	GO:0005078//MAP-kinase scaffold activity;GO:0005515//protein binding;GO:0005078//MAP-kinase scaffold activity;GO:0005515//protein binding;GO:0005078//MAP-kinase scaffold activity;GO:0005515//protein binding;GO:0005078//MAP-kinase scaffold activity;GO:0005515//protein binding;GO:0005078//MAP-kinase scaffold activity;GO:0005515//protein binding;GO:0005078//MAP-kinase scaffold activity;GO:0005515//p…	-
ENSCCRG00000000538	0	0	0	0	0	0	0	0	0	0	0	0	0	0	2	0.187536	0	0	1	0.0636131	0	0	0	0	1	9179061	9182245	-	1300	ubn1	GO:0005634;GO:0006325	K17492	TK	veNOG00254	ubinuclein 1 [Source:ZFIN;Acc:ZDB-GENE-070928-28]	GO:0006325//chromatin organization;	GO:0005634//nucleus;	-	-
ENSCCRG00000000539	0	0	6	0.203726	0	0	6	0.186722	0	0	9	0.263575	27	1.17665	36	1.55011	33	1.42137	30	0.876337	5	0.205712	12	0.579481	3	17869390	17876618	+	2831	palm1b	GO:0008360;GO:0016020	K16519	U	veNOG12652	paralemmin 1b [Source:ZFIN;Acc:ZDB-GENE-040426- 1147]	GO:0008360//regulation of cell shape;	GO:0016020//membrane;	-	-
ENSCCRG00000000540	0	0	6	0.440266	0	0	7	0.470771	5	0.388302	0	0	0	0	2	0.186105	1	0.0930811	0	0	0	0	2	0.208717	8	10468962	10473077	+	1310	slc25a3a	-	K15102	C	veNOG12661	solute carrier family 25 member 3a [Source:ZFIN;Acc:ZDB-GENE-040426-1673]	-	-	-	-
ENSCCRG00000000541	316	38.0052	739	114.39	392	48.9923	373	52.9176	302	49.4751	84	11.2147	241	47.8796	359	70.4696	737	144.713	381	50.7368	190	35.6362	336	73.9683	1	13979042	13979906	-	621	-	GO:0005153;GO:0005576;GO:0006935;GO:0006952;GO:0006955;GO:0008009;GO:0030593;GO:0042119;GO:0005153;GO:0005576;GO:0006935;GO:0006952;GO:0006955;GO:0008009;GO:0030593;GO:0042119	K10030	R	opiNOG42917;veNOG24806	interleukin-8-like [Source:NCBI gene;Acc:109078237]	GO:0006935//chemotaxis;GO:0006952//defense response;GO:0006955//immune response;GO:0030593//neutrophil chemotaxis;GO:0042119//neutrophil activation;GO:0006935//chemotaxis;GO:0006952//defense response;GO:0006955//immune response;GO:0030593//neutrophil chemotaxis;GO:0042119//neutrophil activation;	GO:0005576//extracellular region;GO:0005576//extracellular region;	GO:0005153//interleukin-8 receptor binding;GO:0008009//chemokine activity;GO:0005153//interleukin-8 receptor binding;GO:0008009//chemokine activity;	ko05132(Salmonella infection);ko04622(RIG-I-like receptor signaling pathway);ko04621(NOD-like receptor signaling pathway);ko04620(Toll-like receptor signaling pathway);ko04218(Cellular senescence);ko04060(Cytokine-cytokine receptor interaction)
ENSCCRG00000000542	0	0	0	0	0	0	0	0	0	0	0	0	0	0	0	0	0	0	0	0	0	0	2	0.821077	3	14030110	14030442	-	333	tradv41.0	-	-	R	veNOG25121	T-cell receptor alpha/delta variable 41.0 [Source:ZFIN;Acc:ZDB-GENE-141212-19]	-	-	-	-
ENSCCRG00000000543	0	0	0	0	4	1.03484	0	0	0	0	0	0	4	1.64499	0	0	5	2.03227	0	0	2	0.776495	2	0.911396	5	10461057	10461619	-	300	rpusd1	GO:0001522;GO:0003723;GO:0009451;GO:0009982	-	A	veNOG04157	RNA pseudouridine synthase domain containing 1 [Source:NCBI gene;Acc:767786]	GO:0001522//pseudouridine synthesis;GO:0009451//RNA modification;	-	GO:0003723//RNA binding;GO:0009982//pseudouridine synthase activity;	-
ENSCCRG00000000544	0	0	4	0.198502	0	0	0	0	0	0	0	0	13	0.828016	11	0.692248	12	0.755413	12	0.51232	5	0.300656	16	1.12925	1	7136695	7143245	+	1937	elovl1a	GO:0005783;GO:0009922;GO:0016021;GO:0019367;GO:0042761	K10247	I	veNOG12460	ELOVL fatty acid elongase 1a [Source:ZFIN;Acc:ZDB- GENE-041010-66]	GO:0019367//fatty acid elongation, saturated fatty acid;GO:0042761//very long-chain fatty acid biosynthetic process;	GO:0005783//endoplasmic reticulum;GO:0016021//integral component of membrane;	GO:0009922//fatty acid elongase activity;	ko01040(Biosynthesis of unsaturated fatty acids);ko00062(Fatty acid elongation)
ENSCCRG00000000545	2	0.139083	6	0.537009	0	0	0	0	9	0.852529	0	0	8	0.91899	13	1.4755	4	0.454139	31	2.38697	26	2.81967	7	0.891029	1	4820618	4829647	+	1074	-	GO:0007165;GO:0007165	-	T	veNOG23159;veNOG06737	-	GO:0007165//signal transduction;GO:0007165//signal transduction;	-	-	-
ENSCCRG00000000546	66	1.21954	83	1.97386	19	0.36483	103	2.24504	45	1.13263	84	1.723	557	17.0014	299	9.01724	594	17.9194	116	2.37329	97	2.79515	56	1.89404	10	11284048	11376891	+	4042	sfrp1a	GO:0005515;GO:0005515;GO:0001654;GO:0005515;GO:0030177;GO:0030513;GO:0060059;GO:0061386	K02166	T	veNOG11613	secreted frizzled-related protein 1-like [Source:NCBI gene;Acc:109090573]	GO:0001654//eye development;GO:0030177//positive regulation of Wnt signaling pathway;GO:0030513//positive regulation of BMP signaling pathway;GO:0060059//embryonic retina morphogenesis in camera-type eye;GO:0061386//closure of optic fissure;	-	GO:0005515//protein binding;GO:0005515//protein binding;GO:0005515//protein binding;	ko04310(Wnt signaling pathway)
ENSCCRG00000000547	0	0	32	1.1029	1	0.0278282	29	0.916078	30	1.09432	0	0	79	3.49465	126	5.50707	245	10.7115	57	1.69011	11	0.459382	70	3.43121	4	8820752	8880796	-	2789	-	-	-	R	opiNOG23453	uncharacterized LOC109112769 [Source:NCBI gene;Acc:109112769]	-	-	-	-
ENSCCRG00000000548	0	0	0	0	0	0	0	0	0	0	0	0	0	0	0	0	0	0	0	0	0	0	0	0	1	9194248	9196058	+	477	uncx4.1	GO:0003677	K09328	K	veNOG08458	Unc4.1 homeobox (C. elegans) [Source:NCBI gene;Acc:553947]	-	-	GO:0003677//DNA binding;	-
ENSCCRG00000000549	0	0	0	0	0	0	0	0	3	0.47763	0	0	0	0	0	0	0	0	0	0	0	0	0	0	10	17536497	17538442	+	639	rapsn	GO:0005515;GO:0007268;GO:0033130;GO:0043495;GO:0045202	-	W	veNOG00956	receptor-associated protein of the synapse, 43kD [Source:ZFIN;Acc:ZDB-GENE-030313-1]	GO:0007268//chemical synaptic transmission;	GO:0045202//synapse;	GO:0005515//protein binding;GO:0033130//acetylcholine receptor binding;GO:0043495//protein-membrane adaptor activity;	-
ENSCCRG00000000550	25	0.474026	54	1.31778	80	1.57629	62	1.38672	70	1.80794	31	0.652495	12	0.375855	3	0.0928398	10	0.309561	1	0.0209944	2	0.059139	8	0.277653	3	14030929	14046743	+	3939	ing5b	GO:0005634;GO:0008285;GO:0016573;GO:0070776	K11345	B	veNOG03775;opiNOG02552	inhibitor of growth protein 5-like [Source:NCBI gene;Acc:109105278]	GO:0008285//negative regulation of cell population proliferation;GO:0016573//histone acetylation;	GO:0005634//nucleus;GO:0070776//MOZ/MORF histone acetyltransferase complex;	-	-
ENSCCRG00000000551	0	0	0	0	0	0	1	0.229431	0	0	0	0	0	0	1	0.317444	0	0	1	0.215357	2	0.606636	0	0	5	10462449	10463959	+	384	-	-	K03955	C	veNOG19918	-	-	-	-	ko00190(Oxidative phosphorylation);ko00061(Fatty acid biosynthesis)
ENSCCRG00000000553	0	0	0	0	0	0	0	0	0	0	0	0	0	0	1	0.572294	0	0	0	0	0	0	0	0	13	9900480	9901060	-	213	-	GO:0004862;GO:0006469	K15985	T	veNOG24708	-	GO:0006469//negative regulation of protein kinase activity;	-	GO:0004862//cAMP-dependent protein kinase inhibitor activity;	-
ENSCCRG00000000554	127	4.62022	158	7.39781	167	6.31336	135	5.79332	71	3.51836	94	3.79613	92	5.52871	140	8.31262	84	4.98911	46	1.85293	78	4.42522	126	8.39034	7	14040687	14044676	+	2053	dnase2	GO:0004531;GO:0006259;GO:0004531;GO:0006259	K01158	L	veNOG05811	deoxyribonuclease II, lysosomal [Source:ZFIN;Acc:ZDB-GENE-010724-16]	GO:0006259//DNA metabolic process;GO:0006259//DNA metabolic process;	-	GO:0004531//deoxyribonuclease II activity;GO:0004531//deoxyribonuclease II activity;	ko04142(Lysosome)
ENSCCRG00000000556	0	0	0	0	0	0	0	0	0	0	0	0	0	0	0	0	0	0	0	0	0	0	0	0	1	13987664	14018324	+	1963	camk2d2	GO:0004672;GO:0005524;GO:0006468;GO:0004672;GO:0005524;GO:0006468	K04515	T	veNOG04411	calcium/calmodulin-dependent protein kinase (CaM kinase) II delta 2 [Source:NCBI gene;Acc:436815]	GO:0006468//protein phosphorylation;GO:0006468//protein phosphorylation;	-	GO:0004672//protein kinase activity;GO:0005524//ATP binding;GO:0004672//protein kinase activity;GO:0005524//ATP binding;	ko04916(Melanogenesis);ko04912(GnRH signaling pathway);ko04310(Wnt signaling pathway);ko04261(Adrenergic signaling in cardiomyocytes);ko04217(Necroptosis);ko04114(Oocyte meiosis);ko04020(Calcium signaling pathway);ko04012(ErbB signaling pathway)
ENSCCRG00000000557	0	0	0	0	0	0	0	0	0	0	0	0	0	0	0	0	0	0	0	0	0	0	0	0	10	17655294	17656948	+	444	-	-	-	S	veNOG01764	-	-	-	-	-
ENSCCRG00000000558	0	0	1	0.0580463	0	0	9	0.478812	7	0.43004	0	0	30	2.23504	34	2.50275	11	0.809963	1	0.0499378	5	0.351673	3	0.247662	1	9198792	9207340	-	1656	-	-	-	S	veNOG27209;opiNOG61689;meNOG36400	uncharacterized LOC109066563 [Source:NCBI gene;Acc:109066563]	-	-	-	-
ENSCCRG00000000559	0	0	0	0	0	0	0	0	0	0	0	0	0	0	0	0	0	0	0	0	0	0	0	0	10	11332847	11333668	+	168	-	-	-	R	veNOG04990	-	-	-	-	-
ENSCCRG00000000560	207	5.81871	79	2.85805	57	1.66501	108	3.58109	98	3.75237	172	5.36709	224	10.4012	218	10.0015	228	10.4635	94	2.92568	69	3.02473	140	7.20335	3	17878794	17887386	+	2657	ptbp1a	GO:0003676;GO:0003723;GO:0005634;GO:0006397;GO:0003676	K13218	A	veNOG06395	polypyrimidine tract binding protein 1a [Source:ZFIN;Acc:ZDB-GENE-050522-492]	GO:0006397//mRNA processing;	GO:0005634//nucleus;	GO:0003676//nucleic acid binding;GO:0003723//RNA binding;GO:0003676//nucleic acid binding;	-
ENSCCRG00000000561	0	0	0	0	0	0	0	0	0	0	0	0	0	0	0	0	0	0	0	0	0	0	0	0	5	10503895	10516726	-	1717	cacng3b	GO:0006816;GO:0016020;GO:0016021;GO:0006816;GO:0016020;GO:0016021	K04868	P	veNOG05100	calcium channel, voltage-dependent, gamma subunit 3b [Source:ZFIN;Acc:ZDB-GENE-090828-1]	GO:0006816//calcium ion transport;GO:0006816//calcium ion transport;	GO:0016020//membrane;GO:0016021//integral component of membrane;GO:0016020//membrane;GO:0016021//integral component of membrane;	-	ko04261(Adrenergic signaling in cardiomyocytes);ko04260(Cardiac muscle contraction);ko04010(MAPK signaling pathway)
ENSCCRG00000000562	7	0.490904	30	2.70774	5	0.364379	1	0.0827244	15	1.43289	39	3.0361	17	1.96936	22	2.51809	33	3.7783	7	0.543549	3	0.328096	25	3.20914	13	9913360	9914424	-	1065	tlnrd1	GO:0003779	-	Z	veNOG09771	mesoderm development candidate 1-like [Source:NCBI gene;Acc:109093161]	-	-	GO:0003779//actin binding;	-
ENSCCRG00000000563	58	0.907009	43	0.865444	66	1.07254	40	0.737868	45	0.95856	32	0.555504	182	4.70145	163	4.16028	259	6.61254	149	2.57995	101	2.46313	142	4.06464	6	12239726	12276489	+	4776	stat5a	GO:0003677;GO:0003700;GO:0005634;GO:0006355;GO:0007165;GO:0003677;GO:0003700;GO:0005634;GO:0006355;GO:0007165;GO:0003677;GO:0003700;GO:0005634;GO:0006355;GO:0007165;GO:0003677;GO:0003700;GO:0005634;GO:0006355;GO:0007165;GO:0003677;GO:0003700;GO:0005634;GO:0006355;GO:0007165;GO:0003677;GO:0003700;GO:0005634;GO:0006355;GO:0007165;GO:0003677;GO:0003700;GO:0005634;GO:0006355;GO:0007165;GO:0003677;GO:…	K11224	K	veNOG03065	signal transducer and activator of transcription 5B-like [Source:NCBI gene;Acc:109059663]	GO:0006355//regulation of transcription, DNA-templated;GO:0007165//signal transduction;GO:0006355//regulation of transcription, DNA-templated;GO:0007165//signal transduction;GO:0006355//regulation of transcription, DNA-templated;GO:0007165//signal transduction;GO:0006355//regulation of transcription, DNA-templated;GO:0007165//signal transduction;GO:0006355//regulation of transcription, DNA-templa…	GO:0005634//nucleus;GO:0005634//nucleus;GO:0005634//nucleus;GO:0005634//nucleus;GO:0005634//nucleus;GO:0005634//nucleus;GO:0005634//nucleus;GO:0005634//nucleus;GO:0005634//nucleus;GO:0005634//nucleus;	GO:0003677//DNA binding;GO:0003700//DNA-binding transcription factor activity;GO:0003677//DNA binding;GO:0003700//DNA-binding transcription factor activity;GO:0003677//DNA binding;GO:0003700//DNA-binding transcription factor activity;GO:0003677//DNA binding;GO:0003700//DNA-binding transcription factor activity;GO:0003677//DNA binding;GO:0003700//DNA-binding transcription factor activity;GO:000367…	ko04217(Necroptosis);ko04012(ErbB signaling pathway)
ENSCCRG00000000565	0	0	1	0.0873067	0	0	10	0.800195	2	0.184805	0	0	11	1.23262	5	0.553581	9	0.996754	28	2.1031	18	1.90421	19	2.3592	3	7752525	7754198	+	1101	gpr132b	GO:0004930;GO:0007186;GO:0010447;GO:0016021	K08426	T	veNOG10155	G protein-coupled receptor 132b [Source:ZFIN;Acc:ZDB-GENE-040724-83]	GO:0007186//G protein-coupled receptor signaling pathway;GO:0010447//response to acidic pH;	GO:0016021//integral component of membrane;	GO:0004930//G protein-coupled receptor activity;	-
ENSCCRG00000000566	30	1.25455	70	3.76748	66	2.86811	119	5.87014	137	7.80387	32	1.48549	0	0	16	1.09204	14	0.955827	0	0	15	0.978227	17	1.30126	1	7143981	7147391	-	1786	cdc20	GO:0005515;GO:0010997;GO:0097027;GO:1904668;GO:0005515;GO:0010997;GO:0097027;GO:1904668	K03363	D	veNOG05964	cell division cycle protein 20 homolog [Source:NCBI gene;Acc:109091837]	GO:1904668//positive regulation of ubiquitin protein ligase activity;GO:1904668//positive regulation of ubiquitin protein ligase activity;	-	GO:0005515//protein binding;GO:0010997//anaphase-promoting complex binding;GO:0097027//ubiquitin-protein transferase activator activity;GO:0005515//protein binding;GO:0010997//anaphase-promoting complex binding;GO:0097027//ubiquitin-protein transferase activator activity;	ko04120(Ubiquitin mediated proteolysis);ko04114(Oocyte meiosis);ko04110(Cell cycle)
ENSCCRG00000000567	235	6.33859	372	12.9138	501	14.0426	310	9.86329	292	10.7283	110	3.2936	143	6.37145	165	7.26373	235	10.3485	171	5.10697	189	7.95003	152	7.50445	3	14039575	14048404	+	2769	pak2a	GO:0004672;GO:0004674;GO:0005524;GO:0006468;GO:0042981;GO:0004672;GO:0004674;GO:0005524;GO:0006468;GO:0042981	K04410	T	veNOG03567	serine/threonine-protein kinase PAK 2-like [Source:NCBI gene;Acc:109105131]	GO:0006468//protein phosphorylation;GO:0042981//regulation of apoptotic process;GO:0006468//protein phosphorylation;GO:0042981//regulation of apoptotic process;	-	GO:0004672//protein kinase activity;GO:0004674//protein serine/threonine kinase activity;GO:0005524//ATP binding;GO:0004672//protein kinase activity;GO:0004674//protein serine/threonine kinase activity;GO:0005524//ATP binding;	ko04810(Regulation of actin cytoskeleton);ko04510(Focal adhesion);ko04012(ErbB signaling pathway);ko04010(MAPK signaling pathway)
ENSCCRG00000000568	0	0	0	0	0	0	0	0	0	0	0	0	3	0.545101	0	0	0	0	0	0	0	0	1	0.201339	13	9929116	9952649	+	679	-	-	K16498	S	veNOG04227	-	-	-	-	-
ENSCCRG00000000569	44	1.01868	10	0.297969	18	0.433053	24	0.655435	34	1.07222	173	4.44614	44	1.68273	30	1.13359	115	4.34676	11	0.28198	14	0.505468	45	1.90698	8	1946258	1978399	-	3226	-	GO:0005096;GO:0007165;GO:0030036;GO:0051056;GO:0005096;GO:0007165;GO:0030036;GO:0051056;GO:0005096;GO:0007165;GO:0030036;GO:0051056;GO:0005096;GO:0007165;GO:0030036;GO:0051056;GO:0005096;GO:0007165;GO:0030036;GO:0051056;GO:0005096;GO:0007165;GO:0030036;GO:0051056;GO:0005096;GO:0007165;GO:0030036;GO:0051056;GO:0005096;GO:0007165;GO:0030036;GO:0051056;GO:0005096;GO:0007165;GO:0030036;GO:0051056;GO:…	K20071	T	veNOG01321	-	GO:0007165//signal transduction;GO:0030036//actin cytoskeleton organization;GO:0051056//regulation of small GTPase mediated signal transduction;GO:0007165//signal transduction;GO:0030036//actin cytoskeleton organization;GO:0051056//regulation of small GTPase mediated signal transduction;GO:0007165//signal transduction;GO:0030036//actin cytoskeleton organization;GO:0051056//regulation of small GTP…	-	GO:0005096//GTPase activator activity;GO:0005096//GTPase activator activity;GO:0005096//GTPase activator activity;GO:0005096//GTPase activator activity;GO:0005096//GTPase activator activity;GO:0005096//GTPase activator activity;GO:0005096//GTPase activator activity;GO:0005096//GTPase activator activity;GO:0005096//GTPase activator activity;GO:0005096//GTPase activator activity;	-
ENSCCRG00000000570	522	21.1082	467	24.3044	735	30.8854	495	23.6114	600	33.0488	237	10.6386	275	18.3692	239	15.7736	199	13.1377	199	8.90997	200	12.6123	240	17.7641	9	7108997	7114415	+	1847	zfand5a	GO:0003677;GO:0008270	-	R	veNOG10730	AN1-type zinc finger protein 5-like [Source:NCBI gene;Acc:109083207]	-	-	GO:0003677//DNA binding;GO:0008270//zinc ion binding;	-
ENSCCRG00000000571	176	6.87141	1111	55.8257	291	11.8062	58	2.67114	474	25.2078	91	3.94392	591	38.1152	1077	68.6277	1663	106.001	1370	59.2237	1020	62.1033	413	29.5144	4	8820752	8848433	-	1913	-	-	-	-	-	-	-	-	-	-
ENSCCRG00000000572	111	6.77867	179	14.0689	173	10.9788	191	13.7591	195	16.2211	96	6.50799	171	17.2502	173	17.2432	245	24.4271	125	8.45227	92	8.76175	131	14.6434	9	23732329	23736851	-	1223	bud23	GO:0008168;GO:0016435;GO:0070476;GO:0008168;GO:0016435;GO:0070476;GO:0008168;GO:0016435;GO:0070476	K19306	R	veNOG09233	BUD23 rRNA methyltransferase and ribosome maturation factor [Source:NCBI gene;Acc:109089018]	GO:0070476//rRNA (guanine-N7)-methylation;GO:0070476//rRNA (guanine-N7)-methylation;GO:0070476//rRNA (guanine-N7)-methylation;	-	GO:0008168//methyltransferase activity;GO:0016435//rRNA (guanine) methyltransferase activity;GO:0008168//methyltransferase activity;GO:0016435//rRNA (guanine) methyltransferase activity;GO:0008168//methyltransferase activity;GO:0016435//rRNA (guanine) methyltransferase activity;	-
ENSCCRG00000000573	110	7.0219	100	8.21579	107	7.09792	116	8.73484	103	8.95617	8	0.566899	598	63.058	481	50.1139	744	77.5389	1036	73.2257	590	58.7348	476	55.6185	10	11355315	11359047	+	1170	cyb561a3a	-	K16295	C	veNOG06560	cytochrome b561 family, member A3a [Source:NCBI gene;Acc:100002371]	-	-	-	-
ENSCCRG00000000574	0	0	0	0	0	0	32	3.48055	71	8.91753	0	0	0	0	0	0	0	0	20	2.0419	0	0	74	12.4895	1	9242990	9246781	-	810	-	-	-	R	veNOG05562	uncharacterized LOC109095229 [Source:NCBI gene;Acc:109095229]	-	-	-	-
ENSCCRG00000000575	54	1.52193	22	0.798016	37	1.08365	64	2.12773	44	1.68919	144	4.50524	125	5.81955	119	5.47394	160	7.36219	32	0.998606	19	0.835098	101	5.21043	1	4882294	4887090	+	2650	scoca	-	K20316	S	veNOG19928	short coiled-coil protein A [Source:NCBI gene;Acc:109050990]	-	-	-	-
ENSCCRG00000000576	0	0	4	0.177025	0	0	0	0	0	0	0	0	2	0.113604	4	0.224491	15	0.842101	2	0.0761483	1	0.0536253	1	0.0629417	13	9977789	9982736	-	2172	skor1a	GO:0046332	-	K	meNOG02563;veNOG02348	SKI family transcriptional corepressor 1a [Source:ZFIN;Acc:ZDB-GENE-080722-5]	-	-	GO:0046332//SMAD binding;	-
ENSCCRG00000000577	77	2.54918	68	2.89738	38	1.30731	31	1.21061	70	3.15668	104	3.82205	161	8.80465	70	3.78232	139	7.51291	40	1.46626	54	2.78795	52	3.1511	8	10478656	10523092	+	2256	ldhba	GO:0016491;GO:0016616;GO:0019752;GO:0055114;GO:0016491;GO:0016616;GO:0019752;GO:0055114	K00016	C	veNOG01780;COG0039	lactate dehydrogenase Ba [Source:NCBI gene;Acc:30497]	GO:0019752//carboxylic acid metabolic process;GO:0055114//obsolete oxidation-reduction process;GO:0019752//carboxylic acid metabolic process;GO:0055114//obsolete oxidation-reduction process;	-	GO:0016491//oxidoreductase activity;GO:0016616//oxidoreductase activity, acting on the CH-OH group of donors, NAD or NADP as acceptor;GO:0016491//oxidoreductase activity;GO:0016616//oxidoreductase activity, acting on the CH-OH group of donors, NAD or NADP as acceptor;	ko00640(Propanoate metabolism);ko00620(Pyruvate metabolism);ko00270(Cysteine and methionine metabolism);ko00010(Glycolysis / Gluconeogenesis)
ENSCCRG00000000578	0	0	0	0	0	0	0	0	0	0	0	0	2	0.202253	1	0.0999169	2	0.199895	0	0	0	0	0	0	4	8854759	8860364	+	1220	tmem54b	-	-	S	veNOG06847	transmembrane protein 54b [Source:ZFIN;Acc:ZDB- GENE-060503-898]	-	-	-	-
ENSCCRG00000000579	1172	57.8927	3446	219.078	1373	70.4778	1770	103.135	3449	232.067	809	44.3607	443	36.1474	407	32.8127	107	8.62908	1487	81.3297	981	75.5696	788	71.248	9	7119120	7124990	-	1512	gda	GO:0006147;GO:0008270;GO:0008892;GO:0016787;GO:0016810	K01487	F	veNOG07237	guanine deaminase [Source:ZFIN;Acc:ZDB-GENE-050522- 434]	GO:0006147//guanine catabolic process;	-	GO:0008270//zinc ion binding;GO:0008892//guanine deaminase activity;GO:0016787//hydrolase activity;GO:0016810//hydrolase activity, acting on carbon-nitrogen (but not peptide) bonds;	ko00230(Purine metabolism)
ENSCCRG00000000580	20	1.00454	20	1.29287	18	0.939496	22	1.30345	10	0.684164	36	2.00721	18	1.49344	18	1.47557	12	0.984018	15	0.8342	3	0.234985	6	0.551618	5	10553018	10559514	+	1487	IPP	GO:0003779;GO:0005515;GO:0003779;GO:0005515;GO:0003779;GO:0005515;GO:0003779;GO:0005515	K13956	T	veNOG09899	intracisternal A particle-promoted polypeptide [Source:HGNC Symbol;Acc:HGNC:6108]	-	-	GO:0003779//actin binding;GO:0005515//protein binding;GO:0003779//actin binding;GO:0005515//protein binding;GO:0003779//actin binding;GO:0005515//protein binding;GO:0003779//actin binding;GO:0005515//protein binding;	-
ENSCCRG00000000581	0	0	3	0.0904277	23	0.559766	7	0.193387	16	0.51043	20	0.519969	28	1.08325	24	0.917393	14	0.535311	30	0.777959	5	0.182619	14	0.600166	7	14047579	14072424	-	3189	rgl2	GO:0005085;GO:0007165;GO:0007264;GO:0005085;GO:0007165;GO:0007264	K17636	T	veNOG07214	ral guanine nucleotide dissociation stimulator-like 2 [Source:NCBI gene;Acc:109069539]	GO:0007165//signal transduction;GO:0007264//small GTPase mediated signal transduction;GO:0007165//signal transduction;GO:0007264//small GTPase mediated signal transduction;	-	GO:0005085//guanyl-nucleotide exchange factor activity;GO:0005085//guanyl-nucleotide exchange factor activity;	-
ENSCCRG00000000582	0	0	3	0.13488	0	0	0	0	0	0	0	0	22	1.26952	12	0.684183	19	1.08362	1	0.0386796	0	0	2	0.127885	1	9258780	9266070	-	2138	-	-	-	R	veNOG31627;meNOG48371	CD276 antigen homolog [Source:NCBI gene;Acc:109066195]	-	-	-	-
ENSCCRG00000000583	0	0	0	0	0	0	8	0.326	0	0	0	0	11	0.627715	4	0.225529	22	1.24079	3	0.114751	0	0	12	0.758794	2	1200743	1203505	-	2162	-	-	-	R	veNOG15051	membrane cofactor protein-like [Source:NCBI gene;Acc:109089840]	-	-	-	-
ENSCCRG00000000584	18	1.60618	7	0.80391	0	0	0	0	2	0.243095	0	0	9	1.32661	5	0.728188	6	0.874095	16	1.58083	7	0.974097	6	0.979995	10	17671143	17673961	+	837	nsmce1	GO:0006281;GO:0030915;GO:0006281;GO:0030915;GO:0006281;GO:0030915;GO:0006281;GO:0030915	-	B	veNOG03105	NSE1 homolog, SMC5-SMC6 complex component [Source:NCBI gene;Acc:436824]	GO:0006281//DNA repair;GO:0006281//DNA repair;GO:0006281//DNA repair;GO:0006281//DNA repair;	GO:0030915//Smc5-Smc6 complex;GO:0030915//Smc5-Smc6 complex;GO:0030915//Smc5-Smc6 complex;GO:0030915//Smc5-Smc6 complex;	-	-
ENSCCRG00000000585	582	39.0901	1258	108.745	710	49.5549	952	75.425	1116	102.101	792	59.0503	522	57.915	616	67.5266	673	73.7977	594	44.1745	599	62.741	531	65.2812	3	7774004	7776853	+	1112	psma8	GO:0004298;GO:0005839;GO:0051603;GO:0004298;GO:0005839;GO:0051603;GO:0004298;GO:0005839;GO:0051603	K02731	O	veNOG00620	proteasome subunit alpha type-7 [Source:NCBI gene;Acc:109099810]	GO:0051603//proteolysis involved in cellular protein catabolic process;GO:0051603//proteolysis involved in cellular protein catabolic process;GO:0051603//proteolysis involved in cellular protein catabolic process;	GO:0005839//proteasome core complex;GO:0005839//proteasome core complex;GO:0005839//proteasome core complex;	GO:0004298//threonine-type endopeptidase activity;GO:0004298//threonine-type endopeptidase activity;GO:0004298//threonine-type endopeptidase activity;	ko03050(Proteasome)
ENSCCRG00000000586	13	3.76333	7	2.60803	18	5.41485	4	1.36591	17	6.70348	0	0	21	10.0421	12	5.6697	58	27.412	14	4.48744	7	3.16015	10	5.29881	10	11359165	11359777	+	258	-	GO:0003677;GO:0006352;GO:0046982	K11254	B	opiNOG33487;COG2036	-	GO:0006352//DNA-templated transcription, initiation;	-	GO:0003677//DNA binding;GO:0046982//protein heterodimerization activity;	-
ENSCCRG00000000587	0	0	0	0	0	0	0	0	0	0	0	0	0	0	0	0	0	0	0	0	0	0	0	0	4	8866427	8868197	-	1149	HPCAL1	GO:0005509	-	ZTD	COG5126;veNOG20865;veNOG00967	hippocalcin like 1 [Source:HGNC Symbol;Acc:HGNC:5145]	-	-	GO:0005509//calcium ion binding;	-
ENSCCRG00000000588	8	0.186195	30	0.898641	2	0.048372	15	0.411817	67	2.12411	47	1.21431	288	11.0726	162	6.15381	276	10.4875	115	2.96359	105	3.81109	136	5.79385	11	2378031	2386577	+	3209	tnfaip3	GO:0003677;GO:0008270;GO:0016567;GO:0016579;GO:0003677;GO:0008270;GO:0016567;GO:0016579	K11859	T	veNOG01278	tumor necrosis factor alpha-induced protein 3-like [Source:NCBI gene;Acc:109091353]	GO:0016567//protein ubiquitination;GO:0016579//protein deubiquitination;GO:0016567//protein ubiquitination;GO:0016579//protein deubiquitination;	-	GO:0003677//DNA binding;GO:0008270//zinc ion binding;GO:0003677//DNA binding;GO:0008270//zinc ion binding;	ko04621(NOD-like receptor signaling pathway);ko04217(Necroptosis)
ENSCCRG00000000589	80	3.18158	162	8.29191	86	3.55415	55	2.58018	115	6.22979	20	0.88295	88	5.78112	76	4.93306	72	4.67487	35	1.54121	44	2.72889	48	3.49417	3	14048933	14054597	+	1878	klhl6	GO:0002467;GO:0005515;GO:0050853;GO:0002467;GO:0005515;GO:0050853	K10444	T	veNOG06121	kelch like family member 6 [Source:NCBI gene;Acc:109105120]	GO:0002467//germinal center formation;GO:0050853//B cell receptor signaling pathway;GO:0002467//germinal center formation;GO:0050853//B cell receptor signaling pathway;	-	GO:0005515//protein binding;GO:0005515//protein binding;	-
ENSCCRG00000000590	0	0	0	0	0	0	0	0	0	0	0	0	2	0.415402	2	0.410433	0	0	2	0.278441	3	0.588253	1	0.23015	3	17893687	18064946	+	594	efna2a	GO:0016020;GO:0046875;GO:0048013	K05462	T	veNOG11862	ephrin-A2a [Source:NCBI gene;Acc:30218]	GO:0048013//ephrin receptor signaling pathway;	GO:0016020//membrane;	GO:0046875//ephrin receptor binding;	ko04010(MAPK signaling pathway)
ENSCCRG00000000591	0	0	0	0	0	0	0	0	0	0	0	0	0	0	0	0	0	0	0	0	0	0	0	0	3	20107171	20112567	+	2154	-	-	K16542	Z	veNOG05040	-	-	-	-	-
ENSCCRG00000000592	0	0	0	0	0	0	0	0	0	0	0	0	0	0	0	0	0	0	0	0	0	0	0	0	4	8906664	8907915	+	817	-	-	-	-	-	-	-	-	-	-
ENSCCRG00000000593	0	0	0	0	0	0	0	0	0	0	0	0	0	0	0	0	0	0	0	0	0	0	0	0	10	11407465	11408025	+	171	-	-	-	R	veNOG04990	-	-	-	-	-
ENSCCRG00000000594	0	0	0	0	0	0	0	0	0	0	0	0	0	0	0	0	0	0	0	0	0	0	0	0	8	10482729	10483953	-	1134	kiss2	-	-	R	veNOG26364	kisspeptin 2 [Source:ZFIN;Acc:ZDB-GENE-090526-1]	-	-	-	-
ENSCCRG00000000595	0	0	0	0	0	0	9	0.722143	0	0	0	0	6	0.674177	7	0.777131	2	0.222106	0	0	2	0.212157	1	0.124508	4	8927588	8928805	-	1098	scg2b	GO:0030141	-	T	veNOG01416	secretogranin II (chromogranin C), b [Source:ZFIN;Acc:ZDB-GENE-061103-160]	-	GO:0030141//secretory granule;	-	-
ENSCCRG00000000596	29	0.594385	6	0.158273	12	0.255586	6	0.145063	0	0	0	0	23	0.778708	35	1.17082	31	1.03733	13	0.295022	13	0.415523	14	0.525228	1	9278192	9285891	-	3644	-	-	-	S	veNOG10238	-	-	-	-	-
ENSCCRG00000000597	26	1.08243	19	1.01804	1	0.0432624	22	1.0804	10	0.567086	0	0	48	3.30099	58	3.94098	73	4.96173	7	0.322675	6	0.389546	27	2.0575	1	4890399	4895932	-	1794	clgn	GO:0005509;GO:0005515;GO:0005783;GO:0006457;GO:0051082;GO:0005509;GO:0005515;GO:0005783;GO:0006457;GO:0051082	K09551	O	veNOG00246	calmegin [Source:ZFIN;Acc:ZDB-GENE-060929-708]	GO:0006457//protein folding;GO:0006457//protein folding;	GO:0005783//endoplasmic reticulum;GO:0005783//endoplasmic reticulum;	GO:0005509//calcium ion binding;GO:0005515//protein binding;GO:0051082//unfolded protein binding;GO:0005509//calcium ion binding;GO:0005515//protein binding;GO:0051082//unfolded protein binding;	-
ENSCCRG00000000600	0	0	0	0	0	0	0	0	0	0	0	0	0	0	0	0	0	0	0	0	0	0	0	0	13	4455331	4455994	-	432	-	-	-	S	veNOG23840	-	-	-	-	-
ENSCCRG00000000602	148	8.11583	242	17.0794	149	8.49068	81	5.23951	58	4.33233	53	3.22627	363	32.8817	579	51.8203	1207	108.059	455	27.6264	246	21.0372	436	43.763	10	11418862	11420383	-	1362	tcima	-	-	S	veNOG21226	protein C8orf4 homolog [Source:NCBI gene;Acc:109090581]	-	-	-	-
ENSCCRG00000000604	126	2.91802	75	2.23546	33	0.794178	60	1.6391	86	2.71294	112	2.87932	278	10.6351	242	9.14712	199	7.52413	126	3.23095	95	3.43102	129	5.46837	2	1211801	1223593	-	3225	micall2b	-	K19948	Z	veNOG08180;veNOG10567	mical-like 2b [Source:ZFIN;Acc:ZDB-GENE-030131- 5803]	-	-	-	-
ENSCCRG00000000605	0	0	0	0	0	0	0	0	0	0	0	0	0	0	0	0	0	0	0	0	0	0	0	0	3	17909129	17909977	-	669	-	-	-	S	veNOG21791;veNOG14533;veNOG02978	-	-	-	-	-
ENSCCRG00000000606	13	0.998907	6	0.593362	0	0	12	1.08767	8	0.837326	6	0.511784	62	7.86956	53	6.64674	35	4.39071	19	1.61651	11	1.31812	18	2.53165	11	2442656	2445441	+	972	-	GO:0005887;GO:0007224;GO:0045663;GO:0045664;GO:0048598	K20033	T	veNOG01439	-	GO:0007224//smoothened signaling pathway;GO:0045663//positive regulation of myoblast differentiation;GO:0045664//regulation of neuron differentiation;GO:0048598//embryonic morphogenesis;	GO:0005887//integral component of plasma membrane;	-	ko04340(Hedgehog signaling pathway)
ENSCCRG00000000607	0	0	9	0.362431	4	0.130059	25	0.922722	0	0	19	0.659938	7	0.361802	9	0.459609	20	1.02167	13	0.450382	2	0.0975904	3	0.171817	13	9990764	10049754	-	2387	map2k5	GO:0004672;GO:0005515;GO:0005524;GO:0006468;GO:0007420;GO:0004672;GO:0005515;GO:0005524;GO:0006468;GO:0004672;GO:0005515;GO:0005524;GO:0006468;GO:0004672;GO:0005515;GO:0005524;GO:0006468;GO:0004672;GO:0005515;GO:0005524;GO:0006468;GO:0004672;GO:0005515;GO:0005524;GO:0006468	K04463	T	veNOG04261	mitogen-activated protein kinase kinase 5 [Source:NCBI gene;Acc:109093162]	GO:0006468//protein phosphorylation;GO:0007420//brain development;GO:0006468//protein phosphorylation;GO:0006468//protein phosphorylation;GO:0006468//protein phosphorylation;GO:0006468//protein phosphorylation;GO:0006468//protein phosphorylation;	-	GO:0004672//protein kinase activity;GO:0005515//protein binding;GO:0005524//ATP binding;GO:0004672//protein kinase activity;GO:0005515//protein binding;GO:0005524//ATP binding;GO:0004672//protein kinase activity;GO:0005515//protein binding;GO:0005524//ATP binding;GO:0004672//protein kinase activity;GO:0005515//protein binding;GO:0005524//ATP binding;GO:0004672//protein kinase activity;GO:0005515/…	ko04540(Gap junction);ko04010(MAPK signaling pathway)
ENSCCRG00000000608	0	0	0	0	0	0	0	0	0	0	0	0	0	0	0	0	0	0	0	0	10	0.842794	0	0	4	8964652	8987834	-	1382	-	GO:0005515	-	R	euNOG26149;veNOG28373;opiNOG28540;veNOG06420	-	-	-	GO:0005515//protein binding;	-
ENSCCRG00000000610	2	0.436769	0	0	0	0	1	0.257607	0	0	0	0	0	0	2	0.712857	3	1.06962	0	0	0	0	1	0.399735	9	7128612	7129545	-	342	C9orf85	-	-	S	veNOG20062	chromosome 9 open reading frame 85 [Source:HGNC Symbol;Acc:HGNC:28784]	-	-	-	-
ENSCCRG00000000611	677	34.5851	808	53.125	449	23.8359	542	32.6614	730	50.798	142	8.05272	199	16.7931	200	16.6756	325	27.1062	143	8.0887	156	12.4282	200	18.7017	3	14055919	14060749	-	1462	-	GO:0000079;GO:0006355;GO:0006396;GO:0000079;GO:0006355;GO:0006396	-	R	veNOG00654;opiNOG02530	-	GO:0000079//regulation of cyclin-dependent protein serine/threonine kinase activity;GO:0006355//regulation of transcription, DNA-templated;GO:0006396//RNA processing;GO:0000079//regulation of cyclin-dependent protein serine/threonine kinase activity;GO:0006355//regulation of transcription, DNA-templated;GO:0006396//RNA processing;	-	-	-
ENSCCRG00000000612	0	0	0	0	0	0	0	0	0	0	0	0	0	0	0	0	0	0	0	0	0	0	0	0	5	10560369	10562163	-	1692	rasd2	GO:0003924;GO:0005525;GO:0007165;GO:0016020	K07843	R	veNOG09749;veNOG14422	GTP-binding protein Rhes-like [Source:NCBI gene;Acc:109053457]	GO:0007165//signal transduction;	GO:0016020//membrane;	GO:0003924//GTPase activity;GO:0005525//GTP binding;	-
ENSCCRG00000000614	0	0	0	0	0	0	0	0	0	0	0	0	2	0.1227	1	0.0606159	2	0.121269	2	0.0822447	3	0.173756	1	0.0679808	13	4458689	4508096	-	2011	si:dkey-19b23.14	-	-	S	opiNOG31602;veNOG23840	si:dkey-19b23.14 [Source:ZFIN;Acc:ZDB-GENE-160728- 109]	-	-	-	-
ENSCCRG00000000616	0	0	0	0	0	0	0	0	11	0.854917	0	0	19	1.79077	19	1.76935	7	0.652065	1	0.0631757	0	0	3	0.313314	2	1223115	1227800	-	1309	-	GO:0005515	K19948	Z	veNOG08180	-	-	-	GO:0005515//protein binding;	-
ENSCCRG00000000617	119	4.0271	108	4.70388	43	1.51217	99	3.95199	11	0.507062	189	7.10005	11	0.614916	51	2.81687	9	0.497248	15	0.562055	7	0.369424	12	0.743322	9	5668603	5693117	+	2207	aacs	GO:0003824;GO:0003824;GO:0003824;GO:0003824;GO:0006629;GO:0030729;GO:0003824;GO:0003824;GO:0003824	K01907	I	veNOG07705	acetoacetyl-CoA synthetase [Source:NCBI gene;Acc:393984]	GO:0006629//lipid metabolic process;	-	GO:0003824//catalytic activity;GO:0003824//catalytic activity;GO:0003824//catalytic activity;GO:0003824//catalytic activity;GO:0030729//acetoacetate-CoA ligase activity;GO:0003824//catalytic activity;GO:0003824//catalytic activity;GO:0003824//catalytic activity;	ko00650(Butanoate metabolism);ko00280(Valine, leucine and isoleucine degradation)
ENSCCRG00000000618	0	0	0	0	0	0	0	0	0	0	9	0.0810626	11	0.147433	6	0.0794559	17	0.225195	1	0.00898392	3	0.0379601	3	0.0445549	3	20115890	20141565	+	9205	cdk5rap2	GO:0005815	K16542	Z	veNOG05040	CDK5 regulatory subunit associated protein 2 [Source:ZFIN;Acc:ZDB-GENE-030131-6392]	-	GO:0005815//microtubule organizing center;	-	-
ENSCCRG00000000619	0	0	0	0	41	1.25133	0	0	0	0	0	0	0	0	0	0	0	0	2	0.065039	8	0.366415	5	0.268795	8	17919110	18041629	+	2543	igf1	GO:0005179;GO:0005576;GO:0005615;GO:0008083;GO:0005179;GO:0005576;GO:0005615;GO:0008083;GO:0005179;GO:0005576;GO:0005615;GO:0008083;GO:0005179;GO:0005576;GO:0005615;GO:0008083;GO:0005159;GO:0005179;GO:0005576;GO:0005615;GO:0008083;GO:0009953;GO:0005179;GO:0005576;GO:0005615;GO:0008083;GO:0005179;GO:0005576;GO:0005615;GO:0008083;GO:0005179;GO:0005576;GO:0005615;GO:0008083	K05459	W	veNOG15700	insulin-like growth factor I, adult form [Source:NCBI gene;Acc:109077376]	GO:0009953//dorsal/ventral pattern formation;	GO:0005576//extracellular region;GO:0005615//extracellular space;GO:0005576//extracellular region;GO:0005615//extracellular space;GO:0005576//extracellular region;GO:0005615//extracellular space;GO:0005576//extracellular region;GO:0005615//extracellular space;GO:0005576//extracellular region;GO:0005615//extracellular space;GO:0005576//extracellular region;GO:0005615//extracellular space;GO:000557…	GO:0005179//hormone activity;GO:0008083//growth factor activity;GO:0005179//hormone activity;GO:0008083//growth factor activity;GO:0005179//hormone activity;GO:0008083//growth factor activity;GO:0005179//hormone activity;GO:0008083//growth factor activity;GO:0005159//insulin-like growth factor receptor binding;GO:0005179//hormone activity;GO:0008083//growth factor activity;GO:0005179//hormone act…	ko04914(Progesterone-mediated oocyte maturation);ko04510(Focal adhesion);ko04150(mTOR signaling pathway);ko04115(p53 signaling pathway);ko04114(Oocyte meiosis);ko04068(FoxO signaling pathway);ko04010(MAPK signaling pathway)
ENSCCRG00000000623	51	1.28902	37	1.20359	20	0.525298	24	0.715545	42	1.44598	59	1.65537	65	2.71382	63	2.59885	59	2.4346	25	0.699636	22	0.867151	17	0.786484	1	7147515	7161462	+	2955	cc2d1b	GO:0001227	K18260	R	veNOG03064	coiled-coil and C2 domain containing 1B [Source:ZFIN;Acc:ZDB-GENE-030131-1426]	-	-	GO:0001227//DNA-binding transcription repressor activity, RNA polymerase II-specific;	-
ENSCCRG00000000624	0	0	0	0	0	0	0	0	0	0	0	0	1	0.131389	0	0	2	0.259715	0	0	4	0.496163	0	0	4	9035619	9037148	+	939	-	GO:0005515	-	R	veNOG16945	-	-	-	GO:0005515//protein binding;	-
ENSCCRG00000000626	0	0	0	0	0	0	0	0	0	0	0	0	0	0	0	0	0	0	0	0	0	0	0	0	1	9349279	9378901	+	1671	-	GO:0005102;GO:0007399	K05455	T	veNOG08217	-	GO:0007399//nervous system development;	-	GO:0005102//signaling receptor binding;	ko04012(ErbB signaling pathway)
ENSCCRG00000000627	51	0.847589	15	0.320843	13	0.224514	16	0.313668	7	0.158466	0	0	224	6.1495	156	4.23146	146	3.96143	41	0.754468	30	0.777531	21	0.638829	2	1380465	1395430	+	4494	si:ch211-214c7.4	-	-	S	veNOG31248;opiNOG29704;veNOG11514;opiNOG43162	si:ch211-214c7.4 [Source:ZFIN;Acc:ZDB-GENE-030131- 6275]	-	-	-	-
ENSCCRG00000000628	7	0.608629	11	1.23093	4	0.36141	14	1.43588	5	0.592172	0	0	18	2.58526	29	4.11532	12	1.70342	3	0.288814	9	1.22033	12	1.90979	1	1119696	1185464	+	859	mri1	GO:0044237;GO:0044237	K08963	J	veNOG08405	methylthioribose-1-phosphate isomerase 1 [Source:NCBI gene;Acc:100002302]	GO:0044237//cellular metabolic process;GO:0044237//cellular metabolic process;	-	-	ko00270(Cysteine and methionine metabolism)
ENSCCRG00000000629	0	0	0	0	0	0	0	0	0	0	0	0	0	0	0	0	0	0	0	0	0	0	0	0	7	14074785	14085534	+	1129	phf1	GO:0006974;GO:0031060;GO:0035064	K11467	K	veNOG08253	PHD finger protein 1 [Source:ZFIN;Acc:ZDB-GENE- 100922-277]	GO:0006974//cellular response to DNA damage stimulus;GO:0031060//regulation of histone methylation;	-	GO:0035064//methylated histone binding;	-
ENSCCRG00000000630	0	0	0	0	0	0	0	0	7	0.359307	0	0	16	0.995959	18	1.10705	14	0.861305	12	0.500688	7	0.411362	7	0.482828	3	17934921	17943814	-	1982	glis1a	GO:0003676;GO:0003676	K09232	R	veNOG00985	GLIS family zinc finger 1a [Source:ZFIN;Acc:ZDB- GENE-070912-8]	-	-	GO:0003676//nucleic acid binding;GO:0003676//nucleic acid binding;	-
ENSCCRG00000000631	0	0	0	0	0	0	0	0	1	0.0353738	0	0	1	0.0428979	0	0	0	0	2	0.0575084	1	0.0404987	4	0.190138	8	10484374	10494406	+	2876	gys2	GO:0004373;GO:0005978;GO:0004373;GO:0005978;GO:0004373;GO:0005978;GO:0004373;GO:0005978;GO:0004373;GO:0005978;GO:0004373;GO:0005978;GO:0004373;GO:0005978	K00693	G	veNOG04621	glycogen synthase 2 [Source:ZFIN;Acc:ZDB-GENE- 030826-31]	GO:0005978//glycogen biosynthetic process;GO:0005978//glycogen biosynthetic process;GO:0005978//glycogen biosynthetic process;GO:0005978//glycogen biosynthetic process;GO:0005978//glycogen biosynthetic process;GO:0005978//glycogen biosynthetic process;GO:0005978//glycogen biosynthetic process;	-	GO:0004373//glycogen (starch) synthase activity;GO:0004373//glycogen (starch) synthase activity;GO:0004373//glycogen (starch) synthase activity;GO:0004373//glycogen (starch) synthase activity;GO:0004373//glycogen (starch) synthase activity;GO:0004373//glycogen (starch) synthase activity;GO:0004373//glycogen (starch) synthase activity;	ko04910(Insulin signaling pathway);ko00500(Starch and sucrose metabolism)
ENSCCRG00000000632	0	0	0	0	0	0	0	0	0	0	0	0	0	0	0	0	0	0	0	0	0	0	0	0	2	1398204	1401615	-	1233	si:ch211-214c7.5	-	-	S	veNOG08011	si:ch211-214c7.5 [Source:NCBI gene;Acc:100038798]	-	-	-	-
ENSCCRG00000000633	106	14.4998	70	12.3237	71	10.0925	30	4.84074	85	15.8379	104	15.7922	233	52.6488	251	56.0376	173	38.6355	101	15.2974	68	14.5059	139	34.8033	1	4901318	4909637	-	546	-	-	K20217	O	veNOG02690;COG5078	-	-	-	-	ko04120(Ubiquitin mediated proteolysis)
ENSCCRG00000000634	0	0	0	0	7	0.247512	11	0.441511	0	0	0	0	0	0	2	0.111069	3	0.166655	4	0.150701	0	0	0	0	13	4464143	4474423	-	2195	si:dkey-19b23.13	GO:0004198;GO:0006508	K08574	OT	veNOG10769	si:dkey-19b23.13 [Source:ZFIN;Acc:ZDB-GENE-140106- 78]	GO:0006508//proteolysis;	-	GO:0004198//calcium-dependent cysteine-type endopeptidase activity;	-
ENSCCRG00000000635	113	2.07721	153	3.61976	99	1.89113	189	4.09825	144	3.60568	35	0.714205	248	7.53061	207	6.21044	403	12.0946	98	1.99466	95	2.72337	193	6.49395	11	2477695	2487884	+	4063	tnfaip3	GO:0003677;GO:0008270;GO:0016567;GO:0016579;GO:0003677;GO:0008270;GO:0016567;GO:0016579;GO:0003677;GO:0008270;GO:0016567;GO:0016579	K11859	T	veNOG01278	tumor necrosis factor alpha-induced protein 3-like [Source:NCBI gene;Acc:109091354]	GO:0016567//protein ubiquitination;GO:0016579//protein deubiquitination;GO:0016567//protein ubiquitination;GO:0016579//protein deubiquitination;GO:0016567//protein ubiquitination;GO:0016579//protein deubiquitination;	-	GO:0003677//DNA binding;GO:0008270//zinc ion binding;GO:0003677//DNA binding;GO:0008270//zinc ion binding;GO:0003677//DNA binding;GO:0008270//zinc ion binding;	ko04621(NOD-like receptor signaling pathway);ko04217(Necroptosis)
ENSCCRG00000000636	0	0	0	0	0	0	0	0	0	0	0	0	0	0	0	0	0	0	0	0	0	0	0	0	3	14065455	14068924	+	1909	ptx3b	GO:0045087;GO:0045087	-	R	veNOG02996	pentraxin-related protein PTX3-like [Source:NCBI gene;Acc:109105203]	GO:0045087//innate immune response;GO:0045087//innate immune response;	-	-	-
ENSCCRG00000000637	48	7.61147	5	1.02043	0	0	15	2.80578	3	0.647995	39	6.86508	11	2.88136	17	4.39974	15	3.88332	6	1.05347	6	1.48375	9	2.61228	9	7133850	7134320	+	471	abhd17b	-	-	SR	NOG77088;veNOG06393	abhydrolase domain containing 17B [Source:ZFIN;Acc:ZDB-GENE-040718-244]	-	-	-	-
ENSCCRG00000000638	18	1.09655	12	0.940862	51	3.22859	35	2.51513	38	3.15329	0	0	39	3.92464	24	2.38627	29	2.8843	58	3.91226	27	2.56509	14	1.56112	1	1129939	1132727	+	1226	znf511	GO:0003676	-	U	veNOG14683	zinc finger protein 511-like [Source:NCBI gene;Acc:109106249]	-	-	GO:0003676//nucleic acid binding;	-
ENSCCRG00000000639	10	0.78125	8	0.804391	4	0.32474	13	1.19803	8	0.85134	31	2.68847	6	0.774317	14	1.78513	14	1.78568	6	0.519019	3	0.365505	3	0.429004	2	1480118	1486907	-	956	dym	-	-	R	veNOG02718	dymeclin [Source:ZFIN;Acc:ZDB-GENE-091204-348]	-	-	-	-
ENSCCRG00000000640	0	0	0	0	0	0	0	0	0	0	0	0	4	0.23556	0	0	4	0.232814	2	0.078947	0	0	3	0.195765	1	4940579	4943850	+	2095	gpr78a	GO:0004930;GO:0007186;GO:0016021	K08411	T	veNOG01411;KOG3656	G-protein coupled receptor 26-like [Source:NCBI gene;Acc:109049741]	GO:0007186//G protein-coupled receptor signaling pathway;	GO:0016021//integral component of membrane;	GO:0004930//G protein-coupled receptor activity;	-
ENSCCRG00000000641	7112	563.285	4203	428.433	5150	423.866	4761	444.805	5208	561.863	9018	792.867	17139	2242.33	16230	2098	18258	2360.88	12998	1139.87	11365	1403.74	13926	2018.89	4	9051280	9056555	+	943	rpl7	GO:0000463;GO:0003735;GO:0022625;GO:0000463;GO:0003735;GO:0022625;GO:0000463;GO:0003735;GO:0022625;GO:0000463;GO:0003735;GO:0022625	K02937	J	veNOG09622	60S ribosomal protein L7-like [Source:NCBI gene;Acc:109111823]	GO:0000463//maturation of LSU-rRNA from tricistronic rRNA transcript (SSU-rRNA, 5.8S rRNA, LSU-rRNA);GO:0000463//maturation of LSU-rRNA from tricistronic rRNA transcript (SSU-rRNA, 5.8S rRNA, LSU-rRNA);GO:0000463//maturation of LSU-rRNA from tricistronic rRNA transcript (SSU-rRNA, 5.8S rRNA, LSU-rRNA);GO:0000463//maturation of LSU-rRNA from tricistronic rRNA transcript (SSU-rRNA, 5.8S rRNA, LSU-r…	GO:0022625//cytosolic large ribosomal subunit;GO:0022625//cytosolic large ribosomal subunit;GO:0022625//cytosolic large ribosomal subunit;GO:0022625//cytosolic large ribosomal subunit;	GO:0003735//structural constituent of ribosome;GO:0003735//structural constituent of ribosome;GO:0003735//structural constituent of ribosome;GO:0003735//structural constituent of ribosome;	ko03010(Ribosome)
ENSCCRG00000000642	94	1.49312	136	2.7803	172	2.83909	115	2.15476	110	2.38002	115	2.02776	74	1.94166	63	1.63327	70	1.8153	77	1.35425	56	1.38719	42	1.22114	1	9397575	9492038	+	4702	dachb	-	-	K	KOG3915;veNOG03688	dachshund homolog 2-like [Source:NCBI gene;Acc:109063029]	-	-	-	-
ENSCCRG00000000643	0	0	1	0.131858	14	1.49051	9	1.08767	4	0.558218	23	2.61579	23	3.89247	16	2.67542	5	0.836325	8	0.907512	8	1.27818	7	1.31271	7	14109567	14116772	+	729	-	GO:0005515	-	R	veNOG09524	-	-	-	GO:0005515//protein binding;	-
ENSCCRG00000000644	13	0.661402	79	5.17292	118	6.23863	53	3.18077	76	5.26694	53	2.99331	49	4.11808	46	3.81971	71	5.89746	164	9.23863	65	5.15724	40	3.72505	1	1133255	1141663	+	1468	-	GO:0003906;GO:0006302;GO:0008408	K13295	SR	veNOG04635;NOG62434	-	GO:0006302//double-strand break repair;	-	GO:0003906//DNA-(apurinic or apyrimidinic site) endonuclease activity;GO:0008408//3'-5' exonuclease activity;	-
ENSCCRG00000000645	14	0.592422	6	0.326769	0	0	0	0	0	0	0	0	9	0.629105	6	0.414386	18	1.24354	3	0.140562	2	0.131982	3	0.232367	1	4947140	4964679	+	1765	cpz	GO:0004181;GO:0005515;GO:0006508;GO:0008270	K13022	R	veNOG04218	carboxypeptidase Z [Source:ZFIN;Acc:ZDB-GENE- 090313-267]	GO:0006508//proteolysis;	-	GO:0004181//metallocarboxypeptidase activity;GO:0005515//protein binding;GO:0008270//zinc ion binding;	-
ENSCCRG00000000646	0	0	0	0	0	0	0	0	0	0	0	0	1	0.0980719	0	0	7	0.6785	0	0	1	0.0925868	1	0.108672	13	4488876	4492707	-	1258	slc3a2a	GO:0006865;GO:0006865	K06519	P	veNOG12797	solute carrier family 3 member 2a [Source:ZFIN;Acc:ZDB-GENE-000831-3]	GO:0006865//amino acid transport;GO:0006865//amino acid transport;	-	-	ko04216(Ferroptosis);ko04150(mTOR signaling pathway)
ENSCCRG00000000647	82	1.32219	53	1.09987	167	2.79822	36	0.684726	71	1.55941	48	0.859161	29	0.772422	23	0.605282	15	0.394871	12	0.214241	31	0.779512	29	0.855909	11	18819106	18834332	+	4632	vps16	GO:0005515;GO:0005737;GO:0006886;GO:0007033;GO:0005515;GO:0005737;GO:0006886;GO:0007033;GO:0005515;GO:0005737;GO:0006886;GO:0007033;GO:0005515;GO:0005737;GO:0006886;GO:0007033;GO:0005737;GO:0006886;GO:0007033;GO:0005515;GO:0005737;GO:0006886;GO:0007033;GO:0005515;GO:0005737;GO:0006886;GO:0007033;GO:0005515;GO:0005737;GO:0006886;GO:0007033;GO:0005737;GO:0006886;GO:0007033;GO:0005515;GO:0005737;GO:…	K20180	U	veNOG06244	VPS16 core subunit of CORVET and HOPS complexes [Source:NCBI gene;Acc:109091829]	GO:0006886//intracellular protein transport;GO:0007033//vacuole organization;GO:0006886//intracellular protein transport;GO:0007033//vacuole organization;GO:0006886//intracellular protein transport;GO:0007033//vacuole organization;GO:0006886//intracellular protein transport;GO:0007033//vacuole organization;GO:0006886//intracellular protein transport;GO:0007033//vacuole organization;GO:0006886//in…	GO:0005737//cytoplasm;GO:0005737//cytoplasm;GO:0005737//cytoplasm;GO:0005737//cytoplasm;GO:0005737//cytoplasm;GO:0005737//cytoplasm;GO:0005737//cytoplasm;GO:0005737//cytoplasm;GO:0005737//cytoplasm;GO:0005737//cytoplasm;	GO:0005515//protein binding;GO:0005515//protein binding;GO:0005515//protein binding;GO:0005515//protein binding;GO:0005515//protein binding;GO:0005515//protein binding;GO:0005515//protein binding;GO:0005515//protein binding;	ko05132(Salmonella infection)
ENSCCRG00000000649	0	0	0	0	0	0	0	0	0	0	0	0	0	0	4	0.118463	3	0.0888748	1	0.0200916	2	0.0565958	0	0	9	7180193	7193629	+	4116	tnc	GO:0005515;GO:0007155;GO:0042127;GO:0062023;GO:0005515;GO:0007155;GO:0042127;GO:0062023;GO:0005515;GO:0007155;GO:0042127;GO:0062023	K06252	W	veNOG00393	tenascin C [Source:ZFIN;Acc:ZDB-GENE-980526-104]	GO:0007155//cell adhesion;GO:0042127//regulation of cell population proliferation;GO:0007155//cell adhesion;GO:0042127//regulation of cell population proliferation;GO:0007155//cell adhesion;GO:0042127//regulation of cell population proliferation;	GO:0062023//collagen-containing extracellular matrix;GO:0062023//collagen-containing extracellular matrix;GO:0062023//collagen-containing extracellular matrix;	GO:0005515//protein binding;GO:0005515//protein binding;GO:0005515//protein binding;	ko04512(ECM-receptor interaction);ko04510(Focal adhesion)
ENSCCRG00000000650	0	0	0	0	0	0	9	0.584744	0	0	0	0	0	0	0	0	0	0	0	0	1	0.0858954	0	0	3	14072913	14079793	+	1356	golim4b	GO:0000139	-	SU	veNOG07056;veNOG12701;opiNOG42848	golgi integral membrane protein 4b [Source:ZFIN;Acc:ZDB-GENE-050327-74]	-	GO:0000139//Golgi membrane;	-	-
ENSCCRG00000000651	0	0	12	3.52751	2	0.474696	13	3.5025	10	3.11117	0	0	2	0.754584	3	1.11834	8	2.98315	0	0	7	2.49333	3	1.25421	1	1179057	1179654	+	327	rfxank	GO:0005515	K08062	RK	veNOG02156;veNOG12998	DNA-binding protein RFXANK-like [Source:NCBI gene;Acc:109102518]	-	-	GO:0005515//protein binding;	-
ENSCCRG00000000652	0	0	0	0	0	0	0	0	0	0	0	0	0	0	0	0	0	0	0	0	0	0	0	0	1	5010923	5012624	-	861	hmx1	GO:0003677;GO:0006355;GO:0043565	K09349	K	veNOG14277	homeobox protein HMX1-like [Source:NCBI gene;Acc:109050127]	GO:0006355//regulation of transcription, DNA-templated;	-	GO:0003677//DNA binding;GO:0043565//sequence-specific DNA binding;	-
ENSCCRG00000000653	0	0	7	0.125606	0	0	0	0	13	0.246884	10	0.154768	45	1.03637	17	0.386835	23	0.523527	2	0.0308744	1	0.0217424	7	0.178638	3	9565643	9639561	+	5357	ADGRL2	GO:0004888;GO:0004930;GO:0007166;GO:0007186;GO:0016020;GO:0016021;GO:0030246;GO:0004888;GO:0004930;GO:0007166;GO:0007186;GO:0016020;GO:0016021;GO:0030246;GO:0004888;GO:0004930;GO:0007166;GO:0007186;GO:0016020;GO:0016021;GO:0030246;GO:0004888;GO:0004930;GO:0007166;GO:0007186;GO:0016020;GO:0016021;GO:0030246;GO:0004888;GO:0004930;GO:0007166;GO:0007186;GO:0016020;GO:0016021;GO:0030246;GO:0004888;GO:…	K04593	WT	veNOG04796	adhesion G protein-coupled receptor L2 [Source:HGNC Symbol;Acc:HGNC:18582]	GO:0007166//cell surface receptor signaling pathway;GO:0007186//G protein-coupled receptor signaling pathway;GO:0007166//cell surface receptor signaling pathway;GO:0007186//G protein-coupled receptor signaling pathway;GO:0007166//cell surface receptor signaling pathway;GO:0007186//G protein-coupled receptor signaling pathway;GO:0007166//cell surface receptor signaling pathway;GO:0007186//G protei…	GO:0016020//membrane;GO:0016021//integral component of membrane;GO:0016020//membrane;GO:0016021//integral component of membrane;GO:0016020//membrane;GO:0016021//integral component of membrane;GO:0016020//membrane;GO:0016021//integral component of membrane;GO:0016020//membrane;GO:0016021//integral component of membrane;GO:0016020//membrane;GO:0016021//integral component of membrane;GO:0016020//mem…	GO:0004888//transmembrane signaling receptor activity;GO:0004930//G protein-coupled receptor activity;GO:0030246//carbohydrate binding;GO:0004888//transmembrane signaling receptor activity;GO:0004930//G protein-coupled receptor activity;GO:0030246//carbohydrate binding;GO:0004888//transmembrane signaling receptor activity;GO:0004930//G protein-coupled receptor activity;GO:0030246//carbohydrate bi…	-
ENSCCRG00000000654	17	1.22203	0	0	8	0.597596	0	0	9	0.881248	1	0.0797969	15	1.78115	14	1.64252	15	1.76039	3	0.238779	4	0.448409	1	0.131578	10	17674878	17676657	-	1039	kdm8	-	K10277	K	veNOG09181	lysine (K)-specific demethylase 8 [Source:NCBI gene;Acc:436936]	-	-	-	-
ENSCCRG00000000655	0	0	0	0	0	0	0	0	0	0	0	0	0	0	0	0	0	0	0	0	0	0	0	0	3	20125490	20141565	+	6826	-	-	K16549	Z	veNOG05040	-	-	-	-	-
ENSCCRG00000000656	7	0.215593	12	0.475669	0	0	6	0.217983	44	1.84592	0	0	39	1.98417	55	2.76471	83	4.17349	5	0.170509	9	0.432275	23	1.29662	3	17954937	17963448	-	2425	ndc1	-	K14315	S	veNOG12804	NDC1 transmembrane nucleoporin [Source:NCBI gene;Acc:335236]	-	-	-	ko03013(Nucleocytoplasmic transport)
ENSCCRG00000000657	0	0	0	0	0	0	0	0	0	0	0	0	0	0	0	0	0	0	0	0	0	0	0	0	1	5046912	5049251	-	1302	adra2c	GO:0004930;GO:0004935;GO:0004938;GO:0006940;GO:0007186;GO:0016021;GO:0019229;GO:0030168	K04140	T	veNOG13159	adrenoceptor alpha 2C [Source:NCBI gene;Acc:266752]	GO:0006940//regulation of smooth muscle contraction;GO:0007186//G protein-coupled receptor signaling pathway;GO:0019229//regulation of vasoconstriction;GO:0030168//platelet activation;	GO:0016021//integral component of membrane;	GO:0004930//G protein-coupled receptor activity;GO:0004935//adrenergic receptor activity;GO:0004938//alpha2-adrenergic receptor activity;	ko04080(Neuroactive ligand-receptor interaction)
ENSCCRG00000000658	60	4.3423	78	7.26524	21	1.57933	22	1.87813	29	2.85884	43	3.45454	69	8.24887	49	5.78782	79	9.33426	27	2.16359	23	2.59584	28	3.70917	1	1192088	1196908	+	1032	zgc:158803	GO:0003729;GO:0005685;GO:0006376	K13212	A	veNOG11501;COG5200	zgc:158803 [Source:ZFIN;Acc:ZDB-GENE-070424-15]	GO:0006376//mRNA splice site selection;	GO:0005685//U1 snRNP;	GO:0003729//mRNA binding;	-
ENSCCRG00000000659	0	0	0	0	11	0.18596	0	0	3	0.0664791	24	0.433417	0	0	0	0	1	0.0265598	0	0	2	0.0507402	0	0	8	4835	34981	+	4591	-	-	-	R	opiNOG23453	SLAM family member 5-like [Source:NCBI gene;Acc:109072657]	-	-	-	-
ENSCCRG00000000660	0	0	0	0	0	0	0	0	0	0	0	0	0	0	0	0	0	0	0	0	0	0	0	0	1	5114085	5115581	-	865	smtlb	GO:0005179;GO:0005576;GO:0043434;GO:0051877	K05438	W	veNOG06917	somatolactin [Source:NCBI gene;Acc:109050609]	GO:0043434//response to peptide hormone;GO:0051877//pigment granule aggregation in cell center;	GO:0005576//extracellular region;	GO:0005179//hormone activity;	ko04080(Neuroactive ligand-receptor interaction);ko04060(Cytokine-cytokine receptor interaction)
ENSCCRG00000000661	20	0.373999	21	0.505413	28	0.544106	29	0.639695	15	0.38208	7	0.145309	130	4.01569	99	3.02152	107	3.26669	35	0.724686	21	0.612408	24	0.821488	1	7168303	7196470	-	3994	zfyve9a	GO:0046872;GO:0046872;GO:0046872;GO:0046872;GO:0046872;GO:0046872	K04679	V	veNOG08136	zinc finger, FYVE domain containing 9a [Source:ZFIN;Acc:ZDB-GENE-070705-182]	-	-	GO:0046872//metal ion binding;GO:0046872//metal ion binding;GO:0046872//metal ion binding;GO:0046872//metal ion binding;GO:0046872//metal ion binding;GO:0046872//metal ion binding;	ko04350(TGF-beta signaling pathway);ko04144(Endocytosis)
ENSCCRG00000000662	0	0	0	0	0	0	0	0	0	0	0	0	0	0	0	0	0	0	1	0.128611	0	0	0	0	1	1199479	1200210	+	643	-	-	K11505	S	veNOG10672	-	-	-	-	-
ENSCCRG00000000663	8	0.433914	24	1.67538	12	0.676364	10	0.639807	11	0.812699	23	1.38483	39	3.49427	15	1.32787	53	4.69326	29	1.74162	7	0.592098	21	2.08489	1	5193851	5201777	+	1377	zdhhc5a	-	K20030	R	COG5273;veNOG00515	zinc finger DHHC-type containing 5a [Source:ZFIN;Acc:ZDB-GENE-090312-92]	-	-	-	-
ENSCCRG00000000664	5	0.138106	0	0	5	0.143515	0	0	6	0.225744	0	0	4	0.182507	16	0.721294	9	0.405853	1	0.0305832	2	0.0861495	10	0.505582	9	23770539	23796791	-	2704	-	GO:0004672;GO:0005524;GO:0006468;GO:0004672;GO:0005524;GO:0006468;GO:0004672;GO:0005524;GO:0006468;GO:0004672;GO:0005524;GO:0006468	K08826	T	veNOG00998	-	GO:0006468//protein phosphorylation;GO:0006468//protein phosphorylation;GO:0006468//protein phosphorylation;GO:0006468//protein phosphorylation;	-	GO:0004672//protein kinase activity;GO:0005524//ATP binding;GO:0004672//protein kinase activity;GO:0005524//ATP binding;GO:0004672//protein kinase activity;GO:0005524//ATP binding;GO:0004672//protein kinase activity;GO:0005524//ATP binding;	ko04218(Cellular senescence)
ENSCCRG00000000665	306	8.01346	322	10.8528	148	4.02759	175	5.40594	234	8.34713	433	12.5875	564	24.398	418	17.8659	440	18.812	206	5.97321	174	7.10607	298	14.2845	10	5990541	6004039	-	2852	rps6ka3a	GO:0000287;GO:0004672;GO:0004674;GO:0005524;GO:0006468;GO:0035556;GO:0000287;GO:0004672;GO:0004674;GO:0005524;GO:0006468;GO:0035556;GO:0000287;GO:0004672;GO:0004674;GO:0005524;GO:0006468;GO:0035556;GO:0000287;GO:0004672;GO:0004674;GO:0005524;GO:0006468;GO:0035556;GO:0000287;GO:0004672;GO:0004674;GO:0005524;GO:0006468;GO:0035556;GO:0000287;GO:0004672;GO:0004674;GO:0005524;GO:0006468;GO:0035556;GO:…	K04373	T	veNOG00095	ribosomal protein S6 kinase alpha-3-like [Source:NCBI gene;Acc:109090455]	GO:0006468//protein phosphorylation;GO:0035556//intracellular signal transduction;GO:0006468//protein phosphorylation;GO:0035556//intracellular signal transduction;GO:0006468//protein phosphorylation;GO:0035556//intracellular signal transduction;GO:0006468//protein phosphorylation;GO:0035556//intracellular signal transduction;GO:0006468//protein phosphorylation;GO:0035556//intracellular signal tr…	-	GO:0000287//magnesium ion binding;GO:0004672//protein kinase activity;GO:0004674//protein serine/threonine kinase activity;GO:0005524//ATP binding;GO:0000287//magnesium ion binding;GO:0004672//protein kinase activity;GO:0004674//protein serine/threonine kinase activity;GO:0005524//ATP binding;GO:0000287//magnesium ion binding;GO:0004672//protein kinase activity;GO:0004674//protein serine/threonin…	ko04914(Progesterone-mediated oocyte maturation);ko04150(mTOR signaling pathway);ko04114(Oocyte meiosis);ko04010(MAPK signaling pathway)
ENSCCRG00000000666	142	19.6401	102	18.1569	81	11.6419	87	14.1941	80	15.0719	39	5.98787	60	13.7083	38	8.57805	50	11.2904	119	18.224	81	17.4711	78	19.7469	13	4495753	4496593	-	540	-	GO:0006865	K06519	P	veNOG12797	-	GO:0006865//amino acid transport;	-	-	ko04216(Ferroptosis);ko04150(mTOR signaling pathway)
ENSCCRG00000000667	68	4.4905	173	14.7034	45	3.08804	187	14.5667	155	13.9425	89	6.52423	64	6.9814	87	9.37682	87	9.37971	34	2.48603	42	4.3253	63	7.61511	3	14081453	14089474	+	1131	pdcd10b	-	K18269	S	veNOG12392	programmed cell death protein 10-B [Source:NCBI gene;Acc:109105290]	-	-	-	-
ENSCCRG00000000669	80	2.10462	463	15.6766	226	6.17841	564	17.5024	248	8.88705	256	7.47612	416	18.0781	377	16.1873	545	23.408	726	21.1476	368	15.0977	165	7.94542	1	1224435	1254010	+	2839	meis1a	GO:0003677;GO:0006355;GO:0003677;GO:0006355;GO:0003677;GO:0006355	K15613	K	opiNOG40697;veNOG03972	homeobox protein Meis1-like [Source:NCBI gene;Acc:109106119]	GO:0006355//regulation of transcription, DNA-templated;GO:0006355//regulation of transcription, DNA-templated;GO:0006355//regulation of transcription, DNA-templated;	-	GO:0003677//DNA binding;GO:0003677//DNA binding;GO:0003677//DNA binding;	-
ENSCCRG00000000670	17	0.755317	11	0.629013	0	0	0	0	23	1.39197	26	1.28235	35	2.56877	29	2.10295	32	2.32121	21	1.0331	6	0.415732	29	2.35846	1	9439602	9442408	-	1681	cnpy3	-	-	S	veNOG07324	canopy FGF signaling regulator 3 [Source:NCBI gene;Acc:550136]	-	-	-	-
ENSCCRG00000000671	0	0	0	0	0	0	0	0	0	0	0	0	0	0	0	0	2	0.17162	0	0	0	0	0	0	13	4506208	4516115	-	1421	si:dkey-19b23.12	-	-	S	veNOG23840	si:dkey-19b23.12 [Source:ZFIN;Acc:ZDB-GENE-141216- 440]	-	-	-	-
ENSCCRG00000000672	99	2.59897	238	8.04136	171	4.66495	109	3.37542	85	3.03954	50	1.4571	103	4.46663	193	8.2694	293	12.5579	95	2.76141	57	2.33358	157	7.54424	1	5205471	5324647	-	2845	tmx2b	GO:0045454;GO:0045454;GO:0045454;GO:0045454;GO:0045454	-	O	veNOG01404	thioredoxin related transmembrane protein 2 [Source:NCBI gene;Acc:109049983]	GO:0045454//cell redox homeostasis;GO:0045454//cell redox homeostasis;GO:0045454//cell redox homeostasis;GO:0045454//cell redox homeostasis;GO:0045454//cell redox homeostasis;	-	-	-
ENSCCRG00000000673	0	0	0	0	0	0	0	0	0	0	0	0	0	0	0	0	0	0	0	0	0	0	0	0	9	7194395	7196090	-	741	plpp7a	-	-	I	veNOG03035	phospholipid phosphatase 7a (inactive) [Source:NCBI gene;Acc:402958]	-	-	-	-
ENSCCRG00000000674	22	0.508236	44	1.30822	27	0.648174	31	0.844771	11	0.346145	39	1.00014	98	3.73978	86	3.24259	62	2.3384	30	0.767371	38	1.36901	31	1.31085	13	10070154	10087284	-	3233	smad3a	GO:0003700;GO:0005515;GO:0005667;GO:0006355;GO:0007179	K04500	K	veNOG05033;veNOG18584	SMAD family member 3a [Source:ZFIN;Acc:ZDB-GENE- 000509-3]	GO:0006355//regulation of transcription, DNA-templated;GO:0007179//transforming growth factor beta receptor signaling pathway;	GO:0005667//transcription regulator complex;	GO:0003700//DNA-binding transcription factor activity;GO:0005515//protein binding;	ko04371(Apelin signaling pathway);ko04350(TGF-beta signaling pathway);ko04218(Cellular senescence);ko04144(Endocytosis);ko04110(Cell cycle)
ENSCCRG00000000675	0	0	0	0	0	0	0	0	0	0	0	0	3	1.46874	0	0	2	0.967748	0	0	0	0	0	0	3	14124919	14125700	+	252	-	-	-	S	veNOG23123;veNOG34364	-	-	-	-	-
ENSCCRG00000000676	0	0	98	5.58732	69	3.17632	124	6.47958	87	5.24968	12	0.5901	122	8.92745	99	7.15775	66	4.7733	77	3.77679	98	6.77015	138	11.1897	1	9456736	9458642	-	1686	ugt5b1	GO:0016758	-	CG	opiNOG04068;veNOG14934	UDP glucuronosyltransferase 5 family, polypeptide B1 [Source:ZFIN;Acc:ZDB-GENE-100406-3]	-	-	GO:0016758//hexosyltransferase activity;	-
ENSCCRG00000000677	9	0.207786	41	1.21827	20	0.479832	28	0.762547	26	0.817655	25	0.640719	52	1.98314	82	3.08986	46	1.73387	16	0.409012	30	1.08013	20	0.845189	2	1745446	1771682	-	3235	-	GO:0005515	-	Z	veNOG07336	-	-	-	GO:0005515//protein binding;	-
ENSCCRG00000000678	23	1.06038	31	1.83942	58	2.77873	20	1.08767	46	2.88878	158	8.08619	101	7.69186	115	8.6533	80	6.02154	32	1.63352	19	1.36606	21	1.77216	13	4534699	4555597	+	1620	cwc22	GO:0003723;GO:0005515;GO:0003723;GO:0005515	K13100	R	fiNOG04861;veNOG10203	CWC22 spliceosome associated protein homolog [Source:NCBI gene;Acc:566033]	-	-	GO:0003723//RNA binding;GO:0005515//protein binding;GO:0003723//RNA binding;GO:0005515//protein binding;	-
ENSCCRG00000000679	9	0.239725	0	0	0	0	0	0	15	0.544232	0	0	40	1.75998	28	1.21725	17	0.739271	28	0.825791	19	0.789233	32	1.56016	10	11434105	11445501	+	2804	adam28	GO:0004222;GO:0006508;GO:0008237;GO:0004222;GO:0006508;GO:0008237;GO:0004222;GO:0006508;GO:0008237;GO:0004222;GO:0006508;GO:0008237;GO:0004222;GO:0006508;GO:0008237;GO:0004222;GO:0006508;GO:0008237;GO:0004222;GO:0006508;GO:0008237;GO:0004222;GO:0006508;GO:0008237;GO:0004222;GO:0006508;GO:0008237;GO:0004222;GO:0006508;GO:0008237	K08614	O	veNOG06761	ADAM metallopeptidase domain 28 [Source:ZFIN;Acc:ZDB-GENE-060929-532]	GO:0006508//proteolysis;GO:0006508//proteolysis;GO:0006508//proteolysis;GO:0006508//proteolysis;GO:0006508//proteolysis;GO:0006508//proteolysis;GO:0006508//proteolysis;GO:0006508//proteolysis;GO:0006508//proteolysis;GO:0006508//proteolysis;	-	GO:0004222//metalloendopeptidase activity;GO:0008237//metallopeptidase activity;GO:0004222//metalloendopeptidase activity;GO:0008237//metallopeptidase activity;GO:0004222//metalloendopeptidase activity;GO:0008237//metallopeptidase activity;GO:0004222//metalloendopeptidase activity;GO:0008237//metallopeptidase activity;GO:0004222//metalloendopeptidase activity;GO:0008237//metallopeptidase activity…	-
ENSCCRG00000000680	0	0	0	0	3	0.30005	0	0	4	0.524408	0	0	4	0.635951	1	0.157086	0	0	0	0	5	0.750478	0	0	9	7197739	7200073	+	776	fam78aa	-	-	S	veNOG03823;opiNOG10342	family with sequence similarity 78 member Aa [Source:ZFIN;Acc:ZDB-GENE-061027-351]	-	-	-	-
ENSCCRG00000000681	75	2.86379	47	2.30974	28	1.11102	47	2.11696	95	4.94113	148	6.27328	766	48.3153	678	42.2532	603	37.5908	180	7.61016	245	14.589	483	33.758	11	2508228	2634328	-	1956	perp	GO:0016021;GO:0016021;GO:0016021	K10136	S	veNOG01188	p53 apoptosis effector related to pmp22 [Source:ZFIN;Acc:ZDB-GENE-050104-1]	-	GO:0016021//integral component of membrane;GO:0016021//integral component of membrane;GO:0016021//integral component of membrane;	-	ko04115(p53 signaling pathway)
ENSCCRG00000000682	15	0.376323	19	0.613493	12	0.31285	17	0.503099	13	0.444258	31	0.863346	34	1.40905	31	1.26935	27	1.1059	52	1.44449	20	0.782494	37	1.69911	1	9496507	9502781	-	2977	cnpy3	-	-	S	veNOG07324	canopy FGF signaling regulator 3 [Source:NCBI gene;Acc:550136]	-	-	-	-
ENSCCRG00000000684	0	0	0	0	16	0.824572	17	0.994505	1	0.0675532	8	0.44042	0	0	0	0	0	0	0	0	0	0	0	0	9	9540417	9550071	+	1506	mfsd4aa	GO:0055085	-	R	veNOG05411	major facilitator superfamily domain containing 4Aa [Source:NCBI gene;Acc:393503]	GO:0055085//transmembrane transport;	-	-	-
ENSCCRG00000000685	0	0	0	0	0	0	0	0	0	0	0	0	0	0	0	0	0	0	0	0	0	0	0	0	3	14135651	14136738	-	258	-	GO:0008021;GO:0016020;GO:0048168	-	S	veNOG00168	-	GO:0048168//regulation of neuronal synaptic plasticity;	GO:0008021//synaptic vesicle;GO:0016020//membrane;	-	-
ENSCCRG00000000686	10	0.233034	14	0.419889	17	0.411675	10	0.274888	25	0.793566	21	0.543242	6	0.230966	22	0.836746	15	0.570684	22	0.567655	11	0.399755	11	0.469205	1	1259117	1264424	+	3205	etaa1	-	-	SO	veNOG03827;NOG204958	ETAA1 activator of ATR kinase [Source:ZFIN;Acc:ZDB- GENE-080204-12]	-	-	-	-
ENSCCRG00000000687	0	0	0	0	0	0	0	0	0	0	0	0	0	0	0	0	0	0	0	0	0	0	0	0	8	17819	39623	-	668	-	-	-	-	-	-	-	-	-	-
ENSCCRG00000000688	0	0	0	0	5	0.23999	0	0	0	0	13	0.666554	12	0.91558	4	0.301543	22	1.659	4	0.204569	5	0.360155	7	0.591815	3	7794916	7806396	-	1617	kctd1	GO:0005515;GO:0051260	-	R	veNOG00999	potassium channel tetramerization domain containing 1 [Source:ZFIN;Acc:ZDB-GENE-040724-194]	GO:0051260//protein homooligomerization;	-	GO:0005515//protein binding;	-
ENSCCRG00000000689	0	0	0	0	0	0	0	0	4	0.37062	6	0.453055	2	0.224726	0	0	0	0	0	0	0	0	0	0	9	7215239	7217204	-	1098	-	GO:0005515	K10486	R	veNOG01717	-	-	-	GO:0005515//protein binding;	-
ENSCCRG00000000690	0	0	0	0	1	0.272326	0	0	0	0	0	0	0	0	1	0.427714	2	0.855693	0	0	0	0	1	0.479682	13	10110533	10111059	+	285	-	GO:0005509;GO:0045010;GO:0051014;GO:0051015;GO:0051016	K05768	Z	veNOG01476	-	GO:0045010//actin nucleation;GO:0051014//actin filament severing;GO:0051016//barbed-end actin filament capping;	-	GO:0005509//calcium ion binding;GO:0051015//actin filament binding;	ko04810(Regulation of actin cytoskeleton)
ENSCCRG00000000691	0	0	29	2.03327	0	0	43	2.76321	18	1.33569	27	1.63278	31	2.78965	15	1.33368	48	4.2691	19	1.14606	26	2.20885	5	0.498575	1	9546174	9552379	+	1371	il13ra1	-	K05076	R	veNOG24297;veNOG26593	interleukin 13 receptor, alpha 1 [Source:ZFIN;Acc:ZDB-GENE-060503-103]	-	-	-	ko04060(Cytokine-cytokine receptor interaction)
ENSCCRG00000000692	0	0	0	0	0	0	0	0	0	0	0	0	0	0	0	0	0	0	0	0	0	0	0	0	8	40714	42063	+	1350	-	-	-	-	-	-	-	-	-	-
ENSCCRG00000000693	0	0	0	0	0	0	0	0	0	0	0	0	0	0	0	0	0	0	0	0	0	0	0	0	13	4571611	4572376	-	351	-	GO:0005179;GO:0005576	K12336	R	veNOG34371;veNOG26612	-	-	GO:0005576//extracellular region;	GO:0005179//hormone activity;	ko04270(Vascular smooth muscle contraction)
ENSCCRG00000000694	0	0	0	0	0	0	0	0	0	0	0	0	0	0	0	0	0	0	0	0	0	0	0	0	3	7805587	7807300	-	1461	-	-	-	R	veNOG00999	-	-	-	-	-
ENSCCRG00000000695	0	0	0	0	0	0	0	0	0	0	0	0	1	0.096086	2	0.189873	0	0	0	0	0	0	0	0	8	71830	75037	+	1284	nol4la	-	-	S	veNOG01938	nucleolar protein 4-like a [Source:ZFIN;Acc:ZDB- GENE-081105-118]	-	-	-	-
ENSCCRG00000000697	171	40.1622	250	75.5697	179	43.6877	128	35.4622	252	80.6203	177	46.1475	45	17.4586	58	22.2331	288	110.433	59	15.3432	67	24.5402	145	62.336	13	4575705	4581059	-	318	-	-	-	SR	veNOG24112;veNOG26836	-	-	-	-	-
ENSCCRG00000000698	1433	86.4517	1732	134.481	1275	79.9324	1573	111.942	1684	138.386	1770	118.537	879	87.5978	1017	100.138	1064	104.798	941	62.8578	510	47.9821	777	85.8022	11	2516473	2642705	+	1238	psmb1	GO:0004298;GO:0005839;GO:0051603;GO:0004175;GO:0004298;GO:0005839;GO:0051603	K02732	O	veNOG11548	proteasome 20S subunit beta 1 [Source:ZFIN;Acc:ZDB- GENE-040618-2]	GO:0051603//proteolysis involved in cellular protein catabolic process;GO:0051603//proteolysis involved in cellular protein catabolic process;	GO:0005839//proteasome core complex;GO:0005839//proteasome core complex;	GO:0004298//threonine-type endopeptidase activity;GO:0004175//endopeptidase activity;GO:0004298//threonine-type endopeptidase activity;	ko03050(Proteasome)
ENSCCRG00000000699	0	0	6	0.243868	9	0.295355	9	0.33527	16	0.688272	0	0	20	1.04334	33	1.70091	7	0.360911	13	0.454571	1	0.0492491	10	0.578052	9	7220095	7229763	-	2365	qsox2	GO:0016971;GO:0016972;GO:0055114;GO:0016971;GO:0016972;GO:0055114	K10758	O	veNOG01345	quiescin Q6 sulfhydryl oxidase 2 [Source:ZFIN;Acc:ZDB-GENE-110203-4]	GO:0055114//obsolete oxidation-reduction process;GO:0055114//obsolete oxidation-reduction process;	-	GO:0016971//flavin-linked sulfhydryl oxidase activity;GO:0016972//thiol oxidase activity;GO:0016971//flavin-linked sulfhydryl oxidase activity;GO:0016972//thiol oxidase activity;	-
ENSCCRG00000000700	0	0	0	0	0	0	0	0	0	0	0	0	0	0	9	0.298446	0	0	5	0.112482	0	0	0	0	3	14142975	14303906	-	3676	-	GO:0004672;GO:0005524;GO:0006468;GO:0004672;GO:0005515;GO:0005524;GO:0006468;GO:0004672;GO:0005524;GO:0006468;GO:0004672;GO:0005515;GO:0005524;GO:0006468	K12567	Z	veNOG06654	-	GO:0006468//protein phosphorylation;GO:0006468//protein phosphorylation;GO:0006468//protein phosphorylation;GO:0006468//protein phosphorylation;	-	GO:0004672//protein kinase activity;GO:0005524//ATP binding;GO:0004672//protein kinase activity;GO:0005515//protein binding;GO:0005524//ATP binding;GO:0004672//protein kinase activity;GO:0005524//ATP binding;GO:0004672//protein kinase activity;GO:0005515//protein binding;GO:0005524//ATP binding;	-
ENSCCRG00000000701	43	2.34592	10	0.702153	0	0	0	0	0	0	0	0	29	2.61348	24	2.13701	19	1.69232	6	0.362441	16	1.36128	24	2.39666	9	9557140	9563360	-	1369	elk4	GO:0003700;GO:0006355;GO:0043565;GO:0003700;GO:0006355;GO:0043565	K04376	K	veNOG02424	ETS transcription factor ELK4 [Source:ZFIN;Acc:ZDB- GENE-030716-1]	GO:0006355//regulation of transcription, DNA-templated;GO:0006355//regulation of transcription, DNA-templated;	-	GO:0003700//DNA-binding transcription factor activity;GO:0043565//sequence-specific DNA binding;GO:0003700//DNA-binding transcription factor activity;GO:0043565//sequence-specific DNA binding;	ko04010(MAPK signaling pathway)
ENSCCRG00000000702	531	7.81152	472	8.93655	360	5.50337	339	5.88268	433	8.67664	468	7.64259	833	20.2424	888	21.3209	834	20.0305	587	9.56139	382	8.76367	484	13.0328	2	3482570	3510217	-	5077	pds5a	GO:0007064;GO:0007064;GO:0007064;GO:0007064;GO:0007064;GO:0007064;GO:0007064;GO:0007064;GO:0007064;GO:0007064	K11267	D	veNOG02962;opiNOG79063	PDS5 cohesin associated factor A [Source:NCBI gene;Acc:393967]	GO:0007064//mitotic sister chromatid cohesion;GO:0007064//mitotic sister chromatid cohesion;GO:0007064//mitotic sister chromatid cohesion;GO:0007064//mitotic sister chromatid cohesion;GO:0007064//mitotic sister chromatid cohesion;GO:0007064//mitotic sister chromatid cohesion;GO:0007064//mitotic sister chromatid cohesion;GO:0007064//mitotic sister chromatid cohesion;GO:0007064//mitotic sister chro…	-	-	-
ENSCCRG00000000703	11	0.840044	30	2.94861	0	0	7	0.630583	7	0.728166	20	1.69548	52	6.55979	53	6.60596	86	10.7224	40	3.38229	26	3.09645	67	9.36557	13	4593731	4599092	+	978	zgc:194312	GO:0004930;GO:0007186;GO:0016021	-	R	veNOG15651	olfactory receptor 50-like [Source:NCBI gene;Acc:109093033]	GO:0007186//G protein-coupled receptor signaling pathway;	GO:0016021//integral component of membrane;	GO:0004930//G protein-coupled receptor activity;	-
ENSCCRG00000000704	219	11.2494	343	22.6759	228	12.1704	359	21.7527	391	27.3579	164	9.3515	292	24.7767	183	15.3421	657	55.0977	351	19.9633	363	29.0785	281	26.4204	6	12284353	12353472	-	1454	caspa	GO:0004197;GO:0006508;GO:0008234	K01370	D	opiNOG39697;veNOG08344	caspase a [Source:ZFIN;Acc:ZDB-GENE-000616-3]	GO:0006508//proteolysis;	-	GO:0004197//cysteine-type endopeptidase activity;GO:0008234//cysteine-type peptidase activity;	ko05132(Salmonella infection);ko04625(C-type lectin receptor signaling pathway);ko04623(Cytosolic DNA-sensing pathway);ko04621(NOD-like receptor signaling pathway);ko04217(Necroptosis)
ENSCCRG00000000706	0	0	0	0	0	0	0	0	0	0	0	0	0	0	0	0	0	0	0	0	0	0	0	0	8	88135	89038	-	177	-	-	K03099	T	veNOG01797	-	-	-	-	ko04912(GnRH signaling pathway);ko04910(Insulin signaling pathway);ko04810(Regulation of actin cytoskeleton);ko04540(Gap junction);ko04510(Focal adhesion);ko04150(mTOR signaling pathway);ko04068(FoxO signaling pathway);ko04012(ErbB signaling pathway);ko04010(MAPK signaling pathway)
ENSCCRG00000000707	0	0	0	0	0	0	0	0	0	0	0	0	0	0	0	0	0	0	3	0.381092	0	0	0	0	11	2519489	2520299	-	651	-	-	-	O	veNOG26752;veNOG21017	-	-	-	-	-
ENSCCRG00000000708	0	0	0	0	0	0	0	0	0	0	0	0	0	0	0	0	4	0.652938	0	0	0	0	2	0.366022	3	17964172	17964918	-	747	zgc:113691	-	-	S	veNOG26149	protein TALPID3-like [Source:NCBI gene;Acc:109106236]	-	-	-	-
ENSCCRG00000000709	8	0.400738	48	3.09456	42	2.18628	49	2.89535	10	0.682328	84	4.67093	240	19.8591	166	13.5715	224	18.3191	21	1.16475	14	1.09365	60	5.50138	1	1272793	1286501	-	1491	ppp3r1b	GO:0005509;GO:0005509;GO:0005509;GO:0005509;GO:0005509;GO:0005509	K06268	T	veNOG06536;veNOG33930	calcineurin subunit B type 1 [Source:NCBI gene;Acc:109106453]	-	-	GO:0005509//calcium ion binding;GO:0005509//calcium ion binding;GO:0005509//calcium ion binding;GO:0005509//calcium ion binding;GO:0005509//calcium ion binding;GO:0005509//calcium ion binding;	ko04625(C-type lectin receptor signaling pathway);ko04370(VEGF signaling pathway);ko04310(Wnt signaling pathway);ko04218(Cellular senescence);ko04114(Oocyte meiosis);ko04020(Calcium signaling pathway);ko04010(MAPK signaling pathway)
ENSCCRG00000000710	0	0	3	0.0713268	0	0	11	0.239702	0	0	0	0	10	0.305156	10	0.301505	7	0.211119	1	0.0204544	0	0	2	0.0676277	1	9563922	9576863	-	4043	robo4	GO:0005515	K06784	T	veNOG12299	roundabout, axon guidance receptor, homolog 4 (Drosophila) [Source:ZFIN;Acc:ZDB-GENE-020809-1]	-	-	GO:0005515//protein binding;	-
ENSCCRG00000000712	0	0	21	1.29482	30	1.49351	19	1.07372	28	1.82719	52	2.76541	8	0.633095	10	0.781903	2	0.156429	11	0.583494	12	0.89653	7	0.613833	8	92988	98147	-	1559	plaat1	-	-	R	veNOG15037	phospholipid-metabolizing enzyme A-C1-like [Source:NCBI gene;Acc:109072702]	-	-	-	-
ENSCCRG00000000713	0	0	0	0	0	0	0	0	0	0	0	0	0	0	0	0	0	0	5	0.659466	2	0.371529	0	0	11	2521949	2522767	-	627	-	-	-	O	veNOG26752	-	-	-	-	-
ENSCCRG00000000714	0	0	67	2.5557	98	3.01828	42	1.46836	38	1.5341	0	0	53	2.59478	32	1.54792	61	2.95163	22	0.721958	42	1.94124	31	1.68174	3	17966572	17974150	-	2520	yipf1	GO:0005794;GO:0016020;GO:0016192;GO:0005794;GO:0016020;GO:0016192;GO:0005794;GO:0016020;GO:0016192	-	S	veNOG06066	protein YIPF1-like [Source:NCBI gene;Acc:109106157]	GO:0016192//vesicle-mediated transport;GO:0016192//vesicle-mediated transport;GO:0016192//vesicle-mediated transport;	GO:0005794//Golgi apparatus;GO:0016020//membrane;GO:0005794//Golgi apparatus;GO:0016020//membrane;GO:0005794//Golgi apparatus;GO:0016020//membrane;	-	-
ENSCCRG00000000716	316	11.4904	278	13.0101	329	12.4317	295	12.6533	286	14.1657	192	7.75002	666	40.0036	493	29.258	542	32.176	176	7.08602	486	27.5591	544	36.2073	13	4600456	4618873	-	2054	acadvl	GO:0016627;GO:0055114;GO:0016627;GO:0055114;GO:0060322;GO:0016627;GO:0055114	K09479	I	veNOG02611	acyl-CoA dehydrogenase very long chain [Source:ZFIN;Acc:ZDB-GENE-030131-899]	GO:0055114//obsolete oxidation-reduction process;GO:0055114//obsolete oxidation-reduction process;GO:0060322//head development;GO:0055114//obsolete oxidation-reduction process;	-	GO:0016627//oxidoreductase activity, acting on the CH-CH group of donors;GO:0016627//oxidoreductase activity, acting on the CH-CH group of donors;GO:0016627//oxidoreductase activity, acting on the CH-CH group of donors;	ko00071(Fatty acid degradation)
ENSCCRG00000000717	0	0	0	0	0	0	0	0	0	0	0	0	0	0	0	0	0	0	1	0.146626	0	0	0	0	11	2525352	2526758	-	564	-	-	-	O	veNOG26752;veNOG21017	-	-	-	-	-
ENSCCRG00000000718	0	0	0	0	0	0	0	0	0	0	0	0	0	0	0	0	0	0	0	0	0	0	0	0	3	14174286	14178653	-	1995	-	GO:0005515	K12567	Z	veNOG06654	-	-	-	GO:0005515//protein binding;	-
ENSCCRG00000000719	0	0	0	0	0	0	0	0	8	0.611022	0	0	53	4.90904	58	5.3079	24	2.19705	9	0.558764	8	0.699545	9	0.923712	9	9567810	9570564	-	1332	si:ch211-117k10.3	GO:0003676;GO:0003676	K09210	K	veNOG21915	si:ch211-117k10.3 [Source:ZFIN;Acc:ZDB-GENE-141212- 273]	-	-	GO:0003676//nucleic acid binding;GO:0003676//nucleic acid binding;	-
ENSCCRG00000000720	0	0	0	0	0	0	0	0	0	0	0	0	0	0	0	0	0	0	0	0	0	0	0	0	8	308977	322954	-	2596	samd10a	GO:0005515	-	R	veNOG15803	sterile alpha motif domain containing 10a [Source:ZFIN;Acc:ZDB-GENE-080204-53]	-	-	GO:0005515//protein binding;	-
ENSCCRG00000000721	77	1.36537	71	1.62034	40	0.737064	34	0.71117	23	0.555534	27	0.531468	9	0.263621	10	0.289408	12	0.347397	12	0.235604	7	0.193571	18	0.584228	9	7245876	7549681	-	4212	rab11bb	GO:0003924;GO:0005525;GO:0003924;GO:0005525;GO:0003924;GO:0005525;GO:0003924;GO:0005525;GO:0003924;GO:0005525;GO:0003924;GO:0005525;GO:0003924;GO:0005525	K07905	U	veNOG06444	RAB11B, member RAS oncogene family, b [Source:ZFIN;Acc:ZDB-GENE-040718-293]	-	-	GO:0003924//GTPase activity;GO:0005525//GTP binding;GO:0003924//GTPase activity;GO:0005525//GTP binding;GO:0003924//GTPase activity;GO:0005525//GTP binding;GO:0003924//GTPase activity;GO:0005525//GTP binding;GO:0003924//GTPase activity;GO:0005525//GTP binding;GO:0003924//GTPase activity;GO:0005525//GTP binding;GO:0003924//GTPase activity;GO:0005525//GTP binding;	ko04144(Endocytosis)
ENSCCRG00000000722	0	0	6	0.70164	21	1.98281	0	0	2	0.247531	0	0	17	2.55154	7	1.03807	11	1.63175	15	1.50907	8	1.13357	5	0.831565	1	9607211	9742939	-	822	ccdc59	-	-	S	veNOG15939	coiled-coil domain containing 59 [Source:NCBI gene;Acc:564488]	-	-	-	-
ENSCCRG00000000723	0	0	0	0	0	0	0	0	2	0.502396	0	0	14	4.2648	5	1.50492	10	3.01077	10	2.0419	1	0.287591	1	0.337554	2	1801588	1802200	-	405	-	GO:0004175;GO:0004298;GO:0005839;GO:0051603	K11598	O	veNOG08928	-	GO:0051603//proteolysis involved in cellular protein catabolic process;	GO:0005839//proteasome core complex;	GO:0004175//endopeptidase activity;GO:0004298//threonine-type endopeptidase activity;	ko03050(Proteasome)
ENSCCRG00000000724	52	1.3059	108	3.49074	84	2.19216	118	3.49562	76	2.59982	121	3.37323	96	3.9825	67	2.7462	111	4.55108	70	1.94647	54	2.11486	54	2.48228	1	5210402	5328630	+	2974	med19b	GO:0003712;GO:0006357;GO:0016592;GO:0003712;GO:0006357;GO:0016592;GO:0003712;GO:0006357;GO:0016592;GO:0003712;GO:0006357;GO:0016592;GO:0003712;GO:0006357;GO:0016592	K15137	K	veNOG09478	mediator of RNA polymerase II transcription subunit 19-B [Source:NCBI gene;Acc:109050397]	GO:0006357//regulation of transcription by RNA polymerase II;GO:0006357//regulation of transcription by RNA polymerase II;GO:0006357//regulation of transcription by RNA polymerase II;GO:0006357//regulation of transcription by RNA polymerase II;GO:0006357//regulation of transcription by RNA polymerase II;	GO:0016592//mediator complex;GO:0016592//mediator complex;GO:0016592//mediator complex;GO:0016592//mediator complex;GO:0016592//mediator complex;	GO:0003712//transcription coregulator activity;GO:0003712//transcription coregulator activity;GO:0003712//transcription coregulator activity;GO:0003712//transcription coregulator activity;GO:0003712//transcription coregulator activity;	-
ENSCCRG00000000725	68	2.36882	14	0.62768	71	2.5702	32	1.31495	14	0.664315	1	0.0386703	20	1.15088	11	0.625413	19	1.08059	11	0.424285	15	0.814885	19	1.21151	6	12287979	12362731	-	2144	etv2	GO:0003700;GO:0006355;GO:0043565;GO:0003700;GO:0006355;GO:0043565	-	K	veNOG11648	protein c-ets-2-A-like [Source:NCBI gene;Acc:109059673]	GO:0006355//regulation of transcription, DNA-templated;GO:0006355//regulation of transcription, DNA-templated;	-	GO:0003700//DNA-binding transcription factor activity;GO:0043565//sequence-specific DNA binding;GO:0003700//DNA-binding transcription factor activity;GO:0043565//sequence-specific DNA binding;	-
ENSCCRG00000000726	0	0	0	0	0	0	0	0	0	0	0	0	0	0	0	0	0	0	1	0.120902	0	0	0	0	11	2528289	2529756	-	684	-	-	-	O	veNOG26752;veNOG21017	-	-	-	-	-
ENSCCRG00000000727	0	0	4	0.457737	83	7.66888	0	0	0	0	0	0	1	0.146874	0	0	0	0	3	0.295347	8	1.10928	6	0.976495	8	10494933	10496197	-	840	-	GO:0005184	-	S	veNOG23452	-	-	-	GO:0005184//neuropeptide hormone activity;	-
ENSCCRG00000000728	0	0	0	0	0	0	0	0	0	0	0	0	0	0	0	0	0	0	0	0	0	0	0	0	3	14176956	14178670	-	912	-	GO:0005515	K12567	ZT	veNOG06654;KOG0613	-	-	-	GO:0005515//protein binding;	-
ENSCCRG00000000729	0	0	0	0	0	0	0	0	0	0	0	0	0	0	0	0	0	0	0	0	0	0	0	0	1	9620053	9632637	+	1908	-	GO:0005044;GO:0016020;GO:0005044;GO:0016020	K13912	R	veNOG04547	-	-	GO:0016020//membrane;GO:0016020//membrane;	GO:0005044//scavenger receptor activity;GO:0005044//scavenger receptor activity;	-
ENSCCRG00000000730	0	0	65	12.6224	117	18.3448	103	18.3322	135	27.746	16	2.67989	166	41.3741	148	36.4465	165	40.6454	204	34.0812	146	34.354	132	36.4558	11	2531243	2651703	+	495	zgc:163080	GO:0016020	-	S	veNOG25021	transmembrane protein 14A-like [Source:NCBI gene;Acc:109091366]	-	GO:0016020//membrane;	-	-
ENSCCRG00000000731	0	0	0	0	0	0	0	0	0	0	0	0	6	0.325526	3	0.160816	0	0	11	0.40003	0	0	3	0.180355	8	329670	334199	+	2274	emilin3a	GO:0005515	-	R	veNOG03673	elastin microfibril interfacer 3a [Source:ZFIN;Acc:ZDB-GENE-080612-2]	-	-	GO:0005515//protein binding;	-
ENSCCRG00000000732	0	0	0	0	0	0	0	0	0	0	0	0	1	0.118515	0	0	1	0.117134	9	0.71496	0	0	0	0	2	1802653	1803854	-	1041	psmb11b	GO:0004298;GO:0005839;GO:0051603	K11598	O	veNOG08928	proteasome 20S subunit beta 11b [Source:ZFIN;Acc:ZDB-GENE-170530-2]	GO:0051603//proteolysis involved in cellular protein catabolic process;	GO:0005839//proteasome core complex;	GO:0004298//threonine-type endopeptidase activity;	ko03050(Proteasome)
ENSCCRG00000000733	151	2.78465	190	4.50955	298	5.71077	210	4.56822	53	1.33135	152	3.11165	46	1.40129	32	0.96315	67	2.01722	16	0.326704	4	0.115036	34	1.14768	3	20297187	20316186	-	4050	lig1	GO:0003677;GO:0003909;GO:0003910;GO:0005524;GO:0006281;GO:0006310;GO:0051103;GO:0071897;GO:0003677;GO:0003909;GO:0003910;GO:0005524;GO:0006281;GO:0006310;GO:0051103;GO:0071897;GO:0003677;GO:0003909;GO:0003910;GO:0005524;GO:0006281;GO:0006310;GO:0051103;GO:0071897;GO:0003677;GO:0003909;GO:0003910;GO:0005524;GO:0006281;GO:0006310;GO:0051103;GO:0071897;GO:0003677;GO:0003909;GO:0003910;GO:0005524;GO:…	K10747	L	veNOG00060	ligase I, DNA, ATP-dependent [Source:ZFIN;Acc:ZDB- GENE-110404-2]	GO:0006281//DNA repair;GO:0006310//DNA recombination;GO:0051103//DNA ligation involved in DNA repair;GO:0071897//DNA biosynthetic process;GO:0006281//DNA repair;GO:0006310//DNA recombination;GO:0051103//DNA ligation involved in DNA repair;GO:0071897//DNA biosynthetic process;GO:0006281//DNA repair;GO:0006310//DNA recombination;GO:0051103//DNA ligation involved in DNA repair;GO:0071897//DNA biosyn…	-	GO:0003677//DNA binding;GO:0003909//DNA ligase activity;GO:0003910//DNA ligase (ATP) activity;GO:0005524//ATP binding;GO:0003677//DNA binding;GO:0003909//DNA ligase activity;GO:0003910//DNA ligase (ATP) activity;GO:0005524//ATP binding;GO:0003677//DNA binding;GO:0003909//DNA ligase activity;GO:0003910//DNA ligase (ATP) activity;GO:0005524//ATP binding;GO:0003677//DNA binding;GO:0003909//DNA ligas…	ko03430(Mismatch repair);ko03420(Nucleotide excision repair);ko03410(Base excision repair);ko03030(DNA replication)
ENSCCRG00000000734	0	0	8	0.676934	0	0	3	0.232662	5	0.447778	0	0	5	0.543021	5	0.536526	12	1.28806	1	0.0727967	8	0.820241	4	0.481371	8	10497292	10500792	-	1136	golt1ba	GO:0016192;GO:0016192	-	U	veNOG19487;COG5120	golgi transport 1Ba [Source:ZFIN;Acc:ZDB-GENE- 041210-157]	GO:0016192//vesicle-mediated transport;GO:0016192//vesicle-mediated transport;	-	-	-
ENSCCRG00000000735	1	0.0289936	109	4.06739	149	4.48925	106	3.62529	26	1.02683	12	0.386222	25	1.19735	31	1.46695	43	2.03543	33	1.0594	24	1.08516	20	1.06141	9	9630099	9637242	-	2576	slc45a3	GO:0055085	K15379	G	veNOG13209	solute carrier family 45 member 3 [Source:ZFIN;Acc:ZDB-GENE-070509-3]	GO:0055085//transmembrane transport;	-	-	-
ENSCCRG00000000736	7	2.35501	25	10.8249	25	8.74018	30	11.9056	22	10.0819	24	8.96314	56	31.1215	81	44.4765	56	30.7587	16	5.96015	8	4.19727	17	10.4687	6	12298850	12299849	+	222	-	-	K09436	K	KOG3806;veNOG12314	-	-	-	-	-
ENSCCRG00000000737	0	0	0	0	0	0	0	0	0	0	0	0	0	0	0	0	0	0	0	0	0	0	0	0	3	14180731	14184603	-	2457	-	GO:0005515	K12567	Z	veNOG06654	-	-	-	GO:0005515//protein binding;	-
ENSCCRG00000000738	0	0	0	0	0	0	0	0	0	0	0	0	0	0	0	0	0	0	0	0	0	0	0	0	8	12776575	12783955	-	1648	wnt16	GO:0005102;GO:0005576;GO:0007275;GO:0016055	K01558	T	veNOG01609	protein Wnt-16-like [Source:NCBI gene;Acc:109075798]	GO:0007275//multicellular organism development;GO:0016055//Wnt signaling pathway;	GO:0005576//extracellular region;	GO:0005102//signaling receptor binding;	ko04916(Melanogenesis);ko04310(Wnt signaling pathway);ko04150(mTOR signaling pathway)
ENSCCRG00000000739	0	0	0	0	0	0	0	0	0	0	0	0	0	0	0	0	0	0	0	0	0	0	0	0	8	331028	332187	+	420	-	-	-	-	-	-	-	-	-	-
ENSCCRG00000000740	0	0	4	0.191866	0	0	0	0	0	0	0	0	0	0	0	0	0	0	0	0	0	0	0	0	1	9649147	9652601	-	2004	-	GO:0004222;GO:0005515;GO:0006508;GO:0008237;GO:0008270;GO:0016020	K08606	O	veNOG17302	-	GO:0006508//proteolysis;	GO:0016020//membrane;	GO:0004222//metalloendopeptidase activity;GO:0005515//protein binding;GO:0008237//metallopeptidase activity;GO:0008270//zinc ion binding;	-
ENSCCRG00000000741	1722	117.884	1673	147.403	1336	95.0419	1808	146.001	1857	173.164	1672	127.061	174	19.6766	110	12.2904	131	14.6413	203	15.3873	266	28.3979	140	17.5429	11	2532271	2534220	-	1091	-	GO:0004364;GO:0005515	K00799	O	veNOG00629	glutathione S-transferase 3-like [Source:NCBI gene;Acc:109091362]	-	-	GO:0004364//glutathione transferase activity;GO:0005515//protein binding;	ko00983(Drug metabolism - other enzymes);ko00982(Drug metabolism - cytochrome P450);ko00980(Metabolism of xenobiotics by cytochrome P450);ko00480(Glutathione metabolism)
ENSCCRG00000000742	0	0	10	0.595568	0	0	0	0	3	0.189099	0	0	5	0.382201	1	0.0755258	5	0.377745	1	0.0512373	3	0.216495	0	0	1	1287871	1291104	-	1614	cnrip1a	-	-	T	veNOG08721	CB1 cannabinoid receptor-interacting protein 1-like [Source:NCBI gene;Acc:109106347]	-	-	-	-
ENSCCRG00000000743	311	10.5294	583	25.4038	445	15.6563	288	11.5019	800	36.894	191	7.17843	1496	83.6664	1620	89.5176	1607	88.8266	1244	46.6342	1198	63.253	1516	93.9489	3	17977008	17980722	-	2206	tmem59	-	-	S	veNOG04979	transmembrane protein 59-like [Source:NCBI gene;Acc:109106141]	-	-	-	-
ENSCCRG00000000744	0	0	0	0	0	0	0	0	0	0	0	0	0	0	0	0	0	0	0	0	0	0	0	0	3	14223690	14323224	-	1524	-	GO:0005515	K12567	Z	veNOG06654	-	-	-	GO:0005515//protein binding;	-
ENSCCRG00000000746	14	0.345776	7	0.222511	0	0	0	0	2	0.0672852	36	0.987012	23	0.938364	15	0.604656	18	0.725811	25	0.683673	9	0.346649	16	0.72333	6	12324584	12508213	-	3024	gramd1a	-	-	S	veNOG08711	GRAM domain containing 1A [Source:ZFIN;Acc:ZDB- GENE-060503-688]	-	-	-	-
ENSCCRG00000000747	172	66.9076	362	181.235	322	130.163	426	195.475	309	163.73	441	190.432	200	128.515	350	222.211	234	148.61	86	37.0414	181	109.801	151	107.516	8	10502743	10503052	-	192	-	-	-	SR	veNOG26383;veNOG26757	-	-	-	-	-
ENSCCRG00000000748	105	2.64047	171	5.53445	220	5.7491	154	4.56822	181	6.20002	220	6.14141	144	5.98179	75	3.07825	147	6.03523	108	3.00716	67	2.62753	98	4.51095	5	10676011	10700614	+	2970	fynb	GO:0004672;GO:0004713;GO:0005515;GO:0005524;GO:0006468;GO:0004672;GO:0004713;GO:0005515;GO:0005524;GO:0006468;GO:0004672;GO:0004713;GO:0005515;GO:0005524;GO:0006468;GO:0004672;GO:0004713;GO:0005515;GO:0005524;GO:0006468;GO:0004672;GO:0004713;GO:0005515;GO:0005524;GO:0006468;GO:0004672;GO:0004713;GO:0005515;GO:0005524;GO:0006468;GO:0004672;GO:0004713;GO:0005515;GO:0005524;GO:0006468;GO:0004672;GO:…	K05703	T	veNOG09117	FYN proto-oncogene, Src family tyrosine kinase b [Source:NCBI gene;Acc:574422]	GO:0006468//protein phosphorylation;GO:0006468//protein phosphorylation;GO:0006468//protein phosphorylation;GO:0006468//protein phosphorylation;GO:0006468//protein phosphorylation;GO:0006468//protein phosphorylation;GO:0006468//protein phosphorylation;GO:0006468//protein phosphorylation;GO:0006468//protein phosphorylation;	-	GO:0004672//protein kinase activity;GO:0004713//protein tyrosine kinase activity;GO:0005515//protein binding;GO:0005524//ATP binding;GO:0004672//protein kinase activity;GO:0004713//protein tyrosine kinase activity;GO:0005515//protein binding;GO:0005524//ATP binding;GO:0004672//protein kinase activity;GO:0004713//protein tyrosine kinase activity;GO:0005515//protein binding;GO:0005524//ATP binding;…	ko04520(Adherens junction);ko04510(Focal adhesion)
ENSCCRG00000000749	0	0	0	0	0	0	0	0	0	0	0	0	1	0.0515564	0	0	2	0.101911	7	0.241905	0	0	2	0.114258	4	9124467	9129213	+	2393	shhb	GO:0006508;GO:0007267;GO:0007275;GO:0008233	K11988	T	veNOG08201	tiggy-winkle hedgehog protein-like [Source:NCBI gene;Acc:109111740]	GO:0006508//proteolysis;GO:0007267//cell-cell signaling;GO:0007275//multicellular organism development;	-	GO:0008233//peptidase activity;	ko04340(Hedgehog signaling pathway)
ENSCCRG00000000750	0	0	0	0	9	0.4033	0	0	0	0	18	0.861641	18	1.28218	0	0	1	0.070402	0	0	2	0.134497	20	1.57863	8	346165	349094	+	1732	-	GO:0003676	-	S	veNOG11793	uncharacterized LOC109069977 [Source:NCBI gene;Acc:109069977]	-	-	GO:0003676//nucleic acid binding;	-
ENSCCRG00000000751	91	6.01466	71	6.03969	27	1.85447	36	2.80677	32	2.881	103	7.55719	118	12.8833	44	4.7465	111	11.9778	12	0.878199	4	0.412298	19	2.29865	9	9644299	9649413	-	1130	nucks1a	-	-	R	veNOG10407	nuclear casein kinase and cyclin-dependent kinase substrate 1a [Source:ZFIN;Acc:ZDB-GENE-040912-175]	-	-	-	-
ENSCCRG00000000752	0	0	0	0	14	3.51644	0	0	0	0	0	0	0	0	0	0	0	0	0	0	0	0	0	0	4	9134931	9136126	-	309	-	-	-	R	veNOG05028	-	-	-	-	-
ENSCCRG00000000754	0	0	0	0	0	0	6	0.287131	0	0	0	0	6	0.402089	5	0.331066	3	0.198701	1	0.0449196	0	0	0	0	2	1844335	1859408	+	1841	si:dkey-121b10.7	GO:0008146	K09679	O	veNOG05636	heparan sulfate glucosamine 3-O-sulfotransferase 6- like [Source:NCBI gene;Acc:109097979]	-	-	GO:0008146//sulfotransferase activity;	-
ENSCCRG00000000755	0	0	0	0	0	0	0	0	0	0	0	0	0	0	1	0.294441	0	0	0	0	0	0	0	0	1	9753273	9754529	-	414	-	-	-	-	-	-	-	-	-	-
ENSCCRG00000000756	0	0	0	0	0	0	0	0	0	0	0	0	0	0	0	0	0	0	0	0	0	0	0	0	3	14250718	14274727	-	1011	-	-	K12567	Z	veNOG06654	-	-	-	-	-
ENSCCRG00000000758	10	0.267314	85	2.92434	374	10.3891	325	10.248	293	10.6687	190	5.63805	402	17.7511	306	13.3504	269	11.7397	502	14.8582	586	24.4287	256	12.526	8	10503542	10509276	-	2794	tcp11l2	-	-	T	veNOG05402	t-complex 11 like 2 [Source:NCBI gene;Acc:109074917]	-	-	-	-
ENSCCRG00000000759	0	0	0	0	0	0	0	0	0	0	0	0	0	0	0	0	0	0	0	0	0	0	0	0	8	381793	383605	+	813	-	GO:0003676;GO:0016787;GO:0046872	-	R	veNOG09111;veNOG31698	-	-	-	GO:0003676//nucleic acid binding;GO:0016787//hydrolase activity;GO:0046872//metal ion binding;	-
ENSCCRG00000000760	22	0.86344	43	2.17202	10	0.407844	9	0.416665	95	5.07874	9	0.392108	73	4.7327	39	2.49819	74	4.74161	22	0.956035	15	0.918083	22	1.58045	11	2535222	2552546	+	1903	polh	GO:0006281;GO:0003684;GO:0006281;GO:0003684;GO:0006281	K03509	L	veNOG08271	DNA polymerase eta [Source:NCBI gene;Acc:109091360]	GO:0006281//DNA repair;GO:0006281//DNA repair;GO:0006281//DNA repair;	-	GO:0003684//damaged DNA binding;GO:0003684//damaged DNA binding;	ko03460(Fanconi anemia pathway)
ENSCCRG00000000761	60	1.67649	152	5.46613	79	2.29383	146	4.81213	64	2.43586	38	1.17865	38	1.75392	37	1.68734	50	2.28089	91	2.81535	61	2.65803	54	2.7618	9	7262546	7283544	+	2673	-	GO:0003676;GO:0004519;GO:0003676;GO:0004519	-	B	veNOG05956	-	-	-	GO:0003676//nucleic acid binding;GO:0004519//endonuclease activity;GO:0003676//nucleic acid binding;GO:0004519//endonuclease activity;	-
ENSCCRG00000000762	0	0	0	0	0	0	0	0	0	0	0	0	4	0.78333	7	1.35443	13	2.51614	15	1.96898	2	0.369759	7	1.51899	6	12331045	12333561	-	630	-	-	-	S	veNOG08711	-	-	-	-	-
ENSCCRG00000000765	0	0	0	0	0	0	0	0	0	0	0	0	0	0	0	0	0	0	0	0	0	0	0	0	3	14262275	14446060	-	498	-	-	K12567	Z	veNOG06654	-	-	-	-	-
ENSCCRG00000000766	0	0	0	0	13	1.56429	0	0	4	0.630916	0	0	0	0	0	0	0	0	0	0	0	0	0	0	8	415475	416289	+	645	-	GO:0004930;GO:0004984;GO:0007186;GO:0016021	K04257	T	veNOG06509;veNOG01888	-	GO:0007186//G protein-coupled receptor signaling pathway;	GO:0016021//integral component of membrane;	GO:0004930//G protein-coupled receptor activity;GO:0004984//olfactory receptor activity;	-
ENSCCRG00000000767	40	2.51262	73	5.90168	22	1.43607	116	8.59526	59	5.04825	82	5.71786	62	6.43332	68	6.97149	85	8.71705	27	1.8779	28	2.74287	40	4.59914	9	9738441	9748040	+	1189	rnmt	GO:0004482;GO:0005634;GO:0006370	K00565	A	veNOG06709	RNA (guanine-7-) methyltransferase [Source:NCBI gene;Acc:562801]	GO:0006370//7-methylguanosine mRNA capping;	GO:0005634//nucleus;	GO:0004482//mRNA (guanine-N7-)-methyltransferase activity;	ko03015(mRNA surveillance pathway)
ENSCCRG00000000768	0	0	0	0	0	0	0	0	0	0	0	0	0	0	0	0	0	0	0	0	0	0	0	0	6	12349006	12351277	+	1295	si:ch211-225p5.8	GO:0001518;GO:0006814;GO:0017080;GO:0001518;GO:0006814;GO:0017080	-	P	veNOG19430	sodium channel subunit beta-1-like [Source:NCBI gene;Acc:109059709]	GO:0006814//sodium ion transport;GO:0006814//sodium ion transport;	GO:0001518//voltage-gated sodium channel complex;GO:0001518//voltage-gated sodium channel complex;	GO:0017080//sodium channel regulator activity;GO:0017080//sodium channel regulator activity;	-
ENSCCRG00000000769	24	0.658523	19	0.670966	9	0.256618	10	0.323664	22	0.822253	9	0.27413	87	3.94327	57	2.55262	60	2.68779	102	3.09886	87	3.72272	58	2.91298	1	1291155	1293963	-	2722	FBXO48	GO:0005515	-	R	veNOG14024	F-box protein 48 [Source:HGNC Symbol;Acc:HGNC:33857]	-	-	GO:0005515//protein binding;	-
ENSCCRG00000000770	0	0	0	0	0	0	0	0	0	0	0	0	0	0	0	0	0	0	0	0	0	0	0	0	3	14284418	14285759	-	885	-	-	K12567	Z	veNOG06654	-	-	-	-	-
ENSCCRG00000000771	63	5.50974	225	25.3256	80	7.27052	104	10.729	332	39.5504	23	2.23291	118	17.0471	162	23.1236	151	21.5601	262	25.3708	217	29.5959	171	27.3739	4	9164870	9171276	+	854	cnpy1	-	-	R	veNOG17796	canopy FGF signaling regulator 1 [Source:NCBI gene;Acc:402819]	-	-	-	-
ENSCCRG00000000772	32	0.489353	19	0.373949	16	0.25426	30	0.541164	28	0.583248	0	0	22	0.555741	32	0.798681	24	0.599195	32	0.541831	26	0.620051	32	0.895721	8	17981963	18011113	-	4884	lrmp	-	-	U	veNOG09074	lymphoid-restricted membrane protein [Source:NCBI gene;Acc:567234]	-	-	-	-
ENSCCRG00000000773	12	0.283444	17	0.516799	58	1.42364	12	0.334351	68	2.18785	26	0.681731	161	6.28187	73	2.81423	112	4.31906	78	2.03996	64	2.35748	52	2.24822	1	5212903	5229208	-	3162	slc43a1b	GO:0055085	K08228	P	veNOG02921	solute carrier family 43 member 1b [Source:ZFIN;Acc:ZDB-GENE-070209-173]	GO:0055085//transmembrane transport;	-	-	-
ENSCCRG00000000774	0	0	0	0	0	0	0	0	3	0.0397351	12	0.129528	204	3.27671	5	0.0793508	20	0.317501	2	0.0215329	1	0.0151639	0	0	8	619893	645236	-	7681	fn1a	GO:0005515;GO:0005576	K05717	W	veNOG04827	fibronectin 1a [Source:ZFIN;Acc:ZDB-GENE-000426-1]	-	GO:0005576//extracellular region;	GO:0005515//protein binding;	ko04810(Regulation of actin cytoskeleton);ko04512(ECM-receptor interaction);ko04510(Focal adhesion)
ENSCCRG00000000775	32	0.572455	9	0.207215	62	1.15257	0	0	7	0.170574	24	0.476603	3	0.0886523	3	0.0875918	16	0.4673	16	0.316923	18	0.502164	32	1.04783	13	4643862	4663648	+	4175	mllt3	GO:0006355	K15187	K	veNOG09589	MLLT3 super elongation complex subunit [Source:ZFIN;Acc:ZDB-GENE-050417-356]	GO:0006355//regulation of transcription, DNA-templated;	-	-	-
ENSCCRG00000000776	0	0	0	0	0	0	0	0	0	0	0	0	0	0	0	0	0	0	0	0	0	0	0	0	9	9772726	9794891	+	1202	mc5r	GO:0004930;GO:0004977;GO:0007186;GO:0016021	K04203	T	veNOG00979	melanocortin receptor 5-like [Source:NCBI gene;Acc:109084204]	GO:0007186//G protein-coupled receptor signaling pathway;	GO:0016021//integral component of membrane;	GO:0004930//G protein-coupled receptor activity;GO:0004977//melanocortin receptor activity;	ko04080(Neuroactive ligand-receptor interaction)
ENSCCRG00000000777	128	3.01008	142	4.29777	359	8.77298	222	6.15822	205	6.56666	51	1.33135	304	11.8091	206	7.90652	334	12.8233	191	4.97328	133	4.87754	94	4.04618	8	12853986	12864191	+	3176	ppfibp1a	GO:0005515;GO:0005515;GO:0005515	-	R	veNOG00397	PPFIA binding protein 1a [Source:ZFIN;Acc:ZDB-GENE- 041210-298]	-	-	GO:0005515//protein binding;GO:0005515//protein binding;GO:0005515//protein binding;	-
ENSCCRG00000000778	0	0	5	0.069696	0	0	0	0	5	0.0737639	0	0	52	0.930318	23	0.406564	18	0.318279	1	0.011992	4	0.0675604	5	0.0991222	1	14026223	14068600	-	6896	ank2a	GO:0005515;GO:0007165;GO:0005515;GO:0007165;GO:0005515;GO:0007165	K10380	MT	opiNOG05557;veNOG01923	ankyrin 2a, neuronal [Source:ZFIN;Acc:ZDB-GENE- 111215-3]	GO:0007165//signal transduction;GO:0007165//signal transduction;GO:0007165//signal transduction;	-	GO:0005515//protein binding;GO:0005515//protein binding;GO:0005515//protein binding;	-
ENSCCRG00000000779	0	0	0	0	0	0	0	0	0	0	0	0	0	0	0	0	0	0	0	0	0	0	0	0	3	14326115	14330920	-	2325	-	GO:0005515	K12567	Z	veNOG06654	-	-	-	GO:0005515//protein binding;	-
ENSCCRG00000000780	90	2.84223	172	6.99089	97	3.18327	106	3.94873	138	5.93634	52	1.82295	65	3.39084	127	6.54593	65	3.35131	41	1.43365	79	3.89068	75	4.33539	1	9753816	9786216	-	2365	hsd17b12b	GO:0016491;GO:0016491;GO:0016491;GO:0016491;GO:0016491;GO:0016491	K10251	Q	veNOG07278	very-long-chain 3-oxoacyl-CoA reductase-B [Source:NCBI gene;Acc:109065190]	-	-	GO:0016491//oxidoreductase activity;GO:0016491//oxidoreductase activity;GO:0016491//oxidoreductase activity;GO:0016491//oxidoreductase activity;GO:0016491//oxidoreductase activity;GO:0016491//oxidoreductase activity;	ko01040(Biosynthesis of unsaturated fatty acids);ko00140(Steroid hormone biosynthesis);ko00062(Fatty acid elongation)
ENSCCRG00000000781	74	4.66403	127	10.302	133	8.71097	101	7.50907	195	16.7412	134	9.37537	77	8.01674	61	6.27495	235	24.1814	86	6.00164	69	6.78204	15	1.7305	6	12355453	12359036	-	1185	caspa	GO:0004197;GO:0006508;GO:0008234	K01370	D	opiNOG39697;veNOG08344	caspase a [Source:ZFIN;Acc:ZDB-GENE-000616-3]	GO:0006508//proteolysis;	-	GO:0004197//cysteine-type endopeptidase activity;GO:0008234//cysteine-type peptidase activity;	ko05132(Salmonella infection);ko04625(C-type lectin receptor signaling pathway);ko04623(Cytosolic DNA-sensing pathway);ko04621(NOD-like receptor signaling pathway);ko04217(Necroptosis)
ENSCCRG00000000782	0	0	0	0	0	0	0	0	0	0	0	0	6	0.584251	0	0	0	0	4	0.26108	0	0	0	0	4	9175943	9178922	-	1267	en2b	GO:0003677;GO:0005634;GO:0006355;GO:0007275;GO:0043565	K09319	K	veNOG00279	homeobox protein engrailed-2b [Source:NCBI gene;Acc:109111813]	GO:0006355//regulation of transcription, DNA-templated;GO:0007275//multicellular organism development;	GO:0005634//nucleus;	GO:0003677//DNA binding;GO:0043565//sequence-specific DNA binding;	-
ENSCCRG00000000783	12	0.29511	64	2.02568	12	0.306669	58	1.68254	36	1.20595	31	0.846289	131	5.32172	116	4.65599	158	6.34373	126	3.43096	66	2.53121	56	2.52082	1	5235317	5249814	-	3037	si:dkey-28b4.8	GO:0000166;GO:0005388;GO:0005524;GO:0005783;GO:0016021;GO:0070588	K05853	P	veNOG15632	si:dkey-28b4.8 [Source:ZFIN;Acc:ZDB-GENE-090501-2]	GO:0070588//calcium ion transmembrane transport;	GO:0005783//endoplasmic reticulum;GO:0016021//integral component of membrane;	GO:0000166//nucleotide binding;GO:0005388//P-type calcium transporter activity;GO:0005524//ATP binding;	ko04261(Adrenergic signaling in cardiomyocytes);ko04260(Cardiac muscle contraction);ko04020(Calcium signaling pathway)
ENSCCRG00000000784	0	0	0	0	0	0	0	0	0	0	0	0	0	0	0	0	0	0	0	0	0	0	1	0.211297	9	9825304	9827143	-	647	-	-	K05458	T	veNOG23646	pro-neuregulin-4, membrane-bound isoform-like [Source:NCBI gene;Acc:109084217]	-	-	-	ko04012(ErbB signaling pathway)
ENSCCRG00000000785	0	0	31	1.57166	6	0.24561	8	0.371736	32	1.71705	15	0.655926	47	3.05833	27	1.7359	87	5.59517	15	0.654249	43	2.64156	42	3.02837	3	10913757	10916075	-	1896	zgc:91890	GO:0005887;GO:0032217;GO:0032218	K14620	P	veNOG04950	solute carrier family 52, riboflavin transporter, member 3-B [Source:NCBI gene;Acc:109104656]	GO:0032218//riboflavin transport;	GO:0005887//integral component of plasma membrane;	GO:0032217//riboflavin transmembrane transporter activity;	-
ENSCCRG00000000786	0	0	0	0	12	0.504799	0	0	0	0	0	0	36	2.40731	9	0.594627	6	0.39654	25	1.12056	11	0.694426	9	0.666875	13	4825173	4842645	+	1845	-	GO:0000976;GO:0032922	-	S	veNOG03705	uncharacterized LOC109093034 [Source:NCBI gene;Acc:109093034]	GO:0032922//circadian regulation of gene expression;	-	GO:0000976//transcription cis-regulatory region binding;	-
ENSCCRG00000000787	0	0	3	0.283554	0	0	0	0	0	0	0	0	0	0	0	0	0	0	0	0	0	0	0	0	4	9201529	9203857	-	1017	-	GO:0004930;GO:0004993;GO:0005887;GO:0007186;GO:0016021	K04161	T	veNOG10133	-	GO:0007186//G protein-coupled receptor signaling pathway;	GO:0005887//integral component of plasma membrane;GO:0016021//integral component of membrane;	GO:0004930//G protein-coupled receptor activity;GO:0004993//G protein-coupled serotonin receptor activity;	ko04080(Neuroactive ligand-receptor interaction);ko04020(Calcium signaling pathway)
ENSCCRG00000000788	41	3.06833	33	3.17847	22	1.7109	49	4.32562	29	2.95623	103	8.55674	65	8.03541	128	15.6343	99	12.0959	41	3.39737	41	4.78501	68	9.31487	6	12370555	12375858	+	998	fli1b	GO:0005634;GO:0043565	K09436	K	KOG3806;veNOG12314	Fli-1 proto-oncogene, ETS transcription factor b [Source:ZFIN;Acc:ZDB-GENE-031114-3]	-	GO:0005634//nucleus;	GO:0043565//sequence-specific DNA binding;	-
ENSCCRG00000000789	1324	23.2019	2409	54.3323	1831	33.3433	2108	43.5753	1966	46.929	757	14.726	615	17.8027	565	16.1597	627	17.9385	858	16.6481	739	20.1958	455	14.5947	9	7298528	7310671	-	4262	ccnt2b	GO:0006351;GO:0006351;GO:0006351	K15188	D	veNOG18652;veNOG01472	cyclin-T2-like [Source:NCBI gene;Acc:109083318]	GO:0006351//transcription, DNA-templated;GO:0006351//transcription, DNA-templated;GO:0006351//transcription, DNA-templated;	-	-	-
ENSCCRG00000000790	0	0	0	0	0	0	0	0	0	0	0	0	0	0	0	0	0	0	0	0	0	0	0	0	3	14344945	14349128	-	2867	-	GO:0005515;GO:0005515;GO:0005515;GO:0005515	K12567	Z	veNOG06654	-	-	-	GO:0005515//protein binding;GO:0005515//protein binding;GO:0005515//protein binding;GO:0005515//protein binding;	-
ENSCCRG00000000791	26	1.14836	0	0	7	0.321283	5	0.260501	2	0.120325	0	0	38	2.77246	21	1.51382	47	3.38912	1	0.0489042	7	0.482152	3	0.242536	9	9985412	10039830	-	1691	SPNS2	GO:0055085	-	G	veNOG02009	protein spinster homolog 2-like [Source:NCBI gene;Acc:109079871]	GO:0055085//transmembrane transport;	-	-	-
ENSCCRG00000000792	0	0	0	0	0	0	0	0	0	0	0	0	1	0.0939638	1	0.0928398	2	0.185737	0	0	0	0	2	0.20824	8	18017358	18020032	+	1313	bcat1	GO:0003824;GO:0004084;GO:0009081;GO:0003824;GO:0004084;GO:0009081;GO:0003824;GO:0004084;GO:0009081	K00826	E	veNOG01058	branched chain amino-acid transaminase 1, cytosolic [Source:ZFIN;Acc:ZDB-GENE-030131-9358]	GO:0009081//branched-chain amino acid metabolic process;GO:0009081//branched-chain amino acid metabolic process;GO:0009081//branched-chain amino acid metabolic process;	-	GO:0003824//catalytic activity;GO:0004084//branched-chain-amino-acid transaminase activity;GO:0003824//catalytic activity;GO:0004084//branched-chain-amino-acid transaminase activity;GO:0003824//catalytic activity;GO:0004084//branched-chain-amino-acid transaminase activity;	ko00770(Pantothenate and CoA biosynthesis);ko00290(Valine, leucine and isoleucine biosynthesis);ko00280(Valine, leucine and isoleucine degradation);ko00270(Cysteine and methionine metabolism)
ENSCCRG00000000793	0	0	0	0	0	0	0	0	0	0	25	7.42912	28	12.3817	15	6.55369	12	5.24457	1	0.296405	2	0.83494	2	0.979995	4	9208274	9208905	+	279	-	-	K14972	TDKL	veNOG01415	-	-	-	-	-
ENSCCRG00000000794	1743	36.8574	1417	38.5642	1741	38.257	1897	47.3184	1403	40.4118	1192	27.9806	554	19.3515	578	19.9483	748	25.8234	1458	34.1371	897	29.5802	369	14.2825	3	17981469	17997645	-	3532	u2surp	GO:0003676;GO:0003723;GO:0006396;GO:0003676;GO:0003723;GO:0006396;GO:0003676;GO:0003723;GO:0006396	K12842	A	veNOG07916	U2 snRNP-associated SURP domain containing [Source:ZFIN;Acc:ZDB-GENE-070912-400]	GO:0006396//RNA processing;GO:0006396//RNA processing;GO:0006396//RNA processing;	-	GO:0003676//nucleic acid binding;GO:0003723//RNA binding;GO:0003676//nucleic acid binding;GO:0003723//RNA binding;GO:0003676//nucleic acid binding;GO:0003723//RNA binding;	ko03040(Spliceosome)
ENSCCRG00000000795	0	0	0	0	0	0	0	0	0	0	0	0	0	0	0	0	0	0	0	0	0	0	0	0	8	676806	679355	-	1209	mnx2a	GO:0003677	K08025	R	veNOG12830;opiNOG33553	motor neuron and pancreas homeobox 2a [Source:ZFIN;Acc:ZDB-GENE-040415-1]	-	-	GO:0003677//DNA binding;	-
ENSCCRG00000000796	50	4.84355	12	1.4961	15	1.50998	4	0.457076	14	1.84733	0	0	74	11.8414	53	8.37954	49	7.74951	31	3.32504	23	3.47459	38	6.73794	13	4888341	4893640	+	771	si:dkey-42i9.7	-	K10135	O	veNOG34238	si:dkey-42i9.7 [Source:ZFIN;Acc:ZDB-GENE-050208- 731]	-	-	-	ko04115(p53 signaling pathway)
ENSCCRG00000000797	0	0	0	0	0	0	0	0	0	0	0	0	0	0	0	0	0	0	0	0	0	0	0	0	1	5288937	5292367	-	1533	-	GO:0005515	-	R	veNOG06420	-	-	-	GO:0005515//protein binding;	-
ENSCCRG00000000798	0	0	0	0	0	0	0	0	0	0	0	0	0	0	1	0.0274361	6	0.164667	1	0.0186129	2	0.0524304	0	0	3	10926568	10939919	-	4443	macf1b	GO:0005509;GO:0005856;GO:0007010;GO:0008017;GO:0008092	K19827	Z	veNOG28359;veNOG01568	microtubule actin crosslinking factor 1b [Source:ZFIN;Acc:ZDB-GENE-100922-36]	GO:0007010//cytoskeleton organization;	GO:0005856//cytoskeleton;	GO:0005509//calcium ion binding;GO:0008017//microtubule binding;GO:0008092//cytoskeletal protein binding;	-
ENSCCRG00000000799	0	0	4	0.583458	5	0.588868	15	2.00534	0	0	0	0	1	0.187215	0	0	2	0.370064	0	0	0	0	0	0	6	12492085	12496924	+	659	scn1ba	GO:0001518;GO:0006814;GO:0017080	K04845	P	veNOG15826	sodium channel, voltage-gated, type I, beta a [Source:ZFIN;Acc:ZDB-GENE-060503-604]	GO:0006814//sodium ion transport;	GO:0001518//voltage-gated sodium channel complex;	GO:0017080//sodium channel regulator activity;	ko04261(Adrenergic signaling in cardiomyocytes)
ENSCCRG00000000800	0	0	0	0	0	0	0	0	0	0	0	0	0	0	0	0	0	0	0	0	0	0	0	0	4	9231017	9232343	+	480	fam183a	-	-	S	opiNOG31503;veNOG19240	family with sequence similarity 183 member A [Source:NCBI gene;Acc:109111895]	-	-	-	-
ENSCCRG00000000801	10	0.525598	11	0.744104	1	0.0546184	2	0.123999	4	0.286376	20	1.16691	5	0.434111	8	0.68627	27	2.31687	12	0.698356	23	1.88523	32	3.07861	9	10055273	10062443	-	1421	spns3	GO:0055085	-	G	veNOG02009	spinster homolog 3 (Drosophila) [Source:NCBI gene;Acc:568387]	GO:0055085//transmembrane transport;	-	-	-
ENSCCRG00000000802	0	0	2	0.192635	0	0	0	0	0	0	0	0	11	1.35984	2	0.244286	20	2.44361	0	0	0	0	6	0.8219	8	718030	722075	-	998	-	-	-	SR	veNOG33451;veNOG21564	-	-	-	-	-
ENSCCRG00000000804	0	0	0	0	0	0	0	0	0	0	0	0	0	0	0	0	0	0	0	0	0	0	0	0	1	5298020	5306014	-	3188	-	GO:0005515	-	SR	KOG4308;veNOG06420	-	-	-	GO:0005515//protein binding;	-
ENSCCRG00000000805	0	0	0	0	0	0	0	0	5	0.438136	0	0	0	0	2	0.209989	0	0	0	0	4	0.401289	0	0	8	723911	737503	-	1161	-	-	-	SR	opiNOG68707;veNOG21564	uncharacterized LOC109072841 [Source:NCBI gene;Acc:109072841]	-	-	-	-
ENSCCRG00000000806	0	0	0	0	0	0	0	0	0	0	0	0	7	0.51498	6	0.436131	15	1.09066	9	0.443812	3	0.208362	3	0.244561	13	4916841	4954927	-	1677	prmt3	GO:0006479;GO:0008168	K11436	OTK	veNOG03999	protein arginine methyltransferase 3 [Source:ZFIN;Acc:ZDB-GENE-041105-1]	GO:0006479//protein methylation;	-	GO:0008168//methyltransferase activity;	-
ENSCCRG00000000807	0	0	0	0	8	1.83157	0	0	5	1.50052	0	0	10	3.63936	36	12.945	9	3.23724	12	2.92733	11	3.7794	3	1.20982	8	786041	795821	-	339	mpped2a	-	-	R	veNOG09691	metallophosphoesterase domain containing 2a [Source:ZFIN;Acc:ZDB-GENE-050417-241]	-	-	-	-
ENSCCRG00000000808	0	0	0	0	0	0	0	0	0	0	0	0	0	0	0	0	0	0	0	0	0	0	0	0	6	12567228	12568839	-	639	-	-	-	-	-	-	-	-	-	-
ENSCCRG00000000809	0	0	0	0	0	0	0	0	0	0	0	0	0	0	0	0	0	0	0	0	0	0	0	0	1	5298920	5306014	-	3600	-	-	-	R	veNOG06420	-	-	-	-	-
ENSCCRG00000000810	0	0	0	0	16	0.480203	0	0	0	0	0	0	1	0.0477086	0	0	2	0.0943049	0	0	0	0	0	0	9	7312276	7343375	+	2586	tmem163b	GO:0006812;GO:0008324;GO:0016021;GO:0055085;GO:0006812;GO:0008324;GO:0016021;GO:0055085	-	S	veNOG08973	transmembrane protein 163-like [Source:NCBI gene;Acc:109083354]	GO:0006812//cation transport;GO:0055085//transmembrane transport;GO:0006812//cation transport;GO:0055085//transmembrane transport;	GO:0016021//integral component of membrane;GO:0016021//integral component of membrane;	GO:0008324//cation transmembrane transporter activity;GO:0008324//cation transmembrane transporter activity;	-
ENSCCRG00000000811	0	0	0	0	0	0	0	0	0	0	0	0	0	0	0	0	0	0	0	0	0	0	0	0	3	10932964	10941393	-	1752	-	GO:0005509;GO:0005515;GO:0005856;GO:0007010;GO:0008092	K19827	Z	veNOG28359;veNOG01568	-	GO:0007010//cytoskeleton organization;	GO:0005856//cytoskeleton;	GO:0005509//calcium ion binding;GO:0005515//protein binding;GO:0008092//cytoskeletal protein binding;	-
ENSCCRG00000000812	12	0.467528	50	2.50716	27	1.09314	2	0.091916	6	0.31842	0	0	63	4.05456	10	0.635882	32	2.03545	25	1.07847	27	1.64048	6	0.427885	13	4955705	4958802	-	1917	htatip2	-	K17290	T	veNOG12623	HIV-1 Tat interactive protein 2 [Source:ZFIN;Acc:ZDB-GENE-001219-1]	-	-	-	-
ENSCCRG00000000813	1	0.193994	41	10.2367	8	1.61273	18	4.11903	33	8.72016	0	0	18	5.76816	7	2.21634	22	6.96778	12	2.57757	5	1.51265	19	6.74669	11	2650447	2651602	+	385	zgc:163080	GO:0016020;GO:0016020	-	S	veNOG25021	transmembrane protein 14A-like [Source:NCBI gene;Acc:109091364]	-	GO:0016020//membrane;GO:0016020//membrane;	-	-
ENSCCRG00000000814	0	0	0	0	0	0	0	0	0	0	0	0	0	0	0	0	0	0	0	0	0	0	0	0	6	12571178	12572607	-	627	-	-	-	-	-	-	-	-	-	-
ENSCCRG00000000816	0	0	11	0.683498	0	0	0	0	0	0	0	0	0	0	0	0	0	0	1	0.0534564	0	0	5	0.441853	9	10073591	10078634	-	1547	-	-	-	T	veNOG25887;meNOG33262	-	-	-	-	-
ENSCCRG00000000817	0	0	0	0	0	0	12	3.8305	4	1.47442	0	0	2	0.894018	12	5.29994	0	0	6	1.79776	4	1.68803	2	0.990647	6	12706685	12706960	+	276	-	-	K00639	E	veNOG00010	-	-	-	-	ko00260(Glycine, serine and threonine metabolism)
ENSCCRG00000000818	0	0	0	0	0	0	0	0	0	0	0	0	0	0	0	0	0	0	0	0	0	0	0	0	13	5004427	5005618	+	990	-	GO:0005515	K10362	Z	veNOG02951;COG5022	-	-	-	GO:0005515//protein binding;	-
ENSCCRG00000000819	22	0.682078	53	2.11482	126	4.05945	38	1.38973	67	2.8295	23	0.791576	7	0.358498	12	0.607216	3	0.151851	46	1.5791	20	0.966992	15	0.851241	8	10511984	10522276	-	2409	pkp2	GO:0005515;GO:0098609	K12642	WT	veNOG07383	plakophilin 2 [Source:ZFIN;Acc:ZDB-GENE-041210- 167]	GO:0098609//cell-cell adhesion;	-	GO:0005515//protein binding;	-
ENSCCRG00000000820	0	0	0	0	29	0.67672	3	0.0794661	8	0.244703	12	0.299131	17	0.630597	2	0.0733004	17	0.623246	33	0.820506	4	0.140077	19	0.780961	1	5329018	5344783	-	3326	slc43a1b	GO:0055085;GO:0055085	K08228	P	veNOG02921	solute carrier family 43 member 1b [Source:ZFIN;Acc:ZDB-GENE-070209-173]	GO:0055085//transmembrane transport;GO:0055085//transmembrane transport;	-	-	-
ENSCCRG00000000822	0	0	0	0	0	0	0	0	0	0	0	0	0	0	0	0	0	0	0	0	0	0	0	0	3	10949091	10954617	-	1452	-	GO:0005515;GO:0005856;GO:0007010;GO:0008092	K19827	ZS	veNOG20780;veNOG01568	-	GO:0007010//cytoskeleton organization;	GO:0005856//cytoskeleton;	GO:0005515//protein binding;GO:0008092//cytoskeletal protein binding;	-
ENSCCRG00000000823	0	0	0	0	0	0	0	0	0	0	0	0	0	0	2	0.113818	0	0	0	0	2	0.108753	0	0	13	5036957	5058727	-	2142	-	-	-	R	veNOG26618;veNOG26678	-	-	-	-	-
ENSCCRG00000000824	791	59.856	1128	109.857	972	76.4333	1657	147.907	1368	141.007	1452	121.969	2804	350.498	1802	222.555	2662	328.869	2995	250.94	3056	360.633	3373	467.194	11	2651512	2653261	-	987	-	GO:0004364;GO:0005515	K00799	O	veNOG00629	glutathione S-transferase 3-like [Source:NCBI gene;Acc:109091363]	-	-	GO:0004364//glutathione transferase activity;GO:0005515//protein binding;	ko00983(Drug metabolism - other enzymes);ko00982(Drug metabolism - cytochrome P450);ko00980(Metabolism of xenobiotics by cytochrome P450);ko00480(Glutathione metabolism)
ENSCCRG00000000825	0	0	0	0	0	0	0	0	0	0	1	0.0329265	0	0	1	0.0484109	3	0.145277	3	0.098527	1	0.0462566	0	0	9	10149694	10152568	+	2518	-	-	-	SR	euNOG26860;KOG4308;opiNOG28540;opiNOG72831;opiNOG13257	-	-	-	-	-
ENSCCRG00000000826	0	0	0	0	0	0	0	0	15	0.550714	0	0	12	0.534281	0	0	15	0.660066	1	0.0298437	0	0	1	0.0493357	3	10969350	10974161	-	2771	-	GO:0015074	-	SR	opiNOG38909;veNOG27952;opiNOG55381;veNOG22685	-	GO:0015074//DNA integration;	-	-	-
ENSCCRG00000000827	1	0.0731514	0	0	6	0.456099	0	0	6	0.597856	0	0	33	3.98762	21	2.50722	29	3.46342	7	0.566973	6	0.684471	3	0.401692	9	10167430	10168704	-	1021	si:ch211-145b13.6	GO:0003956;GO:0006471	K19977	R	veNOG24331	si:ch211-145b13.6 [Source:ZFIN;Acc:ZDB-GENE-090313- 36]	GO:0006471//protein ADP-ribosylation;	-	GO:0003956//NAD(P)+-protein-arginine ADP-ribosyltransferase activity;	-
ENSCCRG00000000828	31	2.19046	0	0	0	0	3	0.250051	17	1.63623	0	0	24	2.80131	10	1.15325	12	1.38433	2	0.156475	3	0.33058	1	0.129337	13	5062530	5075827	-	1057	nck2b	GO:0005515	K19862	T	veNOG00906	NCK adaptor protein 2b [Source:ZFIN;Acc:ZDB-GENE- 040801-235]	-	-	GO:0005515//protein binding;	ko04012(ErbB signaling pathway)
ENSCCRG00000000829	0	0	0	0	13	3.17285	0	0	0	0	0	0	0	0	0	0	2	0.766894	9	2.34048	3	1.09881	0	0	11	2654868	2656079	+	318	-	GO:0006281	K03509	L	veNOG08271	-	GO:0006281//DNA repair;	-	-	ko03460(Fanconi anemia pathway)
ENSCCRG00000000830	0	0	0	0	0	0	0	0	0	0	0	0	0	0	0	0	0	0	0	0	0	0	0	0	9	10189098	10190963	-	1346	rxfp3.2b	GO:0004930;GO:0007186;GO:0016021;GO:0004930;GO:0007186;GO:0016021	K08397	R	veNOG14342;veNOG03269	relaxin family peptide receptor 3.2b [Source:ZFIN;Acc:ZDB-GENE-050208-346]	GO:0007186//G protein-coupled receptor signaling pathway;GO:0007186//G protein-coupled receptor signaling pathway;	GO:0016021//integral component of membrane;GO:0016021//integral component of membrane;	GO:0004930//G protein-coupled receptor activity;GO:0004930//G protein-coupled receptor activity;	ko04080(Neuroactive ligand-receptor interaction)
ENSCCRG00000000831	86	1.92194	40	1.1505	53	1.23084	33	0.869943	54	1.64384	257	6.37571	197	7.27252	205	7.47732	208	7.58909	47	1.163	63	2.19565	124	5.0724	3	10983699	11003504	-	3342	dennd4c	GO:0005515	K20163	T	veNOG04734	DENN/MADD domain containing 4C [Source:ZFIN;Acc:ZDB-GENE-120727-13]	-	-	GO:0005515//protein binding;	-
ENSCCRG00000000832	265	10.461	218	11.0757	279	11.445	501	23.3292	285	15.3248	231	10.1226	17	1.10854	42	2.70599	122	7.86269	12	0.524505	6	0.369368	19	1.37287	6	12709263	12714387	+	1892	mcm5	GO:0003688;GO:0005524;GO:0005634;GO:0006270;GO:0042555;GO:0003688;GO:0005524;GO:0005634;GO:0006270;GO:0042555;GO:0003688;GO:0005524;GO:0005634;GO:0006270;GO:0042555	K02209	L	veNOG14370	minichromosome maintenance complex component 5 [Source:ZFIN;Acc:ZDB-GENE-021209-1]	GO:0006270//DNA replication initiation;GO:0006270//DNA replication initiation;GO:0006270//DNA replication initiation;	GO:0005634//nucleus;GO:0042555//MCM complex;GO:0005634//nucleus;GO:0042555//MCM complex;GO:0005634//nucleus;GO:0042555//MCM complex;	GO:0003688//DNA replication origin binding;GO:0005524//ATP binding;GO:0003688//DNA replication origin binding;GO:0005524//ATP binding;GO:0003688//DNA replication origin binding;GO:0005524//ATP binding;	ko04110(Cell cycle);ko03030(DNA replication)
ENSCCRG00000000834	0	0	0	0	0	0	0	0	0	0	0	0	0	0	0	0	0	0	0	0	0	0	0	0	11	2676389	2677729	+	1341	-	-	-	R	veNOG16566;fiNOG17721	-	-	-	-	-
ENSCCRG00000000835	0	0	0	0	0	0	0	0	0	0	0	0	0	0	0	0	0	0	0	0	0	0	1	0.0442568	13	5126666	5263515	+	3089	dbx1a	GO:0003677;GO:0006355;GO:0021515;GO:0043565;GO:0003677;GO:0006355;GO:0043565;GO:0003677;GO:0006355;GO:0043565;GO:0003677;GO:0006355;GO:0043565;GO:0003677;GO:0006355;GO:0043565;GO:0003677;GO:0006355;GO:0043565	-	K	veNOG05254	homeobox protein DBX1-A [Source:NCBI gene;Acc:109093539]	GO:0006355//regulation of transcription, DNA-templated;GO:0021515//cell differentiation in spinal cord;GO:0006355//regulation of transcription, DNA-templated;GO:0006355//regulation of transcription, DNA-templated;GO:0006355//regulation of transcription, DNA-templated;GO:0006355//regulation of transcription, DNA-templated;GO:0006355//regulation of transcription, DNA-templated;	-	GO:0003677//DNA binding;GO:0043565//sequence-specific DNA binding;GO:0003677//DNA binding;GO:0043565//sequence-specific DNA binding;GO:0003677//DNA binding;GO:0043565//sequence-specific DNA binding;GO:0003677//DNA binding;GO:0043565//sequence-specific DNA binding;GO:0003677//DNA binding;GO:0043565//sequence-specific DNA binding;GO:0003677//DNA binding;GO:0043565//sequence-specific DNA binding;	-
ENSCCRG00000000836	21	1.65447	4	0.405589	0	0	7	0.650538	5	0.536578	0	0	6	0.780851	3	0.385755	8	1.029	1	0.0872332	3	0.368589	2	0.288416	11	2679978	2681272	+	948	OTOR	GO:0005515;GO:0005515	-	T	veNOG21132	otoraplin [Source:NCBI gene;Acc:109091846]	-	-	GO:0005515//protein binding;GO:0005515//protein binding;	-
ENSCCRG00000000837	24	0.464499	61	1.51946	36	0.724038	31	0.707734	45	1.18634	149	3.2012	210	6.71382	318	10.045	450	14.219	168	3.60018	146	4.40664	255	9.03366	1	1296482	1327941	+	3859	bmp1a	GO:0004222;GO:0005509;GO:0006508;GO:0008237;GO:0004222;GO:0005509;GO:0006508;GO:0008237;GO:0004222;GO:0005509;GO:0006508;GO:0008237;GO:0004222;GO:0005509;GO:0006508;GO:0008237;GO:0004222;GO:0005509;GO:0006508;GO:0008237;GO:0004222;GO:0005509;GO:0006508;GO:0008237;GO:0004222;GO:0005509;GO:0006508;GO:0008237;GO:0004222;GO:0005509;GO:0006508;GO:0008237;GO:0004222;GO:0005509;GO:0006508;GO:0008237	K05502	O	veNOG05050	bone morphogenetic protein 1a [Source:ZFIN;Acc:ZDB- GENE-060818-1]	GO:0006508//proteolysis;GO:0006508//proteolysis;GO:0006508//proteolysis;GO:0006508//proteolysis;GO:0006508//proteolysis;GO:0006508//proteolysis;GO:0006508//proteolysis;GO:0006508//proteolysis;GO:0006508//proteolysis;	-	GO:0004222//metalloendopeptidase activity;GO:0005509//calcium ion binding;GO:0008237//metallopeptidase activity;GO:0004222//metalloendopeptidase activity;GO:0005509//calcium ion binding;GO:0008237//metallopeptidase activity;GO:0004222//metalloendopeptidase activity;GO:0005509//calcium ion binding;GO:0008237//metallopeptidase activity;GO:0004222//metalloendopeptidase activity;GO:0005509//calcium i…	-
ENSCCRG00000000838	14	2.32361	0	0	0	0	0	0	2	0.452156	0	0	9	2.46749	6	1.62531	10	2.70969	2	0.367542	9	2.32948	8	2.43039	11	2692906	2701356	+	450	-	GO:0006812;GO:0006814;GO:0006885;GO:0015299;GO:0015385;GO:0016021	K12041	P	veNOG10041	-	GO:0006812//cation transport;GO:0006814//sodium ion transport;GO:0006885//regulation of pH;	GO:0016021//integral component of membrane;	GO:0015299//solute:proton antiporter activity;GO:0015385//sodium:proton antiporter activity;	ko04260(Cardiac muscle contraction)
ENSCCRG00000000839	8	0.209502	9	0.303339	0	0	0	0	13	0.46373	0	0	8	0.346071	1	0.0427415	4	0.171019	8	0.231969	5	0.204197	5	0.239673	3	11049386	11054469	+	2852	-	-	-	R	veNOG29789;veNOG05562	-	-	-	-	-
ENSCCRG00000000840	33	3.84507	52	7.79795	25	3.02702	29	3.98587	128	20.3153	14	1.81081	6	1.15483	0	0	9	1.71205	6	0.774075	16	2.90731	0	0	8	18049236	18050906	+	641	pmch	GO:0007268;GO:0030354	K05229	TR	veNOG25409;veNOG10998	pro-melanin-concentrating hormone [Source:ZFIN;Acc:ZDB-GENE-041210-150]	GO:0007268//chemical synaptic transmission;	-	GO:0030354//melanin-concentrating hormone activity;	ko04080(Neuroactive ligand-receptor interaction)
ENSCCRG00000000841	0	0	0	0	19	1.19308	0	0	1	0.08231	0	0	14	1.39745	29	2.86008	21	2.07173	3	0.200721	3	0.282704	9	0.995456	11	2708366	2709915	-	1236	chst7	GO:0008146	K04743	G	veNOG11274	carbohydrate (N-acetylglucosamine 6-O) sulfotransferase 7 [Source:ZFIN;Acc:ZDB-GENE-131121-150]	-	-	GO:0008146//sulfotransferase activity;	ko00532(Glycosaminoglycan biosynthesis - chondroitin sulfate / dermatan sulfate)
ENSCCRG00000000842	426	2.28176	597	4.11549	308	1.71434	310	1.95865	636	4.64024	374	2.22375	615	5.44143	384	3.35693	621	5.43046	241	1.42929	192	1.60378	160	1.56867	13	10121514	10167117	+	13944	herc1	GO:0004842;GO:0005515;GO:0004842;GO:0005515;GO:0004842;GO:0005515	K10594	S	veNOG05742	HECT and RLD domain containing E3 ubiquitin protein ligase family member 1 [Source:ZFIN;Acc:ZDB-GENE-030131- 8542]	-	-	GO:0004842//ubiquitin-protein transferase activity;GO:0005515//protein binding;GO:0004842//ubiquitin-protein transferase activity;GO:0005515//protein binding;GO:0004842//ubiquitin-protein transferase activity;GO:0005515//protein binding;	ko04120(Ubiquitin mediated proteolysis)
ENSCCRG00000000843	688	23.3781	801	35.03	475	16.7726	829	33.2284	741	34.2974	964	36.3623	976	54.7832	1602	88.8451	1430	79.3306	772	29.0455	889	47.109	855	53.1786	3	14356805	14369787	-	2198	tfg	GO:0005515;GO:0006888;GO:0042802;GO:0048208;GO:0005515;GO:0006888;GO:0042802;GO:0048208	K09292	T	veNOG04187	protein TFG-like [Source:NCBI gene;Acc:109105219]	GO:0006888//endoplasmic reticulum to Golgi vesicle-mediated transport;GO:0048208//COPII vesicle coating;GO:0006888//endoplasmic reticulum to Golgi vesicle-mediated transport;GO:0048208//COPII vesicle coating;	-	GO:0005515//protein binding;GO:0042802//identical protein binding;GO:0005515//protein binding;GO:0042802//identical protein binding;	-
ENSCCRG00000000844	58	2.59549	98	5.64423	120	5.58031	103	5.43706	179	10.9111	30	1.49028	1	0.0739212	16	1.16859	1	0.0730594	7	0.346842	15	1.0468	7	0.573377	8	18051263	18070213	-	1669	parpbp	GO:2000042	-	L	veNOG05351	PARP1 binding protein [Source:NCBI gene;Acc:678635]	GO:2000042//negative regulation of double-strand break repair via homologous recombination;	-	-	-
ENSCCRG00000000845	36	1.04784	6	0.224765	20	0.604932	17	0.583681	17	0.674005	0	0	13	0.625046	11	0.522558	0	0	2	0.064456	13	0.590087	5	0.266386	9	7377947	7414361	+	2566	cpne4a	-	-	T	veNOG00048	copine-4-like [Source:NCBI gene;Acc:109083336]	-	-	-	-
ENSCCRG00000000846	0	0	0	0	0	0	0	0	0	0	0	0	1	0.150091	0	0	1	0.148341	2	0.201209	5	0.70848	5	0.831565	6	18791960	18793076	-	822	cldn23a	GO:0005198;GO:0005923;GO:0016021	K06087	R	veNOG14333	claudin 23a [Source:ZFIN;Acc:ZDB-GENE-091204-28]	-	GO:0005923//bicellular tight junction;GO:0016021//integral component of membrane;	GO:0005198//structural molecule activity;	ko04530(Tight junction);ko04514(Cell adhesion molecules)
ENSCCRG00000000847	0	0	0	0	2	0.095996	0	0	0	0	0	0	2	0.152597	0	0	0	0	0	0	0	0	0	0	3	11069224	11075344	+	1617	pcyt1ba	GO:0003824;GO:0009058;GO:0003824;GO:0009058	K00968	I	veNOG02906	choline-phosphate cytidylyltransferase B-like [Source:NCBI gene;Acc:109104589]	GO:0009058//biosynthetic process;GO:0009058//biosynthetic process;	-	GO:0003824//catalytic activity;GO:0003824//catalytic activity;	ko00564(Glycerophospholipid metabolism);ko00440(Phosphonate and phosphinate metabolism)
ENSCCRG00000000848	45	0.838976	36	0.863826	63	1.22057	45	0.989657	48	1.21899	22	0.455317	109	3.35692	68	2.06917	86	2.6177	36	0.743159	38	1.10485	37	1.26267	11	2710994	2721422	+	4006	tubgcp5	GO:0000226;GO:0000922;GO:0005815;GO:0007020;GO:0043015;GO:0000226;GO:0000922;GO:0005815;GO:0007020;GO:0043015	K16572	Z	veNOG03841	tubulin, gamma complex associated protein 5 [Source:ZFIN;Acc:ZDB-GENE-050522-344]	GO:0000226//microtubule cytoskeleton organization;GO:0007020//microtubule nucleation;GO:0000226//microtubule cytoskeleton organization;GO:0007020//microtubule nucleation;	GO:0000922//spindle pole;GO:0005815//microtubule organizing center;GO:0000922//spindle pole;GO:0005815//microtubule organizing center;	GO:0043015//gamma-tubulin binding;GO:0043015//gamma-tubulin binding;	-
ENSCCRG00000000849	5	0.102368	13	0.34255	4	0.0851018	4	0.0966025	5	0.13944	0	0	29	0.980773	20	0.668304	15	0.501382	13	0.294699	11	0.351211	12	0.449702	1	5352450	5378008	-	3648	si:dkey-28b4.8	GO:0000166;GO:0005388;GO:0005524;GO:0005783;GO:0016021;GO:0070588;GO:0000166;GO:0005388;GO:0005524;GO:0005783;GO:0016021;GO:0070588;GO:0000166;GO:0005388;GO:0005524;GO:0005783;GO:0016021;GO:0070588;GO:0000166;GO:0005388;GO:0005524;GO:0005783;GO:0016021;GO:0070588;GO:0000166;GO:0005388;GO:0005524;GO:0005783;GO:0016021;GO:0070588;GO:0000166;GO:0005388;GO:0005524;GO:0005783;GO:0016021;GO:0070588;GO:…	K05853	P	veNOG15632	si:dkey-28b4.8 [Source:ZFIN;Acc:ZDB-GENE-090501-2]	GO:0070588//calcium ion transmembrane transport;GO:0070588//calcium ion transmembrane transport;GO:0070588//calcium ion transmembrane transport;GO:0070588//calcium ion transmembrane transport;GO:0070588//calcium ion transmembrane transport;GO:0070588//calcium ion transmembrane transport;GO:0070588//calcium ion transmembrane transport;GO:0070588//calcium ion transmembrane transport;GO:0070588//cal…	GO:0005783//endoplasmic reticulum;GO:0016021//integral component of membrane;GO:0005783//endoplasmic reticulum;GO:0016021//integral component of membrane;GO:0005783//endoplasmic reticulum;GO:0016021//integral component of membrane;GO:0005783//endoplasmic reticulum;GO:0016021//integral component of membrane;GO:0005783//endoplasmic reticulum;GO:0016021//integral component of membrane;GO:0005783//en…	GO:0000166//nucleotide binding;GO:0005388//P-type calcium transporter activity;GO:0005524//ATP binding;GO:0000166//nucleotide binding;GO:0005388//P-type calcium transporter activity;GO:0005524//ATP binding;GO:0000166//nucleotide binding;GO:0005388//P-type calcium transporter activity;GO:0005524//ATP binding;GO:0000166//nucleotide binding;GO:0005388//P-type calcium transporter activity;GO:0005524/…	ko04261(Adrenergic signaling in cardiomyocytes);ko04260(Cardiac muscle contraction);ko04020(Calcium signaling pathway)
ENSCCRG00000000850	68	1.01534	82	1.57581	69	1.07063	14	0.246585	128	2.60338	12	0.198902	160	3.9464	206	5.02022	85	2.07209	122	2.017	93	2.16555	89	2.43245	8	10523763	10557764	+	5002	dennd5b	GO:0005515;GO:0005515;GO:0005515;GO:0005515;GO:0005515;GO:0005515;GO:0005515	K20164	T	veNOG04011	DENN/MADD domain containing 5B [Source:NCBI gene;Acc:323528]	-	-	GO:0005515//protein binding;GO:0005515//protein binding;GO:0005515//protein binding;GO:0005515//protein binding;GO:0005515//protein binding;GO:0005515//protein binding;GO:0005515//protein binding;	-
ENSCCRG00000000851	213	29.9594	246	44.5323	131	19.1474	323	53.5909	292	55.9448	192	29.9784	299	69.4707	144	33.0573	393	90.2466	767	119.451	756	165.828	258	66.4237	3	14374740	14377277	+	531	si:dkey-42i9.4	-	K14443	T	veNOG20821	protein BTG1-like [Source:NCBI gene;Acc:109105243]	-	-	-	ko03018(RNA degradation)
ENSCCRG00000000852	0	0	0	0	0	0	1	0.150601	10	1.73906	0	0	8	1.68717	8	1.66699	9	1.87594	13	1.83771	3	0.597304	13	3.03799	6	18794641	18796294	-	585	cldn23b	GO:0005198;GO:0005923;GO:0016021	K06087	R	veNOG14333	claudin 23b [Source:ZFIN;Acc:ZDB-GENE-141216-471]	-	GO:0005923//bicellular tight junction;GO:0016021//integral component of membrane;	GO:0005198//structural molecule activity;	ko04530(Tight junction);ko04514(Cell adhesion molecules)
ENSCCRG00000000853	43	13.3815	107	42.8556	21	6.79112	85	31.2026	32	13.5647	57	19.6909	438	225.158	204	103.614	529	268.768	123	42.3822	136	66.002	306	174.304	6	18801683	18802093	+	240	-	-	-	S	veNOG11460	-	-	-	-	-
ENSCCRG00000000854	2	0.0249708	0	0	6	0.0778463	5	0.0736388	4	0.0680275	0	0	5	0.103121	16	0.326041	19	0.387293	4	0.0552972	3	0.0584123	1	0.0228535	8	824181	846119	-	5982	fn1a	GO:0005515;GO:0005576;GO:0005515;GO:0005576;GO:0005515;GO:0005576	K05717	W	veNOG04827	fibronectin 1a [Source:ZFIN;Acc:ZDB-GENE-000426-1]	-	GO:0005576//extracellular region;GO:0005576//extracellular region;GO:0005576//extracellular region;	GO:0005515//protein binding;GO:0005515//protein binding;GO:0005515//protein binding;	ko04810(Regulation of actin cytoskeleton);ko04512(ECM-receptor interaction);ko04510(Focal adhesion)
ENSCCRG00000000855	113	1.44664	34	0.560206	9	0.119732	37	0.558751	3	0.052315	122	1.73378	115	2.43196	135	2.82076	52	1.08685	26	0.36855	20	0.399294	19	0.445231	9	10240698	10272450	-	5834	zzef1	GO:0005509;GO:0008270;GO:0008270	-	R	veNOG05879	zinc finger, ZZ-type with EF hand domain 1 [Source:ZFIN;Acc:ZDB-GENE-041222-2]	-	-	GO:0005509//calcium ion binding;GO:0008270//zinc ion binding;GO:0008270//zinc ion binding;	-
ENSCCRG00000000856	213	13.0934	282	22.3104	207	13.2229	342	24.7989	306	25.6222	206	14.057	97	9.84965	89	8.9292	104	10.4373	76	5.17282	50	4.79318	71	7.98878	8	18071277	18082479	+	1215	nup37	GO:0005515;GO:0031080;GO:0005515;GO:0031080;GO:0005515;GO:0031080;GO:0005515;GO:0031080	K14302	R	veNOG11675	nucleoporin 37 [Source:NCBI gene;Acc:109077466]	-	GO:0031080//nuclear pore outer ring;GO:0031080//nuclear pore outer ring;GO:0031080//nuclear pore outer ring;GO:0031080//nuclear pore outer ring;	GO:0005515//protein binding;GO:0005515//protein binding;GO:0005515//protein binding;GO:0005515//protein binding;	ko03013(Nucleocytoplasmic transport)
ENSCCRG00000000857	0	0	0	0	0	0	0	0	0	0	0	0	0	0	0	0	0	0	0	0	0	0	0	0	6	18881418	18885995	-	441	-	-	K16353	T	veNOG01380	-	-	-	-	-
ENSCCRG00000000858	0	0	0	0	0	0	0	0	0	0	8	0.0715658	1	0.0133119	3	0.0394579	7	0.0920968	0	0	0	0	1	0.0147507	4	9246228	9314027	+	9268	PIEZO2	GO:0008381;GO:0016021;GO:0008381;GO:0016021;GO:0008381;GO:0016021;GO:0008381;GO:0016021	-	S	veNOG11268	piezo type mechanosensitive ion channel component 2 [Source:HGNC Symbol;Acc:HGNC:26270]	-	GO:0016021//integral component of membrane;GO:0016021//integral component of membrane;GO:0016021//integral component of membrane;GO:0016021//integral component of membrane;	GO:0008381//mechanosensitive ion channel activity;GO:0008381//mechanosensitive ion channel activity;GO:0008381//mechanosensitive ion channel activity;GO:0008381//mechanosensitive ion channel activity;	-
ENSCCRG00000000860	112	4.17832	66	3.16895	112	4.34198	111	4.88475	87	4.42106	10	0.414131	83	5.11492	50	3.04442	68	4.14169	53	2.18928	29	1.68719	30	2.04859	3	14379689	14394892	+	2002	ippk	GO:0005524;GO:0035299;GO:0005524;GO:0035299;GO:0005524;GO:0035299;GO:0005524;GO:0035299	K10572	T	veNOG11607	inositol 1,3,4,5,6-pentakisphosphate 2-kinase [Source:NCBI gene;Acc:541511]	-	-	GO:0005524//ATP binding;GO:0035299//inositol pentakisphosphate 2-kinase activity;GO:0005524//ATP binding;GO:0035299//inositol pentakisphosphate 2-kinase activity;GO:0005524//ATP binding;GO:0035299//inositol pentakisphosphate 2-kinase activity;GO:0005524//ATP binding;GO:0035299//inositol pentakisphosphate 2-kinase activity;	ko04070(Phosphatidylinositol signaling system);ko00562(Inositol phosphate metabolism)
ENSCCRG00000000861	0	0	0	0	0	0	0	0	0	0	21	0.491833	0	0	0	0	2	0.0688905	0	0	0	0	0	0	6	18928524	18937635	+	3540	-	GO:0005509;GO:0005515	-	T	opiNOG04108;veNOG06000;veNOG28207	-	-	-	GO:0005509//calcium ion binding;GO:0005515//protein binding;	-
ENSCCRG00000000862	0	0	0	0	0	0	0	0	0	0	0	0	1	0.116832	0	0	0	0	0	0	0	0	2	0.258919	6	18941167	18944885	+	1056	-	GO:0005515	-	OT	veNOG17858;veNOG16156	-	-	-	GO:0005515//protein binding;	-
ENSCCRG00000000863	0	0	34	1.18372	5	0.140552	13	0.41482	7	0.257931	12	0.360343	99	4.42378	44	1.94261	96	4.23972	36	1.07827	27	1.13901	24	1.18835	3	11089622	11103095	+	2761	ror2	GO:0004672;GO:0005515;GO:0005524;GO:0006468;GO:0004672;GO:0005515;GO:0005524;GO:0006468;GO:0004672;GO:0005515;GO:0005524;GO:0006468;GO:0004672;GO:0005515;GO:0005524;GO:0006468	K05123	T	veNOG11591	receptor tyrosine kinase-like orphan receptor 2 [Source:ZFIN;Acc:ZDB-GENE-060427-5]	GO:0006468//protein phosphorylation;GO:0006468//protein phosphorylation;GO:0006468//protein phosphorylation;GO:0006468//protein phosphorylation;	-	GO:0004672//protein kinase activity;GO:0005515//protein binding;GO:0005524//ATP binding;GO:0004672//protein kinase activity;GO:0005515//protein binding;GO:0005524//ATP binding;GO:0004672//protein kinase activity;GO:0005515//protein binding;GO:0005524//ATP binding;GO:0004672//protein kinase activity;GO:0005515//protein binding;GO:0005524//ATP binding;	ko04310(Wnt signaling pathway)
ENSCCRG00000000864	0	0	1	0.118672	0	0	1	0.108767	0	0	0	0	0	0	0	0	0	0	4	0.40838	18	2.58832	0	0	6	18975451	18976260	-	810	cldn23a	GO:0005198;GO:0005923;GO:0016021	K06087	R	veNOG14333	claudin-23-like [Source:NCBI gene;Acc:109063102]	-	GO:0005923//bicellular tight junction;GO:0016021//integral component of membrane;	GO:0005198//structural molecule activity;	ko04530(Tight junction);ko04514(Cell adhesion molecules)
ENSCCRG00000000865	0	0	5	0.731543	0	0	2	0.268193	0	0	0	0	5	0.938923	45	8.34922	12	2.22715	2	0.251741	2	0.354564	12	2.49697	6	18978435	18979275	-	657	cldn23b	GO:0005198;GO:0005923;GO:0016021	K06087	R	veNOG14333	claudin 23b [Source:ZFIN;Acc:ZDB-GENE-141216-471]	-	GO:0005923//bicellular tight junction;GO:0016021//integral component of membrane;	GO:0005198//structural molecule activity;	ko04530(Tight junction);ko04514(Cell adhesion molecules)
ENSCCRG00000000866	91	0.949506	250	3.35725	145	1.57221	186	2.28931	165	2.34511	104	1.2046	224	3.86084	170	2.89505	152	2.58931	174	2.01024	137	2.22925	103	1.96718	2	1949205	1999274	+	7158	DOCK7	GO:0005085;GO:0007264;GO:0005085;GO:0007264;GO:0005085;GO:0007264;GO:0005085;GO:0007264;GO:0005085;GO:0007264;GO:0005085;GO:0007264;GO:0005085;GO:0007264;GO:0005085;GO:0007264;GO:0005085;GO:0007264;GO:0005085;GO:0007264	-	T	veNOG00059	dedicator of cytokinesis 7 [Source:HGNC Symbol;Acc:HGNC:19190]	GO:0007264//small GTPase mediated signal transduction;GO:0007264//small GTPase mediated signal transduction;GO:0007264//small GTPase mediated signal transduction;GO:0007264//small GTPase mediated signal transduction;GO:0007264//small GTPase mediated signal transduction;GO:0007264//small GTPase mediated signal transduction;GO:0007264//small GTPase mediated signal transduction;GO:0007264//small GTP…	-	GO:0005085//guanyl-nucleotide exchange factor activity;GO:0005085//guanyl-nucleotide exchange factor activity;GO:0005085//guanyl-nucleotide exchange factor activity;GO:0005085//guanyl-nucleotide exchange factor activity;GO:0005085//guanyl-nucleotide exchange factor activity;GO:0005085//guanyl-nucleotide exchange factor activity;GO:0005085//guanyl-nucleotide exchange factor activity;GO:0005085//gu…	-
ENSCCRG00000000867	0	0	1	0.0838784	0	0	0	0	0	0	0	0	2	0.215313	5	0.531844	6	0.638409	5	0.360807	0	0	0	0	1	5377327	5379069	-	1146	-	-	K03505	L	veNOG23246	-	-	-	-	ko03440(Homologous recombination);ko03430(Mismatch repair);ko03420(Nucleotide excision repair);ko03410(Base excision repair);ko03030(DNA replication)
ENSCCRG00000000868	41	0.99325	5	0.155895	0	0	0	0	4	0.131995	0	0	1	0.0400177	3	0.118617	0	0	1	0.0268236	0	0	0	0	6	18984763	18999280	+	3083	zgc:101783	GO:0045721;GO:0045721;GO:0045721;GO:0045721;GO:0045721;GO:0045721	-	S	veNOG02440	protein FAM3C-like [Source:NCBI gene;Acc:109063152]	GO:0045721//negative regulation of gluconeogenesis;GO:0045721//negative regulation of gluconeogenesis;GO:0045721//negative regulation of gluconeogenesis;GO:0045721//negative regulation of gluconeogenesis;GO:0045721//negative regulation of gluconeogenesis;GO:0045721//negative regulation of gluconeogenesis;	-	-	-
ENSCCRG00000000869	0	0	0	0	0	0	0	0	0	0	0	0	7	0.586301	3	0.248266	10	0.827809	0	0	2	0.158146	0	0	3	14407684	14411225	+	1473	-	GO:0005515	K08119	R	veNOG03448	extracellular matrix protein 2-like [Source:NCBI gene;Acc:109100812]	-	-	GO:0005515//protein binding;	-
ENSCCRG00000000871	0	0	0	0	0	0	0	0	0	0	0	0	0	0	0	0	0	0	0	0	0	0	0	0	3	14465527	14468591	-	1800	-	-	K12567	Z	veNOG06654	-	-	-	-	-
ENSCCRG00000000872	65	4.37754	37	3.20705	263	18.4059	101	8.02367	17	1.55951	0	0	16	1.77997	21	2.30827	24	2.63884	29	2.1625	61	6.40661	57	7.02654	8	18087101	18090665	-	1109	th2	GO:0004497;GO:0004510;GO:0005506;GO:0009072;GO:0016714;GO:0042416;GO:0042427;GO:0055114;GO:0004497;GO:0005506;GO:0009072;GO:0016714;GO:0055114	K00501	E	veNOG06784	tyrosine hydroxylase 2 [Source:ZFIN;Acc:ZDB-GENE- 050201-1]	GO:0009072//aromatic amino acid family metabolic process;GO:0042416//dopamine biosynthetic process;GO:0042427//serotonin biosynthetic process;GO:0055114//obsolete oxidation-reduction process;GO:0009072//aromatic amino acid family metabolic process;GO:0055114//obsolete oxidation-reduction process;	-	GO:0004497//monooxygenase activity;GO:0004510//tryptophan 5-monooxygenase activity;GO:0005506//iron ion binding;GO:0016714//oxidoreductase activity, acting on paired donors, with incorporation or reduction of molecular oxygen, reduced pteridine as one donor, and incorporation of one atom of oxygen;GO:0004497//monooxygenase activity;GO:0005506//iron ion binding;GO:0016714//oxidoreductase activity,…	ko00790(Folate biosynthesis);ko00350(Tyrosine metabolism)
ENSCCRG00000000874	73	0.697746	162	1.99286	94	0.933658	211	2.37899	141	1.83576	114	1.20958	357	5.63664	385	6.00601	413	6.4448	138	1.46048	116	1.72908	204	3.56907	3	7810453	7830531	+	7814	chd8	GO:0005515;GO:0005524;GO:0016817;GO:0005524;GO:0005524;GO:0005524;GO:0005524;GO:0005524;GO:0005524	K04494	K	veNOG01148	chromodomain helicase DNA binding protein 8 [Source:NCBI gene;Acc:568214]	-	-	GO:0005515//protein binding;GO:0005524//ATP binding;GO:0016817//hydrolase activity, acting on acid anhydrides;GO:0005524//ATP binding;GO:0005524//ATP binding;GO:0005524//ATP binding;GO:0005524//ATP binding;GO:0005524//ATP binding;GO:0005524//ATP binding;	ko04310(Wnt signaling pathway)
ENSCCRG00000000875	39	0.499539	21	0.346187	35	0.465863	11	0.166201	38	0.662997	13	0.184843	124	2.62364	60	1.25432	100	2.09117	46	0.652386	34	0.67915	7	0.164117	1	5379090	5441886	+	5831	ssrp1b	GO:0003677;GO:0005634;GO:0003677;GO:0005634;GO:0003677;GO:0005634;GO:0003677;GO:0005634;GO:0003677;GO:0005634	K09272	K	veNOG07958	structure specific recognition protein 1b [Source:ZFIN;Acc:ZDB-GENE-041008-209]	-	GO:0005634//nucleus;GO:0005634//nucleus;GO:0005634//nucleus;GO:0005634//nucleus;GO:0005634//nucleus;	GO:0003677//DNA binding;GO:0003677//DNA binding;GO:0003677//DNA binding;GO:0003677//DNA binding;GO:0003677//DNA binding;	-
ENSCCRG00000000876	0	0	0	0	0	0	0	0	0	0	0	0	0	0	0	0	0	0	0	0	0	0	0	0	3	14470894	14473770	-	1845	-	-	K12567	Z	veNOG06654	-	-	-	-	-
ENSCCRG00000000877	491	7.26601	589	11.218	543	8.35026	427	7.4538	715	14.4126	843	13.8483	738	18.0405	589	14.2259	763	18.4342	458	7.50451	329	7.59263	408	11.0516	11	2721892	2762503	+	5047	cyfip1	-	K05749	R	veNOG04229	cytoplasmic FMR1 interacting protein 1 [Source:NCBI gene;Acc:336613]	-	-	-	ko05132(Salmonella infection);ko04810(Regulation of actin cytoskeleton)
ENSCCRG00000000878	51	0.794714	184	3.69016	173	2.80138	113	2.07708	122	2.58955	70	1.21086	171	4.40163	156	3.96749	146	3.71431	63	1.08698	66	1.60386	123	3.50829	1	9800435	9818906	-	4793	ttc17	GO:0005515;GO:0005515;GO:0005515;GO:0005515;GO:0005515	-	R	veNOG11572	tetratricopeptide repeat domain 17 [Source:NCBI gene;Acc:569538]	-	-	GO:0005515//protein binding;GO:0005515//protein binding;GO:0005515//protein binding;GO:0005515//protein binding;GO:0005515//protein binding;	-
ENSCCRG00000000879	0	0	0	0	0	0	0	0	0	0	0	0	0	0	0	0	0	0	0	0	0	0	0	0	3	14476598	14488636	-	3970	-	-	K12567	Z	veNOG06654	-	-	-	-	-
ENSCCRG00000000880	13	0.165859	34	0.558292	74	0.981098	66	0.993286	67	1.16438	12	0.169954	311	6.5544	300	6.24694	218	4.54084	128	1.8082	85	1.6912	128	2.9892	10	17827557	17949097	+	5854	cds1	GO:0004605;GO:0016020;GO:0016772;GO:0004605;GO:0016020;GO:0016772;GO:0001525;GO:0004605;GO:0016020;GO:0016772;GO:0070374;GO:0004605;GO:0016020;GO:0016772;GO:0004605;GO:0016020;GO:0016772	K00981	I	veNOG02050	phosphatidate cytidylyltransferase 1-like [Source:NCBI gene;Acc:109090770]	GO:0001525//angiogenesis;GO:0070374//positive regulation of ERK1 and ERK2 cascade;	GO:0016020//membrane;GO:0016020//membrane;GO:0016020//membrane;GO:0016020//membrane;GO:0016020//membrane;	GO:0004605//phosphatidate cytidylyltransferase activity;GO:0016772//transferase activity, transferring phosphorus-containing groups;GO:0004605//phosphatidate cytidylyltransferase activity;GO:0016772//transferase activity, transferring phosphorus-containing groups;GO:0004605//phosphatidate cytidylyltransferase activity;GO:0016772//transferase activity, transferring phosphorus-containing groups;GO:…	ko04070(Phosphatidylinositol signaling system);ko00564(Glycerophospholipid metabolism)
ENSCCRG00000000881	44	1.74801	8	0.409041	45	1.85775	32	1.4996	31	1.67755	0	0	74	4.85623	80	5.18718	80	5.18877	70	3.07914	74	4.58462	48	3.49045	6	18998825	19004004	+	1880	-	GO:0016567;GO:0061630	K15685	O	veNOG08867	-	GO:0016567//protein ubiquitination;	-	GO:0061630//ubiquitin protein ligase activity;	-
ENSCCRG00000000883	0	0	0	0	0	0	0	0	5	0.0562259	0	0	6	0.0818223	6	0.0808436	5	0.0673904	3	0.0274225	7	0.0901204	8	0.120888	11	14158254	14200069	+	9047	myo10l1	GO:0003774;GO:0005524;GO:0005856;GO:0016459;GO:0003774;GO:0005524;GO:0005856;GO:0016459;GO:0003774;GO:0005524;GO:0005856;GO:0016459;GO:0003774;GO:0005524;GO:0005856;GO:0016459;GO:0051015;GO:0003774;GO:0005524;GO:0005856;GO:0016459;GO:0051015	K12559	Z	veNOG04668	myosin X, like 1 [Source:ZFIN;Acc:ZDB-GENE-080425- 1]	-	GO:0005856//cytoskeleton;GO:0016459//myosin complex;GO:0005856//cytoskeleton;GO:0016459//myosin complex;GO:0005856//cytoskeleton;GO:0016459//myosin complex;GO:0005856//cytoskeleton;GO:0016459//myosin complex;GO:0005856//cytoskeleton;GO:0016459//myosin complex;	GO:0003774//cytoskeletal motor activity;GO:0005524//ATP binding;GO:0003774//cytoskeletal motor activity;GO:0005524//ATP binding;GO:0003774//cytoskeletal motor activity;GO:0005524//ATP binding;GO:0003774//cytoskeletal motor activity;GO:0005524//ATP binding;GO:0051015//actin filament binding;GO:0003774//cytoskeletal motor activity;GO:0005524//ATP binding;GO:0051015//actin filament binding;	-
ENSCCRG00000000884	0	0	0	0	0	0	4	0.579615	0	0	0	0	0	0	0	0	0	0	0	0	0	0	0	0	8	18153874	18155725	+	608	pmch	GO:0007268;GO:0030354	K05229	R	veNOG25409	pro-MCH 2-like [Source:NCBI gene;Acc:109077492]	GO:0007268//chemical synaptic transmission;	-	GO:0030354//melanin-concentrating hormone activity;	ko04080(Neuroactive ligand-receptor interaction)
ENSCCRG00000000885	0	0	0	0	0	0	0	0	0	0	11	0.550724	2	0.149003	0	0	2	0.147266	0	0	0	0	0	0	8	18156179	18168995	-	1656	parpbp	GO:2000042	-	L	veNOG05351	PARP1 binding protein [Source:NCBI gene;Acc:678635]	GO:2000042//negative regulation of double-strand break repair via homologous recombination;	-	-	-
ENSCCRG00000000886	0	0	0	0	0	0	0	0	0	0	0	0	0	0	0	0	0	0	0	0	0	0	0	0	5	17837388	17838646	+	657	-	-	-	S	NOG149308	-	-	-	-	-
ENSCCRG00000000887	0	0	0	0	0	0	0	0	0	0	0	0	0	0	0	0	0	0	0	0	0	0	0	0	3	14493507	14494390	-	438	-	-	K12567	Z	veNOG11355;veNOG06654;opiNOG07138	-	-	-	-	-
ENSCCRG00000000888	11	0.676183	27	2.1361	66	4.216	19	1.37772	27	2.26078	5	0.341189	43	4.36634	35	3.51148	53	5.31903	61	4.15187	36	3.45109	45	5.06331	5	17849407	17852777	-	1215	-	GO:0005525	-	R	veNOG09902;veNOG19832	GTPase IMAP family member 8-like [Source:NCBI gene;Acc:109052358]	-	-	GO:0005525//GTP binding;	-
ENSCCRG00000000889	0	0	0	0	0	0	0	0	0	0	0	0	0	0	0	0	0	0	0	0	0	0	0	0	3	14513319	14517357	-	891	-	-	K12567	Z	veNOG06654	-	-	-	-	-
ENSCCRG00000000890	0	0	0	0	0	0	0	0	0	0	0	0	0	0	0	0	0	0	0	0	0	0	0	0	3	11099596	11100446	-	333	-	-	-	-	-	-	-	-	-	-
ENSCCRG00000000891	0	0	0	0	0	0	0	0	7	0.312071	0	0	19	1.02722	26	1.38885	17	0.908377	3	0.108717	6	0.306242	7	0.419354	8	10563667	10567254	+	2282	sinhcaf	-	-	S	veNOG14689	SIN3-HDAC complex associated factor [Source:ZFIN;Acc:ZDB-GENE-041210-166]	-	-	-	-
ENSCCRG00000000892	0	0	0	0	8	0.501537	0	0	0	0	0	0	1	0.0996562	3	0.295392	3	0.295484	3	0.200397	2	0.188165	2	0.220855	3	14542799	14547190	-	1238	-	-	-	S	veNOG33898;veNOG07316	-	-	-	-	-
ENSCCRG00000000893	214	19.0275	66	7.55265	77	7.11451	88	9.22968	125	15.1392	245	24.1818	549	80.634	495	71.8331	590	85.6457	559	55.0329	365	50.6108	403	65.5879	5	17854931	17859346	-	840	slc25a10	GO:0006839;GO:0031966	K13577	C	veNOG05545	solute carrier family 25 member 10 [Source:ZFIN;Acc:ZDB-GENE-040426-1095]	GO:0006839//mitochondrial transport;	GO:0031966//mitochondrial membrane;	-	-
ENSCCRG00000000894	32	1.71695	75	5.17913	74	4.12597	160	10.1266	56	4.09279	54	3.2163	881	78.084	170	14.887	539	47.2152	341	20.2584	152	12.7184	45	4.41948	3	11110086	11111932	+	1392	nfil3	GO:0003700;GO:0005634;GO:0006351;GO:0006355;GO:0006366;GO:0006955;GO:0007623	K09059	K	veNOG04865	nuclear factor interleukin-3-regulated protein [Source:NCBI gene;Acc:109104646]	GO:0006351//transcription, DNA-templated;GO:0006355//regulation of transcription, DNA-templated;GO:0006366//transcription by RNA polymerase II;GO:0006955//immune response;GO:0007623//circadian rhythm;	GO:0005634//nucleus;	GO:0003700//DNA-binding transcription factor activity;	-
ENSCCRG00000000895	0	0	6	0.661408	0	0	34	3.43515	12	1.40003	0	0	0	0	3	0.419376	2	0.27967	7	0.663852	1	0.133571	5	0.783884	8	18171210	18180173	+	872	nup37	GO:0031080;GO:0031080	K14302	R	veNOG11675	nucleoporin 37 [Source:ZFIN;Acc:ZDB-GENE-040718- 363]	-	GO:0031080//nuclear pore outer ring;GO:0031080//nuclear pore outer ring;	-	ko03013(Nucleocytoplasmic transport)
ENSCCRG00000000896	0	0	4	0.0790824	0	0	0	0	0	0	0	0	10	0.253752	1	0.0250717	0	0	1	0.0170088	0	0	0	0	1	5394270	5453506	+	4862	p2rx3b	GO:0001614;GO:0004931;GO:0005216;GO:0005524;GO:0005887;GO:0006811;GO:0016020;GO:0033198;GO:0098655;GO:0001614;GO:0004931;GO:0005216;GO:0005524;GO:0005887;GO:0006811;GO:0016020;GO:0033198;GO:0098655;GO:0001614;GO:0004931;GO:0005216;GO:0005524;GO:0005887;GO:0006811;GO:0016020;GO:0033198;GO:0098655;GO:0001614;GO:0004931;GO:0005216;GO:0005524;GO:0005887;GO:0006811;GO:0016020;GO:0033198;GO:0098655;GO:…	K05217	P	veNOG03494	P2X purinoceptor 3-like [Source:NCBI gene;Acc:109052665]	GO:0006811//ion transport;GO:0033198//response to ATP;GO:0098655//cation transmembrane transport;GO:0006811//ion transport;GO:0033198//response to ATP;GO:0098655//cation transmembrane transport;GO:0006811//ion transport;GO:0033198//response to ATP;GO:0098655//cation transmembrane transport;GO:0006811//ion transport;GO:0033198//response to ATP;GO:0098655//cation transmembrane transport;GO:0006811/…	GO:0005887//integral component of plasma membrane;GO:0016020//membrane;GO:0005887//integral component of plasma membrane;GO:0016020//membrane;GO:0005887//integral component of plasma membrane;GO:0016020//membrane;GO:0005887//integral component of plasma membrane;GO:0016020//membrane;GO:0005887//integral component of plasma membrane;GO:0016020//membrane;GO:0005887//integral component of plasma mem…	GO:0001614//purinergic nucleotide receptor activity;GO:0004931//extracellularly ATP-gated cation channel activity;GO:0005216//ion channel activity;GO:0005524//ATP binding;GO:0001614//purinergic nucleotide receptor activity;GO:0004931//extracellularly ATP-gated cation channel activity;GO:0005216//ion channel activity;GO:0005524//ATP binding;GO:0001614//purinergic nucleotide receptor activity;GO:00…	ko04080(Neuroactive ligand-receptor interaction);ko04020(Calcium signaling pathway)
ENSCCRG00000000897	0	0	0	0	0	0	0	0	0	0	0	0	0	0	0	0	0	0	0	0	0	0	0	0	3	11123196	11124809	-	492	chac2	GO:0003839;GO:0006751	-	P	veNOG04396	ChaC, cation transport regulator homolog 2 (E. coli) [Source:NCBI gene;Acc:557614]	GO:0006751//glutathione catabolic process;	-	GO:0003839//gamma-glutamylcyclotransferase activity;	-
ENSCCRG00000000898	0	0	0	0	0	0	0	0	0	0	0	0	1	0.0373975	0	0	1	0.0369616	0	0	1	0.0353059	1	0.0414396	8	10570030	10577207	+	3299	caprin2	GO:0005515;GO:0005515	K18744	T	veNOG06252	caprin family member 2 [Source:NCBI gene;Acc:407729]	-	-	GO:0005515//protein binding;GO:0005515//protein binding;	-
ENSCCRG00000000899	100	3.09265	29	1.15429	26	0.835583	44	1.60516	47	1.97994	22	0.755279	37	1.89021	43	2.17045	29	1.46424	40	1.36972	27	1.3022	27	1.52843	3	14550202	14572466	-	2415	sestd1	-	-	T	veNOG03307	SEC14 and spectrin domains 1 [Source:NCBI gene;Acc:360133]	-	-	-	-
ENSCCRG00000000900	0	0	0	0	0	0	0	0	0	0	0	0	3	0.143403	0	0	10	0.472438	6	0.192244	6	0.270765	0	0	3	11153547	11159369	-	2581	slc22a2	GO:0016021;GO:0022857;GO:0055085;GO:0016021;GO:0022857;GO:0055085;GO:0016021;GO:0022857;GO:0055085;GO:0016021;GO:0022857;GO:0055085	K08199	P	veNOG01229	solute carrier family 22 member 2 [Source:ZFIN;Acc:ZDB-GENE-040426-2167]	GO:0055085//transmembrane transport;GO:0055085//transmembrane transport;GO:0055085//transmembrane transport;GO:0055085//transmembrane transport;	GO:0016021//integral component of membrane;GO:0016021//integral component of membrane;GO:0016021//integral component of membrane;GO:0016021//integral component of membrane;	GO:0022857//transmembrane transporter activity;GO:0022857//transmembrane transporter activity;GO:0022857//transmembrane transporter activity;GO:0022857//transmembrane transporter activity;	-
ENSCCRG00000000901	0	0	7	0.575105	16	1.06137	0	0	19	1.65211	0	0	3	0.316345	8	0.833495	4	0.416876	3	0.212044	0	0	3	0.350537	13	12043625	12046073	+	1170	-	GO:0005515	K10751	B	veNOG07049	-	-	-	GO:0005515//protein binding;	-
ENSCCRG00000000902	0	0	0	0	0	0	0	0	0	0	0	0	0	0	0	0	0	0	0	0	0	0	0	0	13	12078615	12079021	+	327	-	-	-	SR	veNOG26262;NOG194890	-	-	-	-	-
ENSCCRG00000000903	770	18.6416	359	11.186	588	14.793	282	8.05336	284	9.36557	754	20.2637	779	31.1535	742	29.3189	450	17.7865	362	9.70383	156	5.88978	135	5.98242	8	10608796	10660040	+	3085	btg1	-	K14443	T	veNOG07597	protein BTG1-like [Source:NCBI gene;Acc:109074968]	-	-	-	ko03018(RNA degradation)
ENSCCRG00000000907	0	0	0	0	0	0	0	0	0	0	0	0	0	0	0	0	0	0	0	0	0	0	0	0	13	12111625	12112450	+	420	-	-	-	R	veNOG23045;veNOG25121	-	-	-	-	-
ENSCCRG00000000908	360	5.82864	535	11.1482	428	7.20101	529	10.1031	578	12.7472	399	7.17119	469	12.5434	517	13.6617	588	15.5427	586	10.5052	569	14.3667	477	14.1362	5	17867498	17889343	+	4613	ddb1	GO:0003676;GO:0005515;GO:0005634;GO:0006281;GO:0003676;GO:0005515;GO:0005634;GO:0006281;GO:0003676;GO:0005515;GO:0005634;GO:0006281;GO:0003676;GO:0005515;GO:0005634;GO:0006281;GO:0003676;GO:0005515;GO:0005634;GO:0006281;GO:0003676;GO:0005515;GO:0005634;GO:0006281;GO:0003676;GO:0005515;GO:0005634;GO:0006281;GO:0003676;GO:0005515;GO:0005634;GO:0006281;GO:0003676;GO:0005515;GO:0005634;GO:0006281	K10610	L	veNOG05250	damage-specific DNA binding protein 1 [Source:ZFIN;Acc:ZDB-GENE-040426-1272]	GO:0006281//DNA repair;GO:0006281//DNA repair;GO:0006281//DNA repair;GO:0006281//DNA repair;GO:0006281//DNA repair;GO:0006281//DNA repair;GO:0006281//DNA repair;GO:0006281//DNA repair;GO:0006281//DNA repair;	GO:0005634//nucleus;GO:0005634//nucleus;GO:0005634//nucleus;GO:0005634//nucleus;GO:0005634//nucleus;GO:0005634//nucleus;GO:0005634//nucleus;GO:0005634//nucleus;GO:0005634//nucleus;	GO:0003676//nucleic acid binding;GO:0005515//protein binding;GO:0003676//nucleic acid binding;GO:0005515//protein binding;GO:0003676//nucleic acid binding;GO:0005515//protein binding;GO:0003676//nucleic acid binding;GO:0005515//protein binding;GO:0003676//nucleic acid binding;GO:0005515//protein binding;GO:0003676//nucleic acid binding;GO:0005515//protein binding;GO:0003676//nucleic acid binding;…	ko04120(Ubiquitin mediated proteolysis);ko03420(Nucleotide excision repair)
ENSCCRG00000000909	32	7.88779	10	3.17243	12	3.07377	0	0	1	0.33576	1	0.273627	3	1.22153	0	0	3	1.20729	3	0.818782	2	0.768807	1	0.451186	8	10660815	10661296	+	303	btg1	-	K14443	T	veNOG07597	B-cell translocation gene 1, anti-proliferative [Source:ZFIN;Acc:ZDB-GENE-010726-1]	-	-	-	ko03018(RNA degradation)
ENSCCRG00000000910	0	0	0	0	0	0	0	0	0	0	0	0	0	0	0	0	0	0	0	0	0	0	0	0	13	12151792	12154239	-	794	-	-	K17513	TV	veNOG09920;KOG4297	-	-	-	-	-
ENSCCRG00000000911	0	0	29	0.847042	18	0.4245	28	0.749572	53	1.6384	29	0.730587	81	3.03656	88	3.25952	104	3.85335	75	1.88462	98	3.46839	95	3.94633	10	17846248	17954550	-	3291	tmem175	GO:0005267;GO:0005267;GO:0005267;GO:0005267;GO:0005267	-	S	veNOG10940	transmembrane protein 175 [Source:NCBI gene;Acc:109090766]	-	-	GO:0005267//potassium channel activity;GO:0005267//potassium channel activity;GO:0005267//potassium channel activity;GO:0005267//potassium channel activity;GO:0005267//potassium channel activity;	-
ENSCCRG00000000912	0	0	0	0	0	0	0	0	0	0	0	0	15	0.177025	11	0.128265	12	0.139969	0	0	1	0.0111416	1	0.0130772	6	19006623	19053626	+	10454	celsr1b	GO:0004888;GO:0004930;GO:0005509;GO:0005886;GO:0007155;GO:0007156;GO:0007166;GO:0007186;GO:0016020;GO:0016021;GO:0004888;GO:0004930;GO:0005509;GO:0005886;GO:0007155;GO:0007156;GO:0007166;GO:0007186;GO:0016020;GO:0016021;GO:0004888;GO:0004930;GO:0005509;GO:0005886;GO:0007155;GO:0007156;GO:0007166;GO:0007186;GO:0016020;GO:0016021;GO:0004888;GO:0004930;GO:0005509;GO:0005886;GO:0007155;GO:0007156;GO:…	K04600	T	veNOG02804	cadherin EGF LAG seven-pass G-type receptor 1b [Source:ZFIN;Acc:ZDB-GENE-050823-4]	GO:0007155//cell adhesion;GO:0007156//homophilic cell adhesion via plasma membrane adhesion molecules;GO:0007166//cell surface receptor signaling pathway;GO:0007186//G protein-coupled receptor signaling pathway;GO:0007155//cell adhesion;GO:0007156//homophilic cell adhesion via plasma membrane adhesion molecules;GO:0007166//cell surface receptor signaling pathway;GO:0007186//G protein-coupled rece…	GO:0005886//plasma membrane;GO:0016020//membrane;GO:0016021//integral component of membrane;GO:0005886//plasma membrane;GO:0016020//membrane;GO:0016021//integral component of membrane;GO:0005886//plasma membrane;GO:0016020//membrane;GO:0016021//integral component of membrane;GO:0005886//plasma membrane;GO:0016020//membrane;GO:0016021//integral component of membrane;	GO:0004888//transmembrane signaling receptor activity;GO:0004930//G protein-coupled receptor activity;GO:0005509//calcium ion binding;GO:0004888//transmembrane signaling receptor activity;GO:0004930//G protein-coupled receptor activity;GO:0005509//calcium ion binding;GO:0004888//transmembrane signaling receptor activity;GO:0004930//G protein-coupled receptor activity;GO:0005509//calcium ion bindi…	-
ENSCCRG00000000913	0	0	0	0	6	0.249827	0	0	0	0	0	0	10	0.66188	2	0.130793	9	0.588748	11	0.488019	11	0.687348	5	0.36671	8	18184501	18197126	-	1864	pah	GO:0004497;GO:0005506;GO:0009072;GO:0016714;GO:0055114;GO:0004497;GO:0005506;GO:0009072;GO:0016714;GO:0055114;GO:0071391;GO:0004497;GO:0005506;GO:0009072;GO:0016714;GO:0055114;GO:0004497;GO:0005506;GO:0009072;GO:0016714;GO:0055114;GO:0004497;GO:0005506;GO:0009072;GO:0016714;GO:0055114	K00500	E	veNOG06428	phenylalanine hydroxylase [Source:ZFIN;Acc:ZDB- GENE-031006-2]	GO:0009072//aromatic amino acid family metabolic process;GO:0055114//obsolete oxidation-reduction process;GO:0009072//aromatic amino acid family metabolic process;GO:0055114//obsolete oxidation-reduction process;GO:0071391//cellular response to estrogen stimulus;GO:0009072//aromatic amino acid family metabolic process;GO:0055114//obsolete oxidation-reduction process;GO:0009072//aromatic amino aci…	-	GO:0004497//monooxygenase activity;GO:0005506//iron ion binding;GO:0016714//oxidoreductase activity, acting on paired donors, with incorporation or reduction of molecular oxygen, reduced pteridine as one donor, and incorporation of one atom of oxygen;GO:0004497//monooxygenase activity;GO:0005506//iron ion binding;GO:0016714//oxidoreductase activity, acting on paired donors, with incorporation or …	ko00790(Folate biosynthesis);ko00400(Phenylalanine, tyrosine and tryptophan biosynthesis);ko00360(Phenylalanine metabolism)
ENSCCRG00000000914	0	0	0	0	0	0	0	0	0	0	0	0	2	0.159296	0	0	2	0.157439	0	0	0	0	0	0	8	10699775	10712672	-	1549	adcyap1r1a	GO:0004888;GO:0004930;GO:0004999;GO:0007166;GO:0007186;GO:0016020;GO:0016021;GO:0004888;GO:0004930;GO:0004999;GO:0007166;GO:0007186;GO:0016020;GO:0016021;GO:0004888;GO:0004930;GO:0004999;GO:0007166;GO:0007186;GO:0016020;GO:0016021	K04587	T	veNOG12060	adenylate cyclase activating polypeptide 1a (pituitary) receptor type I [Source:ZFIN;Acc:ZDB-GENE- 050315-1]	GO:0007166//cell surface receptor signaling pathway;GO:0007186//G protein-coupled receptor signaling pathway;GO:0007166//cell surface receptor signaling pathway;GO:0007186//G protein-coupled receptor signaling pathway;GO:0007166//cell surface receptor signaling pathway;GO:0007186//G protein-coupled receptor signaling pathway;	GO:0016020//membrane;GO:0016021//integral component of membrane;GO:0016020//membrane;GO:0016021//integral component of membrane;GO:0016020//membrane;GO:0016021//integral component of membrane;	GO:0004888//transmembrane signaling receptor activity;GO:0004930//G protein-coupled receptor activity;GO:0004999//vasoactive intestinal polypeptide receptor activity;GO:0004888//transmembrane signaling receptor activity;GO:0004930//G protein-coupled receptor activity;GO:0004999//vasoactive intestinal polypeptide receptor activity;GO:0004888//transmembrane signaling receptor activity;GO:0004930//G…	ko04080(Neuroactive ligand-receptor interaction)
ENSCCRG00000000915	0	0	0	0	0	0	0	0	0	0	0	0	0	0	0	0	0	0	0	0	0	0	0	0	13	12172970	12175999	+	1554	-	GO:0005044;GO:0016020	K13912	R	veNOG04547	-	-	GO:0016020//membrane;	GO:0005044//scavenger receptor activity;	-
ENSCCRG00000000917	0	0	0	0	0	0	0	0	0	0	0	0	0	0	0	0	0	0	1	0.217053	0	0	0	0	13	12259885	12261119	-	381	-	-	-	-	-	-	-	-	-	-
ENSCCRG00000000918	0	0	4	0.467192	7	0.660133	0	0	4	0.49446	13	1.30962	35	5.24679	39	5.77648	34	5.03746	15	1.50724	11	1.55676	7	1.16278	10	17918306	17920914	+	823	-	GO:0005515;GO:0046872	-	TU	veNOG07002	-	-	-	GO:0005515//protein binding;GO:0046872//metal ion binding;	-
ENSCCRG00000000919	0	0	0	0	0	0	0	0	0	0	0	0	0	0	0	0	0	0	0	0	0	0	1	0.129952	13	12289866	12291219	+	1052	oafa	-	-	R	veNOG07410	out at first protein homolog [Source:NCBI gene;Acc:109092709]	-	-	-	-
ENSCCRG00000000920	0	0	0	0	0	0	0	0	0	0	0	0	6	2.41911	3	1.19508	2	0.796969	0	0	0	0	1	0.446763	13	12298123	12298428	-	306	PHOX2B	-	K09330	K	veNOG03538;opiNOG38273	paired like homeobox 2B [Source:HGNC Symbol;Acc:HGNC:9143]	-	-	-	-
ENSCCRG00000000921	0	0	0	0	0	0	0	0	0	0	0	0	0	0	0	0	0	0	0	0	0	0	0	0	13	12420753	12422206	+	330	-	-	K04854	P	veNOG01317	-	-	-	-	ko04020(Calcium signaling pathway);ko04010(MAPK signaling pathway)
ENSCCRG00000000922	111	0.904267	59	0.618603	11	0.0931218	37	0.355558	63	0.699096	63	0.569728	710	9.55452	378	5.02592	1004	13.3534	158	1.42519	87	1.10529	585	8.72327	3	11163418	11194719	-	9168	igf2r	GO:0005520;GO:0005537;GO:0007041;GO:0038023;GO:0005520;GO:0005537;GO:0007041;GO:0038023;GO:0005520;GO:0005537;GO:0007041;GO:0038023	K06564	T	veNOG06549	insulin-like growth factor 2 receptor [Source:ZFIN;Acc:ZDB-GENE-041014-300]	GO:0007041//lysosomal transport;GO:0007041//lysosomal transport;GO:0007041//lysosomal transport;	-	GO:0005520//insulin-like growth factor binding;GO:0005537//mannose binding;GO:0038023//signaling receptor activity;GO:0005520//insulin-like growth factor binding;GO:0005537//mannose binding;GO:0038023//signaling receptor activity;GO:0005520//insulin-like growth factor binding;GO:0005537//mannose binding;GO:0038023//signaling receptor activity;	ko04144(Endocytosis);ko04142(Lysosome)
ENSCCRG00000000923	0	0	0	0	14	0.287607	13	0.303155	0	0	0	0	0	0	0	0	1	0.0322753	2	0.0437782	4	0.123318	0	0	5	6184639	6190092	+	3778	clec19a	-	-	TV	veNOG15782	C-type lectin domain family 19 member A-like [Source:NCBI gene;Acc:109053338]	-	-	-	-
ENSCCRG00000000924	0	0	0	0	0	0	0	0	0	0	0	0	2	1.26538	0	0	0	0	0	0	0	0	0	0	1	5426436	5426870	-	195	-	GO:0005388;GO:0005524;GO:0005783;GO:0016021;GO:0070588	K05853	P	veNOG15632	-	GO:0070588//calcium ion transmembrane transport;	GO:0005783//endoplasmic reticulum;GO:0016021//integral component of membrane;	GO:0005388//P-type calcium transporter activity;GO:0005524//ATP binding;	ko04261(Adrenergic signaling in cardiomyocytes);ko04260(Cardiac muscle contraction);ko04020(Calcium signaling pathway)
ENSCCRG00000000925	0	0	0	0	21	0.50042	0	0	13	0.406066	0	0	24	0.909115	12	0.44912	6	0.224629	0	0	5	0.178806	4	0.167896	5	6191928	6213195	-	3257	SYT17	GO:0016020	K19915	TU	veNOG10592	synaptotagmin 17 [Source:HGNC Symbol;Acc:HGNC:24119]	-	GO:0016020//membrane;	-	-
ENSCCRG00000000926	112	15.018	128	22.0897	88	12.262	67	10.5975	86	15.7078	110	16.3734	749	165.902	417	91.2598	521	114.055	550	81.6577	366	76.5342	526	129.101	1	5428373	5429396	-	557	si:dkey-28b4.7	GO:0005634;GO:0006260	K03505	L	veNOG23246	si:dkey-28b4.7 [Source:ZFIN;Acc:ZDB-GENE-050506- 118]	GO:0006260//DNA replication;	GO:0005634//nucleus;	-	ko03440(Homologous recombination);ko03430(Mismatch repair);ko03420(Nucleotide excision repair);ko03410(Base excision repair);ko03030(DNA replication)
ENSCCRG00000000927	0	0	0	0	0	0	0	0	0	0	8	0.479589	29	2.58703	15	1.32211	30	2.64504	7	0.418568	5	0.421093	9	0.889649	5	6218090	6219679	-	1383	ITPRIPL2	-	-	T	veNOG14992	ITPRIP like 2 [Source:HGNC Symbol;Acc:HGNC:27257]	-	-	-	-
ENSCCRG00000000928	114	2.53933	72	2.06411	62	1.43513	101	2.65382	115	3.48928	87	2.15123	159	5.85044	221	8.03448	193	7.0187	134	3.30492	107	3.71689	103	4.19954	5	17867620	18084003	+	3353	-	GO:0003676;GO:0005515;GO:0005634;GO:0006281	K10610	L	veNOG05250	-	GO:0006281//DNA repair;	GO:0005634//nucleus;	GO:0003676//nucleic acid binding;GO:0005515//protein binding;	ko04120(Ubiquitin mediated proteolysis);ko03420(Nucleotide excision repair)
ENSCCRG00000000929	0	0	0	0	0	0	8	0.297766	0	0	0	0	1	0.0521227	7	0.360494	1	0.0515151	0	0	0	0	0	0	3	14584505	14616559	-	2367	znf385b	GO:0003676;GO:0008270;GO:0003676;GO:0008270;GO:0003676;GO:0008270;GO:0003676;GO:0008270	-	R	veNOG11105	zinc finger protein 385B [Source:NCBI gene;Acc:368405]	-	-	GO:0003676//nucleic acid binding;GO:0008270//zinc ion binding;GO:0003676//nucleic acid binding;GO:0008270//zinc ion binding;GO:0003676//nucleic acid binding;GO:0008270//zinc ion binding;GO:0003676//nucleic acid binding;GO:0008270//zinc ion binding;	-
ENSCCRG00000000930	17	2.67867	54	10.9509	25	4.0935	33	6.13365	15	3.21947	0	0	62	16.1376	56	14.4015	50	12.8625	38	6.62972	40	9.82905	41	11.8251	5	6243030	6244998	-	474	-	GO:0005515	K08873	T	veNOG07177	-	-	-	GO:0005515//protein binding;	ko03015(mRNA surveillance pathway)
ENSCCRG00000000931	19	0.910239	3	0.184974	3	0.149351	0	0	0	0	17	0.904075	34	2.69065	41	3.2058	37	2.89393	10	0.530449	14	1.04595	4	0.350762	1	5516971	5552219	-	1559	vegfc	GO:0008083;GO:0016020	K05449	T	veNOG07150	vascular endothelial growth factor c [Source:ZFIN;Acc:ZDB-GENE-040303-4]	-	GO:0016020//membrane;	GO:0008083//growth factor activity;	ko04510(Focal adhesion);ko04020(Calcium signaling pathway);ko04010(MAPK signaling pathway)
ENSCCRG00000000932	0	0	0	0	0	0	0	0	0	0	0	0	7	0.773854	6	0.655369	7	0.764833	0	0	0	0	0	0	6	12740244	12742198	-	1116	ntn1b	-	K06843	W	veNOG04988	netrin 1b [Source:ZFIN;Acc:ZDB-GENE-990415-168]	-	-	-	-
ENSCCRG00000000933	0	0	1	0.0311184	0	0	0	0	0	0	0	0	8	0.319519	6	0.236773	0	0	7	0.1874	0	0	5	0.221284	1	7199320	7212435	-	3089	thpo	GO:0005125;GO:0005179;GO:0005576;GO:0008283;GO:0005125;GO:0005179;GO:0005576;GO:0008283;GO:0005125;GO:0005179;GO:0005576;GO:0008283;GO:0005125;GO:0005179;GO:0005576;GO:0008283	K06854	-	-	thrombopoietin [Source:ZFIN;Acc:ZDB-GENE-110510-1]	GO:0008283//cell population proliferation;GO:0008283//cell population proliferation;GO:0008283//cell population proliferation;GO:0008283//cell population proliferation;	GO:0005576//extracellular region;GO:0005576//extracellular region;GO:0005576//extracellular region;GO:0005576//extracellular region;	GO:0005125//cytokine activity;GO:0005179//hormone activity;GO:0005125//cytokine activity;GO:0005179//hormone activity;GO:0005125//cytokine activity;GO:0005179//hormone activity;GO:0005125//cytokine activity;GO:0005179//hormone activity;	ko04060(Cytokine-cytokine receptor interaction)
ENSCCRG00000000934	0	0	0	0	0	0	0	0	0	0	0	0	0	0	2	0.0439274	1	0.0219705	0	0	0	0	0	0	1	5606258	5655799	-	5550	tenm3	GO:0007165;GO:0016021;GO:0007165;GO:0016021	-	S	veNOG11491	teneurin-3-like [Source:NCBI gene;Acc:109052758]	GO:0007165//signal transduction;GO:0007165//signal transduction;	GO:0016021//integral component of membrane;GO:0016021//integral component of membrane;	-	-
ENSCCRG00000000935	45	1.35686	90	3.49262	75	2.35	75	2.66759	147	6.03757	57	1.90788	110	5.47888	132	6.49601	153	7.53179	164	5.4753	96	4.51414	78	4.30494	1	9828940	9834244	-	2477	vps33b	GO:0006904;GO:0016192;GO:0006904;GO:0016192;GO:0006904;GO:0016192;GO:0006904;GO:0016192	-	U	veNOG14506	VPS33B late endosome and lysosome associated [Source:NCBI gene;Acc:109096266]	GO:0006904//vesicle docking involved in exocytosis;GO:0016192//vesicle-mediated transport;GO:0006904//vesicle docking involved in exocytosis;GO:0016192//vesicle-mediated transport;GO:0006904//vesicle docking involved in exocytosis;GO:0016192//vesicle-mediated transport;GO:0006904//vesicle docking involved in exocytosis;GO:0016192//vesicle-mediated transport;	-	-	-
ENSCCRG00000000936	0	0	0	0	0	0	3	0.389829	0	0	0	0	0	0	7	1.25854	1	0.179847	0	0	1	0.171791	7	1.41145	6	12749005	12750399	+	678	-	GO:0005944;GO:0046935	-	R	veNOG08882	-	-	GO:0005944//phosphatidylinositol 3-kinase complex, class IB;	GO:0046935//1-phosphatidylinositol-3-kinase regulator activity;	-
ENSCCRG00000000937	173	1.78886	305	4.05898	58	0.623223	82	1.00018	170	2.39443	233	2.67448	677	11.5637	345	5.82238	281	4.74375	333	3.81256	185	2.98321	264	4.99671	10	17965149	18287339	+	7223	rasgef1ba	GO:0005085;GO:0007264;GO:0005085;GO:0007264;GO:0005085;GO:0007264;GO:0003676;GO:0005085;GO:0007264;GO:0008270;GO:0005085;GO:0007264;GO:0005085;GO:0007264;GO:0005085;GO:0007264;GO:0005085;GO:0007264;GO:0005085;GO:0007264;GO:0005085;GO:0007264	-	T	veNOG01578	ras-GEF domain-containing family member 1B-A [Source:NCBI gene;Acc:109090778]	GO:0007264//small GTPase mediated signal transduction;GO:0007264//small GTPase mediated signal transduction;GO:0007264//small GTPase mediated signal transduction;GO:0007264//small GTPase mediated signal transduction;GO:0007264//small GTPase mediated signal transduction;GO:0007264//small GTPase mediated signal transduction;GO:0007264//small GTPase mediated signal transduction;GO:0007264//small GTP…	-	GO:0005085//guanyl-nucleotide exchange factor activity;GO:0005085//guanyl-nucleotide exchange factor activity;GO:0005085//guanyl-nucleotide exchange factor activity;GO:0003676//nucleic acid binding;GO:0005085//guanyl-nucleotide exchange factor activity;GO:0008270//zinc ion binding;GO:0005085//guanyl-nucleotide exchange factor activity;GO:0005085//guanyl-nucleotide exchange factor activity;GO:0005…	-
ENSCCRG00000000938	136	5.08638	185	8.90489	125	4.85809	87	3.83817	146	7.43782	79	3.27983	366	22.6114	734	44.804	187	11.4182	278	11.5122	308	17.964	544	37.2408	5	6421114	6431069	-	1997	treh	GO:0003824;GO:0004555;GO:0005991;GO:0003824;GO:0004555;GO:0005991	K01194	G	veNOG03780	trehalase (brush-border membrane glycoprotein) [Source:ZFIN;Acc:ZDB-GENE-070912-84]	GO:0005991//trehalose metabolic process;GO:0005991//trehalose metabolic process;	-	GO:0003824//catalytic activity;GO:0004555//alpha,alpha-trehalase activity;GO:0003824//catalytic activity;GO:0004555//alpha,alpha-trehalase activity;	ko00500(Starch and sucrose metabolism)
ENSCCRG00000000939	0	0	0	0	0	0	0	0	0	0	0	0	53	4.02143	56	4.19823	36	2.69969	23	1.16976	10	0.716323	26	2.186	6	12764815	12766440	+	1626	mfsd6l	-	-	R	veNOG10481	major facilitator superfamily domain-containing protein 6-like [Source:NCBI gene;Acc:109059735]	-	-	-	-
ENSCCRG00000000940	0	0	0	0	0	0	0	0	0	0	0	0	0	0	0	0	0	0	0	0	0	0	0	0	1	5708356	5710264	+	495	si:ch211-215c18.3	GO:0005178;GO:0007155;GO:0030334	-	R	veNOG21380	si:ch211-215c18.3 [Source:NCBI gene;Acc:100318173]	GO:0007155//cell adhesion;GO:0030334//regulation of cell migration;	-	GO:0005178//integrin binding;	-
ENSCCRG00000000941	0	0	0	0	0	0	0	0	0	0	0	0	0	0	1	0.0666477	1	0.0666682	4	0.180857	2	0.127364	3	0.224236	6	12769043	12784801	+	1829	zgc:171844	-	-	S	veNOG04994	uncharacterized protein C16orf45 homolog [Source:NCBI gene;Acc:109059763]	-	-	-	-
ENSCCRG00000000942	0	0	35	1.13584	0	0	21	0.624622	18	0.618242	0	0	67	2.79071	62	2.55156	138	5.68102	39	1.08885	10	0.393228	22	1.0154	13	12426529	12442333	+	2962	adcy6a	GO:0004016;GO:0005886;GO:0006171;GO:0009190;GO:0016849;GO:0035556;GO:0004016;GO:0005886;GO:0006171;GO:0009190;GO:0016849;GO:0035556;GO:0004016;GO:0005886;GO:0006171;GO:0009190;GO:0016849;GO:0035556;GO:0004016;GO:0005886;GO:0006171;GO:0009190;GO:0016849;GO:0035556;GO:0004016;GO:0005886;GO:0006171;GO:0009190;GO:0016849;GO:0035556	K08046	C	veNOG04906	adenylate cyclase 6a [Source:ZFIN;Acc:ZDB-GENE- 060221-1]	GO:0006171//cAMP biosynthetic process;GO:0009190//cyclic nucleotide biosynthetic process;GO:0035556//intracellular signal transduction;GO:0006171//cAMP biosynthetic process;GO:0009190//cyclic nucleotide biosynthetic process;GO:0035556//intracellular signal transduction;GO:0006171//cAMP biosynthetic process;GO:0009190//cyclic nucleotide biosynthetic process;GO:0035556//intracellular signal transdu…	GO:0005886//plasma membrane;GO:0005886//plasma membrane;GO:0005886//plasma membrane;GO:0005886//plasma membrane;GO:0005886//plasma membrane;	GO:0004016//adenylate cyclase activity;GO:0016849//phosphorus-oxygen lyase activity;GO:0004016//adenylate cyclase activity;GO:0016849//phosphorus-oxygen lyase activity;GO:0004016//adenylate cyclase activity;GO:0016849//phosphorus-oxygen lyase activity;GO:0004016//adenylate cyclase activity;GO:0016849//phosphorus-oxygen lyase activity;GO:0004016//adenylate cyclase activity;GO:0016849//phosphorus-o…	ko04916(Melanogenesis);ko04914(Progesterone-mediated oocyte maturation);ko04912(GnRH signaling pathway);ko04540(Gap junction);ko04371(Apelin signaling pathway);ko04270(Vascular smooth muscle contraction);ko04261(Adrenergic signaling in cardiomyocytes);ko04114(Oocyte meiosis);ko00230(Purine metabolism)
ENSCCRG00000000943	8	0.520018	0	0	0	0	0	0	0	0	0	0	9	0.966379	1	0.106091	3	0.318371	0	0	0	0	1	0.118981	1	5783634	5803497	+	1149	C3orf70	-	-	S	veNOG09629	chromosome 3 open reading frame 70 [Source:HGNC Symbol;Acc:HGNC:33731]	-	-	-	-
ENSCCRG00000000944	0	0	0	0	0	0	0	0	0	0	0	0	0	0	0	0	0	0	4	0.327513	0	0	0	0	1	5804288	5805297	-	1010	-	GO:0003677;GO:0006313;GO:0015074	K17551	S	NOG45510;veNOG19541;meNOG15635	-	GO:0006313//transposition, DNA-mediated;GO:0015074//DNA integration;	-	GO:0003677//DNA binding;	-
ENSCCRG00000000945	12	0.18347	7	0.137743	6	0.0953279	2	0.0360702	9	0.187434	21	0.356415	10	0.252558	20	0.499073	20	0.499227	5	0.0846438	1	0.0238432	6	0.167913	1	5811327	5846888	-	4885	-	GO:0007040	-	U	veNOG06402	-	GO:0007040//lysosome organization;	-	-	-
ENSCCRG00000000946	9	0.381708	36	1.96507	28	1.23405	13	0.65038	14	0.808797	38	1.78906	14	0.98083	15	1.03832	11	0.761668	22	1.03313	15	0.992114	4	0.310527	6	12790099	12799997	+	1761	tom1	GO:0006886;GO:0006886;GO:0006886;GO:0006886	-	U	veNOG15722;veNOG04536	target of Myb protein 1-like [Source:NCBI gene;Acc:109059751]	GO:0006886//intracellular protein transport;GO:0006886//intracellular protein transport;GO:0006886//intracellular protein transport;GO:0006886//intracellular protein transport;	-	-	-
ENSCCRG00000000947	0	0	0	0	0	0	0	0	0	0	0	0	0	0	0	0	0	0	0	0	0	0	0	0	1	5924785	5930912	-	1092	-	GO:0003676	-	K	KOG1721	-	-	-	GO:0003676//nucleic acid binding;	-
ENSCCRG00000000948	18	0.657396	18	0.846085	5	0.189762	15	0.646221	29	1.4427	17	0.689219	61	3.68012	48	2.86119	55	3.27946	54	2.18369	31	1.76562	65	4.34528	5	6434620	6438192	-	2045	-	GO:0003676;GO:0005524;GO:0003676;GO:0005524;GO:0003676;GO:0005524	K12614	A	veNOG05625	-	-	-	GO:0003676//nucleic acid binding;GO:0005524//ATP binding;GO:0003676//nucleic acid binding;GO:0005524//ATP binding;GO:0003676//nucleic acid binding;GO:0005524//ATP binding;	ko03018(RNA degradation)
ENSCCRG00000000949	0	0	10	0.29659	0	0	0	0	3	0.0941702	0	0	11	0.418735	3	0.112834	8	0.300984	4	0.102064	6	0.215626	4	0.168725	1	5939817	5961029	-	3241	-	GO:0003676;GO:0003676	-	-	-	gastrula zinc finger protein XlCGF57.1-like [Source:NCBI gene;Acc:109053086]	-	-	GO:0003676//nucleic acid binding;GO:0003676//nucleic acid binding;	-
ENSCCRG00000000950	0	0	0	0	0	0	0	0	8	0.916533	0	0	0	0	0	0	1	0.137316	0	0	0	0	3	0.461856	1	5963208	5965416	-	888	-	-	-	R	veNOG05562	-	-	-	-	-
ENSCCRG00000000951	2	0.0312631	4	0.0804727	10	0.162438	0	0	6	0.127754	0	0	27	0.697177	24	0.612299	24	0.612488	17	0.294234	24	0.585052	12	0.343347	1	6002834	6010726	+	4778	-	GO:0005515;GO:0005515;GO:0005515	-	R	veNOG06420	protein NLRC3-like [Source:NCBI gene;Acc:109053278]	-	-	GO:0005515//protein binding;GO:0005515//protein binding;GO:0005515//protein binding;	-
ENSCCRG00000000952	0	0	0	0	0	0	0	0	0	0	0	0	0	0	0	0	0	0	0	0	0	0	0	0	11	2750443	2751354	-	546	-	GO:0005515	-	S	veNOG15914	-	-	-	GO:0005515//protein binding;	-
ENSCCRG00000000953	0	0	1	0.299454	3	0.725353	15	4.11689	2	0.633864	8	2.06627	0	0	3	1.13924	3	1.13959	1	0.257623	0	0	0	0	6	12822832	12823963	+	321	-	-	K00639	E	veNOG00010	-	-	-	-	ko00260(Glycine, serine and threonine metabolism)
ENSCCRG00000000954	46	0.783853	31	0.679869	57	1.00934	52	1.04524	32	0.742762	20	0.378321	148	4.16596	244	6.78605	194	5.39713	172	3.24524	111	2.94972	173	5.39601	1	7214032	7322284	+	4383	sgms2b	GO:0048037;GO:0048037;GO:0048037;GO:0048037;GO:0048037;GO:0048037;GO:0048037;GO:0048037	K04714	SI	KOG3058;veNOG01198	protein CREG1-like [Source:NCBI gene;Acc:109057438]	-	-	GO:0048037//obsolete cofactor binding;GO:0048037//obsolete cofactor binding;GO:0048037//obsolete cofactor binding;GO:0048037//obsolete cofactor binding;GO:0048037//obsolete cofactor binding;GO:0048037//obsolete cofactor binding;GO:0048037//obsolete cofactor binding;GO:0048037//obsolete cofactor binding;	ko00600(Sphingolipid metabolism)
ENSCCRG00000000955	75	3.59536	234	14.4372	153	7.6218	274	15.4941	179	11.6884	73	3.8847	238	18.8467	244	19.0907	259	20.2705	329	17.463	392	29.3054	219	19.2165	11	2763973	2768610	-	1558	nipa2	GO:0015095;GO:0015693;GO:0016021;GO:0015095;GO:0015693;GO:0016021	-	S	veNOG07463	NIPA magnesium transporter 2 [Source:ZFIN;Acc:ZDB- GENE-040426-2134]	GO:0015693//magnesium ion transport;GO:0015693//magnesium ion transport;	GO:0016021//integral component of membrane;GO:0016021//integral component of membrane;	GO:0015095//magnesium ion transmembrane transporter activity;GO:0015095//magnesium ion transmembrane transporter activity;	-
ENSCCRG00000000956	123	6.55715	93	6.38087	88	4.87504	66	4.15039	87	6.3176	168	9.94198	12	1.05674	28	2.43623	70	6.09246	5	0.295136	9	0.748228	14	1.36612	6	12826405	12831375	+	1401	mcm5	GO:0003677;GO:0003688;GO:0005524;GO:0005634;GO:0006270;GO:0042555	K02209	L	veNOG14370	minichromosome maintenance complex component 5 [Source:ZFIN;Acc:ZDB-GENE-021209-1]	GO:0006270//DNA replication initiation;	GO:0005634//nucleus;GO:0042555//MCM complex;	GO:0003677//DNA binding;GO:0003688//DNA replication origin binding;GO:0005524//ATP binding;	ko04110(Cell cycle);ko03030(DNA replication)
ENSCCRG00000000957	0	0	0	0	0	0	0	0	0	0	0	0	0	0	2	0.10235	7	0.358335	5	0.173587	0	0	0	0	1	6046346	6048727	+	2382	-	-	-	-	-	-	-	-	-	-
ENSCCRG00000000958	0	0	0	0	0	0	0	0	0	0	0	0	0	0	2	0.362794	1	0.181453	0	0	0	0	0	0	1	6067516	6068884	+	672	-	GO:0005525	-	R	veNOG09902;veNOG14792;opiNOG50830;NOG34225	-	-	-	GO:0005525//GTP binding;	-
ENSCCRG00000000961	53	2.99202	174	12.6422	44	2.58123	119	7.92447	212	16.3022	19	1.19068	489	45.601	531	48.9253	653	60.1847	620	38.7545	428	37.6802	485	50.1164	1	6157438	6211432	-	1323	appa	GO:0007399;GO:0008201;GO:0016021	K04520	R	KOG3540;veNOG04908	amyloid beta (A4) precursor protein a [Source:ZFIN;Acc:ZDB-GENE-000616-13]	GO:0007399//nervous system development;	GO:0016021//integral component of membrane;	GO:0008201//heparin binding;	-
ENSCCRG00000000962	0	0	11	1.54586	28	3.17713	18	2.31846	0	0	1	0.121212	25	4.5093	20	3.56429	49	8.7352	13	1.57173	14	2.38397	28	5.59629	1	6224716	6236782	-	684	cyyr1	-	-	S	veNOG34423;veNOG20618	cysteine and tyrosine-rich protein 1 [Source:NCBI gene;Acc:109054222]	-	-	-	-
ENSCCRG00000000963	16	0.247156	24	0.477144	53	0.850771	88	1.6035	43	0.90478	91	1.56044	164	4.18478	153	3.85739	113	2.8498	42	0.718361	46	1.10813	34	0.961348	1	6238777	6245819	-	4835	adamts1	GO:0004222;GO:0006508;GO:0008237;GO:0008270;GO:0031012	K08617	O	veNOG04205	A disintegrin and metalloproteinase with thrombospondin motifs 1-like [Source:NCBI gene;Acc:109054121]	GO:0006508//proteolysis;	GO:0031012//extracellular matrix;	GO:0004222//metalloendopeptidase activity;GO:0008237//metallopeptidase activity;GO:0008270//zinc ion binding;	-
ENSCCRG00000000964	0	0	0	0	0	0	0	0	0	0	0	0	0	0	0	0	0	0	1	0.296405	0	0	0	0	13	5221054	5222244	-	279	cisd1	GO:0043231;GO:0051537	-	S	veNOG21546	CDGSH iron sulfur domain 1 [Source:ZFIN;Acc:ZDB- GENE-040426-1162]	-	GO:0043231//intracellular membrane-bounded organelle;	GO:0051537//2 iron, 2 sulfur cluster binding;	-
ENSCCRG00000000966	0	0	0	0	0	0	0	0	0	0	0	0	0	0	0	0	0	0	0	0	0	0	0	0	1	7246561	7247508	+	285	-	GO:0005787;GO:0006465;GO:0008233;GO:0016021	K12947	U	veNOG01492	-	GO:0006465//signal peptide processing;	GO:0005787//signal peptidase complex;GO:0016021//integral component of membrane;	GO:0008233//peptidase activity;	ko03060(Protein export)
ENSCCRG00000000967	0	0	0	0	0	0	0	0	0	0	0	0	0	0	0	0	0	0	0	0	0	0	0	0	1	7290218	7291178	+	516	-	GO:0006470;GO:0008138;GO:0016311;GO:0016791	K14165	V	KOG1716;veNOG09687	-	GO:0006470//protein dephosphorylation;GO:0016311//dephosphorylation;	-	GO:0008138//protein tyrosine/serine/threonine phosphatase activity;GO:0016791//phosphatase activity;	-
ENSCCRG00000000968	17	0.324978	7	0.172222	21	0.417166	31	0.699039	18	0.468706	24	0.509295	91	2.87358	88	2.74561	102	3.18339	53	1.12182	37	1.10303	63	2.20443	6	12837389	12890236	+	3907	ankrd54	GO:0005515;GO:0005515;GO:0005515;GO:0005515;GO:0005515;GO:0005515	-	R	veNOG04209	ankyrin repeat domain-containing protein 54 [Source:NCBI gene;Acc:109059867]	-	-	GO:0005515//protein binding;GO:0005515//protein binding;GO:0005515//protein binding;GO:0005515//protein binding;GO:0005515//protein binding;GO:0005515//protein binding;	-
ENSCCRG00000000969	0	0	16	0.570261	16	0.460439	0	0	2	0.0754432	19	0.584083	12	0.548941	3	0.135594	8	0.361694	3	0.0919878	0	0	2	0.101379	1	6262687	6287259	-	2697	ADAMTS5	GO:0004222;GO:0006508;GO:0008237;GO:0008270;GO:0062023;GO:0004222;GO:0006508;GO:0008237;GO:0008270;GO:0062023	K08620	O	veNOG09204	ADAM metallopeptidase with thrombospondin type 1 motif 5 [Source:NCBI gene;Acc:109054387]	GO:0006508//proteolysis;GO:0006508//proteolysis;	GO:0062023//collagen-containing extracellular matrix;GO:0062023//collagen-containing extracellular matrix;	GO:0004222//metalloendopeptidase activity;GO:0008237//metallopeptidase activity;GO:0008270//zinc ion binding;GO:0004222//metalloendopeptidase activity;GO:0008237//metallopeptidase activity;GO:0008270//zinc ion binding;	-
ENSCCRG00000000970	0	0	0	0	1	0.0130005	0	0	9	0.15337	0	0	52	1.07462	18	0.367534	40	0.816993	9	0.124669	2	0.0390198	5	0.114497	13	5274668	5334245	-	5970	nav2a	GO:0022008	K19483	Z	veNOG09060	neuron navigator 2a [Source:ZFIN;Acc:ZDB-GENE- 120502-3]	GO:0022008//neurogenesis;	-	-	-
ENSCCRG00000000971	403	7.73556	427	10.5488	382	7.61966	271	6.13608	296	7.7393	462	9.84425	781	24.7637	812	25.4386	682	21.3725	191	4.0594	194	5.80725	365	12.8242	11	2880516	2903530	+	3891	cyfip1	-	K05749	R	veNOG04229	cytoplasmic FMR1 interacting protein 1 [Source:NCBI gene;Acc:336613]	-	-	-	ko05132(Salmonella infection);ko04810(Regulation of actin cytoskeleton)
ENSCCRG00000000972	0	0	4	0.225116	7	0.318085	6	0.30949	0	0	0	0	0	0	0	0	0	0	0	0	0	0	1	0.0800406	1	7293398	7298672	-	1708	-	GO:0004252;GO:0005044;GO:0005515;GO:0006508;GO:0016020;GO:0004252;GO:0005044;GO:0005515;GO:0006508;GO:0016020	K01333	E	veNOG06277	-	GO:0006508//proteolysis;GO:0006508//proteolysis;	GO:0016020//membrane;GO:0016020//membrane;	GO:0004252//serine-type endopeptidase activity;GO:0005044//scavenger receptor activity;GO:0005515//protein binding;GO:0004252//serine-type endopeptidase activity;GO:0005044//scavenger receptor activity;GO:0005515//protein binding;	-
ENSCCRG00000000973	30	0.715398	6	0.184147	26	0.644295	40	1.12518	7	0.227377	0	0	149	5.86935	120	4.67045	240	9.34377	91	2.40276	80	2.97508	58	2.53165	1	6399255	6404320	+	3132	npy2rl	GO:0004930;GO:0004983;GO:0007186;GO:0016021;GO:0004930;GO:0004983;GO:0007186;GO:0016021	K04205	T	veNOG09304	neuropeptide Y receptor type 2-like [Source:NCBI gene;Acc:109090776]	GO:0007186//G protein-coupled receptor signaling pathway;GO:0007186//G protein-coupled receptor signaling pathway;	GO:0016021//integral component of membrane;GO:0016021//integral component of membrane;	GO:0004930//G protein-coupled receptor activity;GO:0004983//neuropeptide Y receptor activity;GO:0004930//G protein-coupled receptor activity;GO:0004983//neuropeptide Y receptor activity;	ko04080(Neuroactive ligand-receptor interaction)
ENSCCRG00000000974	0	0	0	0	7	1.28437	0	0	3	0.721526	0	0	4	1.16666	3	0.864529	5	1.44133	1	0.195501	0	0	0	0	1	7315217	7315639	-	423	-	GO:0000786;GO:0003677;GO:0046982	K11251	B	veNOG21209	histone H2A, sperm-like [Source:NCBI gene;Acc:109083323]	-	GO:0000786//nucleosome;	GO:0003677//DNA binding;GO:0046982//protein heterodimerization activity;	ko04217(Necroptosis)
ENSCCRG00000000975	2	0.075748	31	1.51109	90	3.54217	41	1.83172	38	1.96041	31	1.30334	109	6.81938	101	6.24329	196	12.1194	89	3.73227	55	3.24852	78	5.40737	1	7322526	7332908	+	1972	-	GO:0004888;GO:0007166;GO:0016020	K06453	T	veNOG19991	T-cell surface glycoprotein CD3 zeta chain-like [Source:NCBI gene;Acc:109058010]	GO:0007166//cell surface receptor signaling pathway;	GO:0016020//membrane;	GO:0004888//transmembrane signaling receptor activity;	-
ENSCCRG00000000976	36	1.50378	2	0.107522	10	0.434076	0	0	6	0.341393	89	4.1269	25	1.72503	19	1.29534	34	2.3187	15	0.693767	15	0.977132	31	2.37024	8	10718399	10725709	-	1788	pkp2	GO:0005515;GO:0098609	K12642	WT	veNOG07383	plakophilin 2 [Source:ZFIN;Acc:ZDB-GENE-041210- 167]	GO:0098609//cell-cell adhesion;	-	GO:0005515//protein binding;	-
ENSCCRG00000000977	38	0.916116	54	1.67551	34	0.851787	35	0.995336	66	2.16737	1	0.0267621	133	5.29658	118	4.64301	138	5.43163	160	4.27099	66	2.48137	94	4.14806	1	7334429	7362399	-	3098	-	GO:0003677;GO:0003700;GO:0005634;GO:0006355;GO:0043565;GO:0003677;GO:0003700;GO:0005634;GO:0006355;GO:0043565;GO:0003677;GO:0003700;GO:0005634;GO:0006355;GO:0043565	K09364	K	veNOG12515	POU domain, class 2, transcription factor 1-like [Source:NCBI gene;Acc:109057784]	GO:0006355//regulation of transcription, DNA-templated;GO:0006355//regulation of transcription, DNA-templated;GO:0006355//regulation of transcription, DNA-templated;	GO:0005634//nucleus;GO:0005634//nucleus;GO:0005634//nucleus;	GO:0003677//DNA binding;GO:0003700//DNA-binding transcription factor activity;GO:0043565//sequence-specific DNA binding;GO:0003677//DNA binding;GO:0003700//DNA-binding transcription factor activity;GO:0043565//sequence-specific DNA binding;GO:0003677//DNA binding;GO:0003700//DNA-binding transcription factor activity;GO:0043565//sequence-specific DNA binding;	ko05168(Herpes simplex virus 1 infection)
ENSCCRG00000000978	0	0	0	0	0	0	0	0	0	0	0	0	0	0	7	3.95042	2	1.12904	6	2.29714	0	0	0	0	8	10728896	10729407	+	216	-	-	K20164	T	veNOG04011;veNOG12921	-	-	-	-	-
ENSCCRG00000000980	56	0.740266	151	2.569	116	1.59347	128	1.99593	170	3.06106	90	1.32067	306	6.68187	253	5.45847	274	5.91337	176	2.57605	140	2.88609	131	3.16972	5	6442847	6492214	+	5650	colgalt1	-	K11703	O	veNOG01747	collagen beta(1-O)galactosyltransferase 1 [Source:ZFIN;Acc:ZDB-GENE-070720-6]	-	-	-	ko00514(Other types of O-glycan biosynthesis);ko00310(Lysine degradation)
ENSCCRG00000000981	1185	59.2798	860	55.3699	776	40.3399	805	47.5028	1033	70.3901	1345	74.6903	5586	461.601	4838	395.007	4864	397.252	3427	189.821	2627	204.942	3308	302.903	1	6424273	6429548	+	1493	eif3f	GO:0003743;GO:0005515;GO:0005852;GO:0006413;GO:0031369;GO:0003743;GO:0005515;GO:0005852;GO:0006413;GO:0031369;GO:0003743;GO:0005515;GO:0005852;GO:0006413;GO:0031369;GO:0003743;GO:0005515;GO:0005852;GO:0006413;GO:0031369;GO:0003743;GO:0005515;GO:0005852;GO:0006413;GO:0031369;GO:0003743;GO:0005515;GO:0005852;GO:0006413;GO:0031369	K03249	J	veNOG12592	eukaryotic translation initiation factor 3 subunit F [Source:NCBI gene;Acc:109054772]	GO:0006413//translational initiation;GO:0006413//translational initiation;GO:0006413//translational initiation;GO:0006413//translational initiation;GO:0006413//translational initiation;GO:0006413//translational initiation;	GO:0005852//eukaryotic translation initiation factor 3 complex;GO:0005852//eukaryotic translation initiation factor 3 complex;GO:0005852//eukaryotic translation initiation factor 3 complex;GO:0005852//eukaryotic translation initiation factor 3 complex;GO:0005852//eukaryotic translation initiation factor 3 complex;GO:0005852//eukaryotic translation initiation factor 3 complex;	GO:0003743//translation initiation factor activity;GO:0005515//protein binding;GO:0031369//translation initiation factor binding;GO:0003743//translation initiation factor activity;GO:0005515//protein binding;GO:0031369//translation initiation factor binding;GO:0003743//translation initiation factor activity;GO:0005515//protein binding;GO:0031369//translation initiation factor binding;GO:0003743//…	-
ENSCCRG00000000982	18	0.477237	0	0	0	0	0	0	0	0	0	0	0	0	1	0.0432725	1	0.0432858	3	0.0880693	3	0.124041	3	0.14559	8	10754706	10764207	+	2817	caprin2	GO:0005515;GO:0005515	K18744	T	veNOG06252	caprin family member 2 [Source:NCBI gene;Acc:407729]	-	-	GO:0005515//protein binding;GO:0005515//protein binding;	-
ENSCCRG00000000983	39	6.06836	7	1.40182	19	3.07217	13	2.38608	0	0	34	5.87272	5	1.28515	5	1.26978	3	0.762101	1	0.172285	0	0	0	0	3	14633800	14638342	-	480	chico	GO:0005515;GO:0005634;GO:0006355	-	K	veNOG03626	chico [Source:ZFIN;Acc:ZDB-GENE-000210-28]	GO:0006355//regulation of transcription, DNA-templated;	GO:0005634//nucleus;	GO:0005515//protein binding;	-
ENSCCRG00000000984	40	1.62807	53	2.77635	35	1.48035	12	0.57614	66	3.65914	40	1.80728	76	5.10979	208	13.8174	174	11.5623	113	5.09251	70	4.44316	101	7.5246	8	18199871	18203974	+	1835	ascl1a	GO:0003677;GO:0006357;GO:0046983	K09067	K	veNOG10819	achaete-scute family bHLH transcription factor 1a [Source:NCBI gene;Acc:30466]	GO:0006357//regulation of transcription by RNA polymerase II;	-	GO:0003677//DNA binding;GO:0046983//protein dimerization activity;	-
ENSCCRG00000000986	0	0	0	0	0	0	0	0	0	0	0	0	0	0	0	0	0	0	0	0	0	0	0	0	6	12853559	12855012	-	832	lhfpl4b	-	-	S	veNOG19783	LHFPL tetraspan subfamily member 4b [Source:ZFIN;Acc:ZDB-GENE-110216-4]	-	-	-	-
ENSCCRG00000000987	0	0	0	0	0	0	0	0	3	0.198314	0	0	1	0.0801653	0	0	1	0.0792308	0	0	0	0	2	0.17766	10	22196975	22225266	-	1539	ksr2	GO:0004672;GO:0005524;GO:0006468;GO:0035556	K18529	T	veNOG05707	kinase suppressor of ras 2 [Source:ZFIN;Acc:ZDB- GENE-030131-8047]	GO:0006468//protein phosphorylation;GO:0035556//intracellular signal transduction;	-	GO:0004672//protein kinase activity;GO:0005524//ATP binding;	-
ENSCCRG00000000988	0	0	0	0	12	5.44651	0	0	0	0	3	1.45454	9	6.49339	5	3.56429	12	8.55693	7	3.38526	2	1.36227	2	1.59894	8	18271319	18272278	+	171	-	-	-	R	veNOG11575	-	-	-	-	-
ENSCCRG00000000989	7	0.349942	52	3.34571	22	1.14289	32	1.88705	9	0.612862	2	0.110989	54	4.45932	48	3.91642	40	3.26469	20	1.10706	16	1.24738	27	2.47065	3	14653847	14686570	-	1494	gna11b	GO:0001664;GO:0003924;GO:0007165;GO:0007186;GO:0019001;GO:0031683;GO:0001664;GO:0003924;GO:0007165;GO:0007186;GO:0019001;GO:0031683	K04635	T	veNOG02495	guanine nucleotide-binding protein subunit alpha-11 [Source:NCBI gene;Acc:109105347]	GO:0007165//signal transduction;GO:0007186//G protein-coupled receptor signaling pathway;GO:0007165//signal transduction;GO:0007186//G protein-coupled receptor signaling pathway;	-	GO:0001664//G protein-coupled receptor binding;GO:0003924//GTPase activity;GO:0019001//guanyl nucleotide binding;GO:0031683//G-protein beta/gamma-subunit complex binding;GO:0001664//G protein-coupled receptor binding;GO:0003924//GTPase activity;GO:0019001//guanyl nucleotide binding;GO:0031683//G-protein beta/gamma-subunit complex binding;	ko04912(GnRH signaling pathway);ko04540(Gap junction);ko04270(Vascular smooth muscle contraction);ko04020(Calcium signaling pathway)
ENSCCRG00000000990	177	3.56711	200	5.18752	170	3.56022	177	4.20776	223	6.12168	174	3.89265	92	3.06272	74	2.43403	102	3.35604	100	2.23144	93	2.92285	76	2.80354	6	12857498	12870667	-	3706	hdac6	GO:0008270	K11407	B	veNOG07588	histone deacetylase 6 [Source:ZFIN;Acc:ZDB-GENE- 030131-3232]	-	-	GO:0008270//zinc ion binding;	-
ENSCCRG00000000993	46	7.06919	16	3.1646	19	3.03425	22	3.98813	14	2.93064	39	6.65319	16	4.06171	9	2.25738	18	4.51616	20	3.40317	16	3.83454	13	3.65683	8	18307825	18309606	-	486	-	GO:0005515	K10103	R	veNOG08261	-	-	-	GO:0005515//protein binding;	-
ENSCCRG00000000994	375	55.5711	99	18.8816	367	56.5157	160	27.9687	170	34.3154	299	49.1861	221	54.0987	195	47.1632	156	37.7422	147	24.12	95	21.9545	85	23.0561	8	10800082	10804090	+	504	btg1	-	K14443	T	veNOG07597	B-cell translocation gene 1, anti-proliferative [Source:ZFIN;Acc:ZDB-GENE-010726-1]	-	-	-	ko03018(RNA degradation)
ENSCCRG00000000995	14	0.396972	0	0	14	0.412521	4	0.133791	9	0.347614	0	0	22	1.03046	21	0.971857	24	1.11104	9	0.282564	11	0.486415	7	0.363313	10	22259064	22267527	-	2634	-	GO:0005515	-	R	veNOG06420	-	-	-	GO:0005515//protein binding;	-
ENSCCRG00000000996	0	0	4	0.212196	12	0.513992	0	0	10	0.561452	0	0	5	0.340437	13	0.874549	17	1.14399	0	0	1	0.0642794	0	0	6	12890399	12896304	+	1812	-	-	K11298	R	veNOG13219	-	-	-	-	-
ENSCCRG00000000997	0	0	3	0.640831	7	1.20731	0	0	4	0.904313	5	0.921211	9	2.46749	4	1.08354	14	3.79357	0	0	3	0.776495	1	0.303799	8	10820081	10820987	+	450	-	-	-	S	veNOG07194	-	-	-	-	-
ENSCCRG00000000998	6	0.265792	38	2.16651	24	1.10481	25	1.30637	29	1.74989	0	0	52	3.80514	40	2.89202	77	5.56885	59	2.89391	24	1.658	49	3.97317	8	18319843	18323095	+	1686	-	GO:0007165;GO:0017154;GO:0071526	K06572	T	veNOG14296	-	GO:0007165//signal transduction;GO:0071526//semaphorin-plexin signaling pathway;	-	GO:0017154//semaphorin receptor activity;	-
ENSCCRG00000001000	0	0	0	0	0	0	0	0	0	0	0	0	0	0	0	0	0	0	0	0	0	0	0	0	8	10865090	10867885	-	568	-	-	-	RK	veNOG29424;veNOG06882	-	-	-	-	-
ENSCCRG00000001001	21	1.22439	11	0.825427	19	1.15117	19	1.30674	36	2.85907	17	1.10028	35	3.37089	38	3.61604	44	4.18828	13	0.839236	9	0.81832	5	0.533604	6	12896325	12900040	+	1281	hmgxb4a	-	K11298	R	veNOG13219	HMG box domain containing 4a [Source:ZFIN;Acc:ZDB- GENE-070912-675]	-	-	-	-
[truncated: 45,452 more rows]

## Sheet: C vs Zn
id	baseMean	foldChange(G_C_Zn/G_C)	log2FoldChange	pval	padj	Regulation	Chromosome	Start Site	End Site	Direction	Length	Name	GO	KEGG	eggNOG Class	eggNOG	Description	BP	CC	MF	Pathway
[truncated: 32,046 more rows]

[truncated: 5 more sheets: C vs H, C vs H+Zn, Zn vs H, Zn vs H+Zn, H vs H+Zn]
