# Supplementary material for: Transcriptomic Response and Molecular Adaptation Mechanisms of Common Carp (Cyprinus carpio) Intestine Under Dual Stress of High Temperature and Zinc
Source: Animals (Basel). 2026 Apr 27;16(9):1334. doi: 10.3390/ani16091334 (PMC13162933; doi:10.3390/ani16091334)
Supplement: Supplementary file 1 [file animals-16-01334-s001.zip › Table S3.xlsx]

## Sheet: sheet1
DEGs were identified across the six comparison groups
ENSCCRG00000011326
ENSCCRG00000048385
ENSCCRG00000029594
ENSCCRG00000007216
ENSCCRG00000045884
ENSCCRG00000013760
ENSCCRG00000052120
ENSCCRG00000049356
ENSCCRG00000037551
ENSCCRG00000051707
ENSCCRG00000028150
ENSCCRG00000005181
ENSCCRG00000025167
ENSCCRG00000003468
ENSCCRG00000018198
ENSCCRG00000040771
ENSCCRG00000000741
ENSCCRG00000049401
ENSCCRG00000023972
ENSCCRG00000040616
ENSCCRG00000023449
ENSCCRG00000000024
ENSCCRG00000051157
ENSCCRG00000008583
ENSCCRG00000000017
ENSCCRG00000022321
ENSCCRG00000050160
ENSCCRG00000010672
ENSCCRG00000004214
ENSCCRG00000025263
ENSCCRG00000000020
ENSCCRG00000029134
ENSCCRG00000006920
ENSCCRG00000016139
ENSCCRG00000008042
ENSCCRG00000045061
ENSCCRG00000041611
ENSCCRG00000035090
ENSCCRG00000031146
ENSCCRG00000043501
ENSCCRG00000031887
ENSCCRG00000011324
ENSCCRG00000037685
ENSCCRG00000049449
ENSCCRG00000000206
ENSCCRG00000039746
ENSCCRG00000004923
ENSCCRG00000041814
ENSCCRG00000040967
ENSCCRG00000031076
ENSCCRG00000041945
ENSCCRG00000039296
ENSCCRG00000004196
ENSCCRG00000005998
ENSCCRG00000046197
ENSCCRG00000024964
ENSCCRG00000052666
ENSCCRG00000001171
ENSCCRG00000047640
ENSCCRG00000034542
ENSCCRG00000015469
ENSCCRG00000049145
ENSCCRG00000013552
ENSCCRG00000015158
ENSCCRG00000026145
ENSCCRG00000022417
ENSCCRG00000027614
ENSCCRG00000016591
ENSCCRG00000044049
ENSCCRG00000035391
ENSCCRG00000004094
ENSCCRG00000045128
ENSCCRG00000033443
ENSCCRG00000010563
ENSCCRG00000029667
ENSCCRG00000007422
ENSCCRG00000043645
ENSCCRG00000015485
ENSCCRG00000024067
ENSCCRG00000023887
ENSCCRG00000006512
ENSCCRG00000007442
ENSCCRG00000015592
ENSCCRG00000035086
ENSCCRG00000043949
ENSCCRG00000007483
ENSCCRG00000029501
ENSCCRG00000013276
ENSCCRG00000028490
ENSCCRG00000039221
ENSCCRG00000016854
ENSCCRG00000041007
ENSCCRG00000050855
ENSCCRG00000009262
ENSCCRG00000014816
ENSCCRG00000026080
ENSCCRG00000001070
ENSCCRG00000005062
ENSCCRG00000008834
ENSCCRG00000043479
ENSCCRG00000001005
ENSCCRG00000017853
ENSCCRG00000010793
ENSCCRG00000024532
ENSCCRG00000026465
ENSCCRG00000019745
ENSCCRG00000001950
ENSCCRG00000009646
ENSCCRG00000049931
ENSCCRG00000052737
ENSCCRG00000034229
ENSCCRG00000011292
ENSCCRG00000049109
ENSCCRG00000042166
ENSCCRG00000033010
ENSCCRG00000002586
ENSCCRG00000014285
ENSCCRG00000049112
ENSCCRG00000022508
ENSCCRG00000029489
ENSCCRG00000033942
ENSCCRG00000039764
ENSCCRG00000023244
ENSCCRG00000012322
ENSCCRG00000018105
ENSCCRG00000003384
ENSCCRG00000021827
ENSCCRG00000015682
ENSCCRG00000048903
ENSCCRG00000013543
ENSCCRG00000013711
ENSCCRG00000050384
ENSCCRG00000021423
ENSCCRG00000011498
ENSCCRG00000029353
ENSCCRG00000028350
ENSCCRG00000034345
ENSCCRG00000013782
ENSCCRG00000026232
ENSCCRG00000038429
ENSCCRG00000040089
ENSCCRG00000044186
ENSCCRG00000029821
ENSCCRG00000020170
ENSCCRG00000003644
ENSCCRG00000024783
ENSCCRG00000005104
ENSCCRG00000018119
ENSCCRG00000012935
ENSCCRG00000008881
ENSCCRG00000004206
ENSCCRG00000024049
ENSCCRG00000013464
ENSCCRG00000031848
ENSCCRG00000021263
ENSCCRG00000007418
ENSCCRG00000042518
ENSCCRG00000023322
ENSCCRG00000016599
ENSCCRG00000020490
ENSCCRG00000010849
ENSCCRG00000031987
ENSCCRG00000002904
ENSCCRG00000005430
ENSCCRG00000012418
ENSCCRG00000033914
ENSCCRG00000022815
ENSCCRG00000040874
ENSCCRG00000019926
ENSCCRG00000019998
ENSCCRG00000047369
ENSCCRG00000022168
ENSCCRG00000002872
ENSCCRG00000034901
ENSCCRG00000027573
ENSCCRG00000050274
ENSCCRG00000032192
ENSCCRG00000024560
ENSCCRG00000046494
ENSCCRG00000051212
ENSCCRG00000026482
ENSCCRG00000016769
ENSCCRG00000017837
ENSCCRG00000008007
ENSCCRG00000048611
ENSCCRG00000019006
ENSCCRG00000025887
ENSCCRG00000004360
ENSCCRG00000024337
ENSCCRG00000008296
ENSCCRG00000047390
ENSCCRG00000019004
ENSCCRG00000015312
ENSCCRG00000000681
ENSCCRG00000049694
ENSCCRG00000009930
ENSCCRG00000023011
ENSCCRG00000012967
ENSCCRG00000026132
ENSCCRG00000026013
ENSCCRG00000010817
ENSCCRG00000001513
ENSCCRG00000009121
ENSCCRG00000027820
ENSCCRG00000024117
ENSCCRG00000007318
ENSCCRG00000021994
ENSCCRG00000043425
ENSCCRG00000009751
ENSCCRG00000042925
ENSCCRG00000040053
ENSCCRG00000027825
ENSCCRG00000012084
ENSCCRG00000041111
ENSCCRG00000000028
ENSCCRG00000044566
ENSCCRG00000012445
ENSCCRG00000041099
ENSCCRG00000027356
ENSCCRG00000002314
ENSCCRG00000027133
ENSCCRG00000009650
ENSCCRG00000000789
ENSCCRG00000048014
ENSCCRG00000018900
ENSCCRG00000045146
ENSCCRG00000041247
ENSCCRG00000003665
ENSCCRG00000028679
ENSCCRG00000040643
ENSCCRG00000026570
ENSCCRG00000018240
ENSCCRG00000024842
ENSCCRG00000045409
ENSCCRG00000022590
ENSCCRG00000010726
ENSCCRG00000030703
ENSCCRG00000019182
ENSCCRG00000031738
ENSCCRG00000044189
ENSCCRG00000041763
ENSCCRG00000045642
ENSCCRG00000047732
ENSCCRG00000025088
ENSCCRG00000020666
ENSCCRG00000013430
ENSCCRG00000018360
ENSCCRG00000048676
ENSCCRG00000010124
ENSCCRG00000000029
ENSCCRG00000036676
ENSCCRG00000001416
ENSCCRG00000025288
ENSCCRG00000004991
ENSCCRG00000030426
ENSCCRG00000034869
ENSCCRG00000008519
ENSCCRG00000019618
ENSCCRG00000006520
ENSCCRG00000044007
ENSCCRG00000024002
ENSCCRG00000030643
ENSCCRG00000045439
ENSCCRG00000028507
ENSCCRG00000030553
ENSCCRG00000009224
ENSCCRG00000007094
ENSCCRG00000038626
ENSCCRG00000044357
ENSCCRG00000052558
ENSCCRG00000029873
ENSCCRG00000023049
ENSCCRG00000017059
ENSCCRG00000030481
ENSCCRG00000006628
ENSCCRG00000027727
ENSCCRG00000010969
ENSCCRG00000013564
ENSCCRG00000005106
ENSCCRG00000011525
ENSCCRG00000039734
ENSCCRG00000005767
ENSCCRG00000014772
ENSCCRG00000036760
ENSCCRG00000048975
ENSCCRG00000012337
ENSCCRG00000021980
ENSCCRG00000018267
ENSCCRG00000007373
ENSCCRG00000048706
ENSCCRG00000039624
ENSCCRG00000041516
ENSCCRG00000004087
ENSCCRG00000045623
ENSCCRG00000036785
ENSCCRG00000019233
ENSCCRG00000000340
ENSCCRG00000039124
ENSCCRG00000021367
ENSCCRG00000038916
ENSCCRG00000000794
ENSCCRG00000000026
ENSCCRG00000047473
ENSCCRG00000044630
ENSCCRG00000005092
ENSCCRG00000047216
ENSCCRG00000048915
ENSCCRG00000003118
ENSCCRG00000016802
ENSCCRG00000031404
ENSCCRG00000040749
ENSCCRG00000022581
ENSCCRG00000010428
ENSCCRG00000001487
ENSCCRG00000030213
ENSCCRG00000020146
ENSCCRG00000041669
ENSCCRG00000036142
ENSCCRG00000041943
ENSCCRG00000022186
ENSCCRG00000027440
ENSCCRG00000042177
ENSCCRG00000016857
ENSCCRG00000002111
ENSCCRG00000011536
ENSCCRG00000036941
ENSCCRG00000000036
ENSCCRG00000022179
ENSCCRG00000049538
ENSCCRG00000019464
ENSCCRG00000014531
ENSCCRG00000021335
ENSCCRG00000000011
ENSCCRG00000017279
ENSCCRG00000035313
ENSCCRG00000034148
ENSCCRG00000003714
ENSCCRG00000040391
ENSCCRG00000001701
ENSCCRG00000051426
ENSCCRG00000001343
ENSCCRG00000034934
ENSCCRG00000024841
ENSCCRG00000002246
ENSCCRG00000024656
ENSCCRG00000048656
ENSCCRG00000009127
ENSCCRG00000007477
ENSCCRG00000001311
ENSCCRG00000033739
ENSCCRG00000028648
ENSCCRG00000042766
ENSCCRG00000015417
ENSCCRG00000041310
ENSCCRG00000027707
ENSCCRG00000011111
ENSCCRG00000009845
ENSCCRG00000036150
ENSCCRG00000052132
ENSCCRG00000011334
ENSCCRG00000039396
ENSCCRG00000015854
ENSCCRG00000018364
ENSCCRG00000007011
ENSCCRG00000013871
ENSCCRG00000010996
ENSCCRG00000011141
ENSCCRG00000052327
ENSCCRG00000022330
ENSCCRG00000001352
ENSCCRG00000030363
ENSCCRG00000010730
ENSCCRG00000008085
ENSCCRG00000050963
ENSCCRG00000009652
ENSCCRG00000050433
ENSCCRG00000000022
ENSCCRG00000041643
ENSCCRG00000019817
ENSCCRG00000031897
ENSCCRG00000036609
ENSCCRG00000037168
ENSCCRG00000005110
ENSCCRG00000007721
ENSCCRG00000027717
ENSCCRG00000042768
ENSCCRG00000011451
ENSCCRG00000002988
ENSCCRG00000004761
ENSCCRG00000024980
ENSCCRG00000004789
ENSCCRG00000040597
ENSCCRG00000005439
ENSCCRG00000030721
ENSCCRG00000004220
ENSCCRG00000048879
ENSCCRG00000040782
ENSCCRG00000029952
ENSCCRG00000027493
ENSCCRG00000001552
ENSCCRG00000000460
ENSCCRG00000044188
ENSCCRG00000012392
ENSCCRG00000048168
ENSCCRG00000035021
ENSCCRG00000040541
ENSCCRG00000043741
ENSCCRG00000045505
ENSCCRG00000046137
ENSCCRG00000004157
ENSCCRG00000026762
ENSCCRG00000006069
ENSCCRG00000034509
ENSCCRG00000025422
ENSCCRG00000042445
ENSCCRG00000030155
ENSCCRG00000044412
ENSCCRG00000047664
ENSCCRG00000010883
ENSCCRG00000003135
ENSCCRG00000051186
ENSCCRG00000037581
ENSCCRG00000013347
ENSCCRG00000041141
ENSCCRG00000009201
ENSCCRG00000045302
ENSCCRG00000034374
ENSCCRG00000009943
ENSCCRG00000016029
ENSCCRG00000018493
ENSCCRG00000011873
ENSCCRG00000049028
ENSCCRG00000018254
ENSCCRG00000000248
ENSCCRG00000039326
ENSCCRG00000014354
ENSCCRG00000024069
ENSCCRG00000040327
ENSCCRG00000002748
ENSCCRG00000007389
ENSCCRG00000052141
ENSCCRG00000052444
ENSCCRG00000027793
ENSCCRG00000003949
ENSCCRG00000029355
ENSCCRG00000032330
ENSCCRG00000019027
ENSCCRG00000026782
ENSCCRG00000012123
ENSCCRG00000039960
ENSCCRG00000040939
ENSCCRG00000015071
ENSCCRG00000040818
ENSCCRG00000019040
ENSCCRG00000036722
ENSCCRG00000003525
ENSCCRG00000006539
ENSCCRG00000051930
ENSCCRG00000014833
ENSCCRG00000029474
ENSCCRG00000037785
ENSCCRG00000006039
ENSCCRG00000022304
ENSCCRG00000000007
ENSCCRG00000048100
ENSCCRG00000020577
ENSCCRG00000031157
ENSCCRG00000009562
ENSCCRG00000043896
ENSCCRG00000016301
ENSCCRG00000015178
ENSCCRG00000025849
ENSCCRG00000034537
ENSCCRG00000012433
ENSCCRG00000022900
ENSCCRG00000043484
ENSCCRG00000005235
ENSCCRG00000020432
ENSCCRG00000028875
ENSCCRG00000019830
ENSCCRG00000015038
ENSCCRG00000011509
ENSCCRG00000045120
ENSCCRG00000023623
ENSCCRG00000022899
ENSCCRG00000003938
ENSCCRG00000006973
ENSCCRG00000016748
ENSCCRG00000046678
ENSCCRG00000009879
ENSCCRG00000020681
ENSCCRG00000029559
ENSCCRG00000011824
ENSCCRG00000029527
ENSCCRG00000046596
ENSCCRG00000018583
ENSCCRG00000005925
ENSCCRG00000010931
ENSCCRG00000006656
ENSCCRG00000020409
ENSCCRG00000022201
ENSCCRG00000006693
ENSCCRG00000032197
ENSCCRG00000042060
ENSCCRG00000009568
ENSCCRG00000045138
ENSCCRG00000047197
ENSCCRG00000016440
ENSCCRG00000002429
ENSCCRG00000038080
ENSCCRG00000022479
ENSCCRG00000038889
ENSCCRG00000039340
ENSCCRG00000006754
ENSCCRG00000000981
ENSCCRG00000008589
ENSCCRG00000024201
ENSCCRG00000009797
ENSCCRG00000029445
ENSCCRG00000001243
ENSCCRG00000001742
ENSCCRG00000031021
ENSCCRG00000023867
ENSCCRG00000037874
ENSCCRG00000003053
ENSCCRG00000020280
ENSCCRG00000001947
ENSCCRG00000043738
ENSCCRG00000015230
ENSCCRG00000051328
ENSCCRG00000028770
ENSCCRG00000037694
ENSCCRG00000049570
ENSCCRG00000019632
ENSCCRG00000004936
ENSCCRG00000048488
ENSCCRG00000013304
ENSCCRG00000019474
ENSCCRG00000046178
ENSCCRG00000028864
ENSCCRG00000025701
ENSCCRG00000017257
ENSCCRG00000035228
ENSCCRG00000052447
ENSCCRG00000020256
ENSCCRG00000041637
ENSCCRG00000000733
ENSCCRG00000024128
ENSCCRG00000048925
ENSCCRG00000035117
ENSCCRG00000043190
ENSCCRG00000033344
ENSCCRG00000005981
ENSCCRG00000002176
ENSCCRG00000041698
ENSCCRG00000000573
ENSCCRG00000040423
ENSCCRG00000034918
ENSCCRG00000035769
ENSCCRG00000031104
ENSCCRG00000044906
ENSCCRG00000018008
ENSCCRG00000016255
ENSCCRG00000035089
ENSCCRG00000035754
ENSCCRG00000000450
ENSCCRG00000023745
ENSCCRG00000012422
ENSCCRG00000017761
ENSCCRG00000048705
ENSCCRG00000039128
ENSCCRG00000001829
ENSCCRG00000027702
ENSCCRG00000000023
ENSCCRG00000049158
ENSCCRG00000034738
ENSCCRG00000034203
ENSCCRG00000042038
ENSCCRG00000023416
ENSCCRG00000048984
ENSCCRG00000012420
ENSCCRG00000029309
ENSCCRG00000015859
ENSCCRG00000051617
ENSCCRG00000020708
ENSCCRG00000022327
ENSCCRG00000008737
ENSCCRG00000042962
ENSCCRG00000044658
ENSCCRG00000050345
ENSCCRG00000018188
ENSCCRG00000025875
ENSCCRG00000016662
ENSCCRG00000046122
ENSCCRG00000038292
ENSCCRG00000034693
ENSCCRG00000009007
ENSCCRG00000000856
ENSCCRG00000027902
ENSCCRG00000001853
ENSCCRG00000020029
ENSCCRG00000049243
ENSCCRG00000025675
ENSCCRG00000000033
ENSCCRG00000046693
ENSCCRG00000014223
ENSCCRG00000040323
ENSCCRG00000041670
ENSCCRG00000008082
ENSCCRG00000020593
ENSCCRG00000007057
ENSCCRG00000049291
ENSCCRG00000020036
ENSCCRG00000009479
ENSCCRG00000021443
ENSCCRG00000025323
ENSCCRG00000036730
ENSCCRG00000041317
ENSCCRG00000005923
ENSCCRG00000024849
ENSCCRG00000043327
ENSCCRG00000030757
ENSCCRG00000033687
ENSCCRG00000037915
ENSCCRG00000011505
ENSCCRG00000021852
ENSCCRG00000021674
ENSCCRG00000010591
ENSCCRG00000052108
ENSCCRG00000022965
ENSCCRG00000018782
ENSCCRG00000015636
ENSCCRG00000004052
ENSCCRG00000038381
ENSCCRG00000005415
ENSCCRG00000030995
ENSCCRG00000005341
ENSCCRG00000029659
ENSCCRG00000001807
ENSCCRG00000031366
ENSCCRG00000040244
ENSCCRG00000024854
ENSCCRG00000000611
ENSCCRG00000047993
ENSCCRG00000033586
ENSCCRG00000006291
ENSCCRG00000038972
ENSCCRG00000023111
ENSCCRG00000029129
ENSCCRG00000010019
ENSCCRG00000006502
ENSCCRG00000013748
ENSCCRG00000022541
ENSCCRG00000050991
ENSCCRG00000028122
ENSCCRG00000032761
ENSCCRG00000020327
ENSCCRG00000050911
ENSCCRG00000009869
ENSCCRG00000036184
ENSCCRG00000027389
ENSCCRG00000009938
ENSCCRG00000033799
ENSCCRG00000004111
ENSCCRG00000017138
ENSCCRG00000049531
ENSCCRG00000051753
ENSCCRG00000031321
ENSCCRG00000049804
ENSCCRG00000021311
ENSCCRG00000014676
ENSCCRG00000008862
ENSCCRG00000030966
ENSCCRG00000004354
ENSCCRG00000047540
ENSCCRG00000034111
ENSCCRG00000002395
ENSCCRG00000008866
ENSCCRG00000042482
ENSCCRG00000003283
ENSCCRG00000015222
ENSCCRG00000001919
ENSCCRG00000010502
ENSCCRG00000015692
ENSCCRG00000041609
ENSCCRG00000042939
ENSCCRG00000001135
ENSCCRG00000003399
ENSCCRG00000041260
ENSCCRG00000011058
ENSCCRG00000026618
ENSCCRG00000033129
ENSCCRG00000033219
ENSCCRG00000029850
ENSCCRG00000043548
ENSCCRG00000001334
ENSCCRG00000008964
ENSCCRG00000006035
ENSCCRG00000028493
ENSCCRG00000031869
ENSCCRG00000047593
ENSCCRG00000013507
ENSCCRG00000007386
ENSCCRG00000024350
ENSCCRG00000036583
ENSCCRG00000001281
ENSCCRG00000048936
ENSCCRG00000023636
ENSCCRG00000001507
ENSCCRG00000050263
ENSCCRG00000049404
ENSCCRG00000032756
ENSCCRG00000045293
ENSCCRG00000021407
ENSCCRG00000001951
ENSCCRG00000049969
ENSCCRG00000016566
ENSCCRG00000008515
ENSCCRG00000004835
ENSCCRG00000034731
ENSCCRG00000027886
ENSCCRG00000017482
ENSCCRG00000003043
ENSCCRG00000006307
ENSCCRG00000019670
ENSCCRG00000004082
ENSCCRG00000039197
ENSCCRG00000010673
ENSCCRG00000040348
ENSCCRG00000009320
ENSCCRG00000048792
ENSCCRG00000026370
ENSCCRG00000038189
ENSCCRG00000013774
ENSCCRG00000000371
ENSCCRG00000007307
ENSCCRG00000037089
ENSCCRG00000039603
ENSCCRG00000020769
ENSCCRG00000035720
ENSCCRG00000032820
ENSCCRG00000039595
ENSCCRG00000030202
ENSCCRG00000035772
ENSCCRG00000050139
ENSCCRG00000000721
ENSCCRG00000027552
ENSCCRG00000005132
ENSCCRG00000040702
ENSCCRG00000042171
ENSCCRG00000038220
ENSCCRG00000012046
ENSCCRG00000040039
ENSCCRG00000026226
ENSCCRG00000030954
ENSCCRG00000000282
ENSCCRG00000048924
ENSCCRG00000034275
ENSCCRG00000018046
ENSCCRG00000032303
ENSCCRG00000026286
ENSCCRG00000005900
ENSCCRG00000041021
ENSCCRG00000022685
ENSCCRG00000037409
ENSCCRG00000050756
ENSCCRG00000022222
ENSCCRG00000033439
ENSCCRG00000015385
ENSCCRG00000047979
ENSCCRG00000009319
ENSCCRG00000020377
ENSCCRG00000011890
ENSCCRG00000030062
ENSCCRG00000001972
ENSCCRG00000024349
ENSCCRG00000010687
ENSCCRG00000018488
ENSCCRG00000015357
ENSCCRG00000029633
ENSCCRG00000021306
ENSCCRG00000041300
ENSCCRG00000042132
ENSCCRG00000010333
ENSCCRG00000051785
ENSCCRG00000016079
ENSCCRG00000018961
ENSCCRG00000017195
ENSCCRG00000018829
ENSCCRG00000051855
ENSCCRG00000031704
ENSCCRG00000045331
ENSCCRG00000033391
ENSCCRG00000023687
ENSCCRG00000015307
ENSCCRG00000049361
ENSCCRG00000022272
ENSCCRG00000032984
ENSCCRG00000025795
ENSCCRG00000048293
ENSCCRG00000015794
ENSCCRG00000048732
ENSCCRG00000014642
ENSCCRG00000043767
ENSCCRG00000017121
ENSCCRG00000046244
ENSCCRG00000018920
ENSCCRG00000010214
ENSCCRG00000046554
ENSCCRG00000040560
ENSCCRG00000020321
ENSCCRG00000046427
ENSCCRG00000034001
ENSCCRG00000049729
ENSCCRG00000037086
ENSCCRG00000006335
ENSCCRG00000003575
ENSCCRG00000044772
ENSCCRG00000033209
ENSCCRG00000009604
ENSCCRG00000051121
ENSCCRG00000001683
ENSCCRG00000023431
ENSCCRG00000013102
ENSCCRG00000024143
ENSCCRG00000029299
ENSCCRG00000041194
ENSCCRG00000012766
ENSCCRG00000008108
ENSCCRG00000006817
ENSCCRG00000009055
ENSCCRG00000025743
ENSCCRG00000048684
ENSCCRG00000023339
ENSCCRG00000031791
ENSCCRG00000003791
ENSCCRG00000044261
ENSCCRG00000040144
ENSCCRG00000042150
ENSCCRG00000047711
ENSCCRG00000047204
ENSCCRG00000049222
ENSCCRG00000023540
ENSCCRG00000028115
ENSCCRG00000007701
ENSCCRG00000048677
ENSCCRG00000012355
ENSCCRG00000014946
ENSCCRG00000038380
ENSCCRG00000027097
ENSCCRG00000019475
ENSCCRG00000006010
ENSCCRG00000040917
ENSCCRG00000000579
ENSCCRG00000045531
ENSCCRG00000018681
ENSCCRG00000011477
ENSCCRG00000013423
ENSCCRG00000029419
ENSCCRG00000011018
ENSCCRG00000029411
ENSCCRG00000049284
ENSCCRG00000019455
ENSCCRG00000026493
ENSCCRG00000014389
ENSCCRG00000023503
ENSCCRG00000006994
ENSCCRG00000033267
ENSCCRG00000022677
ENSCCRG00000008510
ENSCCRG00000024882
ENSCCRG00000013814
ENSCCRG00000019933
ENSCCRG00000006970
ENSCCRG00000025377
ENSCCRG00000019140
ENSCCRG00000048714
ENSCCRG00000033488
ENSCCRG00000011675
ENSCCRG00000001019
ENSCCRG00000003805
ENSCCRG00000048260
ENSCCRG00000035346
ENSCCRG00000032402
ENSCCRG00000003390
ENSCCRG00000010000
ENSCCRG00000007272
ENSCCRG00000039730
ENSCCRG00000026228
ENSCCRG00000050173
ENSCCRG00000032553
ENSCCRG00000017753
ENSCCRG00000034813
ENSCCRG00000024557
ENSCCRG00000005136
ENSCCRG00000018844
ENSCCRG00000047880
ENSCCRG00000019010
ENSCCRG00000007767
ENSCCRG00000029615
ENSCCRG00000000939
ENSCCRG00000001771
ENSCCRG00000017072
ENSCCRG00000032596
ENSCCRG00000001271
ENSCCRG00000005346
ENSCCRG00000029103
ENSCCRG00000028513
ENSCCRG00000005217
ENSCCRG00000002862
ENSCCRG00000013571
ENSCCRG00000026524
ENSCCRG00000051908
ENSCCRG00000041506
ENSCCRG00000030229
ENSCCRG00000025276
ENSCCRG00000015793
ENSCCRG00000016817
ENSCCRG00000029273
ENSCCRG00000021567
ENSCCRG00000020907
ENSCCRG00000002621
ENSCCRG00000033638
ENSCCRG00000050719
ENSCCRG00000025216
ENSCCRG00000027984
ENSCCRG00000004704
ENSCCRG00000040038
ENSCCRG00000032608
ENSCCRG00000025954
ENSCCRG00000016194
ENSCCRG00000012240
ENSCCRG00000015738
ENSCCRG00000031426
ENSCCRG00000043372
ENSCCRG00000007700
ENSCCRG00000011013
ENSCCRG00000022812
ENSCCRG00000039731
ENSCCRG00000007824
ENSCCRG00000038069
ENSCCRG00000025027
ENSCCRG00000028722
ENSCCRG00000044912
ENSCCRG00000039239
ENSCCRG00000020656
ENSCCRG00000027355
ENSCCRG00000036716
ENSCCRG00000032203
ENSCCRG00000003751
ENSCCRG00000006437
ENSCCRG00000018420
ENSCCRG00000014739
ENSCCRG00000049289
ENSCCRG00000020929
ENSCCRG00000039740
ENSCCRG00000004053
ENSCCRG00000021527
ENSCCRG00000046718
ENSCCRG00000015395
ENSCCRG00000028916
ENSCCRG00000002985
ENSCCRG00000024689
ENSCCRG00000020571
ENSCCRG00000033165
ENSCCRG00000033834
ENSCCRG00000024860
ENSCCRG00000029840
ENSCCRG00000007287
ENSCCRG00000040498
ENSCCRG00000022613
ENSCCRG00000015281
ENSCCRG00000023078
ENSCCRG00000006750
ENSCCRG00000020824
ENSCCRG00000001078
ENSCCRG00000040671
ENSCCRG00000043089
ENSCCRG00000037201
ENSCCRG00000011741
ENSCCRG00000040354
ENSCCRG00000015681
ENSCCRG00000015001
ENSCCRG00000051498
ENSCCRG00000051061
ENSCCRG00000051761
ENSCCRG00000048108
ENSCCRG00000027038
ENSCCRG00000016215
ENSCCRG00000040285
ENSCCRG00000026826
ENSCCRG00000051842
ENSCCRG00000011725
ENSCCRG00000026815
ENSCCRG00000009511
ENSCCRG00000003289
ENSCCRG00000051293
ENSCCRG00000008628
ENSCCRG00000041346
ENSCCRG00000029362
ENSCCRG00000032683
ENSCCRG00000044485
ENSCCRG00000021039
ENSCCRG00000034530
ENSCCRG00000031975
ENSCCRG00000004244
ENSCCRG00000038288
ENSCCRG00000019259
ENSCCRG00000047658
ENSCCRG00000042138
ENSCCRG00000029051
ENSCCRG00000032560
ENSCCRG00000033174
ENSCCRG00000013994
ENSCCRG00000029124
ENSCCRG00000003590
ENSCCRG00000049925
ENSCCRG00000030887
ENSCCRG00000021754
ENSCCRG00000005072
ENSCCRG00000001689
ENSCCRG00000023930
ENSCCRG00000014542
ENSCCRG00000022380
ENSCCRG00000031576
ENSCCRG00000043713
ENSCCRG00000022761
ENSCCRG00000047079
ENSCCRG00000038975
ENSCCRG00000050340
ENSCCRG00000032838
ENSCCRG00000000505
ENSCCRG00000048357
ENSCCRG00000016054
ENSCCRG00000015956
ENSCCRG00000002713
ENSCCRG00000002264
ENSCCRG00000046384
ENSCCRG00000032348
ENSCCRG00000021163
ENSCCRG00000014167
ENSCCRG00000024747
ENSCCRG00000030236
ENSCCRG00000022014
ENSCCRG00000002105
ENSCCRG00000018476
ENSCCRG00000010064
ENSCCRG00000010372
ENSCCRG00000048631
ENSCCRG00000001245
ENSCCRG00000027309
ENSCCRG00000010056
ENSCCRG00000021595
ENSCCRG00000012920
ENSCCRG00000029096
ENSCCRG00000001156
ENSCCRG00000033418
ENSCCRG00000045571
ENSCCRG00000047986
ENSCCRG00000024740
ENSCCRG00000034923
ENSCCRG00000029196
ENSCCRG00000047295
ENSCCRG00000013299
ENSCCRG00000045528
ENSCCRG00000003394
ENSCCRG00000011162
ENSCCRG00000019531
ENSCCRG00000009556
ENSCCRG00000025965
ENSCCRG00000001123
ENSCCRG00000036047
ENSCCRG00000040723
ENSCCRG00000000570
ENSCCRG00000036145
ENSCCRG00000044662
ENSCCRG00000004926
ENSCCRG00000026498
ENSCCRG00000051169
ENSCCRG00000001855
ENSCCRG00000006096
ENSCCRG00000042459
ENSCCRG00000045177
ENSCCRG00000005248
ENSCCRG00000052595
ENSCCRG00000008135
ENSCCRG00000042614
ENSCCRG00000000719
ENSCCRG00000046953
ENSCCRG00000035705
ENSCCRG00000004177
ENSCCRG00000004044
ENSCCRG00000032172
ENSCCRG00000015741
ENSCCRG00000006906
ENSCCRG00000044017
ENSCCRG00000020063
ENSCCRG00000005920
ENSCCRG00000042972
ENSCCRG00000021042
ENSCCRG00000035331
ENSCCRG00000026279
ENSCCRG00000045624
ENSCCRG00000013198
ENSCCRG00000032128
ENSCCRG00000037496
ENSCCRG00000041804
ENSCCRG00000048577
ENSCCRG00000052438
ENSCCRG00000005737
ENSCCRG00000038775
ENSCCRG00000011641
ENSCCRG00000038464
ENSCCRG00000014382
ENSCCRG00000003766
ENSCCRG00000052633
ENSCCRG00000006378
ENSCCRG00000028245
ENSCCRG00000017066
ENSCCRG00000008817
ENSCCRG00000018890
ENSCCRG00000043378
ENSCCRG00000044681
ENSCCRG00000014461
ENSCCRG00000029346
ENSCCRG00000011942
ENSCCRG00000020165
ENSCCRG00000040529
ENSCCRG00000022440
ENSCCRG00000049314
ENSCCRG00000025060
ENSCCRG00000030319
ENSCCRG00000002186
ENSCCRG00000007753
ENSCCRG00000013403
ENSCCRG00000005795
ENSCCRG00000005152
ENSCCRG00000023147
ENSCCRG00000033910
ENSCCRG00000046535
ENSCCRG00000009388
ENSCCRG00000050344
ENSCCRG00000049118
ENSCCRG00000011027
ENSCCRG00000050067
ENSCCRG00000006950
ENSCCRG00000031349
ENSCCRG00000030589
ENSCCRG00000006847
ENSCCRG00000039698
ENSCCRG00000048237
ENSCCRG00000031284
ENSCCRG00000041714
ENSCCRG00000004900
ENSCCRG00000047236
ENSCCRG00000035380
ENSCCRG00000035395
ENSCCRG00000005544
ENSCCRG00000048826
ENSCCRG00000000837
ENSCCRG00000047655
ENSCCRG00000015332
ENSCCRG00000028255
ENSCCRG00000019838
ENSCCRG00000000588
ENSCCRG00000038525
ENSCCRG00000019399
ENSCCRG00000024235
ENSCCRG00000041075
ENSCCRG00000043564
ENSCCRG00000022226
ENSCCRG00000028568
ENSCCRG00000009204
ENSCCRG00000003365
ENSCCRG00000040192
ENSCCRG00000030806
ENSCCRG00000038852
ENSCCRG00000027130
ENSCCRG00000020482
ENSCCRG00000030238
ENSCCRG00000027535
ENSCCRG00000008873
ENSCCRG00000024913
ENSCCRG00000002724
ENSCCRG00000025062
ENSCCRG00000047953
ENSCCRG00000009758
ENSCCRG00000017666
ENSCCRG00000049653
ENSCCRG00000028511
ENSCCRG00000007932
ENSCCRG00000041367
ENSCCRG00000048324
ENSCCRG00000004147
ENSCCRG00000006405
ENSCCRG00000014623
ENSCCRG00000015633
ENSCCRG00000036598
ENSCCRG00000020632
ENSCCRG00000001694
ENSCCRG00000022378
ENSCCRG00000028549
ENSCCRG00000048867
ENSCCRG00000024580
ENSCCRG00000051160
ENSCCRG00000005111
ENSCCRG00000025924
ENSCCRG00000027595
ENSCCRG00000020242
ENSCCRG00000018255
ENSCCRG00000013239
ENSCCRG00000022276
ENSCCRG00000043423
ENSCCRG00000000990
ENSCCRG00000033966
ENSCCRG00000029078
ENSCCRG00000031204
ENSCCRG00000041106
ENSCCRG00000027898
ENSCCRG00000036879
ENSCCRG00000007308
ENSCCRG00000009265
ENSCCRG00000032681
ENSCCRG00000028498
ENSCCRG00000005056
ENSCCRG00000052578
ENSCCRG00000050224
ENSCCRG00000014614
ENSCCRG00000040356
ENSCCRG00000027275
ENSCCRG00000023413
ENSCCRG00000025299
ENSCCRG00000014135
ENSCCRG00000039785
ENSCCRG00000018705
ENSCCRG00000016777
ENSCCRG00000013938
ENSCCRG00000012451
ENSCCRG00000012297
ENSCCRG00000011178
ENSCCRG00000019774
ENSCCRG00000019854
ENSCCRG00000040202
ENSCCRG00000022360
ENSCCRG00000030941
ENSCCRG00000026205
ENSCCRG00000011895
ENSCCRG00000016731
ENSCCRG00000012952
ENSCCRG00000043000
ENSCCRG00000003291
ENSCCRG00000028365
ENSCCRG00000042384
ENSCCRG00000027069
ENSCCRG00000052331
ENSCCRG00000046505
ENSCCRG00000022125
ENSCCRG00000018388
ENSCCRG00000050955
ENSCCRG00000040135
ENSCCRG00000003789
ENSCCRG00000050790
ENSCCRG00000020721
ENSCCRG00000010063
ENSCCRG00000022006
ENSCCRG00000012859
ENSCCRG00000034393
ENSCCRG00000023788
ENSCCRG00000033393
ENSCCRG00000041787
ENSCCRG00000015580
ENSCCRG00000017307
ENSCCRG00000005390
ENSCCRG00000016433
ENSCCRG00000006856
ENSCCRG00000046739
ENSCCRG00000040812
ENSCCRG00000008879
ENSCCRG00000005809
ENSCCRG00000006704
ENSCCRG00000049070
ENSCCRG00000042980
ENSCCRG00000003165
ENSCCRG00000032351
ENSCCRG00000010222
ENSCCRG00000005396
ENSCCRG00000026657
ENSCCRG00000009409
ENSCCRG00000018700
ENSCCRG00000032711
ENSCCRG00000005885
ENSCCRG00000024746
ENSCCRG00000007436
ENSCCRG00000036553
ENSCCRG00000003422
ENSCCRG00000023298
ENSCCRG00000000926
ENSCCRG00000025148
ENSCCRG00000046734
ENSCCRG00000001964
ENSCCRG00000035274
ENSCCRG00000029758
ENSCCRG00000019336
ENSCCRG00000024457
ENSCCRG00000033458
ENSCCRG00000044436
ENSCCRG00000041492
ENSCCRG00000016573
ENSCCRG00000003809
ENSCCRG00000010961
ENSCCRG00000052771
ENSCCRG00000028456
ENSCCRG00000048306
ENSCCRG00000011108
ENSCCRG00000025020
ENSCCRG00000015831
ENSCCRG00000008852
ENSCCRG00000032956
ENSCCRG00000022555
ENSCCRG00000021854
ENSCCRG00000000844
ENSCCRG00000038272
ENSCCRG00000014441
ENSCCRG00000014598
ENSCCRG00000022067
ENSCCRG00000015761
ENSCCRG00000024655
ENSCCRG00000052142
ENSCCRG00000013093
ENSCCRG00000008369
ENSCCRG00000013593
ENSCCRG00000051612
ENSCCRG00000032970
ENSCCRG00000032092
ENSCCRG00000037315
ENSCCRG00000020097
ENSCCRG00000001913
ENSCCRG00000024223
ENSCCRG00000050154
ENSCCRG00000022524
ENSCCRG00000013364
ENSCCRG00000038906
ENSCCRG00000015100
ENSCCRG00000036607
ENSCCRG00000020605
ENSCCRG00000045336
ENSCCRG00000030329
ENSCCRG00000046300
ENSCCRG00000047762
ENSCCRG00000004010
ENSCCRG00000040777
ENSCCRG00000038829
ENSCCRG00000009603
ENSCCRG00000012408
ENSCCRG00000010772
ENSCCRG00000013964
ENSCCRG00000034608
ENSCCRG00000005420
ENSCCRG00000019761
ENSCCRG00000027321
ENSCCRG00000043752
ENSCCRG00000025677
ENSCCRG00000005736
ENSCCRG00000029291
ENSCCRG00000029046
ENSCCRG00000037961
ENSCCRG00000044970
ENSCCRG00000005868
ENSCCRG00000043592
ENSCCRG00000050882
ENSCCRG00000031847
ENSCCRG00000015964
ENSCCRG00000012627
ENSCCRG00000044922
ENSCCRG00000008130
ENSCCRG00000038834
ENSCCRG00000006645
ENSCCRG00000043775
ENSCCRG00000014052
ENSCCRG00000020401
ENSCCRG00000052154
ENSCCRG00000041826
ENSCCRG00000025477
ENSCCRG00000013224
ENSCCRG00000024283
ENSCCRG00000033574
ENSCCRG00000022913
ENSCCRG00000008449
ENSCCRG00000046034
ENSCCRG00000044732
ENSCCRG00000004178
ENSCCRG00000019726
ENSCCRG00000051211
ENSCCRG00000013861
ENSCCRG00000027492
ENSCCRG00000044555
ENSCCRG00000005414
ENSCCRG00000044626
ENSCCRG00000037349
ENSCCRG00000016000
ENSCCRG00000031618
ENSCCRG00000046562
ENSCCRG00000020720
ENSCCRG00000007368
ENSCCRG00000029002
ENSCCRG00000045481
ENSCCRG00000027232
ENSCCRG00000019443
ENSCCRG00000050149
ENSCCRG00000024881
ENSCCRG00000044046
ENSCCRG00000011669
ENSCCRG00000021374
ENSCCRG00000040679
ENSCCRG00000020087
ENSCCRG00000003668
ENSCCRG00000051391
ENSCCRG00000031259
ENSCCRG00000047061
ENSCCRG00000012590
ENSCCRG00000006493
ENSCCRG00000008187
ENSCCRG00000024308
ENSCCRG00000015090
ENSCCRG00000026022
ENSCCRG00000011127
ENSCCRG00000047725
ENSCCRG00000034737
ENSCCRG00000020584
ENSCCRG00000009909
ENSCCRG00000022073
ENSCCRG00000008138
ENSCCRG00000012414
ENSCCRG00000018385
ENSCCRG00000018323
ENSCCRG00000001613
ENSCCRG00000023484
ENSCCRG00000019043
ENSCCRG00000022782
ENSCCRG00000027878
ENSCCRG00000016300
ENSCCRG00000024857
ENSCCRG00000022924
ENSCCRG00000021553
ENSCCRG00000017981
ENSCCRG00000038963
ENSCCRG00000018730
ENSCCRG00000031379
ENSCCRG00000001324
ENSCCRG00000000546
ENSCCRG00000005740
ENSCCRG00000022389
ENSCCRG00000033648
ENSCCRG00000049768
ENSCCRG00000000240
ENSCCRG00000030119
ENSCCRG00000022652
ENSCCRG00000027037
ENSCCRG00000004679
ENSCCRG00000024905
ENSCCRG00000030867
ENSCCRG00000009701
ENSCCRG00000036974
ENSCCRG00000001918
ENSCCRG00000052262
ENSCCRG00000048144
ENSCCRG00000013165
ENSCCRG00000029995
ENSCCRG00000014729
ENSCCRG00000017483
ENSCCRG00000041142
ENSCCRG00000022446
ENSCCRG00000016688
ENSCCRG00000040927
ENSCCRG00000026844
ENSCCRG00000034306
ENSCCRG00000049601
ENSCCRG00000031196
ENSCCRG00000046799
ENSCCRG00000008513
ENSCCRG00000035721
ENSCCRG00000034864
ENSCCRG00000000774
ENSCCRG00000028399
ENSCCRG00000015639
ENSCCRG00000009937
ENSCCRG00000025287
ENSCCRG00000012263
ENSCCRG00000001116
ENSCCRG00000025029
ENSCCRG00000011701
ENSCCRG00000001464
ENSCCRG00000045617
ENSCCRG00000001424
ENSCCRG00000025087
ENSCCRG00000011078
ENSCCRG00000046700
ENSCCRG00000000447
ENSCCRG00000001908
ENSCCRG00000044757
ENSCCRG00000030561
ENSCCRG00000003678
ENSCCRG00000021250
ENSCCRG00000026659
ENSCCRG00000027831
ENSCCRG00000009644
ENSCCRG00000002500
ENSCCRG00000018350
ENSCCRG00000009347
ENSCCRG00000023200
ENSCCRG00000002396
ENSCCRG00000045611
ENSCCRG00000033152
ENSCCRG00000001257
ENSCCRG00000000345
ENSCCRG00000050718
ENSCCRG00000048702
ENSCCRG00000035269
ENSCCRG00000036063
ENSCCRG00000016187
ENSCCRG00000046482
ENSCCRG00000050696
ENSCCRG00000049781
ENSCCRG00000034462
ENSCCRG00000044245
ENSCCRG00000028217
ENSCCRG00000047147
ENSCCRG00000015053
ENSCCRG00000008170
ENSCCRG00000039545
ENSCCRG00000034043
ENSCCRG00000046612
ENSCCRG00000033870
ENSCCRG00000010469
ENSCCRG00000006945
ENSCCRG00000032603
ENSCCRG00000016869
ENSCCRG00000013081
ENSCCRG00000025588
ENSCCRG00000013043
ENSCCRG00000031124
ENSCCRG00000019354
ENSCCRG00000014336
ENSCCRG00000007325
ENSCCRG00000038270
ENSCCRG00000009505
ENSCCRG00000009370
ENSCCRG00000044787
ENSCCRG00000048194
ENSCCRG00000005358
ENSCCRG00000036708
ENSCCRG00000052115
ENSCCRG00000039082
ENSCCRG00000028032
ENSCCRG00000036446
ENSCCRG00000006859
ENSCCRG00000022770
ENSCCRG00000024497
ENSCCRG00000001393
ENSCCRG00000052540
ENSCCRG00000052543
ENSCCRG00000022182
ENSCCRG00000036085
ENSCCRG00000026342
ENSCCRG00000034975
ENSCCRG00000029434
ENSCCRG00000021463
ENSCCRG00000048003
ENSCCRG00000028622
ENSCCRG00000015513
ENSCCRG00000050846
ENSCCRG00000050073
ENSCCRG00000023168
ENSCCRG00000050638
ENSCCRG00000052573
ENSCCRG00000052618
ENSCCRG00000041991
ENSCCRG00000045131
ENSCCRG00000010804
ENSCCRG00000020905
ENSCCRG00000004431
ENSCCRG00000045392
ENSCCRG00000013700
ENSCCRG00000012479
ENSCCRG00000048556
ENSCCRG00000014037
ENSCCRG00000021029
ENSCCRG00000019965
ENSCCRG00000048983
ENSCCRG00000008237
ENSCCRG00000024373
ENSCCRG00000042989
ENSCCRG00000003432
ENSCCRG00000049783
ENSCCRG00000014502
ENSCCRG00000017694
ENSCCRG00000029340
ENSCCRG00000029162
ENSCCRG00000026974
ENSCCRG00000051770
ENSCCRG00000029059
ENSCCRG00000051386
ENSCCRG00000049523
ENSCCRG00000045192
ENSCCRG00000018826
ENSCCRG00000046796
ENSCCRG00000006625
ENSCCRG00000015584
ENSCCRG00000017005
ENSCCRG00000013989
ENSCCRG00000011983
ENSCCRG00000049313
ENSCCRG00000009684
ENSCCRG00000004869
ENSCCRG00000008982
ENSCCRG00000000361
ENSCCRG00000003392
ENSCCRG00000000503
ENSCCRG00000052549
ENSCCRG00000044969
ENSCCRG00000022347
ENSCCRG00000036594
ENSCCRG00000013039
ENSCCRG00000040130
ENSCCRG00000003828
ENSCCRG00000042341
ENSCCRG00000011800
ENSCCRG00000035398
ENSCCRG00000024329
ENSCCRG00000043113
ENSCCRG00000020713
ENSCCRG00000018146
ENSCCRG00000018512
ENSCCRG00000024807
ENSCCRG00000020252
ENSCCRG00000005441
ENSCCRG00000037055
ENSCCRG00000041764
ENSCCRG00000012085
ENSCCRG00000023888
ENSCCRG00000023090
ENSCCRG00000007144
ENSCCRG00000048568
ENSCCRG00000051199
ENSCCRG00000012221
ENSCCRG00000027731
ENSCCRG00000022488
ENSCCRG00000009785
ENSCCRG00000014933
ENSCCRG00000003169
ENSCCRG00000036932
ENSCCRG00000050186
ENSCCRG00000029039
ENSCCRG00000011952
ENSCCRG00000013266
ENSCCRG00000050134
ENSCCRG00000038482
ENSCCRG00000026499
ENSCCRG00000018502
ENSCCRG00000052220
ENSCCRG00000048504
ENSCCRG00000040657
ENSCCRG00000019591
ENSCCRG00000037422
ENSCCRG00000020879
ENSCCRG00000050369
ENSCCRG00000043030
ENSCCRG00000047188
ENSCCRG00000051207
ENSCCRG00000003056
ENSCCRG00000040187
ENSCCRG00000034639
ENSCCRG00000024723
ENSCCRG00000041984
ENSCCRG00000007309
ENSCCRG00000048134
ENSCCRG00000047715
ENSCCRG00000015418
ENSCCRG00000020478
ENSCCRG00000012942
ENSCCRG00000015986
ENSCCRG00000040606
ENSCCRG00000050643
ENSCCRG00000048693
ENSCCRG00000010978
ENSCCRG00000010103
ENSCCRG00000013090
ENSCCRG00000001781
ENSCCRG00000034871
ENSCCRG00000029150
ENSCCRG00000000819
ENSCCRG00000016392
ENSCCRG00000021067
ENSCCRG00000038055
ENSCCRG00000041005
ENSCCRG00000038471
ENSCCRG00000021319
ENSCCRG00000017179
ENSCCRG00000024900
ENSCCRG00000015722
ENSCCRG00000003830
ENSCCRG00000030798
ENSCCRG00000007245
ENSCCRG00000009452
ENSCCRG00000000237
ENSCCRG00000052187
ENSCCRG00000032668
ENSCCRG00000047058
ENSCCRG00000046675
ENSCCRG00000035281
ENSCCRG00000049088
ENSCCRG00000038661
ENSCCRG00000004560
ENSCCRG00000043993
ENSCCRG00000000647
ENSCCRG00000028123
ENSCCRG00000051538
ENSCCRG00000038578
ENSCCRG00000028292
ENSCCRG00000047888
ENSCCRG00000048334
ENSCCRG00000006888
ENSCCRG00000035669
ENSCCRG00000046662
ENSCCRG00000032580
ENSCCRG00000006220
ENSCCRG00000007221
ENSCCRG00000024340
ENSCCRG00000038901
ENSCCRG00000000034
ENSCCRG00000027434
ENSCCRG00000000698
ENSCCRG00000030814
ENSCCRG00000024539
ENSCCRG00000020048
ENSCCRG00000020385
ENSCCRG00000031429
ENSCCRG00000023463
ENSCCRG00000035169
ENSCCRG00000050597
ENSCCRG00000010376
ENSCCRG00000014043
ENSCCRG00000006953
ENSCCRG00000021525
ENSCCRG00000032134
ENSCCRG00000034156
ENSCCRG00000030901
ENSCCRG00000030111
ENSCCRG00000041967
ENSCCRG00000038273
ENSCCRG00000031946
ENSCCRG00000017100
ENSCCRG00000008827
ENSCCRG00000038648
ENSCCRG00000035224
ENSCCRG00000019038
ENSCCRG00000005640
ENSCCRG00000046415
ENSCCRG00000037910
ENSCCRG00000030577
ENSCCRG00000021855
ENSCCRG00000028680
ENSCCRG00000017558
ENSCCRG00000040806
ENSCCRG00000023978
ENSCCRG00000018840
ENSCCRG00000049494
ENSCCRG00000026217
ENSCCRG00000048990
ENSCCRG00000020426
ENSCCRG00000018340
ENSCCRG00000003629
ENSCCRG00000022970
ENSCCRG00000019030
ENSCCRG00000025022
ENSCCRG00000012718
ENSCCRG00000010620
ENSCCRG00000022987
ENSCCRG00000007133
ENSCCRG00000050687
ENSCCRG00000002620
ENSCCRG00000043822
ENSCCRG00000010025
ENSCCRG00000007966
ENSCCRG00000031419
ENSCCRG00000040662
ENSCCRG00000001188
ENSCCRG00000014622
ENSCCRG00000040938
ENSCCRG00000042239
ENSCCRG00000040549
ENSCCRG00000044673
ENSCCRG00000016951
ENSCCRG00000035887
ENSCCRG00000002551
ENSCCRG00000003427
ENSCCRG00000005399
ENSCCRG00000018133
ENSCCRG00000039105
ENSCCRG00000023620
ENSCCRG00000012830
ENSCCRG00000047132
ENSCCRG00000043156
ENSCCRG00000029904
ENSCCRG00000037816
ENSCCRG00000041446
ENSCCRG00000017868
ENSCCRG00000051937
ENSCCRG00000027538
ENSCCRG00000003184
ENSCCRG00000022840
ENSCCRG00000017320
ENSCCRG00000037674
ENSCCRG00000025553
ENSCCRG00000003029
ENSCCRG00000012318
ENSCCRG00000002141
ENSCCRG00000015749
ENSCCRG00000002200
ENSCCRG00000002051
ENSCCRG00000008694
ENSCCRG00000006144
ENSCCRG00000022739
ENSCCRG00000034219
ENSCCRG00000049154
ENSCCRG00000001764
ENSCCRG00000016101
ENSCCRG00000014434
ENSCCRG00000048419
ENSCCRG00000051295
ENSCCRG00000015959
ENSCCRG00000050231
ENSCCRG00000039826
ENSCCRG00000027203
ENSCCRG00000038867
ENSCCRG00000004770
ENSCCRG00000052552
ENSCCRG00000020900
ENSCCRG00000025744
ENSCCRG00000004999
ENSCCRG00000039332
ENSCCRG00000019500
ENSCCRG00000033207
ENSCCRG00000035931
ENSCCRG00000018545
ENSCCRG00000018140
ENSCCRG00000033213
ENSCCRG00000043213
ENSCCRG00000036858
ENSCCRG00000021955
ENSCCRG00000047166
ENSCCRG00000045775
ENSCCRG00000040334
ENSCCRG00000028230
ENSCCRG00000051226
ENSCCRG00000007676
ENSCCRG00000014475
ENSCCRG00000037784
ENSCCRG00000045563
ENSCCRG00000039659
ENSCCRG00000050240
ENSCCRG00000039335
ENSCCRG00000019012
ENSCCRG00000033074
ENSCCRG00000009519
ENSCCRG00000020309
ENSCCRG00000049980
ENSCCRG00000047142
ENSCCRG00000049618
ENSCCRG00000043468
ENSCCRG00000011226
ENSCCRG00000005528
ENSCCRG00000002822
ENSCCRG00000034725
ENSCCRG00000027390
ENSCCRG00000037584
ENSCCRG00000046892
ENSCCRG00000050095
ENSCCRG00000048460
ENSCCRG00000034040
ENSCCRG00000007955
ENSCCRG00000046406
ENSCCRG00000036839
ENSCCRG00000008398
ENSCCRG00000029071
ENSCCRG00000004427
ENSCCRG00000008136
ENSCCRG00000020206
ENSCCRG00000001802
ENSCCRG00000002280
ENSCCRG00000041089
ENSCCRG00000036341
ENSCCRG00000030897
ENSCCRG00000044453
ENSCCRG00000000550
ENSCCRG00000013375
ENSCCRG00000040968
ENSCCRG00000030277
ENSCCRG00000011976
ENSCCRG00000018180
ENSCCRG00000015060
ENSCCRG00000028918
ENSCCRG00000005030
ENSCCRG00000016304
ENSCCRG00000010465
ENSCCRG00000026813
ENSCCRG00000044022
ENSCCRG00000000832
ENSCCRG00000004821
ENSCCRG00000016758
ENSCCRG00000045646
ENSCCRG00000049851
ENSCCRG00000033752
ENSCCRG00000012804
ENSCCRG00000033470
ENSCCRG00000052369
ENSCCRG00000047778
ENSCCRG00000016864
ENSCCRG00000029845
ENSCCRG00000004404
ENSCCRG00000034239
ENSCCRG00000002552
ENSCCRG00000012401
ENSCCRG00000038879
ENSCCRG00000028405
ENSCCRG00000007310
ENSCCRG00000049114
ENSCCRG00000025969
ENSCCRG00000052360
ENSCCRG00000005702
ENSCCRG00000020757
ENSCCRG00000038419
ENSCCRG00000009074
ENSCCRG00000024174
ENSCCRG00000034678
ENSCCRG00000004543
ENSCCRG00000011208
ENSCCRG00000028570
ENSCCRG00000003705
ENSCCRG00000023459
ENSCCRG00000010265
ENSCCRG00000010987
ENSCCRG00000016788
ENSCCRG00000021991
ENSCCRG00000008358
ENSCCRG00000002044
ENSCCRG00000014352
ENSCCRG00000001108
ENSCCRG00000006912
ENSCCRG00000018811
ENSCCRG00000028819
ENSCCRG00000031111
ENSCCRG00000029403
ENSCCRG00000002501
ENSCCRG00000041734
ENSCCRG00000002517
ENSCCRG00000050463
ENSCCRG00000023004
ENSCCRG00000014381
ENSCCRG00000050555
ENSCCRG00000010891
ENSCCRG00000001733
ENSCCRG00000016810
ENSCCRG00000025556
ENSCCRG00000032314
ENSCCRG00000033373
ENSCCRG00000051535
ENSCCRG00000035048
ENSCCRG00000051735
ENSCCRG00000028701
ENSCCRG00000002261
ENSCCRG00000021037
ENSCCRG00000006850
ENSCCRG00000028658
ENSCCRG00000026865
ENSCCRG00000008553
ENSCCRG00000010453
ENSCCRG00000007191
ENSCCRG00000013848
ENSCCRG00000024345
ENSCCRG00000035914
ENSCCRG00000023526
ENSCCRG00000048505
ENSCCRG00000036842
ENSCCRG00000049951
ENSCCRG00000040345
ENSCCRG00000000922
ENSCCRG00000018475
ENSCCRG00000021307
ENSCCRG00000040743
ENSCCRG00000024447
ENSCCRG00000006837
ENSCCRG00000050797
ENSCCRG00000015369
ENSCCRG00000006582
ENSCCRG00000018703
ENSCCRG00000042994
ENSCCRG00000011639
ENSCCRG00000028650
[truncated: 8,506 more rows]

## Sheet: DEGs list
C vs Zn	C vs H	C vs H+Zn	Zn vs H	Zn vs H+Zn	H vs H+Zn
ENSCCRG00000011326	ENSCCRG00000037551	ENSCCRG00000023972	ENSCCRG00000007422	ENSCCRG00000007422	ENSCCRG00000026145
ENSCCRG00000048385	ENSCCRG00000051707	ENSCCRG00000037551	ENSCCRG00000028150	ENSCCRG00000023972	ENSCCRG00000010428
ENSCCRG00000029594	ENSCCRG00000028150	ENSCCRG00000007422	ENSCCRG00000000741	ENSCCRG00000007418	ENSCCRG00000050855
ENSCCRG00000007216	ENSCCRG00000005181	ENSCCRG00000003468	ENSCCRG00000023972	ENSCCRG00000003468	ENSCCRG00000027777
ENSCCRG00000045884	ENSCCRG00000025167	ENSCCRG00000001070	ENSCCRG00000003468	ENSCCRG00000048385	ENSCCRG00000016802
ENSCCRG00000013760	ENSCCRG00000003468	ENSCCRG00000007483	ENSCCRG00000041611	ENSCCRG00000001070	ENSCCRG00000018782
ENSCCRG00000052120	ENSCCRG00000018198	ENSCCRG00000035391	ENSCCRG00000000024	ENSCCRG00000019838	ENSCCRG00000042615
ENSCCRG00000049356	ENSCCRG00000040771	ENSCCRG00000015485	ENSCCRG00000051157	ENSCCRG00000052269	ENSCCRG00000047491
	ENSCCRG00000000741	ENSCCRG00000043501	ENSCCRG00000051707	ENSCCRG00000018060	ENSCCRG00000049523
	ENSCCRG00000049401	ENSCCRG00000007442	ENSCCRG00000018198	ENSCCRG00000050384	ENSCCRG00000040907
	ENSCCRG00000023972	ENSCCRG00000004923	ENSCCRG00000000017	ENSCCRG00000007483	ENSCCRG00000033807
	ENSCCRG00000040616	ENSCCRG00000005998	ENSCCRG00000022321	ENSCCRG00000035240	ENSCCRG00000018060
	ENSCCRG00000023449	ENSCCRG00000019838	ENSCCRG00000023449	ENSCCRG00000023035	ENSCCRG00000026762
	ENSCCRG00000000024	ENSCCRG00000034542	ENSCCRG00000030155	ENSCCRG00000049931	ENSCCRG00000039603
	ENSCCRG00000051157	ENSCCRG00000034345	ENSCCRG00000009928	ENSCCRG00000015485	ENSCCRG00000002395
	ENSCCRG00000008583	ENSCCRG00000040771	ENSCCRG00000025795	ENSCCRG00000022921	ENSCCRG00000027707
	ENSCCRG00000000017	ENSCCRG00000006628	ENSCCRG00000007418	ENSCCRG00000010214	ENSCCRG00000023411
	ENSCCRG00000022321	ENSCCRG00000018198	ENSCCRG00000034229	ENSCCRG00000015449	ENSCCRG00000035048
	ENSCCRG00000050160	ENSCCRG00000028150	ENSCCRG00000048385	ENSCCRG00000030155	ENSCCRG00000007011
	ENSCCRG00000010672	ENSCCRG00000049145	ENSCCRG00000040771	ENSCCRG00000035391	ENSCCRG00000041660
	ENSCCRG00000004214	ENSCCRG00000049931	ENSCCRG00000008583	ENSCCRG00000041611	ENSCCRG00000037287
	ENSCCRG00000025263	ENSCCRG00000049449	ENSCCRG00000000020	ENSCCRG00000040874	ENSCCRG00000024283
	ENSCCRG00000000020	ENSCCRG00000025167	ENSCCRG00000011324	ENSCCRG00000002314	ENSCCRG00000011525
	ENSCCRG00000029134	ENSCCRG00000031146	ENSCCRG00000015859	ENSCCRG00000031404	ENSCCRG00000049559
	ENSCCRG00000006920	ENSCCRG00000002904	ENSCCRG00000002314	ENSCCRG00000000206	ENSCCRG00000032802
	ENSCCRG00000016139	ENSCCRG00000030553	ENSCCRG00000004214	ENSCCRG00000028150	ENSCCRG00000029320
	ENSCCRG00000008042	ENSCCRG00000001487	ENSCCRG00000013543	ENSCCRG00000005813	ENSCCRG00000003118
	ENSCCRG00000045061	ENSCCRG00000050384	ENSCCRG00000040874	ENSCCRG00000019137	ENSCCRG00000051612
	ENSCCRG00000041611	ENSCCRG00000050160	ENSCCRG00000000206	ENSCCRG00000025795	ENSCCRG00000012859
	ENSCCRG00000035090	ENSCCRG00000026013	ENSCCRG00000008817	ENSCCRG00000037775	ENSCCRG00000052728
	ENSCCRG00000031146	ENSCCRG00000052666	ENSCCRG00000023887	ENSCCRG00000040327	ENSCCRG00000045138
	ENSCCRG00000043501	ENSCCRG00000038080	ENSCCRG00000004094	ENSCCRG00000018267	ENSCCRG00000050623
	ENSCCRG00000031887	ENSCCRG00000010563	ENSCCRG00000031987	ENSCCRG00000022456	ENSCCRG00000036026
	ENSCCRG00000011324	ENSCCRG00000031404	ENSCCRG00000035090	ENSCCRG00000046122	ENSCCRG00000001273
	ENSCCRG00000037685	ENSCCRG00000022456	ENSCCRG00000051186	ENSCCRG00000031146	ENSCCRG00000011873
	ENSCCRG00000049449	ENSCCRG00000000206	ENSCCRG00000010672	ENSCCRG00000013464	ENSCCRG00000009930
	ENSCCRG00000000206	ENSCCRG00000024067	ENSCCRG00000014816	ENSCCRG00000000832	ENSCCRG00000017505
	ENSCCRG00000039746	ENSCCRG00000023449	ENSCCRG00000026482	ENSCCRG00000044772	ENSCCRG00000017257
	ENSCCRG00000004923	ENSCCRG00000022321	ENSCCRG00000050384	ENSCCRG00000040771	ENSCCRG00000005925
	ENSCCRG00000041814	ENSCCRG00000013464	ENSCCRG00000043738	ENSCCRG00000036760	ENSCCRG00000026782
	ENSCCRG00000040967	ENSCCRG00000041945	ENSCCRG00000039300	ENSCCRG00000032802	ENSCCRG00000009152
	ENSCCRG00000031076	ENSCCRG00000043645	ENSCCRG00000005813	ENSCCRG00000049729	ENSCCRG00000038513
	ENSCCRG00000041945	ENSCCRG00000018267	ENSCCRG00000004052	ENSCCRG00000029539	ENSCCRG00000031738
	ENSCCRG00000039296	ENSCCRG00000000832	ENSCCRG00000029667	ENSCCRG00000031366	ENSCCRG00000008881
	ENSCCRG00000004196	ENSCCRG00000046197	ENSCCRG00000044357	ENSCCRG00000004214	ENSCCRG00000000215
	ENSCCRG00000005998	ENSCCRG00000008042	ENSCCRG00000025167	ENSCCRG00000049145	ENSCCRG00000007932
	ENSCCRG00000046197	ENSCCRG00000004214	ENSCCRG00000043736	ENSCCRG00000034530	ENSCCRG00000032348
	ENSCCRG00000024964	ENSCCRG00000051707	ENSCCRG00000006512	ENSCCRG00000024740	ENSCCRG00000025873
	ENSCCRG00000052666	ENSCCRG00000013782	ENSCCRG00000029474	ENSCCRG00000005809	ENSCCRG00000016898
	ENSCCRG00000001171	ENSCCRG00000033443	ENSCCRG00000030703	ENSCCRG00000052666	ENSCCRG00000007383
	ENSCCRG00000047640	ENSCCRG00000032802	ENSCCRG00000008042	ENSCCRG00000018198	ENSCCRG00000052496
	ENSCCRG00000034542	ENSCCRG00000051157	ENSCCRG00000026145	ENSCCRG00000042792	ENSCCRG00000043718
	ENSCCRG00000015469	ENSCCRG00000026080	ENSCCRG00000049931	ENSCCRG00000037628	ENSCCRG00000012575
	ENSCCRG00000049145	ENSCCRG00000045623	ENSCCRG00000009646	ENSCCRG00000050719	ENSCCRG00000009879
	ENSCCRG00000013552	ENSCCRG00000001311	ENSCCRG00000017853	ENSCCRG00000029473	ENSCCRG00000040251
	ENSCCRG00000015158	ENSCCRG00000013276	ENSCCRG00000040616	ENSCCRG00000026482	ENSCCRG00000005201
	ENSCCRG00000026145	ENSCCRG00000049109	ENSCCRG00000005181	ENSCCRG00000022321	ENSCCRG00000021315
	ENSCCRG00000022417	ENSCCRG00000034530	ENSCCRG00000049145	ENSCCRG00000042027	ENSCCRG00000029124
	ENSCCRG00000027614	ENSCCRG00000004206	ENSCCRG00000041945	ENSCCRG00000027702	ENSCCRG00000040355
	ENSCCRG00000016591	ENSCCRG00000005181	ENSCCRG00000032192	ENSCCRG00000015859	ENSCCRG00000048874
	ENSCCRG00000044049	ENSCCRG00000022417	ENSCCRG00000010214	ENSCCRG00000004923	ENSCCRG00000041021
	ENSCCRG00000035391	ENSCCRG00000048319	ENSCCRG00000031146	ENSCCRG00000008042	ENSCCRG00000032302
	ENSCCRG00000004094	ENSCCRG00000015158	ENSCCRG00000019182	ENSCCRG00000010933	ENSCCRG00000001257
	ENSCCRG00000045128	ENSCCRG00000015469	ENSCCRG00000051061	ENSCCRG00000052368	ENSCCRG00000035121
	ENSCCRG00000033443	ENSCCRG00000029667	ENSCCRG00000036760	ENSCCRG00000043882	ENSCCRG00000011570
	ENSCCRG00000010563	ENSCCRG00000030481	ENSCCRG00000015469	ENSCCRG00000041945	ENSCCRG00000041730
	ENSCCRG00000029667	ENSCCRG00000010214	ENSCCRG00000003135	ENSCCRG00000029667	ENSCCRG00000048975
	ENSCCRG00000007422	ENSCCRG00000039124	ENSCCRG00000050160	ENSCCRG00000039107	ENSCCRG00000035669
	ENSCCRG00000043645	ENSCCRG00000016779	ENSCCRG00000019464	ENSCCRG00000043089	ENSCCRG00000048631
	ENSCCRG00000015485	ENSCCRG00000010672	ENSCCRG00000040327	ENSCCRG00000034345	ENSCCRG00000025675
	ENSCCRG00000024067	ENSCCRG00000001005	ENSCCRG00000011498	ENSCCRG00000001487	ENSCCRG00000004221
	ENSCCRG00000023887	ENSCCRG00000020409	ENSCCRG00000014223	ENSCCRG00000021037	ENSCCRG00000025534
	ENSCCRG00000006512	ENSCCRG00000027614	ENSCCRG00000047197	ENSCCRG00000051157	ENSCCRG00000015607
	ENSCCRG00000007442	ENSCCRG00000007688	ENSCCRG00000029873	ENSCCRG00000003907	ENSCCRG00000052549
	ENSCCRG00000015592	ENSCCRG00000040089	ENSCCRG00000024740	ENSCCRG00000006817	ENSCCRG00000027031
	ENSCCRG00000035086	ENSCCRG00000025556	ENSCCRG00000048168	ENSCCRG00000022977	ENSCCRG00000029489
	ENSCCRG00000043949	ENSCCRG00000004196	ENSCCRG00000021827	ENSCCRG00000026201	ENSCCRG00000005235
	ENSCCRG00000007483	ENSCCRG00000022508	ENSCCRG00000015071	ENSCCRG00000016779	ENSCCRG00000013871
	ENSCCRG00000029501	ENSCCRG00000001416	ENSCCRG00000004196	ENSCCRG00000045884	ENSCCRG00000003456
	ENSCCRG00000013276	ENSCCRG00000020146	ENSCCRG00000024964	ENSCCRG00000044732	ENSCCRG00000025143
	ENSCCRG00000028490	ENSCCRG00000040806	ENSCCRG00000047664	ENSCCRG00000027717	ENSCCRG00000011292
	ENSCCRG00000039221	ENSCCRG00000027717	ENSCCRG00000044049	ENSCCRG00000008817	ENSCCRG00000034099
	ENSCCRG00000016854	ENSCCRG00000035228	ENSCCRG00000013760	ENSCCRG00000044357	ENSCCRG00000024627
	ENSCCRG00000041007	ENSCCRG00000021263	ENSCCRG00000013276	ENSCCRG00000047197	ENSCCRG00000032079
	ENSCCRG00000050855	ENSCCRG00000012046	ENSCCRG00000015485	ENSCCRG00000037167	ENSCCRG00000040098
	ENSCCRG00000009262	ENSCCRG00000005062	ENSCCRG00000019926	ENSCCRG00000016480	ENSCCRG00000043032
	ENSCCRG00000014816	ENSCCRG00000045061	ENSCCRG00000050340	ENSCCRG00000006628	ENSCCRG00000040818
	ENSCCRG00000026080	ENSCCRG00000046122	ENSCCRG00000007437	ENSCCRG00000011608	ENSCCRG00000024284
	ENSCCRG00000001070	ENSCCRG00000050719	ENSCCRG00000019455	ENSCCRG00000023620	ENSCCRG00000017351
	ENSCCRG00000005062	ENSCCRG00000045571	ENSCCRG00000049729	ENSCCRG00000021600	ENSCCRG00000011764
	ENSCCRG00000008834	ENSCCRG00000043793	ENSCCRG00000039746	ENSCCRG00000015794	ENSCCRG00000002846
	ENSCCRG00000043479	ENSCCRG00000006920	ENSCCRG00000041943	ENSCCRG00000029873	ENSCCRG00000026826
	ENSCCRG00000001005	ENSCCRG00000021037	ENSCCRG00000035754	ENSCCRG00000013276	ENSCCRG00000031458
	ENSCCRG00000017853	ENSCCRG00000007268	ENSCCRG00000030643	ENSCCRG00000043850	ENSCCRG00000002620
	ENSCCRG00000010793	ENSCCRG00000005809	ENSCCRG00000010933	ENSCCRG00000044922	ENSCCRG00000014494
	ENSCCRG00000024532	ENSCCRG00000042962	ENSCCRG00000015592	ENSCCRG00000029002	ENSCCRG00000008871
	ENSCCRG00000026465	ENSCCRG00000032756	ENSCCRG00000013464	ENSCCRG00000000741	ENSCCRG00000048891
	ENSCCRG00000019745	ENSCCRG00000009262	ENSCCRG00000050855	ENSCCRG00000010672	ENSCCRG00000025591
	ENSCCRG00000001950	ENSCCRG00000008519	ENSCCRG00000031366	ENSCCRG00000024306	ENSCCRG00000039764
	ENSCCRG00000009646	ENSCCRG00000040327	ENSCCRG00000012967	ENSCCRG00000052062	ENSCCRG00000007137
	ENSCCRG00000049931	ENSCCRG00000049284	ENSCCRG00000018008	ENSCCRG00000022738	ENSCCRG00000029134
	ENSCCRG00000052737	ENSCCRG00000046427	ENSCCRG00000000028	ENSCCRG00000047664	ENSCCRG00000050345
	ENSCCRG00000034229	ENSCCRG00000045642	ENSCCRG00000014531	ENSCCRG00000010563	ENSCCRG00000022064
	ENSCCRG00000011292	ENSCCRG00000017532	ENSCCRG00000029821	ENSCCRG00000009928	ENSCCRG00000049607
	ENSCCRG00000049109	ENSCCRG00000010804	ENSCCRG00000005430	ENSCCRG00000034229	ENSCCRG00000045336
	ENSCCRG00000042166	ENSCCRG00000022590	ENSCCRG00000044732	ENSCCRG00000011324	ENSCCRG00000045220
	ENSCCRG00000033010	ENSCCRG00000003384	ENSCCRG00000041111	ENSCCRG00000039124	ENSCCRG00000052132
	ENSCCRG00000002586	ENSCCRG00000000741	ENSCCRG00000027825	ENSCCRG00000006713	ENSCCRG00000038916
	ENSCCRG00000014285	ENSCCRG00000011324	ENSCCRG00000031404	ENSCCRG00000023449	ENSCCRG00000050403
	ENSCCRG00000049112	ENSCCRG00000041611	ENSCCRG00000043767	ENSCCRG00000032250	ENSCCRG00000034196
	ENSCCRG00000022508	ENSCCRG00000015794	ENSCCRG00000029002	ENSCCRG00000040039	ENSCCRG00000042685
	ENSCCRG00000029489	ENSCCRG00000044630	ENSCCRG00000020256	ENSCCRG00000013247	ENSCCRG00000017697
	ENSCCRG00000033942	ENSCCRG00000031887	ENSCCRG00000004991	ENSCCRG00000030553	ENSCCRG00000036817
	ENSCCRG00000039764	ENSCCRG00000043718	ENSCCRG00000027133	ENSCCRG00000050668	ENSCCRG00000001070
	ENSCCRG00000023244	ENSCCRG00000013748	ENSCCRG00000001273	ENSCCRG00000035769	ENSCCRG00000010829
	ENSCCRG00000012322	ENSCCRG00000022924	ENSCCRG00000046953	ENSCCRG00000043718	ENSCCRG00000037694
	ENSCCRG00000018105	ENSCCRG00000013247	ENSCCRG00000040967	ENSCCRG00000048334	ENSCCRG00000034232
	ENSCCRG00000003384	ENSCCRG00000051426	ENSCCRG00000039545	ENSCCRG00000039300	ENSCCRG00000039197
	ENSCCRG00000021827	ENSCCRG00000017072	ENSCCRG00000052666	ENSCCRG00000043775	ENSCCRG00000037743
	ENSCCRG00000015682	ENSCCRG00000043089	ENSCCRG00000042768	ENSCCRG00000039545	ENSCCRG00000047058
	ENSCCRG00000048903	ENSCCRG00000001807	ENSCCRG00000034111	ENSCCRG00000007688	ENSCCRG00000036515
	ENSCCRG00000013543	ENSCCRG00000024532	ENSCCRG00000045129	ENSCCRG00000017853	ENSCCRG00000005821
	ENSCCRG00000013711	ENSCCRG00000018119	ENSCCRG00000040679	ENSCCRG00000043501	ENSCCRG00000034760
	ENSCCRG00000050384	ENSCCRG00000040643	ENSCCRG00000046678	ENSCCRG00000004206	ENSCCRG00000043892
	ENSCCRG00000021423	ENSCCRG00000035769	ENSCCRG00000049570	ENSCCRG00000052630	ENSCCRG00000034219
	ENSCCRG00000011498	ENSCCRG00000018900	ENSCCRG00000035391	ENSCCRG00000018673	ENSCCRG00000018293
	ENSCCRG00000029353	ENSCCRG00000025288	ENSCCRG00000008881	ENSCCRG00000040529	ENSCCRG00000050475
	ENSCCRG00000028350	ENSCCRG00000036010	ENSCCRG00000014739	ENSCCRG00000041398	ENSCCRG00000048426
	ENSCCRG00000034345	ENSCCRG00000040874	ENSCCRG00000006035	ENSCCRG00000032192	ENSCCRG00000003170
	ENSCCRG00000013782	ENSCCRG00000007436	ENSCCRG00000044772	ENSCCRG00000052728	ENSCCRG00000024306
	ENSCCRG00000026232	ENSCCRG00000017853	ENSCCRG00000011141	ENSCCRG00000008519	ENSCCRG00000011985
	ENSCCRG00000038429	ENSCCRG00000009370	ENSCCRG00000040928	ENSCCRG00000044471	ENSCCRG00000016591
	ENSCCRG00000040089	ENSCCRG00000005430	ENSCCRG00000021307	ENSCCRG00000043738	ENSCCRG00000024222
	ENSCCRG00000044186	ENSCCRG00000029473	ENSCCRG00000015090	ENSCCRG00000011326	ENSCCRG00000049407
	ENSCCRG00000029821	ENSCCRG00000011451	ENSCCRG00000012337	ENSCCRG00000018583	ENSCCRG00000052108
	ENSCCRG00000020170	ENSCCRG00000008583	ENSCCRG00000038380	ENSCCRG00000003813	ENSCCRG00000003390
	ENSCCRG00000003644	ENSCCRG00000044189	ENSCCRG00000000029	ENSCCRG00000043645	ENSCCRG00000050065
	ENSCCRG00000024783	ENSCCRG00000027439	ENSCCRG00000040053	ENSCCRG00000030703	ENSCCRG00000036415
	ENSCCRG00000005104	ENSCCRG00000023298	ENSCCRG00000031848	ENSCCRG00000017457	ENSCCRG00000032128
	ENSCCRG00000018119	ENSCCRG00000002314	ENSCCRG00000004789	ENSCCRG00000008018	ENSCCRG00000030183
	ENSCCRG00000012935	ENSCCRG00000029501	ENSCCRG00000027702	ENSCCRG00000022590	ENSCCRG00000040334
	ENSCCRG00000008881	ENSCCRG00000009751	ENSCCRG00000019745	ENSCCRG00000002621	ENSCCRG00000047640
	ENSCCRG00000004206	ENSCCRG00000046718	ENSCCRG00000004053	ENSCCRG00000034542	ENSCCRG00000021527
	ENSCCRG00000024049	ENSCCRG00000029320	ENSCCRG00000017753	ENSCCRG00000023383	ENSCCRG00000044528
	ENSCCRG00000013464	ENSCCRG00000040967	ENSCCRG00000010996	ENSCCRG00000009262	ENSCCRG00000040902
	ENSCCRG00000031848	ENSCCRG00000049112	ENSCCRG00000018254	ENSCCRG00000008449	ENSCCRG00000036536
	ENSCCRG00000021263	ENSCCRG00000029559	ENSCCRG00000026132	ENSCCRG00000021827	ENSCCRG00000004577
	ENSCCRG00000007418	ENSCCRG00000043850	ENSCCRG00000004923	ENSCCRG00000008871	ENSCCRG00000048366
	ENSCCRG00000042518	ENSCCRG00000024560	ENSCCRG00000040529	ENSCCRG00000013760	ENSCCRG00000032266
	ENSCCRG00000023322	ENSCCRG00000041734	ENSCCRG00000007483	ENSCCRG00000017093	ENSCCRG00000021250
	ENSCCRG00000016599	ENSCCRG00000001171	ENSCCRG00000021250	ENSCCRG00000001005	ENSCCRG00000011707
	ENSCCRG00000020490	ENSCCRG00000000400	ENSCCRG00000049205	ENSCCRG00000048168	ENSCCRG00000021522
	ENSCCRG00000010849	ENSCCRG00000020170	ENSCCRG00000000011	ENSCCRG00000006693	ENSCCRG00000036411
	ENSCCRG00000031987	ENSCCRG00000012935	ENSCCRG00000029539	ENSCCRG00000011522	ENSCCRG00000028918
	ENSCCRG00000002904	ENSCCRG00000002111	ENSCCRG00000000460	ENSCCRG00000048677	ENSCCRG00000004991
	ENSCCRG00000005430	ENSCCRG00000023035	ENSCCRG00000035240	ENSCCRG00000046693	ENSCCRG00000008156
	ENSCCRG00000012418	ENSCCRG00000011334	ENSCCRG00000009329	ENSCCRG00000027439	ENSCCRG00000010376
	ENSCCRG00000033914	ENSCCRG00000012084	ENSCCRG00000047295	ENSCCRG00000017753	ENSCCRG00000041398
	ENSCCRG00000022815	ENSCCRG00000016857	ENSCCRG00000026867	ENSCCRG00000015071	ENSCCRG00000012073
	ENSCCRG00000040874	ENSCCRG00000006093	ENSCCRG00000013987	ENSCCRG00000031987	ENSCCRG00000006278
	ENSCCRG00000019926	ENSCCRG00000044772	ENSCCRG00000022327	ENSCCRG00000005430	ENSCCRG00000051209
	ENSCCRG00000019998	ENSCCRG00000013552	ENSCCRG00000023383	ENSCCRG00000004053	ENSCCRG00000034364
	ENSCCRG00000047369	ENSCCRG00000029002	ENSCCRG00000045505	ENSCCRG00000001464	ENSCCRG00000042673
	ENSCCRG00000022168	ENSCCRG00000007094	ENSCCRG00000007767	ENSCCRG00000015469	ENSCCRG00000045214
	ENSCCRG00000002872	ENSCCRG00000040671	ENSCCRG00000002724	ENSCCRG00000023822	ENSCCRG00000016055
	ENSCCRG00000034901	ENSCCRG00000031869	ENSCCRG00000030426	ENSCCRG00000051617	ENSCCRG00000029960
	ENSCCRG00000027573	ENSCCRG00000045131	ENSCCRG00000024069	ENSCCRG00000022222	ENSCCRG00000041814
	ENSCCRG00000050274	ENSCCRG00000039734	ENSCCRG00000042150	ENSCCRG00000003135	ENSCCRG00000011681
	ENSCCRG00000032192	ENSCCRG00000009121	ENSCCRG00000019004	ENSCCRG00000001311	ENSCCRG00000032668
	ENSCCRG00000024560	ENSCCRG00000007216	ENSCCRG00000013571	ENSCCRG00000024746	ENSCCRG00000021891
	ENSCCRG00000046494	ENSCCRG00000030202	ENSCCRG00000034738	ENSCCRG00000009229	ENSCCRG00000048766
	ENSCCRG00000051212	ENSCCRG00000048676	ENSCCRG00000043479	ENSCCRG00000043736	ENSCCRG00000018292
	ENSCCRG00000026482	ENSCCRG00000013711	ENSCCRG00000001070	ENSCCRG00000041310	ENSCCRG00000025352
	ENSCCRG00000016769	ENSCCRG00000026286	ENSCCRG00000022417	ENSCCRG00000040671	ENSCCRG00000011800
	ENSCCRG00000017837	ENSCCRG00000040597	ENSCCRG00000028648	ENSCCRG00000024491	ENSCCRG00000012731
	ENSCCRG00000008007	ENSCCRG00000051304	ENSCCRG00000012935	ENSCCRG00000031848	ENSCCRG00000040290
	ENSCCRG00000048611	ENSCCRG00000022738	ENSCCRG00000018583	ENSCCRG00000035228	ENSCCRG00000035708
	ENSCCRG00000019006	ENSCCRG00000049243	ENSCCRG00000024415	ENSCCRG00000035643	ENSCCRG00000000024
	ENSCCRG00000025887	ENSCCRG00000037167	ENSCCRG00000009797	ENSCCRG00000049381	ENSCCRG00000011156
	ENSCCRG00000004360	ENSCCRG00000044737	ENSCCRG00000010563	ENSCCRG00000012935	ENSCCRG00000044737
	ENSCCRG00000024337	ENSCCRG00000042027	ENSCCRG00000043425	ENSCCRG00000030426	ENSCCRG00000005093
	ENSCCRG00000008296	ENSCCRG00000049729	ENSCCRG00000052595	ENSCCRG00000041807	ENSCCRG00000012602
	ENSCCRG00000047390	ENSCCRG00000004053	ENSCCRG00000013194	ENSCCRG00000038380	ENSCCRG00000025087
	ENSCCRG00000019004	ENSCCRG00000046693	ENSCCRG00000050719	ENSCCRG00000020256	ENSCCRG00000038779
	ENSCCRG00000015312	ENSCCRG00000021827	ENSCCRG00000022168	ENSCCRG00000019464	ENSCCRG00000017110
	ENSCCRG00000000681	ENSCCRG00000004199	ENSCCRG00000032956	ENSCCRG00000007386	ENSCCRG00000029545
	ENSCCRG00000049694	ENSCCRG00000047993	ENSCCRG00000009604	ENSCCRG00000051707	ENSCCRG00000021600
	ENSCCRG00000009930	ENSCCRG00000002586	ENSCCRG00000035643	ENSCCRG00000030481	ENSCCRG00000052230
	ENSCCRG00000023011	ENSCCRG00000030426	ENSCCRG00000009562	ENSCCRG00000042775	ENSCCRG00000027881
	ENSCCRG00000012967	ENSCCRG00000001829	ENSCCRG00000001243	ENSCCRG00000040806	ENSCCRG00000018761
	ENSCCRG00000026132	ENSCCRG00000001464	ENSCCRG00000023011	ENSCCRG00000004199	ENSCCRG00000011111
	ENSCCRG00000026013	ENSCCRG00000038829	ENSCCRG00000050986	ENSCCRG00000004094	ENSCCRG00000018934
	ENSCCRG00000010817	ENSCCRG00000000573	ENSCCRG00000041310	ENSCCRG00000036515	ENSCCRG00000014542
	ENSCCRG00000001513	ENSCCRG00000009584	ENSCCRG00000016599	ENSCCRG00000008992	ENSCCRG00000029552
	ENSCCRG00000009121	ENSCCRG00000004360	ENSCCRG00000010502	ENSCCRG00000047295	ENSCCRG00000028695
	ENSCCRG00000027820	ENSCCRG00000046596	ENSCCRG00000004087	ENSCCRG00000050409	ENSCCRG00000018953
	ENSCCRG00000024117	ENSCCRG00000008449	ENSCCRG00000047640	ENSCCRG00000014479	ENSCCRG00000000212
	ENSCCRG00000007318	ENSCCRG00000023887	ENSCCRG00000022685	ENSCCRG00000009604	ENSCCRG00000017377
	ENSCCRG00000021994	ENSCCRG00000000212	ENSCCRG00000009262	ENSCCRG00000001128	ENSCCRG00000000017
	ENSCCRG00000043425	ENSCCRG00000037685	ENSCCRG00000013552	ENSCCRG00000036722	ENSCCRG00000025303
	ENSCCRG00000009751	ENSCCRG00000006220	ENSCCRG00000033834	ENSCCRG00000013543	ENSCCRG00000027496
	ENSCCRG00000042925	ENSCCRG00000010591	ENSCCRG00000029134	ENSCCRG00000050940	ENSCCRG00000026198
	ENSCCRG00000040053	ENSCCRG00000036760	ENSCCRG00000010673	ENSCCRG00000019249	ENSCCRG00000016171
	ENSCCRG00000027825	ENSCCRG00000022389	ENSCCRG00000025088	ENSCCRG00000023411	ENSCCRG00000045329
	ENSCCRG00000012084	ENSCCRG00000014285	ENSCCRG00000006707	ENSCCRG00000051121	ENSCCRG00000028315
	ENSCCRG00000041111	ENSCCRG00000023049	ENSCCRG00000006520	ENSCCRG00000015230	ENSCCRG00000003098
	ENSCCRG00000000028	ENSCCRG00000040039	ENSCCRG00000017279	ENSCCRG00000018046	ENSCCRG00000035089
	ENSCCRG00000044566	ENSCCRG00000051121	ENSCCRG00000035089	ENSCCRG00000018240	ENSCCRG00000029440
	ENSCCRG00000012445	ENSCCRG00000006817	ENSCCRG00000040039	ENSCCRG00000009554	ENSCCRG00000032005
	ENSCCRG00000041099	ENSCCRG00000008513	ENSCCRG00000015230	ENSCCRG00000026576	ENSCCRG00000033750
	ENSCCRG00000027356	ENSCCRG00000015038	ENSCCRG00000049401	ENSCCRG00000011141	ENSCCRG00000013987
	ENSCCRG00000002314	ENSCCRG00000011108	ENSCCRG00000046122	ENSCCRG00000022417	ENSCCRG00000029913
	ENSCCRG00000027133	ENSCCRG00000039239	ENSCCRG00000007958	ENSCCRG00000007489	ENSCCRG00000013613
	ENSCCRG00000009650	ENSCCRG00000030213	ENSCCRG00000046482	ENSCCRG00000050263	ENSCCRG00000012664
	ENSCCRG00000000789	ENSCCRG00000038124	ENSCCRG00000024532	ENSCCRG00000044681	ENSCCRG00000015727
	ENSCCRG00000048014	ENSCCRG00000042792	ENSCCRG00000022179	ENSCCRG00000042962	ENSCCRG00000040938
	ENSCCRG00000018900	ENSCCRG00000026482	ENSCCRG00000037685	ENSCCRG00000028053	ENSCCRG00000001573
	ENSCCRG00000045146	ENSCCRG00000024002	ENSCCRG00000038220	ENSCCRG00000045642	ENSCCRG00000004040
	ENSCCRG00000041247	ENSCCRG00000027355	ENSCCRG00000050263	ENSCCRG00000017662	ENSCCRG00000049879
	ENSCCRG00000003665	ENSCCRG00000006539	ENSCCRG00000017662	ENSCCRG00000049284	ENSCCRG00000045973
	ENSCCRG00000028679	ENSCCRG00000049538	ENSCCRG00000004082	ENSCCRG00000007436	ENSCCRG00000013989
	ENSCCRG00000040643	ENSCCRG00000041506	ENSCCRG00000004567	ENSCCRG00000010502	ENSCCRG00000014302
	ENSCCRG00000026570	ENSCCRG00000025377	ENSCCRG00000049112	ENSCCRG00000001243	ENSCCRG00000036726
	ENSCCRG00000018240	ENSCCRG00000018681	ENSCCRG00000037874	ENSCCRG00000000460	ENSCCRG00000023906
	ENSCCRG00000024842	ENSCCRG00000007383	ENSCCRG00000006750	ENSCCRG00000041947	ENSCCRG00000037839
	ENSCCRG00000045409	ENSCCRG00000021423	ENSCCRG00000051617	ENSCCRG00000023298	ENSCCRG00000031485
	ENSCCRG00000022590	ENSCCRG00000034229	ENSCCRG00000002141	ENSCCRG00000002904	ENSCCRG00000020969
	ENSCCRG00000010726	ENSCCRG00000034275	ENSCCRG00000001950	ENSCCRG00000038829	ENSCCRG00000016231
	ENSCCRG00000030703	ENSCCRG00000023822	ENSCCRG00000039740	ENSCCRG00000004196	ENSCCRG00000005528
	ENSCCRG00000019182	ENSCCRG00000001019	ENSCCRG00000044007	ENSCCRG00000009762	ENSCCRG00000047838
	ENSCCRG00000031738	ENSCCRG00000043929	ENSCCRG00000024551	ENSCCRG00000012731	ENSCCRG00000024337
	ENSCCRG00000044189	ENSCCRG00000047061	ENSCCRG00000011800	ENSCCRG00000026286	ENSCCRG00000009799
	ENSCCRG00000041763	ENSCCRG00000028350	ENSCCRG00000006817	ENSCCRG00000026499	ENSCCRG00000030978
	ENSCCRG00000045642	ENSCCRG00000038879	ENSCCRG00000009650	ENSCCRG00000029355	ENSCCRG00000019269
	ENSCCRG00000047732	ENSCCRG00000048732	ENSCCRG00000026080	ENSCCRG00000010804	ENSCCRG00000000481
	ENSCCRG00000025088	ENSCCRG00000008018	ENSCCRG00000018267	ENSCCRG00000047717	ENSCCRG00000030424
	ENSCCRG00000020666	ENSCCRG00000028490	ENSCCRG00000010817	ENSCCRG00000019182	ENSCCRG00000034693
	ENSCCRG00000013430	ENSCCRG00000006693	ENSCCRG00000006855	ENSCCRG00000037979	ENSCCRG00000022524
	ENSCCRG00000018360	ENSCCRG00000032964	ENSCCRG00000033129	ENSCCRG00000027031	ENSCCRG00000036089
	ENSCCRG00000048676	ENSCCRG00000012297	ENSCCRG00000000922	ENSCCRG00000034111	ENSCCRG00000024855
	ENSCCRG00000010124	ENSCCRG00000005439	ENSCCRG00000016817	ENSCCRG00000047841	ENSCCRG00000035287
	ENSCCRG00000000029	ENSCCRG00000037168	ENSCCRG00000050877	ENSCCRG00000013093	ENSCCRG00000043957
	ENSCCRG00000036676	ENSCCRG00000007386	ENSCCRG00000006693	ENSCCRG00000015854	ENSCCRG00000024726
	ENSCCRG00000001416	ENSCCRG00000041310	ENSCCRG00000000026	ENSCCRG00000022900	ENSCCRG00000037823
	ENSCCRG00000025288	ENSCCRG00000022900	ENSCCRG00000008369	ENSCCRG00000023622	ENSCCRG00000051116
	ENSCCRG00000004991	ENSCCRG00000006502	ENSCCRG00000027614	ENSCCRG00000040597	ENSCCRG00000036583
	ENSCCRG00000030426	ENSCCRG00000047609	ENSCCRG00000002261	ENSCCRG00000002111	ENSCCRG00000042342
	ENSCCRG00000034869	ENSCCRG00000049123	ENSCCRG00000032560	ENSCCRG00000021786	ENSCCRG00000002565
	ENSCCRG00000008519	ENSCCRG00000029594	ENSCCRG00000041099	ENSCCRG00000049356	ENSCCRG00000047983
	ENSCCRG00000019618	ENSCCRG00000020681	ENSCCRG00000043089	ENSCCRG00000000400	ENSCCRG00000047593
	ENSCCRG00000006520	ENSCCRG00000009971	ENSCCRG00000021367	ENSCCRG00000000926	ENSCCRG00000026232
	ENSCCRG00000044007	ENSCCRG00000031848	ENSCCRG00000048656	ENSCCRG00000032756	ENSCCRG00000044040
	ENSCCRG00000024002	ENSCCRG00000048677	ENSCCRG00000040038	ENSCCRG00000024532	ENSCCRG00000007316
	ENSCCRG00000030643	ENSCCRG00000044017	ENSCCRG00000002621	ENSCCRG00000004285	ENSCCRG00000038054
	ENSCCRG00000045439	ENSCCRG00000037915	ENSCCRG00000023620	ENSCCRG00000006035	ENSCCRG00000009002
	ENSCCRG00000028507	ENSCCRG00000036623	ENSCCRG00000027130	ENSCCRG00000017908	ENSCCRG00000012522
	ENSCCRG00000030553	ENSCCRG00000022222	ENSCCRG00000045409	ENSCCRG00000022327	ENSCCRG00000032565
	ENSCCRG00000009224	ENSCCRG00000026865	ENSCCRG00000036722	ENSCCRG00000048676	ENSCCRG00000012815
	ENSCCRG00000007094	ENSCCRG00000031426	ENSCCRG00000048915	ENSCCRG00000045131	ENSCCRG00000041669
	ENSCCRG00000038626	ENSCCRG00000033586	ENSCCRG00000024746	ENSCCRG00000025282	ENSCCRG00000022073
	ENSCCRG00000044357	ENSCCRG00000010265	ENSCCRG00000028053	ENSCCRG00000047491	ENSCCRG00000023493
	ENSCCRG00000052558	ENSCCRG00000043741	ENSCCRG00000000007	ENSCCRG00000043259	ENSCCRG00000035139
	ENSCCRG00000029873	ENSCCRG00000032192	ENSCCRG00000020036	ENSCCRG00000016857	ENSCCRG00000013417
	ENSCCRG00000023049	ENSCCRG00000043949	ENSCCRG00000021407	ENSCCRG00000044737	ENSCCRG00000013256
	ENSCCRG00000017059	ENSCCRG00000016731	ENSCCRG00000022590	ENSCCRG00000044040	ENSCCRG00000012123
	ENSCCRG00000030481	ENSCCRG00000025891	ENSCCRG00000017363	ENSCCRG00000030804	ENSCCRG00000009779
	ENSCCRG00000006628	ENSCCRG00000041254	ENSCCRG00000016407	ENSCCRG00000001416	ENSCCRG00000043484
	ENSCCRG00000027727	ENSCCRG00000009781	ENSCCRG00000006920	ENSCCRG00000026156	ENSCCRG00000042429
	ENSCCRG00000010969	ENSCCRG00000026570	ENSCCRG00000026465	ENSCCRG00000038513	ENSCCRG00000032433
	ENSCCRG00000013564	ENSCCRG00000025887	ENSCCRG00000023198	ENSCCRG00000030198	ENSCCRG00000007531
	ENSCCRG00000005106	ENSCCRG00000039523	ENSCCRG00000027727	ENSCCRG00000012488	ENSCCRG00000048705
	ENSCCRG00000011525	ENSCCRG00000043274	ENSCCRG00000006656	ENSCCRG00000021407	ENSCCRG00000051092
	ENSCCRG00000039734	ENSCCRG00000018240	ENSCCRG00000027717	ENSCCRG00000008951	ENSCCRG00000039221
	ENSCCRG00000005767	ENSCCRG00000012422	ENSCCRG00000011111	ENSCCRG00000028090	ENSCCRG00000024497
	ENSCCRG00000014772	ENSCCRG00000037223	ENSCCRG00000036609	ENSCCRG00000042613	ENSCCRG00000016294
	ENSCCRG00000036760	ENSCCRG00000009887	ENSCCRG00000020958	ENSCCRG00000026080	ENSCCRG00000045409
	ENSCCRG00000048975	ENSCCRG00000019004	ENSCCRG00000044922	ENSCCRG00000037168	ENSCCRG00000028390
	ENSCCRG00000012337	ENSCCRG00000024849	ENSCCRG00000035169	ENSCCRG00000019004	ENSCCRG00000027399
	ENSCCRG00000021980	ENSCCRG00000031987	ENSCCRG00000024656	ENSCCRG00000009584	ENSCCRG00000031349
	ENSCCRG00000018267	ENSCCRG00000017006	ENSCCRG00000018046	ENSCCRG00000039382	ENSCCRG00000011054
	ENSCCRG00000007373	ENSCCRG00000040616	ENSCCRG00000020769	ENSCCRG00000014311	ENSCCRG00000032250
	ENSCCRG00000048706	ENSCCRG00000031726	ENSCCRG00000015180	ENSCCRG00000034154	ENSCCRG00000024842
	ENSCCRG00000039624	ENSCCRG00000034111	ENSCCRG00000006856	ENSCCRG00000049605	ENSCCRG00000037209
	ENSCCRG00000041516	ENSCCRG00000041266	ENSCCRG00000007011	ENSCCRG00000041506	ENSCCRG00000007462
	ENSCCRG00000004087	ENSCCRG00000037581	ENSCCRG00000014357	ENSCCRG00000016373	ENSCCRG00000022834
	ENSCCRG00000045623	ENSCCRG00000028507	ENSCCRG00000022899	ENSCCRG00000027133	ENSCCRG00000039342
	ENSCCRG00000036785	ENSCCRG00000021407	ENSCCRG00000043645	ENSCCRG00000042150	ENSCCRG00000000579
	ENSCCRG00000019233	ENSCCRG00000036063	ENSCCRG00000029615	ENSCCRG00000046718	ENSCCRG00000033953
	ENSCCRG00000000340	ENSCCRG00000020577	ENSCCRG00000015001	ENSCCRG00000018008	ENSCCRG00000043793
	ENSCCRG00000039124	ENSCCRG00000051212	ENSCCRG00000003399	ENSCCRG00000013552	ENSCCRG00000000152
	ENSCCRG00000021367	ENSCCRG00000029353	ENSCCRG00000008519	ENSCCRG00000015090	ENSCCRG00000051707
	ENSCCRG00000038916	ENSCCRG00000021600	ENSCCRG00000018782	ENSCCRG00000002563	ENSCCRG00000001507
	ENSCCRG00000000794	ENSCCRG00000032459	ENSCCRG00000005767	ENSCCRG00000037915	ENSCCRG00000002999
	ENSCCRG00000000026	ENSCCRG00000022815	ENSCCRG00000034219	ENSCCRG00000009562	ENSCCRG00000033629
	ENSCCRG00000047473	ENSCCRG00000036941	ENSCCRG00000001507	ENSCCRG00000025301	ENSCCRG00000044302
	ENSCCRG00000044630	ENSCCRG00000052062	ENSCCRG00000020907	ENSCCRG00000007046	ENSCCRG00000001783
	ENSCCRG00000005092	ENSCCRG00000005106	ENSCCRG00000017457	ENSCCRG00000049112	ENSCCRG00000045310
	ENSCCRG00000047216	ENSCCRG00000023998	ENSCCRG00000043775	ENSCCRG00000024235	ENSCCRG00000035009
	ENSCCRG00000048915	ENSCCRG00000018798	ENSCCRG00000035048	ENSCCRG00000009751	ENSCCRG00000009272
	ENSCCRG00000003118	ENSCCRG00000031366	ENSCCRG00000019475	ENSCCRG00000047993	ENSCCRG00000004821
	ENSCCRG00000016802	ENSCCRG00000029309	ENSCCRG00000016210	ENSCCRG00000006539	ENSCCRG00000009110
	ENSCCRG00000031404	ENSCCRG00000004094	ENSCCRG00000046535	ENSCCRG00000023163	ENSCCRG00000005919
	ENSCCRG00000040749	ENSCCRG00000034934	ENSCCRG00000023244	ENSCCRG00000020409	ENSCCRG00000009971
	ENSCCRG00000022581	ENSCCRG00000015449	ENSCCRG00000012431	ENSCCRG00000027825	ENSCCRG00000034869
	ENSCCRG00000010428	ENSCCRG00000044681	ENSCCRG00000007308	ENSCCRG00000005390	ENSCCRG00000035685
	ENSCCRG00000001487	ENSCCRG00000012488	ENSCCRG00000023164	ENSCCRG00000036276	ENSCCRG00000048232
	ENSCCRG00000030213	ENSCCRG00000010910	ENSCCRG00000042060	ENSCCRG00000026867	ENSCCRG00000041194
	ENSCCRG00000020146	ENSCCRG00000010124	ENSCCRG00000036047	ENSCCRG00000020565	ENSCCRG00000036635
	ENSCCRG00000041669	ENSCCRG00000045146	ENSCCRG00000014833	ENSCCRG00000033834	ENSCCRG00000007570
	ENSCCRG00000036142	ENSCCRG00000036676	ENSCCRG00000052618	ENSCCRG00000009646	ENSCCRG00000000026
	ENSCCRG00000041943	ENSCCRG00000043235	ENSCCRG00000028490	ENSCCRG00000022899	ENSCCRG00000007959
	ENSCCRG00000022186	ENSCCRG00000033488	ENSCCRG00000019137	ENSCCRG00000039147	ENSCCRG00000019325
	ENSCCRG00000027440	ENSCCRG00000029873	ENSCCRG00000027820	ENSCCRG00000025167	ENSCCRG00000041346
	ENSCCRG00000042177	ENSCCRG00000015888	ENSCCRG00000029355	ENSCCRG00000048426	ENSCCRG00000018303
	ENSCCRG00000016857	ENSCCRG00000029840	ENSCCRG00000052269	ENSCCRG00000022043	ENSCCRG00000036606
	ENSCCRG00000002111	ENSCCRG00000032250	ENSCCRG00000018675	ENSCCRG00000023049	ENSCCRG00000046791
	ENSCCRG00000011536	ENSCCRG00000005093	ENSCCRG00000007046	ENSCCRG00000046427	ENSCCRG00000022550
	ENSCCRG00000036941	ENSCCRG00000022244	ENSCCRG00000012322	ENSCCRG00000006222	ENSCCRG00000006656
	ENSCCRG00000000036	ENSCCRG00000021335	ENSCCRG00000005885	ENSCCRG00000050149	ENSCCRG00000010923
	ENSCCRG00000022179	ENSCCRG00000009646	ENSCCRG00000045642	ENSCCRG00000017633	ENSCCRG00000037730
	ENSCCRG00000049538	ENSCCRG00000022179	ENSCCRG00000015854	ENSCCRG00000017007	ENSCCRG00000022014
	ENSCCRG00000019464	ENSCCRG00000023620	ENSCCRG00000005396	ENSCCRG00000049041	ENSCCRG00000050276
	ENSCCRG00000014531	ENSCCRG00000003705	ENSCCRG00000018240	ENSCCRG00000007268	ENSCCRG00000051613
	ENSCCRG00000021335	ENSCCRG00000047132	ENSCCRG00000003938	ENSCCRG00000002372	ENSCCRG00000033739
	ENSCCRG00000000011	ENSCCRG00000026465	ENSCCRG00000037628	ENSCCRG00000007966	ENSCCRG00000006754
	ENSCCRG00000017279	ENSCCRG00000029633	ENSCCRG00000021335	ENSCCRG00000018156	ENSCCRG00000016563
	ENSCCRG00000035313	ENSCCRG00000050588	ENSCCRG00000018146	ENSCCRG00000042920	ENSCCRG00000004673
	ENSCCRG00000034148	ENSCCRG00000048556	ENSCCRG00000012445	ENSCCRG00000032256	ENSCCRG00000016769
	ENSCCRG00000003714	ENSCCRG00000016480	ENSCCRG00000011578	ENSCCRG00000039239	ENSCCRG00000005346
	ENSCCRG00000040391	ENSCCRG00000007418	ENSCCRG00000010849	ENSCCRG00000036257	ENSCCRG00000049404
	ENSCCRG00000001701	ENSCCRG00000042775	ENSCCRG00000016802	ENSCCRG00000050588	ENSCCRG00000050991
	ENSCCRG00000051426	ENSCCRG00000027133	ENSCCRG00000022965	ENSCCRG00000011451	ENSCCRG00000024949
	ENSCCRG00000001343	ENSCCRG00000042177	ENSCCRG00000040939	ENSCCRG00000011511	ENSCCRG00000048748
	ENSCCRG00000034934	ENSCCRG00000039105	ENSCCRG00000032330	ENSCCRG00000050160	ENSCCRG00000043404
	ENSCCRG00000024841	ENSCCRG00000022899	ENSCCRG00000039124	ENSCCRG00000042894	ENSCCRG00000005414
	ENSCCRG00000002246	ENSCCRG00000036722	ENSCCRG00000022921	ENSCCRG00000048280	ENSCCRG00000027301
	ENSCCRG00000024656	ENSCCRG00000048087	ENSCCRG00000009320	ENSCCRG00000050708	ENSCCRG00000008623
	ENSCCRG00000048656	ENSCCRG00000050263	ENSCCRG00000044186	ENSCCRG00000036063	ENSCCRG00000024580
	ENSCCRG00000009127	ENSCCRG00000002429	ENSCCRG00000046693	ENSCCRG00000031104	ENSCCRG00000018444
	ENSCCRG00000007477	ENSCCRG00000023163	ENSCCRG00000022378	ENSCCRG00000000602	ENSCCRG00000038494
	ENSCCRG00000001311	ENSCCRG00000010961	ENSCCRG00000015137	ENSCCRG00000012787	ENSCCRG00000047609
	ENSCCRG00000033739	ENSCCRG00000003665	ENSCCRG00000040749	ENSCCRG00000014357	ENSCCRG00000034390
	ENSCCRG00000028648	ENSCCRG00000000733	ENSCCRG00000030553	ENSCCRG00000040863	ENSCCRG00000000058
	ENSCCRG00000042766	ENSCCRG00000004835	ENSCCRG00000033799	ENSCCRG00000051304	ENSCCRG00000015927
	ENSCCRG00000015417	ENSCCRG00000000248	ENSCCRG00000007617	ENSCCRG00000004087	ENSCCRG00000048643
	ENSCCRG00000041310	ENSCCRG00000003949	ENSCCRG00000028722	ENSCCRG00000024105	ENSCCRG00000038877
	ENSCCRG00000027707	ENSCCRG00000047664	ENSCCRG00000000036	ENSCCRG00000009315	ENSCCRG00000002904
	ENSCCRG00000011111	ENSCCRG00000013430	ENSCCRG00000046494	ENSCCRG00000012521	ENSCCRG00000004052
	ENSCCRG00000009845	ENSCCRG00000013165	ENSCCRG00000034869	ENSCCRG00000021335	ENSCCRG00000019298
	ENSCCRG00000036150	ENSCCRG00000048232	ENSCCRG00000015904	ENSCCRG00000015001	ENSCCRG00000028285
	ENSCCRG00000052132	ENSCCRG00000017234	ENSCCRG00000035117	ENSCCRG00000015592	ENSCCRG00000037874
	ENSCCRG00000011334	ENSCCRG00000033807	ENSCCRG00000009751	ENSCCRG00000024703	ENSCCRG00000019838
	ENSCCRG00000039396	ENSCCRG00000022921	ENSCCRG00000000022	ENSCCRG00000022179	ENSCCRG00000037766
	ENSCCRG00000015854	ENSCCRG00000035208	ENSCCRG00000031897	ENSCCRG00000006918	ENSCCRG00000026985
	ENSCCRG00000018364	ENSCCRG00000046494	ENSCCRG00000049562	ENSCCRG00000001807	ENSCCRG00000037769
	ENSCCRG00000007011	ENSCCRG00000047944	ENSCCRG00000022222	ENSCCRG00000005871	ENSCCRG00000050588
	ENSCCRG00000013871	ENSCCRG00000049694	ENSCCRG00000003644	ENSCCRG00000031932	ENSCCRG00000000240
	ENSCCRG00000010996	ENSCCRG00000026201	ENSCCRG00000052195	ENSCCRG00000039734	ENSCCRG00000024951
	ENSCCRG00000011141	ENSCCRG00000019965	ENSCCRG00000005923	ENSCCRG00000050905	ENSCCRG00000008018
	ENSCCRG00000052327	ENSCCRG00000025287	ENSCCRG00000020213	ENSCCRG00000029320	ENSCCRG00000005116
	ENSCCRG00000022330	ENSCCRG00000029355	ENSCCRG00000031104	ENSCCRG00000016731	ENSCCRG00000000029
	ENSCCRG00000001352	ENSCCRG00000042920	ENSCCRG00000027440	ENSCCRG00000027614	ENSCCRG00000042482
	ENSCCRG00000030363	ENSCCRG00000044186	ENSCCRG00000016591	ENSCCRG00000008589	ENSCCRG00000034607
	ENSCCRG00000010730	ENSCCRG00000044357	ENSCCRG00000037594	ENSCCRG00000018119	ENSCCRG00000013825
	ENSCCRG00000008085	ENSCCRG00000050940	ENSCCRG00000031887	ENSCCRG00000002205	ENSCCRG00000000020
	ENSCCRG00000050963	ENSCCRG00000051617	ENSCCRG00000037168	ENSCCRG00000044630	ENSCCRG00000019758
	ENSCCRG00000009652	ENSCCRG00000009201	ENSCCRG00000032580	ENSCCRG00000024560	ENSCCRG00000039013
	ENSCCRG00000050433	ENSCCRG00000008737	ENSCCRG00000001352	ENSCCRG00000034850	ENSCCRG00000007407
	ENSCCRG00000000022	ENSCCRG00000015307	ENSCCRG00000000248	ENSCCRG00000019455	ENSCCRG00000029299
	ENSCCRG00000041643	ENSCCRG00000048643	ENSCCRG00000009644	ENSCCRG00000011108	ENSCCRG00000031775
	ENSCCRG00000019817	ENSCCRG00000042341	ENSCCRG00000047557	ENSCCRG00000025985	ENSCCRG00000001617
	ENSCCRG00000031897	ENSCCRG00000046415	ENSCCRG00000008553	ENSCCRG00000014816	ENSCCRG00000016869
	ENSCCRG00000036609	ENSCCRG00000047197	ENSCCRG00000009554	ENSCCRG00000038238	ENSCCRG00000015852
	ENSCCRG00000037168	ENSCCRG00000013266	ENSCCRG00000048924	ENSCCRG00000034600	ENSCCRG00000020029
	ENSCCRG00000005110	ENSCCRG00000048684	ENSCCRG00000049538	ENSCCRG00000012978	ENSCCRG00000023214
	ENSCCRG00000007721	ENSCCRG00000052327	ENSCCRG00000001005	ENSCCRG00000007308	ENSCCRG00000003264
	ENSCCRG00000027717	ENSCCRG00000052141	ENSCCRG00000033443	ENSCCRG00000051426	ENSCCRG00000017940
	ENSCCRG00000042768	ENSCCRG00000030155	ENSCCRG00000041141	ENSCCRG00000048571	ENSCCRG00000032917
	ENSCCRG00000011451	ENSCCRG00000047079	ENSCCRG00000010730	ENSCCRG00000012337	ENSCCRG00000043255
	ENSCCRG00000002988	ENSCCRG00000008589	ENSCCRG00000004206	ENSCCRG00000021975	ENSCCRG00000034238
	ENSCCRG00000004761	ENSCCRG00000023244	ENSCCRG00000025701	ENSCCRG00000034706	ENSCCRG00000028503
	ENSCCRG00000024980	ENSCCRG00000018583	ENSCCRG00000022014	ENSCCRG00000022965	ENSCCRG00000051622
	ENSCCRG00000004789	ENSCCRG00000032838	ENSCCRG00000001701	ENSCCRG00000051061	ENSCCRG00000037598
	ENSCCRG00000040597	ENSCCRG00000002372	ENSCCRG00000024049	ENSCCRG00000037175	ENSCCRG00000000036
	ENSCCRG00000005439	ENSCCRG00000006691	ENSCCRG00000024117	ENSCCRG00000024415	ENSCCRG00000049578
	ENSCCRG00000030721	ENSCCRG00000034923	ENSCCRG00000022891	ENSCCRG00000023887	ENSCCRG00000024860
	ENSCCRG00000004220	ENSCCRG00000010000	ENSCCRG00000046384	ENSCCRG00000035567	ENSCCRG00000052401
	ENSCCRG00000048879	ENSCCRG00000050127	ENSCCRG00000022900	ENSCCRG00000012583	ENSCCRG00000040090
	ENSCCRG00000040782	ENSCCRG00000015592	ENSCCRG00000007074	ENSCCRG00000049879	ENSCCRG00000027097
	ENSCCRG00000029952	ENSCCRG00000009869	ENSCCRG00000023035	ENSCCRG00000025556	ENSCCRG00000041849
	ENSCCRG00000027493	ENSCCRG00000015854	ENSCCRG00000051753	ENSCCRG00000052633	ENSCCRG00000039795
	ENSCCRG00000001552	ENSCCRG00000010925	ENSCCRG00000047987	ENSCCRG00000033443	ENSCCRG00000026102
	ENSCCRG00000000460	ENSCCRG00000011511	ENSCCRG00000013093	ENSCCRG00000048319	ENSCCRG00000025130
	ENSCCRG00000044188	ENSCCRG00000042925	ENSCCRG00000006039	ENSCCRG00000012087	ENSCCRG00000041126
	ENSCCRG00000012392	ENSCCRG00000001919	ENSCCRG00000021088	ENSCCRG00000004936	ENSCCRG00000003800
	ENSCCRG00000048168	ENSCCRG00000002872	ENSCCRG00000016139	ENSCCRG00000010097	ENSCCRG00000013988
	ENSCCRG00000035021	ENSCCRG00000047717	ENSCCRG00000051810	ENSCCRG00000002660	ENSCCRG00000008899
	ENSCCRG00000040541	ENSCCRG00000044261	ENSCCRG00000027300	ENSCCRG00000049538	ENSCCRG00000030548
	ENSCCRG00000043741	ENSCCRG00000018360	ENSCCRG00000043564	ENSCCRG00000032970	ENSCCRG00000043882
	ENSCCRG00000045505	ENSCCRG00000000926	ENSCCRG00000039296	ENSCCRG00000024876	ENSCCRG00000024350
	ENSCCRG00000046137	ENSCCRG00000009315	ENSCCRG00000050149	ENSCCRG00000051870	ENSCCRG00000015359
	ENSCCRG00000004157	ENSCCRG00000012787	ENSCCRG00000012590	ENSCCRG00000027731	ENSCCRG00000020161
	ENSCCRG00000026762	ENSCCRG00000023451	ENSCCRG00000014285	ENSCCRG00000030589	ENSCCRG00000014543
	ENSCCRG00000006069	ENSCCRG00000040749	ENSCCRG00000041947	ENSCCRG00000040616	ENSCCRG00000028115
	ENSCCRG00000034509	ENSCCRG00000018820	ENSCCRG00000029445	ENSCCRG00000041266	ENSCCRG00000023215
	ENSCCRG00000025422	ENSCCRG00000001651	ENSCCRG00000018119	ENSCCRG00000031075	ENSCCRG00000025167
	ENSCCRG00000042445	ENSCCRG00000002097	ENSCCRG00000037569	ENSCCRG00000043929	ENSCCRG00000014898
	ENSCCRG00000030155	ENSCCRG00000004157	ENSCCRG00000024560	ENSCCRG00000012084	ENSCCRG00000026685
	ENSCCRG00000044412	ENSCCRG00000052630	ENSCCRG00000024235	ENSCCRG00000009887	ENSCCRG00000023490
	ENSCCRG00000047664	ENSCCRG00000014352	ENSCCRG00000009859	ENSCCRG00000006920	ENSCCRG00000020490
	ENSCCRG00000010883	ENSCCRG00000044922	ENSCCRG00000042166	ENSCCRG00000021307	ENSCCRG00000010098
	ENSCCRG00000003135	ENSCCRG00000042614	ENSCCRG00000004936	ENSCCRG00000043793	ENSCCRG00000051228
	ENSCCRG00000051186	ENSCCRG00000039296	ENSCCRG00000021527	ENSCCRG00000046197	ENSCCRG00000010548
	ENSCCRG00000037581	ENSCCRG00000013271	ENSCCRG00000010428	ENSCCRG00000036010	ENSCCRG00000049072
	ENSCCRG00000013347	ENSCCRG00000030166	ENSCCRG00000048677	ENSCCRG00000036716	ENSCCRG00000035645
	ENSCCRG00000041141	ENSCCRG00000024373	ENSCCRG00000050274	ENSCCRG00000038080	ENSCCRG00000013198
	ENSCCRG00000009201	ENSCCRG00000005030	ENSCCRG00000025649	ENSCCRG00000048924	ENSCCRG00000007861
	ENSCCRG00000045302	ENSCCRG00000019531	ENSCCRG00000019854	ENSCCRG00000009700	ENSCCRG00000000023
	ENSCCRG00000034374	ENSCCRG00000000340	ENSCCRG00000030589	ENSCCRG00000043522	ENSCCRG00000007268
	ENSCCRG00000009943	ENSCCRG00000003160	ENSCCRG00000018890	ENSCCRG00000035208	ENSCCRG00000015336
	ENSCCRG00000016029	ENSCCRG00000013347	ENSCCRG00000042518	ENSCCRG00000023164	ENSCCRG00000049097
	ENSCCRG00000018493	ENSCCRG00000006135	ENSCCRG00000035086	ENSCCRG00000009205	ENSCCRG00000043820
	ENSCCRG00000011873	ENSCCRG00000023964	ENSCCRG00000036716	ENSCCRG00000013748	ENSCCRG00000046178
	ENSCCRG00000049028	ENSCCRG00000013322	ENSCCRG00000044471	ENSCCRG00000033586	ENSCCRG00000014437
	ENSCCRG00000018254	ENSCCRG00000007489	ENSCCRG00000041047	ENSCCRG00000019501	ENSCCRG00000010287
	ENSCCRG00000000248	ENSCCRG00000017908	ENSCCRG00000010063	ENSCCRG00000025568	ENSCCRG00000024880
	ENSCCRG00000039326	ENSCCRG00000049028	ENSCCRG00000035568	ENSCCRG00000049114	ENSCCRG00000027595
	ENSCCRG00000014354	ENSCCRG00000048293	ENSCCRG00000008964	ENSCCRG00000028722	ENSCCRG00000024693
	ENSCCRG00000024069	ENSCCRG00000048366	ENSCCRG00000001972	ENSCCRG00000000248	ENSCCRG00000000011
	ENSCCRG00000040327	ENSCCRG00000017138	ENSCCRG00000039340	ENSCCRG00000023998	ENSCCRG00000021947
	ENSCCRG00000002748	ENSCCRG00000036184	ENSCCRG00000019830	ENSCCRG00000048194	ENSCCRG00000018588
	ENSCCRG00000007389	ENSCCRG00000048334	ENSCCRG00000019726	ENSCCRG00000026535	ENSCCRG00000041601
	ENSCCRG00000052141	ENSCCRG00000015793	ENSCCRG00000041637	ENSCCRG00000031869	ENSCCRG00000020920
	ENSCCRG00000052444	ENSCCRG00000033209	ENSCCRG00000044673	ENSCCRG00000031855	ENSCCRG00000052100
	ENSCCRG00000027793	ENSCCRG00000024746	ENSCCRG00000013864	ENSCCRG00000017377	ENSCCRG00000050350
	ENSCCRG00000003949	ENSCCRG00000031188	ENSCCRG00000048714	ENSCCRG00000007501	ENSCCRG00000017179
	ENSCCRG00000029355	ENSCCRG00000044046	ENSCCRG00000043501	ENSCCRG00000046562	ENSCCRG00000040806
	ENSCCRG00000032330	ENSCCRG00000027873	ENSCCRG00000024655	ENSCCRG00000023198	ENSCCRG00000000007
	ENSCCRG00000019027	ENSCCRG00000052603	ENSCCRG00000012859	ENSCCRG00000024651	ENSCCRG00000043263
	ENSCCRG00000026782	ENSCCRG00000021891	ENSCCRG00000025301	ENSCCRG00000048214	ENSCCRG00000021151
	ENSCCRG00000012123	ENSCCRG00000001135	ENSCCRG00000021484	ENSCCRG00000017532	ENSCCRG00000009584
	ENSCCRG00000039960	ENSCCRG00000014772	ENSCCRG00000024468	ENSCCRG00000010124	ENSCCRG00000032556
	ENSCCRG00000040939	ENSCCRG00000007966	ENSCCRG00000005809	ENSCCRG00000009233	ENSCCRG00000018697
	ENSCCRG00000015071	ENSCCRG00000006520	ENSCCRG00000024555	ENSCCRG00000013907	ENSCCRG00000052059
	ENSCCRG00000040818	ENSCCRG00000040492	ENSCCRG00000040597	ENSCCRG00000021088	ENSCCRG00000027461
	ENSCCRG00000019040	ENSCCRG00000000956	ENSCCRG00000047473	ENSCCRG00000008583	ENSCCRG00000021745
	ENSCCRG00000036722	ENSCCRG00000009943	ENSCCRG00000042251	ENSCCRG00000043118	ENSCCRG00000019120
	ENSCCRG00000003525	ENSCCRG00000031076	ENSCCRG00000025887	ENSCCRG00000007541	ENSCCRG00000008598
	ENSCCRG00000006539	ENSCCRG00000000102	ENSCCRG00000019027	ENSCCRG00000022924	ENSCCRG00000031196
	ENSCCRG00000051930	ENSCCRG00000005390	ENSCCRG00000023049	ENSCCRG00000010000	ENSCCRG00000003432
	ENSCCRG00000014833	ENSCCRG00000048239	ENSCCRG00000015607	ENSCCRG00000038996	ENSCCRG00000013314
	ENSCCRG00000029474	ENSCCRG00000052633	ENSCCRG00000038292	ENSCCRG00000019933	ENSCCRG00000049498
	ENSCCRG00000037785	ENSCCRG00000035086	ENSCCRG00000052327	ENSCCRG00000006564	ENSCCRG00000006396
	ENSCCRG00000006039	ENSCCRG00000019779	ENSCCRG00000048676	ENSCCRG00000004854	ENSCCRG00000050134
	ENSCCRG00000022304	ENSCCRG00000019684	ENSCCRG00000019933	ENSCCRG00000020146	ENSCCRG00000016854
	ENSCCRG00000000007	ENSCCRG00000009074	ENSCCRG00000009930	ENSCCRG00000041638	ENSCCRG00000004282
	ENSCCRG00000048100	ENSCCRG00000004936	ENSCCRG00000011477	ENSCCRG00000004569	ENSCCRG00000018566
	ENSCCRG00000020577	ENSCCRG00000038996	ENSCCRG00000025263	ENSCCRG00000000956	ENSCCRG00000019874
	ENSCCRG00000031157	ENSCCRG00000003101	ENSCCRG00000052062	ENSCCRG00000007262	ENSCCRG00000041254
	ENSCCRG00000009562	ENSCCRG00000008296	ENSCCRG00000034693	ENSCCRG00000035117	ENSCCRG00000026837
	ENSCCRG00000043896	ENSCCRG00000036130	ENSCCRG00000006093	ENSCCRG00000003394	ENSCCRG00000013423
	ENSCCRG00000016301	ENSCCRG00000028365	ENSCCRG00000002002	ENSCCRG00000029559	ENSCCRG00000008223
	ENSCCRG00000015178	ENSCCRG00000032596	ENSCCRG00000045128	ENSCCRG00000043425	ENSCCRG00000015404
	ENSCCRG00000025849	ENSCCRG00000016300	ENSCCRG00000023484	ENSCCRG00000016771	ENSCCRG00000042377
	ENSCCRG00000034537	ENSCCRG00000001128	ENSCCRG00000008589	ENSCCRG00000042567	ENSCCRG00000010731
	ENSCCRG00000012433	ENSCCRG00000005778	ENSCCRG00000039734	ENSCCRG00000040928	ENSCCRG00000005523
	ENSCCRG00000022900	ENSCCRG00000022977	ENSCCRG00000024201	ENSCCRG00000048773	ENSCCRG00000035279
	ENSCCRG00000043484	ENSCCRG00000002846	ENSCCRG00000049605	ENSCCRG00000041530	ENSCCRG00000033809
	ENSCCRG00000005235	ENSCCRG00000013057	ENSCCRG00000001028	ENSCCRG00000019531	ENSCCRG00000038558
	ENSCCRG00000020432	ENSCCRG00000011509	ENSCCRG00000040334	ENSCCRG00000043227	ENSCCRG00000007539
	ENSCCRG00000028875	ENSCCRG00000032970	ENSCCRG00000042445	ENSCCRG00000040991	ENSCCRG00000012185
	ENSCCRG00000019830	ENSCCRG00000015178	ENSCCRG00000049531	ENSCCRG00000009130	ENSCCRG00000033885
	ENSCCRG00000015038	ENSCCRG00000040782	ENSCCRG00000007464	ENSCCRG00000048643	ENSCCRG00000030407
	ENSCCRG00000011509	ENSCCRG00000041301	ENSCCRG00000001081	ENSCCRG00000019010	ENSCCRG00000040107
	ENSCCRG00000045120	ENSCCRG00000037201	ENSCCRG00000031631	ENSCCRG00000034275	ENSCCRG00000031938
	ENSCCRG00000023623	ENSCCRG00000018046	ENSCCRG00000002246	ENSCCRG00000014358	ENSCCRG00000017673
	ENSCCRG00000022899	ENSCCRG00000015859	ENSCCRG00000000033	ENSCCRG00000050166	ENSCCRG00000015062
	ENSCCRG00000003938	ENSCCRG00000023636	ENSCCRG00000015794	ENSCCRG00000002141	ENSCCRG00000030643
	ENSCCRG00000006973	ENSCCRG00000040323	ENSCCRG00000022677	ENSCCRG00000019326	ENSCCRG00000003393
	ENSCCRG00000016748	ENSCCRG00000022805	ENSCCRG00000043522	ENSCCRG00000046678	ENSCCRG00000006143
	ENSCCRG00000046678	ENSCCRG00000036142	ENSCCRG00000009652	ENSCCRG00000003070	ENSCCRG00000014678
	ENSCCRG00000009879	ENSCCRG00000004770	ENSCCRG00000003665	ENSCCRG00000030202	ENSCCRG00000045633
	ENSCCRG00000020681	ENSCCRG00000022327	ENSCCRG00000016857	ENSCCRG00000012297	ENSCCRG00000049408
	ENSCCRG00000029559	ENSCCRG00000015440	ENSCCRG00000026762	ENSCCRG00000006953	ENSCCRG00000010432
	ENSCCRG00000011824	ENSCCRG00000047390	ENSCCRG00000017498	ENSCCRG00000002118	ENSCCRG00000048352
	ENSCCRG00000029527	ENSCCRG00000006102	ENSCCRG00000037915	ENSCCRG00000004044	ENSCCRG00000012521
	ENSCCRG00000046596	ENSCCRG00000041099	ENSCCRG00000041317	ENSCCRG00000013430	ENSCCRG00000038395
	ENSCCRG00000018583	ENSCCRG00000017377	ENSCCRG00000037979	ENSCCRG00000016461	ENSCCRG00000011090
	ENSCCRG00000005925	ENSCCRG00000001852	ENSCCRG00000014461	ENSCCRG00000020769	ENSCCRG00000018452
	ENSCCRG00000010931	ENSCCRG00000006143	ENSCCRG00000012084	ENSCCRG00000004770	ENSCCRG00000013905
	ENSCCRG00000006656	ENSCCRG00000026927	ENSCCRG00000040702	ENSCCRG00000007437	ENSCCRG00000040130
	ENSCCRG00000020409	ENSCCRG00000003135	ENSCCRG00000048990	ENSCCRG00000008737	ENSCCRG00000036731
	ENSCCRG00000022201	ENSCCRG00000014816	ENSCCRG00000026916	ENSCCRG00000029840	ENSCCRG00000030937
	ENSCCRG00000006693	ENSCCRG00000045646	ENSCCRG00000028641	ENSCCRG00000013347	ENSCCRG00000037625
	ENSCCRG00000032197	ENSCCRG00000007950	ENSCCRG00000004285	ENSCCRG00000036551	ENSCCRG00000050598
	ENSCCRG00000042060	ENSCCRG00000021757	ENSCCRG00000017421	ENSCCRG00000008513	ENSCCRG00000028618
	ENSCCRG00000009568	ENSCCRG00000038238	ENSCCRG00000036889	ENSCCRG00000050882	ENSCCRG00000043596
	ENSCCRG00000045138	ENSCCRG00000034600	ENSCCRG00000011173	ENSCCRG00000039421	ENSCCRG00000010804
	ENSCCRG00000047197	ENSCCRG00000019010	ENSCCRG00000022330	ENSCCRG00000052195	ENSCCRG00000049493
	ENSCCRG00000016440	ENSCCRG00000050274	ENSCCRG00000032820	ENSCCRG00000049531	ENSCCRG00000017704
	ENSCCRG00000002429	ENSCCRG00000036351	ENSCCRG00000001689	ENSCCRG00000035279	ENSCCRG00000007422
	ENSCCRG00000038080	ENSCCRG00000022541	ENSCCRG00000037932	ENSCCRG00000020929	ENSCCRG00000005981
	ENSCCRG00000022479	ENSCCRG00000047965	ENSCCRG00000008737	ENSCCRG00000048990	ENSCCRG00000034740
	ENSCCRG00000038889	ENSCCRG00000028884	ENSCCRG00000040991	ENSCCRG00000014933	ENSCCRG00000000237
	ENSCCRG00000039340	ENSCCRG00000020721	ENSCCRG00000026773	ENSCCRG00000011498	ENSCCRG00000032051
	ENSCCRG00000006754	ENSCCRG00000012978	ENSCCRG00000028090	ENSCCRG00000035685	ENSCCRG00000001852
	ENSCCRG00000000981	ENSCCRG00000049121	ENSCCRG00000023549	ENSCCRG00000011965	ENSCCRG00000000028
	ENSCCRG00000008589	ENSCCRG00000010277	ENSCCRG00000001562	ENSCCRG00000049109	ENSCCRG00000027980
	ENSCCRG00000024201	ENSCCRG00000047216	ENSCCRG00000003118	ENSCCRG00000038220	ENSCCRG00000025263
	ENSCCRG00000009797	ENSCCRG00000043032	ENSCCRG00000046557	ENSCCRG00000045129	ENSCCRG00000026772
	ENSCCRG00000029445	ENSCCRG00000043896	ENSCCRG00000027389	ENSCCRG00000051753	ENSCCRG00000052165
	ENSCCRG00000001243	ENSCCRG00000019772	ENSCCRG00000049802	ENSCCRG00000006520	ENSCCRG00000036705
	ENSCCRG00000001742	ENSCCRG00000052100	ENSCCRG00000052737	ENSCCRG00000016915	ENSCCRG00000033334
	ENSCCRG00000031021	ENSCCRG00000031104	ENSCCRG00000013068	ENSCCRG00000013864	ENSCCRG00000037731
	ENSCCRG00000023867	ENSCCRG00000019474	ENSCCRG00000038972	ENSCCRG00000017072	ENSCCRG00000001287
	ENSCCRG00000037874	ENSCCRG00000002105	ENSCCRG00000020708	ENSCCRG00000001686	ENSCCRG00000051855
	ENSCCRG00000003053	ENSCCRG00000004569	ENSCCRG00000044975	ENSCCRG00000048310	ENSCCRG00000044227
	ENSCCRG00000020280	ENSCCRG00000002621	ENSCCRG00000004044	ENSCCRG00000028365	ENSCCRG00000022378
	ENSCCRG00000001947	ENSCCRG00000003394	ENSCCRG00000000856	ENSCCRG00000002002	ENSCCRG00000021460
	ENSCCRG00000043738	ENSCCRG00000052211	ENSCCRG00000016238	ENSCCRG00000023549	ENSCCRG00000010418
	ENSCCRG00000015230	ENSCCRG00000005110	ENSCCRG00000002111	ENSCCRG00000009386	ENSCCRG00000049486
	ENSCCRG00000051328	ENSCCRG00000033834	ENSCCRG00000010703	ENSCCRG00000050445	ENSCCRG00000014739
	ENSCCRG00000028770	ENSCCRG00000019955	ENSCCRG00000011873	ENSCCRG00000045571	ENSCCRG00000042436
	ENSCCRG00000037694	ENSCCRG00000040513	ENSCCRG00000050433	ENSCCRG00000032089	ENSCCRG00000010019
	ENSCCRG00000049570	ENSCCRG00000048766	ENSCCRG00000019233	ENSCCRG00000008315	ENSCCRG00000024723
	ENSCCRG00000019632	ENSCCRG00000007477	ENSCCRG00000002162	ENSCCRG00000005998	ENSCCRG00000038124
	ENSCCRG00000004936	ENSCCRG00000024841	ENSCCRG00000038626	ENSCCRG00000006502	ENSCCRG00000043339
	ENSCCRG00000048488	ENSCCRG00000008085	ENSCCRG00000051002	ENSCCRG00000043741	ENSCCRG00000032043
	ENSCCRG00000013304	ENSCCRG00000015385	ENSCCRG00000048706	ENSCCRG00000015440	ENSCCRG00000034156
	ENSCCRG00000019474	ENSCCRG00000030804	ENSCCRG00000034632	ENSCCRG00000041327	ENSCCRG00000020564
	ENSCCRG00000046178	ENSCCRG00000027731	ENSCCRG00000022977	ENSCCRG00000007617	ENSCCRG00000037950
	ENSCCRG00000028864	ENSCCRG00000009242	ENSCCRG00000038468	ENSCCRG00000011831	ENSCCRG00000025531
	ENSCCRG00000025701	ENSCCRG00000019590	ENSCCRG00000052630	ENSCCRG00000021725	ENSCCRG00000031684
	ENSCCRG00000017257	ENSCCRG00000007721	ENSCCRG00000038975	ENSCCRG00000009869	ENSCCRG00000045504
	ENSCCRG00000035228	ENSCCRG00000041062	ENSCCRG00000030481	ENSCCRG00000048498	ENSCCRG00000008412
	ENSCCRG00000052447	ENSCCRG00000039107	ENSCCRG00000043548	ENSCCRG00000015350	ENSCCRG00000044030
	ENSCCRG00000020256	ENSCCRG00000040356	ENSCCRG00000019220	ENSCCRG00000003384	ENSCCRG00000043559
	ENSCCRG00000041637	ENSCCRG00000003165	ENSCCRG00000008082	ENSCCRG00000042680	ENSCCRG00000020916
	ENSCCRG00000000733	ENSCCRG00000046137	ENSCCRG00000005104	ENSCCRG00000032567	ENSCCRG00000049427
	ENSCCRG00000024128	ENSCCRG00000043539	ENSCCRG00000038031	ENSCCRG00000011817	ENSCCRG00000048028
	ENSCCRG00000048925	ENSCCRG00000042680	ENSCCRG00000033714	ENSCCRG00000018798	ENSCCRG00000026394
	ENSCCRG00000035117	ENSCCRG00000029434	ENSCCRG00000024002	ENSCCRG00000008553	ENSCCRG00000015738
	ENSCCRG00000043190	ENSCCRG00000013804	ENSCCRG00000046567	ENSCCRG00000004026	ENSCCRG00000034846
	ENSCCRG00000033344	ENSCCRG00000007262	ENSCCRG00000049653	ENSCCRG00000019772	ENSCCRG00000047851
	ENSCCRG00000005981	ENSCCRG00000036026	ENSCCRG00000033797	ENSCCRG00000040967	ENSCCRG00000033763
	ENSCCRG00000002176	ENSCCRG00000009909	ENSCCRG00000052368	ENSCCRG00000013322	ENSCCRG00000014723
	ENSCCRG00000041698	ENSCCRG00000050166	ENSCCRG00000049404	ENSCCRG00000026230	ENSCCRG00000041427
	ENSCCRG00000000573	ENSCCRG00000013907	ENSCCRG00000050593	ENSCCRG00000034607	ENSCCRG00000036055
	ENSCCRG00000040423	ENSCCRG00000048885	ENSCCRG00000051659	ENSCCRG00000043564	ENSCCRG00000030638
	ENSCCRG00000034918	ENSCCRG00000044732	ENSCCRG00000040777	ENSCCRG00000027355	ENSCCRG00000007679
	ENSCCRG00000035769	ENSCCRG00000016029	ENSCCRG00000051285	ENSCCRG00000037062	ENSCCRG00000001346
	ENSCCRG00000031104	ENSCCRG00000024740	ENSCCRG00000033391	ENSCCRG00000038075	ENSCCRG00000014550
	ENSCCRG00000044906	ENSCCRG00000031411	ENSCCRG00000008130	ENSCCRG00000032741	ENSCCRG00000007489
	ENSCCRG00000018008	ENSCCRG00000030531	ENSCCRG00000025459	ENSCCRG00000001123	ENSCCRG00000051246
	ENSCCRG00000016255	ENSCCRG00000048260	ENSCCRG00000032553	ENSCCRG00000024849	ENSCCRG00000017195
	ENSCCRG00000035089	ENSCCRG00000022965	ENSCCRG00000026228	ENSCCRG00000044673	ENSCCRG00000022775
	ENSCCRG00000035754	ENSCCRG00000024980	ENSCCRG00000004157	ENSCCRG00000015904	ENSCCRG00000013693
	ENSCCRG00000000450	ENSCCRG00000044040	ENSCCRG00000016769	ENSCCRG00000005420	ENSCCRG00000035090
	ENSCCRG00000023745	ENSCCRG00000039147	ENSCCRG00000005235	ENSCCRG00000014436	ENSCCRG00000025848
	ENSCCRG00000012422	ENSCCRG00000018060	ENSCCRG00000046675	ENSCCRG00000010491	ENSCCRG00000045631
	ENSCCRG00000017761	ENSCCRG00000025849	ENSCCRG00000050963	ENSCCRG00000004789	ENSCCRG00000002459
	ENSCCRG00000048705	ENSCCRG00000051761	ENSCCRG00000042038	ENSCCRG00000029071	ENSCCRG00000029051
	ENSCCRG00000039128	ENSCCRG00000008776	ENSCCRG00000025323	ENSCCRG00000047663	ENSCCRG00000020242
	ENSCCRG00000001829	ENSCCRG00000011094	ENSCCRG00000001565	ENSCCRG00000008818	ENSCCRG00000039306
	ENSCCRG00000027702	ENSCCRG00000028753	ENSCCRG00000047593	ENSCCRG00000013329	ENSCCRG00000007523
	ENSCCRG00000000023	ENSCCRG00000047953	ENSCCRG00000029659	ENSCCRG00000027779	ENSCCRG00000026176
	ENSCCRG00000049158	ENSCCRG00000051705	ENSCCRG00000049601	ENSCCRG00000033629	ENSCCRG00000036879
	ENSCCRG00000034738	ENSCCRG00000048168	ENSCCRG00000028226	ENSCCRG00000015038	ENSCCRG00000003441
	ENSCCRG00000034203	ENSCCRG00000002645	ENSCCRG00000016915	ENSCCRG00000003800	ENSCCRG00000033373
	ENSCCRG00000042038	ENSCCRG00000011141	ENSCCRG00000042792	ENSCCRG00000017279	ENSCCRG00000043897
	ENSCCRG00000023416	ENSCCRG00000023992	ENSCCRG00000049694	ENSCCRG00000042060	ENSCCRG00000031289
	ENSCCRG00000048984	ENSCCRG00000043190	ENSCCRG00000006539	ENSCCRG00000004082	ENSCCRG00000052654
	ENSCCRG00000012420	ENSCCRG00000003070	ENSCCRG00000034345	ENSCCRG00000051810	ENSCCRG00000027736
	ENSCCRG00000029309	ENSCCRG00000016171	ENSCCRG00000003813	ENSCCRG00000007309	ENSCCRG00000030941
	ENSCCRG00000015859	ENSCCRG00000022496	ENSCCRG00000022201	ENSCCRG00000001448	ENSCCRG00000027917
	ENSCCRG00000051617	ENSCCRG00000007389	ENSCCRG00000007386	ENSCCRG00000004367	ENSCCRG00000030644
	ENSCCRG00000020708	ENSCCRG00000010523	ENSCCRG00000041824	ENSCCRG00000029416	ENSCCRG00000051304
	ENSCCRG00000022327	ENSCCRG00000007704	ENSCCRG00000041650	ENSCCRG00000018900	ENSCCRG00000051533
	ENSCCRG00000008737	ENSCCRG00000014436	ENSCCRG00000049251	ENSCCRG00000050127	ENSCCRG00000005566
	ENSCCRG00000042962	ENSCCRG00000009261	ENSCCRG00000034731	ENSCCRG00000017155	ENSCCRG00000001909
	ENSCCRG00000044658	ENSCCRG00000043425	ENSCCRG00000003766	ENSCCRG00000041734	ENSCCRG00000001949
	ENSCCRG00000050345	ENSCCRG00000008136	ENSCCRG00000004354	ENSCCRG00000015178	ENSCCRG00000014614
	ENSCCRG00000018188	ENSCCRG00000046644	ENSCCRG00000051842	ENSCCRG00000006588	ENSCCRG00000006987
	ENSCCRG00000025875	ENSCCRG00000029539	ENSCCRG00000003791	ENSCCRG00000030213	ENSCCRG00000020709
	ENSCCRG00000016662	ENSCCRG00000016599	ENSCCRG00000001311	ENSCCRG00000045623	ENSCCRG00000009581
	ENSCCRG00000046122	ENSCCRG00000035688	ENSCCRG00000013314	ENSCCRG00000014531	ENSCCRG00000004133
	ENSCCRG00000038292	ENSCCRG00000000824	ENSCCRG00000033763	ENSCCRG00000028589	ENSCCRG00000005111
	ENSCCRG00000034693	ENSCCRG00000024876	ENSCCRG00000030151	ENSCCRG00000022504	ENSCCRG00000033963
	ENSCCRG00000009007	ENSCCRG00000038626	ENSCCRG00000028456	ENSCCRG00000033807	ENSCCRG00000039582
	ENSCCRG00000000856	ENSCCRG00000022770	ENSCCRG00000014644	ENSCCRG00000039024	ENSCCRG00000036845
	ENSCCRG00000027902	ENSCCRG00000039545	ENSCCRG00000048306	ENSCCRG00000052141	ENSCCRG00000044906
	ENSCCRG00000001853	ENSCCRG00000050757	ENSCCRG00000035597	ENSCCRG00000014344	ENSCCRG00000019805
	ENSCCRG00000020029	ENSCCRG00000049114	ENSCCRG00000023687	ENSCCRG00000014833	ENSCCRG00000032085
	ENSCCRG00000049243	ENSCCRG00000040244	ENSCCRG00000045528	ENSCCRG00000022508	ENSCCRG00000036010
	ENSCCRG00000025675	ENSCCRG00000033512	ENSCCRG00000025321	ENSCCRG00000047061	ENSCCRG00000007658
	ENSCCRG00000000033	ENSCCRG00000044061	ENSCCRG00000006307	ENSCCRG00000034585	ENSCCRG00000048903
	ENSCCRG00000046693	ENSCCRG00000000460	ENSCCRG00000050289	ENSCCRG00000041712	ENSCCRG00000034847
	ENSCCRG00000014223	ENSCCRG00000009562	ENSCCRG00000009273	ENSCCRG00000031411	ENSCCRG00000047106
	ENSCCRG00000040323	ENSCCRG00000030966	ENSCCRG00000031064	ENSCCRG00000035754	ENSCCRG00000003907
	ENSCCRG00000041670	ENSCCRG00000048194	ENSCCRG00000010124	ENSCCRG00000034486	ENSCCRG00000005104
	ENSCCRG00000008082	ENSCCRG00000050708	ENSCCRG00000046554	ENSCCRG00000020907	ENSCCRG00000028254
	ENSCCRG00000020593	ENSCCRG00000026572	ENSCCRG00000012418	ENSCCRG00000001852	ENSCCRG00000050526
	ENSCCRG00000007057	ENSCCRG00000050150	ENSCCRG00000033519	ENSCCRG00000033086	ENSCCRG00000009236
	ENSCCRG00000049291	ENSCCRG00000003525	ENSCCRG00000034706	ENSCCRG00000052327	ENSCCRG00000035169
	ENSCCRG00000020036	ENSCCRG00000035107	ENSCCRG00000049356	ENSCCRG00000020632	ENSCCRG00000034001
	ENSCCRG00000009479	ENSCCRG00000020565	ENSCCRG00000022176	ENSCCRG00000030684	ENSCCRG00000044787
	ENSCCRG00000021443	ENSCCRG00000026656	ENSCCRG00000052004	ENSCCRG00000047132	ENSCCRG00000023779
	ENSCCRG00000025323	ENSCCRG00000034759	ENSCCRG00000009762	ENSCCRG00000047260	ENSCCRG00000033105
	ENSCCRG00000036730	ENSCCRG00000009205	ENSCCRG00000001128	ENSCCRG00000024551	ENSCCRG00000031714
	ENSCCRG00000041317	ENSCCRG00000039588	ENSCCRG00000010726	ENSCCRG00000010106	ENSCCRG00000052721
	ENSCCRG00000005923	ENSCCRG00000009928	ENSCCRG00000029416	ENSCCRG00000007958	ENSCCRG00000002778
	ENSCCRG00000024849	ENSCCRG00000014430	ENSCCRG00000033174	ENSCCRG00000018820	ENSCCRG00000016440
	ENSCCRG00000043327	ENSCCRG00000042038	ENSCCRG00000046739	ENSCCRG00000038468	ENSCCRG00000032265
	ENSCCRG00000030757	ENSCCRG00000036515	ENSCCRG00000006010	ENSCCRG00000000124	ENSCCRG00000040416
	ENSCCRG00000033687	ENSCCRG00000041300	ENSCCRG00000020929	ENSCCRG00000041047	ENSCCRG00000046193
	ENSCCRG00000037915	ENSCCRG00000016771	ENSCCRG00000043327	ENSCCRG00000046557	ENSCCRG00000042185
	ENSCCRG00000011505	ENSCCRG00000018105	ENSCCRG00000033739	ENSCCRG00000002495	ENSCCRG00000022568
	ENSCCRG00000021852	ENSCCRG00000011824	ENSCCRG00000030093	ENSCCRG00000021946	ENSCCRG00000048685
	ENSCCRG00000021674	ENSCCRG00000015071	ENSCCRG00000048334	ENSCCRG00000022938	ENSCCRG00000038554
	ENSCCRG00000010591	ENSCCRG00000022581	ENSCCRG00000001171	ENSCCRG00000041520	ENSCCRG00000041474
	ENSCCRG00000052108	ENSCCRG00000011505	ENSCCRG00000005390	ENSCCRG00000047780	ENSCCRG00000036239
	ENSCCRG00000022965	ENSCCRG00000003053	ENSCCRG00000050991	ENSCCRG00000011578	ENSCCRG00000006135
	ENSCCRG00000018782	ENSCCRG00000010502	ENSCCRG00000004900	ENSCCRG00000024847	ENSCCRG00000010498
	ENSCCRG00000015636	ENSCCRG00000043775	ENSCCRG00000015088	ENSCCRG00000027198	ENSCCRG00000037941
	ENSCCRG00000004052	ENSCCRG00000000961	ENSCCRG00000028254	ENSCCRG00000026459	ENSCCRG00000017802
	ENSCCRG00000038381	ENSCCRG00000035279	ENSCCRG00000026535	ENSCCRG00000049300	ENSCCRG00000050894
	ENSCCRG00000005415	ENSCCRG00000008875	ENSCCRG00000033581	ENSCCRG00000040749	ENSCCRG00000033267
	ENSCCRG00000030995	ENSCCRG00000034266	ENSCCRG00000051328	ENSCCRG00000014285	ENSCCRG00000006855
	ENSCCRG00000005341	ENSCCRG00000015230	ENSCCRG00000010479	ENSCCRG00000043113	ENSCCRG00000045632
	ENSCCRG00000029659	ENSCCRG00000004937	ENSCCRG00000001964	ENSCCRG00000014533	ENSCCRG00000018177
	ENSCCRG00000001807	ENSCCRG00000026499	ENSCCRG00000000602	ENSCCRG00000005147	ENSCCRG00000016866
	ENSCCRG00000031366	ENSCCRG00000016854	ENSCCRG00000031932	ENSCCRG00000019074	ENSCCRG00000008642
	ENSCCRG00000040244	ENSCCRG00000051427	ENSCCRG00000031911	ENSCCRG00000030166	ENSCCRG00000002524
	ENSCCRG00000024854	ENSCCRG00000008263	ENSCCRG00000041670	ENSCCRG00000033486	ENSCCRG00000023964
	ENSCCRG00000000611	ENSCCRG00000049969	ENSCCRG00000044566	ENSCCRG00000047944	ENSCCRG00000039457
	ENSCCRG00000047993	ENSCCRG00000025588	ENSCCRG00000029952	ENSCCRG00000010741	ENSCCRG00000041833
	ENSCCRG00000033586	ENSCCRG00000013364	ENSCCRG00000013224	ENSCCRG00000015634	ENSCCRG00000016788
	ENSCCRG00000006291	ENSCCRG00000000611	ENSCCRG00000020091	ENSCCRG00000051705	ENSCCRG00000046430
	ENSCCRG00000038972	ENSCCRG00000012718	ENSCCRG00000022775	ENSCCRG00000011334	ENSCCRG00000034032
	ENSCCRG00000023111	ENSCCRG00000020165	ENSCCRG00000036145	ENSCCRG00000030531	ENSCCRG00000022620
	ENSCCRG00000029129	ENSCCRG00000025875	ENSCCRG00000034743	ENSCCRG00000039105	ENSCCRG00000051173
	ENSCCRG00000010019	ENSCCRG00000001513	ENSCCRG00000051797	ENSCCRG00000039472	ENSCCRG00000029476
	ENSCCRG00000006502	ENSCCRG00000003289	ENSCCRG00000051391	ENSCCRG00000013025	ENSCCRG00000022125
	ENSCCRG00000013748	ENSCCRG00000005056	ENSCCRG00000050762	ENSCCRG00000049694	ENSCCRG00000032403
	ENSCCRG00000022541	ENSCCRG00000032051	ENSCCRG00000041763	ENSCCRG00000051615	ENSCCRG00000041128
	ENSCCRG00000050991	ENSCCRG00000020632	ENSCCRG00000026499	ENSCCRG00000010591	ENSCCRG00000027431
	ENSCCRG00000028122	ENSCCRG00000007511	ENSCCRG00000013081	ENSCCRG00000051247	ENSCCRG00000025158
	ENSCCRG00000032761	ENSCCRG00000036257	ENSCCRG00000024375	ENSCCRG00000021591	ENSCCRG00000005031
	ENSCCRG00000020327	ENSCCRG00000036716	ENSCCRG00000035026	ENSCCRG00000044046	ENSCCRG00000026797
	ENSCCRG00000050911	ENSCCRG00000022993	ENSCCRG00000040782	ENSCCRG00000018254	ENSCCRG00000042166
	ENSCCRG00000009869	ENSCCRG00000008108	ENSCCRG00000019758	ENSCCRG00000009650	ENSCCRG00000041648
	ENSCCRG00000036184	ENSCCRG00000020769	ENSCCRG00000037700	ENSCCRG00000040135	ENSCCRG00000014253
	ENSCCRG00000027389	ENSCCRG00000037482	ENSCCRG00000007648	ENSCCRG00000017066	ENSCCRG00000001324
	ENSCCRG00000009938	ENSCCRG00000011498	ENSCCRG00000050882	ENSCCRG00000019176	ENSCCRG00000043274
	ENSCCRG00000033799	ENSCCRG00000042947	ENSCCRG00000001487	ENSCCRG00000024002	ENSCCRG00000027873
	ENSCCRG00000004111	ENSCCRG00000033393	ENSCCRG00000008834	ENSCCRG00000025531	ENSCCRG00000052347
	ENSCCRG00000017138	ENSCCRG00000042932	ENSCCRG00000013526	ENSCCRG00000017006	ENSCCRG00000045878
	ENSCCRG00000049531	ENSCCRG00000051735	ENSCCRG00000033757	ENSCCRG00000005030	ENSCCRG00000041105
	ENSCCRG00000051753	ENSCCRG00000009650	ENSCCRG00000000794	ENSCCRG00000006220	ENSCCRG00000029908
	ENSCCRG00000031321	ENSCCRG00000033823	ENSCCRG00000035769	ENSCCRG00000028648	ENSCCRG00000050110
	ENSCCRG00000049804	ENSCCRG00000018705	ENSCCRG00000048925	ENSCCRG00000003289	ENSCCRG00000013082
	ENSCCRG00000021311	ENSCCRG00000046774	ENSCCRG00000022791	ENSCCRG00000031426	ENSCCRG00000004937
	ENSCCRG00000014676	ENSCCRG00000032256	ENSCCRG00000039107	ENSCCRG00000008782	ENSCCRG00000008682
	ENSCCRG00000008862	ENSCCRG00000015692	ENSCCRG00000005152	ENSCCRG00000040287	ENSCCRG00000004286
	ENSCCRG00000030966	ENSCCRG00000019850	ENSCCRG00000040863	ENSCCRG00000050266	ENSCCRG00000000774
	ENSCCRG00000004354	ENSCCRG00000048924	ENSCCRG00000037784	ENSCCRG00000032459	ENSCCRG00000000426
	ENSCCRG00000047540	ENSCCRG00000016194	ENSCCRG00000041981	ENSCCRG00000025288	ENSCCRG00000050289
	ENSCCRG00000034111	ENSCCRG00000000981	ENSCCRG00000020180	ENSCCRG00000005181	ENSCCRG00000046573
	ENSCCRG00000002395	ENSCCRG00000040287	ENSCCRG00000017704	ENSCCRG00000009198	ENSCCRG00000043524
	ENSCCRG00000008866	ENSCCRG00000002264	ENSCCRG00000031138	ENSCCRG00000037551	ENSCCRG00000021691
	ENSCCRG00000042482	ENSCCRG00000050790	ENSCCRG00000049094	ENSCCRG00000025887	ENSCCRG00000050266
	ENSCCRG00000003283	ENSCCRG00000043738	ENSCCRG00000031380	ENSCCRG00000013165	ENSCCRG00000000033
	ENSCCRG00000015222	ENSCCRG00000038889	ENSCCRG00000000939	ENSCCRG00000041075	ENSCCRG00000024669
	ENSCCRG00000001919	ENSCCRG00000035117	ENSCCRG00000017257	ENSCCRG00000019474	ENSCCRG00000024820
	ENSCCRG00000010502	ENSCCRG00000049531	ENSCCRG00000008126	ENSCCRG00000050757	ENSCCRG00000012430
	ENSCCRG00000015692	ENSCCRG00000038429	ENSCCRG00000003525	ENSCCRG00000005439	ENSCCRG00000040931
	ENSCCRG00000041609	ENSCCRG00000045617	ENSCCRG00000041007	ENSCCRG00000020036	ENSCCRG00000031905
	ENSCCRG00000042939	ENSCCRG00000025743	ENSCCRG00000021423	ENSCCRG00000034594	ENSCCRG00000004199
	ENSCCRG00000001135	ENSCCRG00000028924	ENSCCRG00000026404	ENSCCRG00000036623	ENSCCRG00000030489
	ENSCCRG00000003399	ENSCCRG00000014368	ENSCCRG00000037694	ENSCCRG00000010402	ENSCCRG00000011895
	ENSCCRG00000041260	ENSCCRG00000014833	ENSCCRG00000015178	ENSCCRG00000018269	ENSCCRG00000014223
	ENSCCRG00000011058	ENSCCRG00000042615	ENSCCRG00000047979	ENSCCRG00000003525	ENSCCRG00000015377
	ENSCCRG00000026618	ENSCCRG00000009799	ENSCCRG00000038650	ENSCCRG00000014352	ENSCCRG00000016316
	ENSCCRG00000033129	ENSCCRG00000013543	ENSCCRG00000047204	ENSCCRG00000008369	ENSCCRG00000037599
	ENSCCRG00000033219	ENSCCRG00000037859	ENSCCRG00000014014	ENSCCRG00000050340	ENSCCRG00000018309
	ENSCCRG00000029850	ENSCCRG00000017753	ENSCCRG00000037375	ENSCCRG00000037375	ENSCCRG00000025459
	ENSCCRG00000043548	ENSCCRG00000020929	ENSCCRG00000028123	ENSCCRG00000033129	ENSCCRG00000011511
	ENSCCRG00000001334	ENSCCRG00000028164	ENSCCRG00000039603	ENSCCRG00000038292	ENSCCRG00000019925
	ENSCCRG00000008964	ENSCCRG00000034585	ENSCCRG00000003590	ENSCCRG00000016338	ENSCCRG00000001352
	ENSCCRG00000006035	ENSCCRG00000017868	ENSCCRG00000034594	ENSCCRG00000020958	ENSCCRG00000012495
	ENSCCRG00000028493	ENSCCRG00000019998	ENSCCRG00000004223	ENSCCRG00000026570	ENSCCRG00000031975
	ENSCCRG00000031869	ENSCCRG00000015049	ENSCCRG00000013430	ENSCCRG00000000856	ENSCCRG00000051113
	ENSCCRG00000047593	ENSCCRG00000001941	ENSCCRG00000000063	ENSCCRG00000045505	ENSCCRG00000035430
	ENSCCRG00000013507	ENSCCRG00000033086	ENSCCRG00000006953	ENSCCRG00000040702	ENSCCRG00000045020
	ENSCCRG00000007386	ENSCCRG00000001243	ENSCCRG00000025477	ENSCCRG00000031887	ENSCCRG00000013781
	ENSCCRG00000024350	ENSCCRG00000009130	ENSCCRG00000026826	ENSCCRG00000012298	ENSCCRG00000015417
	ENSCCRG00000036583	ENSCCRG00000042613	ENSCCRG00000043113	ENSCCRG00000009684	ENSCCRG00000021205
	ENSCCRG00000001281	ENSCCRG00000018156	ENSCCRG00000045346	ENSCCRG00000006437	ENSCCRG00000001794
	ENSCCRG00000048936	ENSCCRG00000015001	ENSCCRG00000008449	ENSCCRG00000004157	ENSCCRG00000009273
	ENSCCRG00000023636	ENSCCRG00000030954	ENSCCRG00000051192	ENSCCRG00000026084	ENSCCRG00000006425
	ENSCCRG00000001507	ENSCCRG00000032089	ENSCCRG00000009758	ENSCCRG00000026465	ENSCCRG00000005896
	ENSCCRG00000050263	ENSCCRG00000017066	ENSCCRG00000022073	ENSCCRG00000014849	ENSCCRG00000033709
	ENSCCRG00000049404	ENSCCRG00000043479	ENSCCRG00000001188	ENSCCRG00000033857	ENSCCRG00000028969
	ENSCCRG00000032756	ENSCCRG00000016338	ENSCCRG00000003365	ENSCCRG00000048610	ENSCCRG00000018133
	ENSCCRG00000045293	ENSCCRG00000038272	ENSCCRG00000017837	ENSCCRG00000042947	ENSCCRG00000042478
	ENSCCRG00000021407	ENSCCRG00000000681	ENSCCRG00000004681	ENSCCRG00000036415	ENSCCRG00000023148
	ENSCCRG00000001951	ENSCCRG00000037584	ENSCCRG00000005110	ENSCCRG00000005062	ENSCCRG00000048359
	ENSCCRG00000049969	ENSCCRG00000030684	ENSCCRG00000016461	ENSCCRG00000031138	ENSCCRG00000039163
	ENSCCRG00000016566	ENSCCRG00000014933	ENSCCRG00000020478	ENSCCRG00000020636	ENSCCRG00000032587
	ENSCCRG00000008515	ENSCCRG00000051122	ENSCCRG00000051295	ENSCCRG00000036026	ENSCCRG00000047011
	ENSCCRG00000004835	ENSCCRG00000017083	ENSCCRG00000023066	ENSCCRG00000041919	ENSCCRG00000000627
	ENSCCRG00000034731	ENSCCRG00000047732	ENSCCRG00000025954	ENSCCRG00000040038	ENSCCRG00000011817
	ENSCCRG00000027886	ENSCCRG00000040053	ENSCCRG00000043259	ENSCCRG00000034713	ENSCCRG00000052528
	ENSCCRG00000017482	ENSCCRG00000037156	ENSCCRG00000001135	ENSCCRG00000047987	ENSCCRG00000000666
	ENSCCRG00000003043	ENSCCRG00000019182	ENSCCRG00000039731	ENSCCRG00000031284	ENSCCRG00000025310
	ENSCCRG00000006307	ENSCCRG00000010097	ENSCCRG00000012658	ENSCCRG00000040562	ENSCCRG00000052764
	ENSCCRG00000019670	ENSCCRG00000003647	ENSCCRG00000007893	ENSCCRG00000014831	ENSCCRG00000019681
	ENSCCRG00000004082	ENSCCRG00000019933	ENSCCRG00000037515	ENSCCRG00000012829	ENSCCRG00000022496
	ENSCCRG00000039197	ENSCCRG00000003575	ENSCCRG00000002662	ENSCCRG00000041254	ENSCCRG00000050441
	ENSCCRG00000010673	ENSCCRG00000020564	ENSCCRG00000029378	ENSCCRG00000022389	ENSCCRG00000024458
	ENSCCRG00000040348	ENSCCRG00000009603	ENSCCRG00000020252	ENSCCRG00000012046	ENSCCRG00000025088
	ENSCCRG00000009320	ENSCCRG00000002563	ENSCCRG00000019474	ENSCCRG00000035597	ENSCCRG00000052521
	ENSCCRG00000048792	ENSCCRG00000016573	ENSCCRG00000020565	ENSCCRG00000005110	ENSCCRG00000044975
	ENSCCRG00000026370	ENSCCRG00000025795	ENSCCRG00000011536	ENSCCRG00000040053	ENSCCRG00000038301
	ENSCCRG00000038189	ENSCCRG00000030703	ENSCCRG00000047535	ENSCCRG00000042778	ENSCCRG00000036623
	ENSCCRG00000013774	ENSCCRG00000050668	ENSCCRG00000012123	ENSCCRG00000016599	ENSCCRG00000033899
	ENSCCRG00000000371	ENSCCRG00000010933	ENSCCRG00000052034	ENSCCRG00000019898	ENSCCRG00000022913
	ENSCCRG00000007307	ENSCCRG00000043993	ENSCCRG00000046562	ENSCCRG00000009329	ENSCCRG00000018493
	ENSCCRG00000037089	ENSCCRG00000000450	ENSCCRG00000051121	ENSCCRG00000009859	ENSCCRG00000001912
	ENSCCRG00000039603	ENSCCRG00000030198	ENSCCRG00000026459	ENSCCRG00000003665	ENSCCRG00000003115
	ENSCCRG00000020769	ENSCCRG00000046612	ENSCCRG00000046137	ENSCCRG00000034023	ENSCCRG00000036057
	ENSCCRG00000035720	ENSCCRG00000001748	ENSCCRG00000000981	ENSCCRG00000010727	ENSCCRG00000041367
	ENSCCRG00000032820	ENSCCRG00000044528	ENSCCRG00000038189	ENSCCRG00000046384	ENSCCRG00000029788
	ENSCCRG00000039595	ENSCCRG00000012337	ENSCCRG00000013102	ENSCCRG00000013988	ENSCCRG00000034600
	ENSCCRG00000030202	ENSCCRG00000041400	ENSCCRG00000016854	ENSCCRG00000011094	ENSCCRG00000040788
	ENSCCRG00000035772	ENSCCRG00000050963	ENSCCRG00000032203	ENSCCRG00000019684	ENSCCRG00000052129
	ENSCCRG00000050139	ENSCCRG00000000017	ENSCCRG00000042469	ENSCCRG00000003160	ENSCCRG00000013370
	ENSCCRG00000000721	ENSCCRG00000028016	ENSCCRG00000007860	ENSCCRG00000010105	ENSCCRG00000028518
	ENSCCRG00000027552	ENSCCRG00000027902	ENSCCRG00000036933	ENSCCRG00000003031	ENSCCRG00000043169
	ENSCCRG00000005132	ENSCCRG00000027825	ENSCCRG00000005106	ENSCCRG00000044116	ENSCCRG00000001544
	ENSCCRG00000040702	ENSCCRG00000040285	ENSCCRG00000011013	ENSCCRG00000046482	ENSCCRG00000028766
	ENSCCRG00000042171	ENSCCRG00000010578	ENSCCRG00000011831	ENSCCRG00000001829	ENSCCRG00000019066
	ENSCCRG00000038220	ENSCCRG00000048014	ENSCCRG00000006437	ENSCCRG00000051116	ENSCCRG00000027957
	ENSCCRG00000012046	ENSCCRG00000036785	ENSCCRG00000015636	ENSCCRG00000048915	ENSCCRG00000028759
	ENSCCRG00000040039	ENSCCRG00000022347	ENSCCRG00000013347	ENSCCRG00000002044	ENSCCRG00000030959
	ENSCCRG00000026226	ENSCCRG00000032303	ENSCCRG00000015281	ENSCCRG00000043235	ENSCCRG00000018826
	ENSCCRG00000030954	ENSCCRG00000005478	ENSCCRG00000021374	ENSCCRG00000020091	ENSCCRG00000012420
	ENSCCRG00000000282	ENSCCRG00000036085	ENSCCRG00000048319	ENSCCRG00000052578	ENSCCRG00000052656
	ENSCCRG00000048924	ENSCCRG00000015395	ENSCCRG00000029196	ENSCCRG00000049523	ENSCCRG00000013481
	ENSCCRG00000034275	ENSCCRG00000018953	ENSCCRG00000009100	ENSCCRG00000018466	ENSCCRG00000039906
	ENSCCRG00000018046	ENSCCRG00000048936	ENSCCRG00000029473	ENSCCRG00000051149	ENSCCRG00000028239
	ENSCCRG00000032303	ENSCCRG00000029129	ENSCCRG00000030548	ENSCCRG00000024901	ENSCCRG00000013429
	ENSCCRG00000026286	ENSCCRG00000013043	ENSCCRG00000016566	ENSCCRG00000037223	ENSCCRG00000045496
	ENSCCRG00000005900	ENSCCRG00000000844	ENSCCRG00000026156	ENSCCRG00000052220	ENSCCRG00000016493
	ENSCCRG00000041021	ENSCCRG00000018269	ENSCCRG00000010000	ENSCCRG00000018114	ENSCCRG00000037336
	ENSCCRG00000022685	ENSCCRG00000011648	ENSCCRG00000000926	ENSCCRG00000033393	ENSCCRG00000022807
	ENSCCRG00000037409	ENSCCRG00000024703	ENSCCRG00000021351	ENSCCRG00000002048	ENSCCRG00000005484
	ENSCCRG00000050756	ENSCCRG00000023598	ENSCCRG00000052176	ENSCCRG00000027594	ENSCCRG00000018065
	ENSCCRG00000022222	ENSCCRG00000047295	ENSCCRG00000024841	ENSCCRG00000044155	ENSCCRG00000010228
	ENSCCRG00000033439	ENSCCRG00000009593	ENSCCRG00000015584	ENSCCRG00000003851	ENSCCRG00000010805
	ENSCCRG00000015385	ENSCCRG00000022201	ENSCCRG00000031975	ENSCCRG00000033511	ENSCCRG00000034542
	ENSCCRG00000047979	ENSCCRG00000024235	ENSCCRG00000021994	ENSCCRG00000016573	ENSCCRG00000001343
	ENSCCRG00000009319	ENSCCRG00000017457	ENSCCRG00000028770	ENSCCRG00000033887	ENSCCRG00000014811
	ENSCCRG00000020377	ENSCCRG00000031284	ENSCCRG00000019618	ENSCCRG00000007727	ENSCCRG00000007907
	ENSCCRG00000011890	ENSCCRG00000009762	ENSCCRG00000023191	ENSCCRG00000041301	ENSCCRG00000041317
	ENSCCRG00000030062	ENSCCRG00000004087	ENSCCRG00000038429	ENSCCRG00000043146	ENSCCRG00000030198
	ENSCCRG00000001972	ENSCCRG00000044912	ENSCCRG00000045410	ENSCCRG00000039982	ENSCCRG00000026697
	ENSCCRG00000024349	ENSCCRG00000019916	ENSCCRG00000018947	ENSCCRG00000005064	ENSCCRG00000040142
	ENSCCRG00000010687	ENSCCRG00000035274	ENSCCRG00000005217	ENSCCRG00000047297	ENSCCRG00000010026
	ENSCCRG00000018488	ENSCCRG00000016055	ENSCCRG00000001783	ENSCCRG00000010959	ENSCCRG00000017050
	ENSCCRG00000015357	ENSCCRG00000013774	ENSCCRG00000040135	ENSCCRG00000012967	ENSCCRG00000036322
	ENSCCRG00000029633	ENSCCRG00000001881	ENSCCRG00000019632	ENSCCRG00000016817	ENSCCRG00000052541
	ENSCCRG00000021306	ENSCCRG00000012430	ENSCCRG00000049986	ENSCCRG00000051969	ENSCCRG00000020192
	ENSCCRG00000041300	ENSCCRG00000019464	ENSCCRG00000004026	ENSCCRG00000007745	ENSCCRG00000003082
	ENSCCRG00000042132	ENSCCRG00000012392	ENSCCRG00000012355	ENSCCRG00000032193	ENSCCRG00000037550
	ENSCCRG00000010333	ENSCCRG00000011313	ENSCCRG00000006222	ENSCCRG00000044007	ENSCCRG00000000546
	ENSCCRG00000051785	ENSCCRG00000043524	ENSCCRG00000037282	ENSCCRG00000023478	ENSCCRG00000003830
	ENSCCRG00000016079	ENSCCRG00000039960	ENSCCRG00000044681	ENSCCRG00000036184	ENSCCRG00000004028
	ENSCCRG00000018961	ENSCCRG00000005852	ENSCCRG00000017059	ENSCCRG00000049599	ENSCCRG00000002851
	ENSCCRG00000017195	ENSCCRG00000001123	ENSCCRG00000027552	ENSCCRG00000039731	ENSCCRG00000012477
	ENSCCRG00000018829	ENSCCRG00000041943	ENSCCRG00000040560	ENSCCRG00000011125	ENSCCRG00000013819
	ENSCCRG00000051855	ENSCCRG00000034203	ENSCCRG00000022380	ENSCCRG00000005674	ENSCCRG00000009233
	ENSCCRG00000031704	ENSCCRG00000044188	ENSCCRG00000020703	ENSCCRG00000015060	ENSCCRG00000039031
	ENSCCRG00000045331	ENSCCRG00000046562	ENSCCRG00000038896	ENSCCRG00000016459	ENSCCRG00000032906
	ENSCCRG00000033391	ENSCCRG00000024656	ENSCCRG00000004112	ENSCCRG00000039028	ENSCCRG00000027356
	ENSCCRG00000023687	ENSCCRG00000028040	ENSCCRG00000003809	ENSCCRG00000032964	ENSCCRG00000016510
	ENSCCRG00000015307	ENSCCRG00000009684	ENSCCRG00000034537	ENSCCRG00000005396	ENSCCRG00000012223
	ENSCCRG00000049361	ENSCCRG00000012073	ENSCCRG00000010727	ENSCCRG00000018705	ENSCCRG00000024364
	ENSCCRG00000022272	ENSCCRG00000049381	ENSCCRG00000007057	ENSCCRG00000021815	ENSCCRG00000048599
	ENSCCRG00000032984	ENSCCRG00000011776	ENSCCRG00000052220	ENSCCRG00000034743	ENSCCRG00000002246
	ENSCCRG00000025795	ENSCCRG00000030038	ENSCCRG00000029489	ENSCCRG00000014430	ENSCCRG00000033165
	ENSCCRG00000048293	ENSCCRG00000018466	ENSCCRG00000020632	ENSCCRG00000041111	ENSCCRG00000038437
	ENSCCRG00000015794	ENSCCRG00000040562	ENSCCRG00000052771	ENSCCRG00000028164	ENSCCRG00000044662
	ENSCCRG00000048732	ENSCCRG00000032553	ENSCCRG00000009700	ENSCCRG00000032553	ENSCCRG00000052229
	ENSCCRG00000014642	ENSCCRG00000014598	ENSCCRG00000025288	ENSCCRG00000011124	ENSCCRG00000033626
	ENSCCRG00000043767	ENSCCRG00000022360	ENSCCRG00000001416	ENSCCRG00000051300	ENSCCRG00000042700
	ENSCCRG00000017121	ENSCCRG00000008515	ENSCCRG00000000023	ENSCCRG00000037932	ENSCCRG00000015527
	ENSCCRG00000046244	ENSCCRG00000024337	ENSCCRG00000022479	ENSCCRG00000024841	ENSCCRG00000043752
	ENSCCRG00000018920	ENSCCRG00000011675	ENSCCRG00000031204	ENSCCRG00000028861	ENSCCRG00000007753
	ENSCCRG00000010214	ENSCCRG00000052578	ENSCCRG00000046197	ENSCCRG00000000573	ENSCCRG00000013405
	ENSCCRG00000046554	ENSCCRG00000035398	ENSCCRG00000018188	ENSCCRG00000009909	ENSCCRG00000041998
	ENSCCRG00000040560	ENSCCRG00000001334	ENSCCRG00000018961	ENSCCRG00000043993	ENSCCRG00000041400
	ENSCCRG00000020321	ENSCCRG00000017279	ENSCCRG00000002862	ENSCCRG00000039740	ENSCCRG00000016320
	ENSCCRG00000046427	ENSCCRG00000036467	ENSCCRG00000044026	ENSCCRG00000010479	ENSCCRG00000049070
	ENSCCRG00000034001	ENSCCRG00000004801	ENSCCRG00000009943	ENSCCRG00000003165	ENSCCRG00000035269
	ENSCCRG00000049729	ENSCCRG00000001156	ENSCCRG00000037674	ENSCCRG00000036351	ENSCCRG00000003805
	ENSCCRG00000037086	ENSCCRG00000016102	ENSCCRG00000031196	ENSCCRG00000029255	ENSCCRG00000038280
	ENSCCRG00000006335	ENSCCRG00000015072	ENSCCRG00000030539	ENSCCRG00000013571	ENSCCRG00000022224
	ENSCCRG00000003575	ENSCCRG00000007272	ENSCCRG00000027198	ENSCCRG00000048260	ENSCCRG00000025497
	ENSCCRG00000044772	ENSCCRG00000025631	ENSCCRG00000034203	ENSCCRG00000010925	ENSCCRG00000048271
	ENSCCRG00000033209	ENSCCRG00000052268	ENSCCRG00000037785	ENSCCRG00000028456	ENSCCRG00000015312
	ENSCCRG00000009604	ENSCCRG00000011965	ENSCCRG00000019838	ENSCCRG00000014347	ENSCCRG00000015964
	ENSCCRG00000051121	ENSCCRG00000005245	ENSCCRG00000035106	ENSCCRG00000049487	ENSCCRG00000011183
	ENSCCRG00000001683	ENSCCRG00000014811	ENSCCRG00000049804	ENSCCRG00000012718	ENSCCRG00000015580
	ENSCCRG00000023431	ENSCCRG00000035567	ENSCCRG00000001123	ENSCCRG00000033589	ENSCCRG00000008580
	ENSCCRG00000013102	ENSCCRG00000041075	ENSCCRG00000031791	ENSCCRG00000045426	ENSCCRG00000017560
	ENSCCRG00000024143	ENSCCRG00000031021	ENSCCRG00000014676	ENSCCRG00000039306	ENSCCRG00000030774
	ENSCCRG00000029299	ENSCCRG00000052552	ENSCCRG00000019998	ENSCCRG00000022176	ENSCCRG00000009127
	ENSCCRG00000041194	ENSCCRG00000006437	ENSCCRG00000006072	ENSCCRG00000014424	ENSCCRG00000000709
	ENSCCRG00000012766	ENSCCRG00000015128	ENSCCRG00000015394	ENSCCRG00000024815	ENSCCRG00000012623
	ENSCCRG00000008108	ENSCCRG00000038292	ENSCCRG00000003394	ENSCCRG00000023011	ENSCCRG00000001836
	ENSCCRG00000006817	ENSCCRG00000008224	ENSCCRG00000032402	ENSCCRG00000046494	ENSCCRG00000043515
	ENSCCRG00000009055	ENSCCRG00000040529	ENSCCRG00000016045	ENSCCRG00000041099	ENSCCRG00000018204
	ENSCCRG00000025743	ENSCCRG00000010491	ENSCCRG00000026232	ENSCCRG00000019201	ENSCCRG00000010715
	ENSCCRG00000048684	ENSCCRG00000005217	ENSCCRG00000039593	ENSCCRG00000023526	ENSCCRG00000038996
	ENSCCRG00000023339	ENSCCRG00000006953	ENSCCRG00000020087	ENSCCRG00000044186	ENSCCRG00000003027
	ENSCCRG00000031791	ENSCCRG00000000273	ENSCCRG00000001855	ENSCCRG00000019590	ENSCCRG00000034450
	ENSCCRG00000003791	ENSCCRG00000042060	ENSCCRG00000032464	ENSCCRG00000018059	ENSCCRG00000013534
	ENSCCRG00000044261	ENSCCRG00000042138	ENSCCRG00000052633	ENSCCRG00000003705	ENSCCRG00000047944
	ENSCCRG00000040144	ENSCCRG00000050186	ENSCCRG00000028420	ENSCCRG00000042932	ENSCCRG00000002639
	ENSCCRG00000042150	ENSCCRG00000022963	ENSCCRG00000000698	ENSCCRG00000048684	ENSCCRG00000005152
	ENSCCRG00000047711	ENSCCRG00000007944	ENSCCRG00000009785	ENSCCRG00000052603	ENSCCRG00000029196
	ENSCCRG00000047204	ENSCCRG00000027831	ENSCCRG00000029695	ENSCCRG00000043767	ENSCCRG00000051593
	ENSCCRG00000049222	ENSCCRG00000050882	ENSCCRG00000048611	ENSCCRG00000052606	ENSCCRG00000051468
	ENSCCRG00000023540	ENSCCRG00000036276	ENSCCRG00000026286	ENSCCRG00000011126	ENSCCRG00000025323
	ENSCCRG00000028115	ENSCCRG00000013169	ENSCCRG00000004590	ENSCCRG00000026314	ENSCCRG00000029008
	ENSCCRG00000007701	ENSCCRG00000033511	ENSCCRG00000000116	ENSCCRG00000029161	ENSCCRG00000000034
	ENSCCRG00000048677	ENSCCRG00000051753	ENSCCRG00000031379	ENSCCRG00000014368	ENSCCRG00000006492
	ENSCCRG00000012355	ENSCCRG00000031972	ENSCCRG00000020720	ENSCCRG00000024288	ENSCCRG00000011205
	ENSCCRG00000014946	ENSCCRG00000011127	ENSCCRG00000011247	ENSCCRG00000009785	ENSCCRG00000044543
	ENSCCRG00000038380	ENSCCRG00000015090	ENSCCRG00000004560	ENSCCRG00000001386	ENSCCRG00000047100
	ENSCCRG00000027097	ENSCCRG00000040263	ENSCCRG00000018360	ENSCCRG00000009644	ENSCCRG00000004502
	ENSCCRG00000019475	ENSCCRG00000035721	ENSCCRG00000048488	ENSCCRG00000047391	ENSCCRG00000010214
	ENSCCRG00000006010	ENSCCRG00000041111	ENSCCRG00000001108	ENSCCRG00000035201	ENSCCRG00000028924
	ENSCCRG00000040917	ENSCCRG00000026132	ENSCCRG00000026382	ENSCCRG00000044163	ENSCCRG00000002702
	ENSCCRG00000000579	ENSCCRG00000048685	ENSCCRG00000026570	ENSCCRG00000035264	ENSCCRG00000045939
	ENSCCRG00000045531	ENSCCRG00000029647	ENSCCRG00000048903	ENSCCRG00000041300	ENSCCRG00000020728
	ENSCCRG00000018681	ENSCCRG00000009604	ENSCCRG00000003169	ENSCCRG00000018897	ENSCCRG00000029995
	ENSCCRG00000011477	ENSCCRG00000050354	ENSCCRG00000051585	ENSCCRG00000006093	ENSCCRG00000005485
	ENSCCRG00000013423	ENSCCRG00000048310	ENSCCRG00000040098	ENSCCRG00000010030	ENSCCRG00000027820
	ENSCCRG00000029419	ENSCCRG00000011804	ENSCCRG00000000579	ENSCCRG00000009236	ENSCCRG00000009103
	ENSCCRG00000011018	ENSCCRG00000033914	ENSCCRG00000006973	ENSCCRG00000001689	ENSCCRG00000039107
	ENSCCRG00000029411	ENSCCRG00000014354	ENSCCRG00000027731	ENSCCRG00000033488	ENSCCRG00000005931
	ENSCCRG00000049284	ENSCCRG00000042561	ENSCCRG00000004244	ENSCCRG00000013180	ENSCCRG00000039382
	ENSCCRG00000019455	ENSCCRG00000043388	ENSCCRG00000021887	ENSCCRG00000007904	ENSCCRG00000050757
	ENSCCRG00000026493	ENSCCRG00000014441	ENSCCRG00000001464	ENSCCRG00000021423	ENSCCRG00000034561
	ENSCCRG00000014389	ENSCCRG00000032567	ENSCCRG00000017761	ENSCCRG00000017086	ENSCCRG00000026050
	ENSCCRG00000023503	ENSCCRG00000039433	ENSCCRG00000043514	ENSCCRG00000015020	ENSCCRG00000031090
	ENSCCRG00000006994	ENSCCRG00000024955	ENSCCRG00000041264	ENSCCRG00000009717	ENSCCRG00000010832
	ENSCCRG00000033267	ENSCCRG00000013988	ENSCCRG00000032185	ENSCCRG00000031631	ENSCCRG00000013691
	ENSCCRG00000022677	ENSCCRG00000025553	ENSCCRG00000014494	ENSCCRG00000000844	ENSCCRG00000022244
	ENSCCRG00000008510	ENSCCRG00000024049	ENSCCRG00000028864	ENSCCRG00000019955	ENSCCRG00000007924
	ENSCCRG00000024882	ENSCCRG00000017415	ENSCCRG00000023906	ENSCCRG00000004942	ENSCCRG00000049541
	ENSCCRG00000013814	ENSCCRG00000000617	ENSCCRG00000024105	ENSCCRG00000040345	ENSCCRG00000047342
	ENSCCRG00000019933	ENSCCRG00000013308	ENSCCRG00000051189	ENSCCRG00000023636	ENSCCRG00000041678
	ENSCCRG00000006970	ENSCCRG00000006713	ENSCCRG00000019383	ENSCCRG00000005172	ENSCCRG00000015847
	ENSCCRG00000025377	ENSCCRG00000017633	ENSCCRG00000010384	ENSCCRG00000028490	ENSCCRG00000032964
	ENSCCRG00000019140	ENSCCRG00000048915	ENSCCRG00000000503	ENSCCRG00000015385	ENSCCRG00000000473
	ENSCCRG00000048714	ENSCCRG00000007309	ENSCCRG00000005868	ENSCCRG00000027801	ENSCCRG00000042722
	ENSCCRG00000033488	ENSCCRG00000019006	ENSCCRG00000010687	ENSCCRG00000001019	ENSCCRG00000045521
	ENSCCRG00000011675	ENSCCRG00000052369	ENSCCRG00000039434	ENSCCRG00000025321	ENSCCRG00000026272
	ENSCCRG00000001019	ENSCCRG00000049599	ENSCCRG00000034364	ENSCCRG00000019413	ENSCCRG00000019137
	ENSCCRG00000003805	ENSCCRG00000030644	ENSCCRG00000042925	ENSCCRG00000001135	ENSCCRG00000027799
	ENSCCRG00000048260	ENSCCRG00000027065	ENSCCRG00000046536	ENSCCRG00000035632	ENSCCRG00000004900
	ENSCCRG00000035346	ENSCCRG00000012445	ENSCCRG00000001743	ENSCCRG00000020577	ENSCCRG00000002346
	ENSCCRG00000032402	ENSCCRG00000034239	ENSCCRG00000017231	ENSCCRG00000014218	ENSCCRG00000006291
	ENSCCRG00000003390	ENSCCRG00000033752	ENSCCRG00000023214	ENSCCRG00000037201	ENSCCRG00000041611
	ENSCCRG00000010000	ENSCCRG00000028864	ENSCCRG00000006628	ENSCCRG00000002437	ENSCCRG00000014411
	ENSCCRG00000007272	ENSCCRG00000041670	ENSCCRG00000041698	ENSCCRG00000021874	ENSCCRG00000012258
	ENSCCRG00000039730	ENSCCRG00000011741	ENSCCRG00000041075	ENSCCRG00000000550	ENSCCRG00000010294
	ENSCCRG00000026228	ENSCCRG00000009568	ENSCCRG00000043423	ENSCCRG00000002645	ENSCCRG00000050500
	ENSCCRG00000050173	ENSCCRG00000013994	ENSCCRG00000005420	ENSCCRG00000029647	ENSCCRG00000043115
	ENSCCRG00000032553	ENSCCRG00000024747	ENSCCRG00000011509	ENSCCRG00000023812	ENSCCRG00000006093
	ENSCCRG00000017753	ENSCCRG00000036334	ENSCCRG00000048324	ENSCCRG00000023451	ENSCCRG00000036484
	ENSCCRG00000034813	ENSCCRG00000004789	ENSCCRG00000008085	ENSCCRG00000038272	ENSCCRG00000028467
	ENSCCRG00000024557	ENSCCRG00000023184	ENSCCRG00000049118	ENSCCRG00000040181	ENSCCRG00000030082
	ENSCCRG00000005136	ENSCCRG00000018488	ENSCCRG00000041506	ENSCCRG00000003301	ENSCCRG00000003535
	ENSCCRG00000018844	ENSCCRG00000044049	ENSCCRG00000024457	ENSCCRG00000026132	ENSCCRG00000015072
	ENSCCRG00000047880	ENSCCRG00000039982	ENSCCRG00000021054	ENSCCRG00000025143	ENSCCRG00000035532
	ENSCCRG00000019010	ENSCCRG00000007745	ENSCCRG00000010372	ENSCCRG00000030151	ENSCCRG00000041763
	ENSCCRG00000007767	ENSCCRG00000011378	ENSCCRG00000050544	ENSCCRG00000049427	ENSCCRG00000036236
	ENSCCRG00000029615	ENSCCRG00000035313	ENSCCRG00000047655	ENSCCRG00000025460	ENSCCRG00000009928
	ENSCCRG00000000939	ENSCCRG00000039393	ENSCCRG00000050485	ENSCCRG00000015793	ENSCCRG00000014278
	ENSCCRG00000001771	ENSCCRG00000001183	ENSCCRG00000048107	ENSCCRG00000008776	ENSCCRG00000019720
	ENSCCRG00000017072	ENSCCRG00000038380	ENSCCRG00000031752	ENSCCRG00000015584	ENSCCRG00000010793
	ENSCCRG00000032596	ENSCCRG00000041846	ENSCCRG00000042939	ENSCCRG00000004937	ENSCCRG00000009696
	ENSCCRG00000001271	ENSCCRG00000039731	ENSCCRG00000050668	ENSCCRG00000004567	ENSCCRG00000024982
	ENSCCRG00000005346	ENSCCRG00000051128	ENSCCRG00000024703	ENSCCRG00000019941	ENSCCRG00000017155
	ENSCCRG00000029103	ENSCCRG00000012321	ENSCCRG00000021781	ENSCCRG00000020949	ENSCCRG00000051376
	ENSCCRG00000028513	ENSCCRG00000008951	ENSCCRG00000029910	ENSCCRG00000025287	ENSCCRG00000005906
	ENSCCRG00000005217	ENSCCRG00000024557	ENSCCRG00000037873	ENSCCRG00000009121	ENSCCRG00000006078
	ENSCCRG00000002862	ENSCCRG00000043113	ENSCCRG00000041021	ENSCCRG00000015678	ENSCCRG00000005778
	ENSCCRG00000013571	ENSCCRG00000008834	ENSCCRG00000011298	ENSCCRG00000037816	ENSCCRG00000009095
	ENSCCRG00000026524	ENSCCRG00000015060	ENSCCRG00000018488	ENSCCRG00000044026	ENSCCRG00000016174
	ENSCCRG00000051908	ENSCCRG00000052269	ENSCCRG00000028549	ENSCCRG00000035811	ENSCCRG00000005123
	ENSCCRG00000041506	ENSCCRG00000016566	ENSCCRG00000047260	ENSCCRG00000048366	ENSCCRG00000037470
	ENSCCRG00000030229	ENSCCRG00000005100	ENSCCRG00000008965	ENSCCRG00000019269	ENSCCRG00000052595
	ENSCCRG00000025276	ENSCCRG00000013304	ENSCCRG00000009869	ENSCCRG00000037823	ENSCCRG00000021200
	ENSCCRG00000015793	ENSCCRG00000027727	ENSCCRG00000025282	ENSCCRG00000039790	ENSCCRG00000023405
	ENSCCRG00000016817	ENSCCRG00000043736	ENSCCRG00000027178	ENSCCRG00000010384	ENSCCRG00000051058
	ENSCCRG00000029273	ENSCCRG00000010105	ENSCCRG00000030114	ENSCCRG00000040782	ENSCCRG00000033511
	ENSCCRG00000021567	ENSCCRG00000014311	ENSCCRG00000004770	ENSCCRG00000004764	ENSCCRG00000026483
	ENSCCRG00000020907	ENSCCRG00000037785	ENSCCRG00000029858	ENSCCRG00000004354	ENSCCRG00000041737
	ENSCCRG00000002621	ENSCCRG00000007501	ENSCCRG00000021975	ENSCCRG00000028123	ENSCCRG00000036276
	ENSCCRG00000033638	ENSCCRG00000015727	ENSCCRG00000025276	ENSCCRG00000029826	ENSCCRG00000036303
	ENSCCRG00000050719	ENSCCRG00000025416	ENSCCRG00000022815	ENSCCRG00000047715	ENSCCRG00000000824
	ENSCCRG00000025216	ENSCCRG00000028648	ENSCCRG00000044086	ENSCCRG00000041670	ENSCCRG00000006614
	ENSCCRG00000027984	ENSCCRG00000045830	ENSCCRG00000022782	ENSCCRG00000050593	ENSCCRG00000029626
	ENSCCRG00000004704	ENSCCRG00000002186	ENSCCRG00000033874	ENSCCRG00000008130	ENSCCRG00000003480
	ENSCCRG00000040038	ENSCCRG00000044471	ENSCCRG00000024128	ENSCCRG00000012422	ENSCCRG00000005595
	ENSCCRG00000032608	ENSCCRG00000050905	ENSCCRG00000050273	ENSCCRG00000048324	ENSCCRG00000043803
	ENSCCRG00000025954	ENSCCRG00000028493	ENSCCRG00000048178	ENSCCRG00000006512	ENSCCRG00000031966
	ENSCCRG00000016194	ENSCCRG00000023745	ENSCCRG00000035645	ENSCCRG00000051427	ENSCCRG00000046536
	ENSCCRG00000012240	ENSCCRG00000028405	ENSCCRG00000039055	ENSCCRG00000003243	ENSCCRG00000013672
	ENSCCRG00000015738	ENSCCRG00000046662	ENSCCRG00000027793	ENSCCRG00000036941	ENSCCRG00000036531
	ENSCCRG00000031426	ENSCCRG00000046791	ENSCCRG00000030603	ENSCCRG00000018953	ENSCCRG00000031404
	ENSCCRG00000043372	ENSCCRG00000014336	ENSCCRG00000022304	ENSCCRG00000024069	ENSCCRG00000049581
	ENSCCRG00000007700	ENSCCRG00000021854	ENSCCRG00000048874	ENSCCRG00000037365	ENSCCRG00000001853
	ENSCCRG00000011013	ENSCCRG00000028722	ENSCCRG00000004929	ENSCCRG00000046675	ENSCCRG00000018586
	ENSCCRG00000022812	ENSCCRG00000012322	ENSCCRG00000043608	ENSCCRG00000049295	ENSCCRG00000035276
	ENSCCRG00000039731	ENSCCRG00000006512	ENSCCRG00000018897	ENSCCRG00000027262	ENSCCRG00000024201
	ENSCCRG00000007824	ENSCCRG00000007961	ENSCCRG00000029071	ENSCCRG00000052496	ENSCCRG00000041682
	ENSCCRG00000038069	ENSCCRG00000020256	ENSCCRG00000039960	ENSCCRG00000005852	ENSCCRG00000002396
	ENSCCRG00000025027	ENSCCRG00000004354	ENSCCRG00000028493	ENSCCRG00000052229	ENSCCRG00000012590
	ENSCCRG00000028722	ENSCCRG00000021522	ENSCCRG00000019148	ENSCCRG00000010257	ENSCCRG00000000022
	ENSCCRG00000044912	ENSCCRG00000020593	ENSCCRG00000019501	ENSCCRG00000051679	ENSCCRG00000047171
	ENSCCRG00000039239	ENSCCRG00000009386	ENSCCRG00000026850	ENSCCRG00000016646	ENSCCRG00000002225
	ENSCCRG00000020656	ENSCCRG00000010726	ENSCCRG00000018059	ENSCCRG00000043373	ENSCCRG00000008007
	ENSCCRG00000027355	ENSCCRG00000008398	ENSCCRG00000017066	ENSCCRG00000023056	ENSCCRG00000015910
	ENSCCRG00000036716	ENSCCRG00000014382	ENSCCRG00000024368	ENSCCRG00000024373	ENSCCRG00000014732
	ENSCCRG00000032203	ENSCCRG00000048569	ENSCCRG00000009224	ENSCCRG00000024656	ENSCCRG00000021879
	ENSCCRG00000003751	ENSCCRG00000045624	ENSCCRG00000007373	ENSCCRG00000025284	ENSCCRG00000006837
	ENSCCRG00000006437	ENSCCRG00000049951	ENSCCRG00000031419	ENSCCRG00000041650	ENSCCRG00000036166
	ENSCCRG00000018420	ENSCCRG00000018008	ENSCCRG00000047306	ENSCCRG00000018235	ENSCCRG00000032919
	ENSCCRG00000014739	ENSCCRG00000005581	ENSCCRG00000017171	ENSCCRG00000016725	ENSCCRG00000018056
	ENSCCRG00000049289	ENSCCRG00000007245	ENSCCRG00000026255	ENSCCRG00000052324	ENSCCRG00000042766
	ENSCCRG00000020929	ENSCCRG00000014101	ENSCCRG00000000990	ENSCCRG00000047443	ENSCCRG00000036925
	ENSCCRG00000039740	ENSCCRG00000029659	ENSCCRG00000034737	ENSCCRG00000013271	ENSCCRG00000017226
	ENSCCRG00000004053	ENSCCRG00000040187	ENSCCRG00000023526	ENSCCRG00000036130	ENSCCRG00000027065
	ENSCCRG00000021527	ENSCCRG00000050846	ENSCCRG00000021815	ENSCCRG00000012408	ENSCCRG00000017083
	ENSCCRG00000046718	ENSCCRG00000031283	ENSCCRG00000021037	ENSCCRG00000011346	ENSCCRG00000012298
	ENSCCRG00000015395	ENSCCRG00000029134	ENSCCRG00000043741	ENSCCRG00000030341	ENSCCRG00000025521
	ENSCCRG00000028916	ENSCCRG00000026156	ENSCCRG00000014933	ENSCCRG00000006923	ENSCCRG00000001513
	ENSCCRG00000002985	ENSCCRG00000027573	ENSCCRG00000045611	ENSCCRG00000049285	ENSCCRG00000016574
	ENSCCRG00000024689	ENSCCRG00000027535	ENSCCRG00000033914	ENSCCRG00000039273	ENSCCRG00000002713
	ENSCCRG00000020571	ENSCCRG00000028090	ENSCCRG00000015852	ENSCCRG00000024277	ENSCCRG00000033966
	ENSCCRG00000033165	ENSCCRG00000023623	ENSCCRG00000008432	ENSCCRG00000009943	ENSCCRG00000043049
	ENSCCRG00000033834	ENSCCRG00000014676	ENSCCRG00000010883	ENSCCRG00000008196	ENSCCRG00000006954
	ENSCCRG00000024860	ENSCCRG00000004385	ENSCCRG00000013938	ENSCCRG00000028641	ENSCCRG00000031162
	ENSCCRG00000029840	ENSCCRG00000037976	ENSCCRG00000025675	ENSCCRG00000052325	ENSCCRG00000023957
	ENSCCRG00000007287	ENSCCRG00000019632	ENSCCRG00000008951	ENSCCRG00000001306	ENSCCRG00000048497
	ENSCCRG00000040498	ENSCCRG00000048867	ENSCCRG00000009201	ENSCCRG00000002072	ENSCCRG00000045893
	ENSCCRG00000022613	ENSCCRG00000024324	ENSCCRG00000051019	ENSCCRG00000007139	ENSCCRG00000004664
	ENSCCRG00000015281	ENSCCRG00000000372	ENSCCRG00000037743	ENSCCRG00000050677	ENSCCRG00000001951
	ENSCCRG00000023078	ENSCCRG00000034374	ENSCCRG00000015449	ENSCCRG00000051761	ENSCCRG00000041266
	ENSCCRG00000006750	ENSCCRG00000017007	ENSCCRG00000016573	ENSCCRG00000034864	ENSCCRG00000051585
	ENSCCRG00000020824	ENSCCRG00000010730	ENSCCRG00000019326	ENSCCRG00000028890	ENSCCRG00000017059
	ENSCCRG00000001078	ENSCCRG00000023322	ENSCCRG00000042459	ENSCCRG00000020498	ENSCCRG00000042193
	ENSCCRG00000040671	ENSCCRG00000005960	ENSCCRG00000031738	ENSCCRG00000051735	ENSCCRG00000049953
	ENSCCRG00000043089	ENSCCRG00000002044	ENSCCRG00000018900	ENSCCRG00000045346	ENSCCRG00000018098
	ENSCCRG00000037201	ENSCCRG00000000837	ENSCCRG00000050940	ENSCCRG00000011824	ENSCCRG00000051192
	ENSCCRG00000011741	ENSCCRG00000026190	ENSCCRG00000047142	ENSCCRG00000027482	ENSCCRG00000041925
	ENSCCRG00000040354	ENSCCRG00000042939	ENSCCRG00000010548	ENSCCRG00000027831	ENSCCRG00000025020
	ENSCCRG00000015681	ENSCCRG00000027339	ENSCCRG00000015580	ENSCCRG00000000116	ENSCCRG00000027469
	ENSCCRG00000015001	ENSCCRG00000047130	ENSCCRG00000041787	ENSCCRG00000008452	ENSCCRG00000015370
	ENSCCRG00000051498	ENSCCRG00000044502	ENSCCRG00000018586	ENSCCRG00000010593	ENSCCRG00000028770
	ENSCCRG00000051061	ENSCCRG00000047391	ENSCCRG00000038906	ENSCCRG00000036085	ENSCCRG00000018331
	ENSCCRG00000051761	ENSCCRG00000040213	ENSCCRG00000038657	ENSCCRG00000032580	ENSCCRG00000021686
	ENSCCRG00000048108	ENSCCRG00000034022	ENSCCRG00000048260	ENSCCRG00000017256	ENSCCRG00000004190
	ENSCCRG00000027038	ENSCCRG00000012830	ENSCCRG00000008315	ENSCCRG00000037757	ENSCCRG00000016364
	ENSCCRG00000016215	ENSCCRG00000013093	ENSCCRG00000044630	ENSCCRG00000049570	ENSCCRG00000041967
	ENSCCRG00000040285	ENSCCRG00000028110	ENSCCRG00000000681	ENSCCRG00000044329	ENSCCRG00000014975
	ENSCCRG00000026826	ENSCCRG00000000588	ENSCCRG00000016029	ENSCCRG00000050150	ENSCCRG00000000851
	ENSCCRG00000051842	ENSCCRG00000024983	ENSCCRG00000035228	ENSCCRG00000012167	ENSCCRG00000047200
	ENSCCRG00000011725	ENSCCRG00000005420	ENSCCRG00000007541	ENSCCRG00000028468	ENSCCRG00000023159
	ENSCCRG00000026815	ENSCCRG00000032098	ENSCCRG00000049618	ENSCCRG00000031165	ENSCCRG00000040598
	ENSCCRG00000009511	ENSCCRG00000038419	ENSCCRG00000051831	ENSCCRG00000041062	ENSCCRG00000050406
	ENSCCRG00000003289	ENSCCRG00000033213	ENSCCRG00000026265	ENSCCRG00000024328	ENSCCRG00000045170
	ENSCCRG00000051293	ENSCCRG00000052146	ENSCCRG00000050824	ENSCCRG00000047286	ENSCCRG00000032092
	ENSCCRG00000008628	ENSCCRG00000006625	ENSCCRG00000005439	ENSCCRG00000042723	ENSCCRG00000041809
	ENSCCRG00000041346	ENSCCRG00000049401	ENSCCRG00000007298	ENSCCRG00000004902	ENSCCRG00000037571
	ENSCCRG00000029362	ENSCCRG00000003427	ENSCCRG00000048891	ENSCCRG00000046137	ENSCCRG00000006198
	ENSCCRG00000032683	ENSCCRG00000015601	ENSCCRG00000042574	ENSCCRG00000045528	ENSCCRG00000005211
	ENSCCRG00000044485	ENSCCRG00000001306	ENSCCRG00000033687	ENSCCRG00000042469	ENSCCRG00000007058
	ENSCCRG00000021039	ENSCCRG00000025568	ENSCCRG00000051615	ENSCCRG00000047965	ENSCCRG00000010117
	ENSCCRG00000034530	ENSCCRG00000002170	ENSCCRG00000019898	ENSCCRG00000009320	ENSCCRG00000032898
	ENSCCRG00000031975	ENSCCRG00000007902	ENSCCRG00000041807	ENSCCRG00000000281	ENSCCRG00000026163
	ENSCCRG00000004244	ENSCCRG00000000856	ENSCCRG00000039221	ENSCCRG00000000981	ENSCCRG00000011135
	ENSCCRG00000038288	ENSCCRG00000024313	ENSCCRG00000041300	ENSCCRG00000014353	ENSCCRG00000005849
	ENSCCRG00000019259	ENSCCRG00000026084	ENSCCRG00000043592	ENSCCRG00000019829	ENSCCRG00000039084
	ENSCCRG00000047658	ENSCCRG00000038513	ENSCCRG00000018811	ENSCCRG00000023598	ENSCCRG00000020993
	ENSCCRG00000042138	ENSCCRG00000023526	ENSCCRG00000033857	ENSCCRG00000010881	ENSCCRG00000027640
	ENSCCRG00000029051	ENSCCRG00000044805	ENSCCRG00000043146	ENSCCRG00000046895	ENSCCRG00000015162
	ENSCCRG00000032560	ENSCCRG00000007221	ENSCCRG00000000282	ENSCCRG00000020735	ENSCCRG00000027884
	ENSCCRG00000033174	ENSCCRG00000050149	ENSCCRG00000023782	ENSCCRG00000000212	ENSCCRG00000017830
	ENSCCRG00000013994	ENSCCRG00000014037	ENSCCRG00000020321	ENSCCRG00000009074	ENSCCRG00000036907
	ENSCCRG00000029124	ENSCCRG00000048214	ENSCCRG00000048194	ENSCCRG00000002162	ENSCCRG00000002980
	ENSCCRG00000003590	ENSCCRG00000041837	ENSCCRG00000017315	ENSCCRG00000010930	ENSCCRG00000029291
	ENSCCRG00000049925	ENSCCRG00000028053	ENSCCRG00000012900	ENSCCRG00000019472	ENSCCRG00000043044
	ENSCCRG00000030887	ENSCCRG00000041342	ENSCCRG00000003484	ENSCCRG00000026927	ENSCCRG00000003212
	ENSCCRG00000021754	ENSCCRG00000003301	ENSCCRG00000047715	ENSCCRG00000043539	ENSCCRG00000006707
	ENSCCRG00000005072	ENSCCRG00000021874	ENSCCRG00000030213	ENSCCRG00000007442	ENSCCRG00000017814
	ENSCCRG00000001689	ENSCCRG00000044532	ENSCCRG00000029007	ENSCCRG00000031981	ENSCCRG00000022354
	ENSCCRG00000023930	ENSCCRG00000005737	ENSCCRG00000000175	ENSCCRG00000047145	ENSCCRG00000011876
	ENSCCRG00000014542	ENSCCRG00000044531	ENSCCRG00000040671	ENSCCRG00000025352	ENSCCRG00000041533
	ENSCCRG00000022380	ENSCCRG00000040702	ENSCCRG00000001078	ENSCCRG00000045516	ENSCCRG00000024609
	ENSCCRG00000031576	ENSCCRG00000015837	ENSCCRG00000029096	ENSCCRG00000039596	ENSCCRG00000008096
	ENSCCRG00000043713	ENSCCRG00000014218	ENSCCRG00000016168	ENSCCRG00000033773	ENSCCRG00000024508
	ENSCCRG00000022761	ENSCCRG00000033629	ENSCCRG00000008001	ENSCCRG00000029934	ENSCCRG00000038075
	ENSCCRG00000029594	ENSCCRG00000002121	ENSCCRG00000012433	ENSCCRG00000008479	ENSCCRG00000018269
	ENSCCRG00000047079	ENSCCRG00000019096	ENSCCRG00000007368	ENSCCRG00000000102	ENSCCRG00000025923
	ENSCCRG00000038975	ENSCCRG00000022029	ENSCCRG00000032092	ENSCCRG00000003399	ENSCCRG00000047361
	ENSCCRG00000050340	ENSCCRG00000040085	ENSCCRG00000017121	ENSCCRG00000039296	ENSCCRG00000007511
	ENSCCRG00000032838	ENSCCRG00000006912	ENSCCRG00000019591	ENSCCRG00000013266	ENSCCRG00000038461
	ENSCCRG00000000505	ENSCCRG00000029071	ENSCCRG00000037315	ENSCCRG00000049121	ENSCCRG00000050166
	ENSCCRG00000048357	ENSCCRG00000031820	ENSCCRG00000047658	ENSCCRG00000001964	ENSCCRG00000000400
	ENSCCRG00000016054	ENSCCRG00000038929	ENSCCRG00000023540	ENSCCRG00000004651	ENSCCRG00000031831
	ENSCCRG00000015956	ENSCCRG00000029952	ENSCCRG00000037816	ENSCCRG00000005985	ENSCCRG00000032459
	ENSCCRG00000002713	ENSCCRG00000016646	ENSCCRG00000003295	ENSCCRG00000022165	ENSCCRG00000018494
	ENSCCRG00000002264	ENSCCRG00000041427	ENSCCRG00000002118	ENSCCRG00000028226	ENSCCRG00000020385
	ENSCCRG00000046384	ENSCCRG00000003907	ENSCCRG00000039081	ENSCCRG00000006922	ENSCCRG00000023998
	ENSCCRG00000032348	ENSCCRG00000016278	ENSCCRG00000018180	ENSCCRG00000034934	ENSCCRG00000046822
	ENSCCRG00000021163	ENSCCRG00000039826	ENSCCRG00000047943	ENSCCRG00000014014	ENSCCRG00000013194
	ENSCCRG00000014167	ENSCCRG00000040761	ENSCCRG00000033709	ENSCCRG00000047350	ENSCCRG00000018920
	ENSCCRG00000024747	ENSCCRG00000001346	ENSCCRG00000009127	ENSCCRG00000040656	ENSCCRG00000026005
	ENSCCRG00000030236	ENSCCRG00000024539	ENSCCRG00000003841	ENSCCRG00000021367	ENSCCRG00000039508
	ENSCCRG00000022014	ENSCCRG00000035468	ENSCCRG00000013964	ENSCCRG00000042038	ENSCCRG00000010277
	ENSCCRG00000002105	ENSCCRG00000005795	ENSCCRG00000039478	ENSCCRG00000051292	ENSCCRG00000043378
	ENSCCRG00000018476	ENSCCRG00000014998	ENSCCRG00000004010	ENSCCRG00000005106	ENSCCRG00000025739
	ENSCCRG00000010064	ENSCCRG00000032319	ENSCCRG00000009893	ENSCCRG00000045646	ENSCCRG00000030423
	ENSCCRG00000010372	ENSCCRG00000048773	ENSCCRG00000034530	ENSCCRG00000041730	ENSCCRG00000013271
	ENSCCRG00000048631	ENSCCRG00000023090	ENSCCRG00000048498	ENSCCRG00000014270	ENSCCRG00000018719
	ENSCCRG00000001245	ENSCCRG00000021367	ENSCCRG00000049353	ENSCCRG00000046415	ENSCCRG00000039593
	ENSCCRG00000027309	ENSCCRG00000003667	ENSCCRG00000033219	ENSCCRG00000040356	ENSCCRG00000000872
	ENSCCRG00000010056	ENSCCRG00000006922	ENSCCRG00000034040	ENSCCRG00000023251	ENSCCRG00000046818
	ENSCCRG00000021595	ENSCCRG00000021306	ENSCCRG00000012627	ENSCCRG00000014676	ENSCCRG00000011162
	ENSCCRG00000012920	ENSCCRG00000004367	ENSCCRG00000011871	ENSCCRG00000007511	ENSCCRG00000034121
	ENSCCRG00000029096	ENSCCRG00000035811	ENSCCRG00000022957	ENSCCRG00000018016	ENSCCRG00000015706
	ENSCCRG00000001156	ENSCCRG00000009801	ENSCCRG00000016481	ENSCCRG00000037581	ENSCCRG00000043468
	ENSCCRG00000033418	ENSCCRG00000003714	ENSCCRG00000025985	ENSCCRG00000040985	ENSCCRG00000017164
	ENSCCRG00000045571	ENSCCRG00000034844	ENSCCRG00000007980	ENSCCRG00000007676	ENSCCRG00000035392
	ENSCCRG00000047986	ENSCCRG00000029038	ENSCCRG00000014052	ENSCCRG00000030786	ENSCCRG00000031124
	ENSCCRG00000024740	ENSCCRG00000007955	ENSCCRG00000024783	ENSCCRG00000013946	ENSCCRG00000043790
	ENSCCRG00000034923	ENSCCRG00000036539	ENSCCRG00000013180	ENSCCRG00000004226	ENSCCRG00000038906
	ENSCCRG00000029196	ENSCCRG00000008817	ENSCCRG00000007721	ENSCCRG00000026773	ENSCCRG00000028589
	ENSCCRG00000047295	ENSCCRG00000031847	ENSCCRG00000027180	ENSCCRG00000009478	ENSCCRG00000029112
	ENSCCRG00000013299	ENSCCRG00000011831	ENSCCRG00000050543	ENSCCRG00000052693	ENSCCRG00000051412
	ENSCCRG00000045528	ENSCCRG00000033010	ENSCCRG00000026272	ENSCCRG00000026255	ENSCCRG00000013654
	ENSCCRG00000003394	ENSCCRG00000042445	ENSCCRG00000012422	ENSCCRG00000034266	ENSCCRG00000014011
	ENSCCRG00000011162	ENSCCRG00000011626	ENSCCRG00000002259	ENSCCRG00000029404	ENSCCRG00000004405
	ENSCCRG00000019531	ENSCCRG00000051373	ENSCCRG00000025422	ENSCCRG00000009504	ENSCCRG00000040590
	ENSCCRG00000009556	ENSCCRG00000048656	ENSCCRG00000008296	ENSCCRG00000005473	ENSCCRG00000007668
	ENSCCRG00000025965	ENSCCRG00000034537	ENSCCRG00000019010	ENSCCRG00000044396	ENSCCRG00000042520
	ENSCCRG00000001123	ENSCCRG00000030815	ENSCCRG00000032845	ENSCCRG00000035688	ENSCCRG00000010846
	ENSCCRG00000036047	ENSCCRG00000046417	ENSCCRG00000000550	ENSCCRG00000001188	ENSCCRG00000028568
	ENSCCRG00000040723	ENSCCRG00000030255	ENSCCRG00000042613	ENSCCRG00000011313	ENSCCRG00000040232
	ENSCCRG00000000570	ENSCCRG00000039099	ENSCCRG00000000832	ENSCCRG00000050846	ENSCCRG00000013219
	ENSCCRG00000036145	ENSCCRG00000003031	ENSCCRG00000005072	ENSCCRG00000008136	ENSCCRG00000024457
	ENSCCRG00000044662	ENSCCRG00000039603	ENSCCRG00000036208	ENSCCRG00000037457	ENSCCRG00000035296
	ENSCCRG00000004926	ENSCCRG00000013025	ENSCCRG00000049943	ENSCCRG00000013116	ENSCCRG00000028293
	ENSCCRG00000026498	ENSCCRG00000014347	ENSCCRG00000017093	ENSCCRG00000002086	ENSCCRG00000011536
	ENSCCRG00000051169	ENSCCRG00000044023	ENSCCRG00000012952	ENSCCRG00000042066	ENSCCRG00000011791
	ENSCCRG00000001855	ENSCCRG00000040135	ENSCCRG00000032970	ENSCCRG00000049118	ENSCCRG00000033756
	ENSCCRG00000006096	ENSCCRG00000006350	ENSCCRG00000005505	ENSCCRG00000019745	ENSCCRG00000003494
	ENSCCRG00000042459	ENSCCRG00000020586	ENSCCRG00000047993	ENSCCRG00000023244	ENSCCRG00000018328
	ENSCCRG00000045177	ENSCCRG00000048096	ENSCCRG00000024951	ENSCCRG00000011648	ENSCCRG00000031754
	ENSCCRG00000005248	ENSCCRG00000023011	ENSCCRG00000043155	ENSCCRG00000004801	ENSCCRG00000029758
	ENSCCRG00000052595	ENSCCRG00000022168	ENSCCRG00000032681	ENSCCRG00000027727	ENSCCRG00000018624
	ENSCCRG00000008135	ENSCCRG00000033589	ENSCCRG00000014623	ENSCCRG00000025891	ENSCCRG00000024955
	ENSCCRG00000042614	ENSCCRG00000047428	ENSCCRG00000022165	ENSCCRG00000005885	ENSCCRG00000045516
	ENSCCRG00000000719	ENSCCRG00000029273	ENSCCRG00000032745	ENSCCRG00000042316	ENSCCRG00000033667
	ENSCCRG00000046953	ENSCCRG00000012087	ENSCCRG00000008452	ENSCCRG00000009652	ENSCCRG00000035550
	ENSCCRG00000035705	ENSCCRG00000023200	ENSCCRG00000011433	ENSCCRG00000006189	ENSCCRG00000011233
	ENSCCRG00000004177	ENSCCRG00000006970	ENSCCRG00000040192	ENSCCRG00000012430	ENSCCRG00000010915
	ENSCCRG00000004044	ENSCCRG00000049925	ENSCCRG00000012818	ENSCCRG00000028518	ENSCCRG00000015444
	ENSCCRG00000032172	ENSCCRG00000006652	ENSCCRG00000052141	ENSCCRG00000048885	ENSCCRG00000031174
	ENSCCRG00000015741	ENSCCRG00000001694	ENSCCRG00000036446	ENSCCRG00000043367	ENSCCRG00000032431
	ENSCCRG00000006906	ENSCCRG00000026217	ENSCCRG00000001853	ENSCCRG00000004361	ENSCCRG00000017185
	ENSCCRG00000044017	ENSCCRG00000005871	ENSCCRG00000037571	ENSCCRG00000008736	ENSCCRG00000000771
	ENSCCRG00000020063	ENSCCRG00000026657	ENSCCRG00000013299	ENSCCRG00000007100	ENSCCRG00000039519
	ENSCCRG00000005920	ENSCCRG00000027347	ENSCCRG00000052447	ENSCCRG00000023191	ENSCCRG00000048236
	ENSCCRG00000042972	ENSCCRG00000051937	ENSCCRG00000028693	ENSCCRG00000026229	ENSCCRG00000025269
	ENSCCRG00000021042	ENSCCRG00000039024	ENSCCRG00000026576	ENSCCRG00000005599	ENSCCRG00000050668
	ENSCCRG00000035331	ENSCCRG00000002437	ENSCCRG00000043891	ENSCCRG00000026967	ENSCCRG00000010872
	ENSCCRG00000026279	ENSCCRG00000011208	ENSCCRG00000010959	ENSCCRG00000040256	ENSCCRG00000005399
	ENSCCRG00000045624	ENSCCRG00000042150	ENSCCRG00000029162	ENSCCRG00000050519	ENSCCRG00000031092
	ENSCCRG00000013198	ENSCCRG00000029845	ENSCCRG00000052400	ENSCCRG00000035708	ENSCCRG00000013872
	ENSCCRG00000032128	ENSCCRG00000034393	ENSCCRG00000003627	ENSCCRG00000031777	ENSCCRG00000006882
	ENSCCRG00000037496	ENSCCRG00000009654	ENSCCRG00000030750	ENSCCRG00000001081	ENSCCRG00000028765
	ENSCCRG00000041804	ENSCCRG00000048577	ENSCCRG00000014543	ENSCCRG00000014192	ENSCCRG00000032074
	ENSCCRG00000048577	ENSCCRG00000041530	ENSCCRG00000011451	ENSCCRG00000015688	ENSCCRG00000010462
	ENSCCRG00000052438	ENSCCRG00000047888	ENSCCRG00000005176	ENSCCRG00000031106	ENSCCRG00000038896
	ENSCCRG00000005737	ENSCCRG00000008770	ENSCCRG00000048856	ENSCCRG00000033960	ENSCCRG00000007297
	ENSCCRG00000038775	ENSCCRG00000022205	ENSCCRG00000044196	ENSCCRG00000030828	ENSCCRG00000016116
	ENSCCRG00000011641	ENSCCRG00000009717	ENSCCRG00000022812	ENSCCRG00000017164	ENSCCRG00000044704
	ENSCCRG00000038464	ENSCCRG00000005136	ENSCCRG00000051870	ENSCCRG00000022244	ENSCCRG00000007484
	ENSCCRG00000014382	ENSCCRG00000042339	ENSCCRG00000051629	ENSCCRG00000048685	ENSCCRG00000007242
	ENSCCRG00000003766	ENSCCRG00000038661	ENSCCRG00000040818	ENSCCRG00000032956	ENSCCRG00000001711
	ENSCCRG00000052633	ENSCCRG00000020280	ENSCCRG00000031284	ENSCCRG00000047885	ENSCCRG00000050127
	ENSCCRG00000006378	ENSCCRG00000003461	ENSCCRG00000011274	ENSCCRG00000050274	ENSCCRG00000032198
	ENSCCRG00000028245	ENSCCRG00000011346	ENSCCRG00000046141	ENSCCRG00000046798	ENSCCRG00000044485
	ENSCCRG00000017066	ENSCCRG00000034580	ENSCCRG00000051340	ENSCCRG00000023357	ENSCCRG00000035475
	ENSCCRG00000008817	ENSCCRG00000010106	ENSCCRG00000031321	ENSCCRG00000013057	ENSCCRG00000031925
	ENSCCRG00000018890	ENSCCRG00000048324	ENSCCRG00000050846	ENSCCRG00000042341	ENSCCRG00000024783
	ENSCCRG00000043378	ENSCCRG00000012451	ENSCCRG00000031869	ENSCCRG00000028110	ENSCCRG00000051679
	ENSCCRG00000044681	ENSCCRG00000019941	ENSCCRG00000043636	ENSCCRG00000000733	ENSCCRG00000014193
	ENSCCRG00000014461	ENSCCRG00000024105	ENSCCRG00000027746	ENSCCRG00000048856	ENSCCRG00000046799
	ENSCCRG00000029346	ENSCCRG00000030589	ENSCCRG00000013008	ENSCCRG00000000939	ENSCCRG00000010816
	ENSCCRG00000011942	ENSCCRG00000000743	ENSCCRG00000036708	ENSCCRG00000016810	ENSCCRG00000002558
	ENSCCRG00000020165	ENSCCRG00000020309	ENSCCRG00000017120	ENSCCRG00000049601	ENSCCRG00000007465
	ENSCCRG00000040529	ENSCCRG00000008871	ENSCCRG00000040345	ENSCCRG00000034203	ENSCCRG00000027887
	ENSCCRG00000022440	ENSCCRG00000001245	ENSCCRG00000002826	ENSCCRG00000042561	ENSCCRG00000001701
	ENSCCRG00000049314	ENSCCRG00000032214	ENSCCRG00000048214	ENSCCRG00000028040	ENSCCRG00000003301
	ENSCCRG00000025060	ENSCCRG00000003789	ENSCCRG00000021087	ENSCCRG00000023487	ENSCCRG00000051785
	ENSCCRG00000030319	ENSCCRG00000020605	ENSCCRG00000045973	ENSCCRG00000028702	ENSCCRG00000009693
	ENSCCRG00000002186	ENSCCRG00000047778	ENSCCRG00000002586	ENSCCRG00000021716	ENSCCRG00000013471
	ENSCCRG00000007753	ENSCCRG00000008412	ENSCCRG00000026859	ENSCCRG00000041380	ENSCCRG00000003310
	ENSCCRG00000013403	ENSCCRG00000000550	ENSCCRG00000049109	ENSCCRG00000004558	ENSCCRG00000001487
	ENSCCRG00000005795	ENSCCRG00000045128	ENSCCRG00000013239	ENSCCRG00000037440	ENSCCRG00000037345
	ENSCCRG00000005152	ENSCCRG00000009652	ENSCCRG00000017482	ENSCCRG00000000063	ENSCCRG00000019040
	ENSCCRG00000023147	ENSCCRG00000043596	ENSCCRG00000014192	ENSCCRG00000045617	ENSCCRG00000030239
	ENSCCRG00000033910	ENSCCRG00000031855	ENSCCRG00000038852	ENSCCRG00000010692	ENSCCRG00000012445
	ENSCCRG00000046535	ENSCCRG00000027069	ENSCCRG00000010030	ENSCCRG00000048239	ENSCCRG00000049401
	ENSCCRG00000009388	ENSCCRG00000013814	ENSCCRG00000049837	ENSCCRG00000024598	ENSCCRG00000021792
	ENSCCRG00000050344	ENSCCRG00000015312	ENSCCRG00000001271	ENSCCRG00000012736	ENSCCRG00000009229
	ENSCCRG00000049118	ENSCCRG00000038852	ENSCCRG00000050837	ENSCCRG00000043156	ENSCCRG00000036588
	ENSCCRG00000011027	ENSCCRG00000031075	ENSCCRG00000037286	ENSCCRG00000029179	ENSCCRG00000034215
	ENSCCRG00000050067	ENSCCRG00000018292	ENSCCRG00000052483	ENSCCRG00000031608	ENSCCRG00000030815
	ENSCCRG00000006950	ENSCCRG00000034975	ENSCCRG00000037713	ENSCCRG00000036356	ENSCCRG00000003029
	ENSCCRG00000031349	ENSCCRG00000032202	ENSCCRG00000010504	ENSCCRG00000019148	ENSCCRG00000004719
	ENSCCRG00000030589	ENSCCRG00000028399	ENSCCRG00000017687	ENSCCRG00000029806	ENSCCRG00000025672
	ENSCCRG00000006847	ENSCCRG00000030724	ENSCCRG00000042316	ENSCCRG00000020581	ENSCCRG00000035264
	ENSCCRG00000039698	ENSCCRG00000041655	ENSCCRG00000009847	ENSCCRG00000041943	ENSCCRG00000032775
	ENSCCRG00000048237	ENSCCRG00000007228	ENSCCRG00000026685	ENSCCRG00000040898	ENSCCRG00000049123
	ENSCCRG00000031284	ENSCCRG00000020111	ENSCCRG00000042957	ENSCCRG00000033242	ENSCCRG00000009528
	ENSCCRG00000041714	ENSCCRG00000009845	ENSCCRG00000030363	ENSCCRG00000013224	ENSCCRG00000024702
	ENSCCRG00000004900	ENSCCRG00000000281	ENSCCRG00000022272	ENSCCRG00000006609	ENSCCRG00000012034
	ENSCCRG00000047236	ENSCCRG00000042132	ENSCCRG00000048792	ENSCCRG00000031972	ENSCCRG00000008992
	ENSCCRG00000035380	ENSCCRG00000036609	ENSCCRG00000010307	ENSCCRG00000012036	ENSCCRG00000020536
	ENSCCRG00000035395	ENSCCRG00000004817	ENSCCRG00000042685	ENSCCRG00000023484	ENSCCRG00000023152
	ENSCCRG00000005544	ENSCCRG00000014681	ENSCCRG00000040443	ENSCCRG00000029910	ENSCCRG00000037065
	ENSCCRG00000048826	ENSCCRG00000002988	ENSCCRG00000039790	ENSCCRG00000033417	ENSCCRG00000047787
	ENSCCRG00000000837	ENSCCRG00000033417	ENSCCRG00000032250	ENSCCRG00000008417	ENSCCRG00000015137
	ENSCCRG00000047655	ENSCCRG00000015212	ENSCCRG00000022508	ENSCCRG00000018211	ENSCCRG00000018379
	ENSCCRG00000015332	ENSCCRG00000048979	ENSCCRG00000003630	ENSCCRG00000002679	ENSCCRG00000037159
	ENSCCRG00000028255	ENSCCRG00000034933	ENSCCRG00000049388	ENSCCRG00000041303	ENSCCRG00000010453
	ENSCCRG00000019838	ENSCCRG00000046970	ENSCCRG00000017825	ENSCCRG00000010471	ENSCCRG00000002434
	ENSCCRG00000000588	ENSCCRG00000011191	ENSCCRG00000042700	ENSCCRG00000018340	ENSCCRG00000029209
	ENSCCRG00000038525	ENSCCRG00000006923	ENSCCRG00000034864	ENSCCRG00000030473	ENSCCRG00000021843
	ENSCCRG00000019399	ENSCCRG00000005201	ENSCCRG00000036063	ENSCCRG00000036609	ENSCCRG00000007685
	ENSCCRG00000024235	ENSCCRG00000002072	ENSCCRG00000005736	ENSCCRG00000003636	ENSCCRG00000028679
	ENSCCRG00000041075	ENSCCRG00000020571	ENSCCRG00000043061	ENSCCRG00000040777	ENSCCRG00000043809
	ENSCCRG00000043564	ENSCCRG00000035380	ENSCCRG00000049295	ENSCCRG00000038975	ENSCCRG00000020496
	ENSCCRG00000022226	ENSCCRG00000024847	ENSCCRG00000015158	ENSCCRG00000034796	ENSCCRG00000019745
	ENSCCRG00000028568	ENSCCRG00000019233	ENSCCRG00000048610	ENSCCRG00000027581	ENSCCRG00000018208
	ENSCCRG00000009204	ENSCCRG00000043391	ENSCCRG00000027567	ENSCCRG00000018840	ENSCCRG00000014461
	ENSCCRG00000003365	ENSCCRG00000010881	ENSCCRG00000020666	ENSCCRG00000022963	ENSCCRG00000047627
	ENSCCRG00000040192	ENSCCRG00000024491	ENSCCRG00000016154	ENSCCRG00000052226	ENSCCRG00000040513
	ENSCCRG00000030806	ENSCCRG00000020327	ENSCCRG00000041446	ENSCCRG00000052347	ENSCCRG00000024503
	ENSCCRG00000038852	ENSCCRG00000051084	ENSCCRG00000011821	ENSCCRG00000020213	ENSCCRG00000049287
	ENSCCRG00000027130	ENSCCRG00000039596	ENSCCRG00000026844	ENSCCRG00000032838	ENSCCRG00000040875
	ENSCCRG00000020482	ENSCCRG00000033904	ENSCCRG00000007100	ENSCCRG00000006286	ENSCCRG00000002707
	ENSCCRG00000030238	ENSCCRG00000003350	ENSCCRG00000022186	ENSCCRG00000008097	ENSCCRG00000038766
	ENSCCRG00000027535	ENSCCRG00000013168	ENSCCRG00000035313	ENSCCRG00000043620	ENSCCRG00000037757
	ENSCCRG00000008873	ENSCCRG00000032402	ENSCCRG00000032302	ENSCCRG00000041849	ENSCCRG00000046426
	ENSCCRG00000024913	ENSCCRG00000024651	ENSCCRG00000027617	ENSCCRG00000003575	ENSCCRG00000023732
	ENSCCRG00000052120	ENSCCRG00000024155	ENSCCRG00000011574	ENSCCRG00000037300	ENSCCRG00000000751
	ENSCCRG00000002724	ENSCCRG00000009795	ENSCCRG00000020571	ENSCCRG00000015774	ENSCCRG00000018758
	ENSCCRG00000025062	ENSCCRG00000017471	ENSCCRG00000034934	ENSCCRG00000037685	ENSCCRG00000033237
	ENSCCRG00000047953	ENSCCRG00000031110	ENSCCRG00000006375	ENSCCRG00000005451	ENSCCRG00000026572
	ENSCCRG00000009758	ENSCCRG00000021674	ENSCCRG00000033586	ENSCCRG00000047778	ENSCCRG00000018619
	ENSCCRG00000017666	ENSCCRG00000048611	ENSCCRG00000038464	ENSCCRG00000047136	ENSCCRG00000033344
	ENSCCRG00000049653	ENSCCRG00000010731	ENSCCRG00000026347	ENSCCRG00000037690	ENSCCRG00000010056
	ENSCCRG00000028511	ENSCCRG00000045120	ENSCCRG00000028122	ENSCCRG00000029952	ENSCCRG00000047369
	ENSCCRG00000007932	ENSCCRG00000009554	ENSCCRG00000000371	ENSCCRG00000003949	ENSCCRG00000012994
	ENSCCRG00000041367	ENSCCRG00000032984	ENSCCRG00000016277	ENSCCRG00000044017	ENSCCRG00000002889
	ENSCCRG00000048324	ENSCCRG00000050173	ENSCCRG00000002500	ENSCCRG00000008965	ENSCCRG00000038010
	ENSCCRG00000004147	ENSCCRG00000006531	ENSCCRG00000018925	ENSCCRG00000025681	ENSCCRG00000037976
	ENSCCRG00000006405	ENSCCRG00000037790	ENSCCRG00000006335	ENSCCRG00000005100	ENSCCRG00000047166
	ENSCCRG00000014623	ENSCCRG00000006888	ENSCCRG00000040144	ENSCCRG00000010673	ENSCCRG00000005676
	ENSCCRG00000015633	ENSCCRG00000023812	ENSCCRG00000052334	ENSCCRG00000000769	ENSCCRG00000044351
	ENSCCRG00000036598	ENSCCRG00000026226	ENSCCRG00000051785	ENSCCRG00000017807	ENSCCRG00000004010
	ENSCCRG00000020632	ENSCCRG00000011976	ENSCCRG00000031534	ENSCCRG00000015061	ENSCCRG00000015049
	ENSCCRG00000001694	ENSCCRG00000051315	ENSCCRG00000029840	ENSCCRG00000032743	ENSCCRG00000027440
	ENSCCRG00000022378	ENSCCRG00000014257	ENSCCRG00000029197	ENSCCRG00000006039	ENSCCRG00000052275
	ENSCCRG00000028549	ENSCCRG00000024966	ENSCCRG00000041609	ENSCCRG00000040875	ENSCCRG00000026097
	ENSCCRG00000048867	ENSCCRG00000034864	ENSCCRG00000004220	ENSCCRG00000013068	ENSCCRG00000043889
	ENSCCRG00000024580	ENSCCRG00000025744	ENSCCRG00000022734	ENSCCRG00000033757	ENSCCRG00000017516
	ENSCCRG00000051160	ENSCCRG00000012408	ENSCCRG00000007309	ENSCCRG00000040679	ENSCCRG00000034713
	ENSCCRG00000005111	ENSCCRG00000048488	ENSCCRG00000008982	ENSCCRG00000035107	ENSCCRG00000037628
	ENSCCRG00000025924	ENSCCRG00000045980	ENSCCRG00000000844	ENSCCRG00000011509	ENSCCRG00000043797
	ENSCCRG00000027595	ENSCCRG00000024669	ENSCCRG00000037201	ENSCCRG00000018360	ENSCCRG00000010772
	ENSCCRG00000020242	ENSCCRG00000020824	ENSCCRG00000015038	ENSCCRG00000009596	ENSCCRG00000008082
	ENSCCRG00000018255	ENSCCRG00000026342	ENSCCRG00000049070	ENSCCRG00000023200	ENSCCRG00000034850
	ENSCCRG00000013239	ENSCCRG00000021067	ENSCCRG00000041638	ENSCCRG00000014659	ENSCCRG00000026370
	ENSCCRG00000022276	ENSCCRG00000046557	ENSCCRG00000037167	ENSCCRG00000025610	ENSCCRG00000005588
	ENSCCRG00000043423	ENSCCRG00000005092	ENSCCRG00000019685	ENSCCRG00000033755	ENSCCRG00000050336
	ENSCCRG00000000990	ENSCCRG00000012233	ENSCCRG00000006918	ENSCCRG00000027247	ENSCCRG00000043941
	ENSCCRG00000033966	ENSCCRG00000014533	ENSCCRG00000023016	ENSCCRG00000048753	ENSCCRG00000031252
	ENSCCRG00000029078	ENSCCRG00000002660	ENSCCRG00000029059	ENSCCRG00000043786	ENSCCRG00000012428
	ENSCCRG00000031204	ENSCCRG00000008694	ENSCCRG00000006502	ENSCCRG00000023744	ENSCCRG00000047312
	ENSCCRG00000041106	ENSCCRG00000021761	ENSCCRG00000024842	ENSCCRG00000052729	ENSCCRG00000041183
	ENSCCRG00000027898	ENSCCRG00000033367	ENSCCRG00000004111	ENSCCRG00000040864	ENSCCRG00000048098
	ENSCCRG00000036879	ENSCCRG00000035392	ENSCCRG00000015649	ENSCCRG00000047821	ENSCCRG00000006968
	ENSCCRG00000007308	ENSCCRG00000014946	ENSCCRG00000048108	ENSCCRG00000008085	ENSCCRG00000044564
	ENSCCRG00000009265	ENSCCRG00000013861	ENSCCRG00000049850	ENSCCRG00000042874	ENSCCRG00000050762
	ENSCCRG00000032681	ENSCCRG00000007530	ENSCCRG00000018133	ENSCCRG00000049450	ENSCCRG00000004395
	ENSCCRG00000028498	ENSCCRG00000045546	ENSCCRG00000043993	ENSCCRG00000004212	ENSCCRG00000026710
	ENSCCRG00000005056	ENSCCRG00000008510	ENSCCRG00000018015	ENSCCRG00000004727	ENSCCRG00000044644
	ENSCCRG00000052578	ENSCCRG00000049361	ENSCCRG00000042533	ENSCCRG00000021750	ENSCCRG00000003969
	ENSCCRG00000050224	ENSCCRG00000030392	ENSCCRG00000004084	ENSCCRG00000002826	ENSCCRG00000024531
	ENSCCRG00000014614	ENSCCRG00000009839	ENSCCRG00000009386	ENSCCRG00000020087	ENSCCRG00000007860
	ENSCCRG00000040356	ENSCCRG00000018057	ENSCCRG00000004723	ENSCCRG00000029197	ENSCCRG00000007305
	ENSCCRG00000027275	ENSCCRG00000042778	ENSCCRG00000003907	ENSCCRG00000043061	ENSCCRG00000034927
	ENSCCRG00000023413	ENSCCRG00000022812	ENSCCRG00000017919	ENSCCRG00000023392	ENSCCRG00000009141
	ENSCCRG00000025299	ENSCCRG00000020907	ENSCCRG00000009684	ENSCCRG00000010730	ENSCCRG00000004544
	ENSCCRG00000014135	ENSCCRG00000016725	ENSCCRG00000024784	ENSCCRG00000019205	ENSCCRG00000032193
	ENSCCRG00000039785	ENSCCRG00000031458	ENSCCRG00000010969	ENSCCRG00000027535	ENSCCRG00000038189
	ENSCCRG00000018705	ENSCCRG00000020206	ENSCCRG00000012515	ENSCCRG00000023964	ENSCCRG00000006501
	ENSCCRG00000016777	ENSCCRG00000036730	ENSCCRG00000039472	ENSCCRG00000028423	ENSCCRG00000015586
	ENSCCRG00000013938	ENSCCRG00000006222	ENSCCRG00000003429	ENSCCRG00000032214	ENSCCRG00000019634
	ENSCCRG00000012451	ENSCCRG00000011868	ENSCCRG00000006401	ENSCCRG00000011994	ENSCCRG00000029411
	ENSCCRG00000012297	ENSCCRG00000039403	ENSCCRG00000018705	ENSCCRG00000015395	ENSCCRG00000022856
	ENSCCRG00000011178	ENSCCRG00000004044	ENSCCRG00000018436	ENSCCRG00000027862	ENSCCRG00000011472
	ENSCCRG00000019774	ENSCCRG00000021553	ENSCCRG00000017972	ENSCCRG00000039588	ENSCCRG00000038185
	ENSCCRG00000019854	ENSCCRG00000015688	ENSCCRG00000005793	ENSCCRG00000051328	ENSCCRG00000028225
	ENSCCRG00000040202	ENSCCRG00000022947	ENSCCRG00000043850	ENSCCRG00000014101	ENSCCRG00000023011
	ENSCCRG00000022360	ENSCCRG00000037375	ENSCCRG00000003851	ENSCCRG00000040142	ENSCCRG00000045590
	ENSCCRG00000030941	ENSCCRG00000037357	ENSCCRG00000007966	ENSCCRG00000011191	ENSCCRG00000006248
	ENSCCRG00000026205	ENSCCRG00000050445	ENSCCRG00000027864	ENSCCRG00000020478	ENSCCRG00000038648
	ENSCCRG00000011895	ENSCCRG00000022610	ENSCCRG00000036606	ENSCCRG00000019965	ENSCCRG00000026408
	ENSCCRG00000016731	ENSCCRG00000041947	ENSCCRG00000014533	ENSCCRG00000024706	ENSCCRG00000006950
	ENSCCRG00000012952	ENSCCRG00000028875	ENSCCRG00000044188	ENSCCRG00000042445	ENSCCRG00000049284
	ENSCCRG00000043000	ENSCCRG00000039694	ENSCCRG00000012087	ENSCCRG00000029522	ENSCCRG00000008877
	ENSCCRG00000003291	ENSCCRG00000038554	ENSCCRG00000010692	ENSCCRG00000043190	ENSCCRG00000006512
	ENSCCRG00000028365	ENSCCRG00000033439	ENSCCRG00000001404	ENSCCRG00000012687	ENSCCRG00000019018
	ENSCCRG00000042384	ENSCCRG00000012240	ENSCCRG00000026524	ENSCCRG00000038852	ENSCCRG00000033898
	ENSCCRG00000027069	ENSCCRG00000004952	ENSCCRG00000044464	ENSCCRG00000044061	ENSCCRG00000009151
	ENSCCRG00000052331	ENSCCRG00000008782	ENSCCRG00000016810	ENSCCRG00000002097	ENSCCRG00000006335
	ENSCCRG00000046505	ENSCCRG00000047884	ENSCCRG00000032756	ENSCCRG00000047888	ENSCCRG00000008818
	ENSCCRG00000022125	ENSCCRG00000029919	ENSCCRG00000025875	ENSCCRG00000009971	ENSCCRG00000044033
	ENSCCRG00000018388	ENSCCRG00000028622	ENSCCRG00000032802	ENSCCRG00000048293	ENSCCRG00000033764
	ENSCCRG00000050955	ENSCCRG00000025289	ENSCCRG00000003505	ENSCCRG00000020287	ENSCCRG00000009758
	ENSCCRG00000040135	ENSCCRG00000012318	ENSCCRG00000043620	ENSCCRG00000042614	ENSCCRG00000010224
	ENSCCRG00000003789	ENSCCRG00000023383	ENSCCRG00000014424	ENSCCRG00000033512	ENSCCRG00000047986
	ENSCCRG00000050790	ENSCCRG00000045439	ENSCCRG00000028702	ENSCCRG00000006952	ENSCCRG00000012978
	ENSCCRG00000020721	ENSCCRG00000051328	ENSCCRG00000007676	ENSCCRG00000001881	ENSCCRG00000038288
	ENSCCRG00000010063	ENSCCRG00000034850	ENSCCRG00000029124	ENSCCRG00000018146	ENSCCRG00000013343
	ENSCCRG00000022006	ENSCCRG00000024783	ENSCCRG00000048684	ENSCCRG00000034561	ENSCCRG00000034134
	ENSCCRG00000012859	ENSCCRG00000017862	ENSCCRG00000033089	ENSCCRG00000026466	ENSCCRG00000017799
	ENSCCRG00000034393	ENSCCRG00000002086	ENSCCRG00000003441	ENSCCRG00000040085	ENSCCRG00000029647
	ENSCCRG00000023788	ENSCCRG00000052229	ENSCCRG00000038471	ENSCCRG00000010817	ENSCCRG00000029474
	ENSCCRG00000033393	ENSCCRG00000008862	ENSCCRG00000018375	ENSCCRG00000036409	ENSCCRG00000016373
	ENSCCRG00000041787	ENSCCRG00000048706	ENSCCRG00000049114	ENSCCRG00000028924	ENSCCRG00000010841
	ENSCCRG00000015580	ENSCCRG00000025060	ENSCCRG00000024905	ENSCCRG00000017120	ENSCCRG00000026815
	ENSCCRG00000017307	ENSCCRG00000037690	ENSCCRG00000019681	ENSCCRG00000044151	ENSCCRG00000041639
	ENSCCRG00000005390	ENSCCRG00000010930	ENSCCRG00000029419	ENSCCRG00000046596	ENSCCRG00000051427
	ENSCCRG00000016433	ENSCCRG00000003636	ENSCCRG00000041914	ENSCCRG00000027561	ENSCCRG00000025954
	ENSCCRG00000006856	ENSCCRG00000018754	ENSCCRG00000027862	ENSCCRG00000037459	ENSCCRG00000042826
	ENSCCRG00000046739	ENSCCRG00000028638	ENSCCRG00000030954	ENSCCRG00000038926	ENSCCRG00000013458
	ENSCCRG00000040812	ENSCCRG00000021039	ENSCCRG00000040089	ENSCCRG00000006861	ENSCCRG00000013564
	ENSCCRG00000008879	ENSCCRG00000029099	ENSCCRG00000043610	ENSCCRG00000051608	ENSCCRG00000036725
	ENSCCRG00000005809	ENSCCRG00000018254	ENSCCRG00000047315	ENSCCRG00000048086	ENSCCRG00000019135
	ENSCCRG00000006704	ENSCCRG00000035743	ENSCCRG00000017908	ENSCCRG00000009940	ENSCCRG00000050853
	ENSCCRG00000049070	ENSCCRG00000002205	ENSCCRG00000037551	ENSCCRG00000038081	ENSCCRG00000048885
	ENSCCRG00000042980	ENSCCRG00000029392	ENSCCRG00000045194	ENSCCRG00000048656	ENSCCRG00000037961
	ENSCCRG00000003165	ENSCCRG00000027305	ENSCCRG00000028115	ENSCCRG00000028399	ENSCCRG00000019386
	ENSCCRG00000032351	ENSCCRG00000049118	ENSCCRG00000025176	ENSCCRG00000005581	ENSCCRG00000051040
	ENSCCRG00000010222	ENSCCRG00000008130	ENSCCRG00000005458	ENSCCRG00000009201	ENSCCRG00000050687
	ENSCCRG00000005396	ENSCCRG00000010829	ENSCCRG00000005349	ENSCCRG00000005868	ENSCCRG00000021746
	ENSCCRG00000026657	ENSCCRG00000043564	ENSCCRG00000042027	ENSCCRG00000020111	ENSCCRG00000017001
	ENSCCRG00000009409	ENSCCRG00000017005	ENSCCRG00000048568	ENSCCRG00000022805	ENSCCRG00000032758
	ENSCCRG00000018700	ENSCCRG00000042518	ENSCCRG00000038901	ENSCCRG00000048178	ENSCCRG00000044708
	ENSCCRG00000032711	ENSCCRG00000050696	ENSCCRG00000034796	ENSCCRG00000018772	ENSCCRG00000036638
	ENSCCRG00000005885	ENSCCRG00000045202	ENSCCRG00000015681	ENSCCRG00000004544	ENSCCRG00000036557
	ENSCCRG00000024746	ENSCCRG00000023210	ENSCCRG00000010097	ENSCCRG00000029445	ENSCCRG00000020731
	ENSCCRG00000007436	ENSCCRG00000016215	ENSCCRG00000051204	ENSCCRG00000032351	ENSCCRG00000016791
	ENSCCRG00000036553	ENSCCRG00000001151	ENSCCRG00000015418	ENSCCRG00000037501	ENSCCRG00000048876
	ENSCCRG00000003422	ENSCCRG00000023540	ENSCCRG00000010978	ENSCCRG00000021522	ENSCCRG00000030615
	ENSCCRG00000023298	ENSCCRG00000006973	ENSCCRG00000023744	ENSCCRG00000002170	ENSCCRG00000029604
	ENSCCRG00000000926	ENSCCRG00000043156	ENSCCRG00000007539	ENSCCRG00000000017	ENSCCRG00000001873
	ENSCCRG00000025148	ENSCCRG00000004133	ENSCCRG00000034871	ENSCCRG00000044189	ENSCCRG00000031381
	ENSCCRG00000046734	ENSCCRG00000044007	ENSCCRG00000010232	ENSCCRG00000052442	ENSCCRG00000052616
	ENSCCRG00000001964	ENSCCRG00000019817	ENSCCRG00000030978	ENSCCRG00000017083	ENSCCRG00000018569
	ENSCCRG00000035274	ENSCCRG00000047885	ENSCCRG00000032344	ENSCCRG00000042579	ENSCCRG00000003644
	ENSCCRG00000029758	ENSCCRG00000004431	ENSCCRG00000019670	ENSCCRG00000000938	ENSCCRG00000010523
	ENSCCRG00000019336	ENSCCRG00000043554	ENSCCRG00000000789	ENSCCRG00000025875	ENSCCRG00000016569
	ENSCCRG00000024457	ENSCCRG00000050035	ENSCCRG00000043968	ENSCCRG00000010954	ENSCCRG00000011346
	ENSCCRG00000033458	ENSCCRG00000001868	ENSCCRG00000042962	ENSCCRG00000003361	ENSCCRG00000034632
	ENSCCRG00000044436	ENSCCRG00000035439	ENSCCRG00000045177	ENSCCRG00000018551	ENSCCRG00000000159
	ENSCCRG00000041492	ENSCCRG00000050645	ENSCCRG00000001887	ENSCCRG00000038031	ENSCCRG00000005299
	ENSCCRG00000016573	ENSCCRG00000013507	ENSCCRG00000030288	ENSCCRG00000022496	ENSCCRG00000012756
	ENSCCRG00000003809	ENSCCRG00000014329	ENSCCRG00000012541	ENSCCRG00000027180	ENSCCRG00000020855
	ENSCCRG00000010961	ENSCCRG00000030874	ENSCCRG00000011058	ENSCCRG00000002492	ENSCCRG00000017732
	ENSCCRG00000052771	ENSCCRG00000044396	ENSCCRG00000048419	ENSCCRG00000009195	ENSCCRG00000051226
	ENSCCRG00000028456	ENSCCRG00000013719	ENSCCRG00000041703	ENSCCRG00000052539	ENSCCRG00000044049
	ENSCCRG00000048306	ENSCCRG00000041260	ENSCCRG00000035201	ENSCCRG00000015394	ENSCCRG00000013167
	ENSCCRG00000011108	ENSCCRG00000022813	ENSCCRG00000024491	ENSCCRG00000017251	ENSCCRG00000034901
	ENSCCRG00000025020	ENSCCRG00000004026	ENSCCRG00000007578	ENSCCRG00000014517	ENSCCRG00000019475
	ENSCCRG00000015831	ENSCCRG00000024223	ENSCCRG00000045176	ENSCCRG00000051204	ENSCCRG00000005181
	ENSCCRG00000008852	ENSCCRG00000051908	ENSCCRG00000002563	ENSCCRG00000004052	ENSCCRG00000006965
	ENSCCRG00000032956	ENSCCRG00000040897	ENSCCRG00000007099	ENSCCRG00000028989	ENSCCRG00000026300
	ENSCCRG00000022555	ENSCCRG00000044673	ENSCCRG00000006118	ENSCCRG00000001748	ENSCCRG00000006695
	ENSCCRG00000021854	ENSCCRG00000008760	ENSCCRG00000033393	ENSCCRG00000007581	ENSCCRG00000008904
	ENSCCRG00000000844	ENSCCRG00000023487	ENSCCRG00000033267	ENSCCRG00000037482	ENSCCRG00000043206
	ENSCCRG00000038272	ENSCCRG00000010145	ENSCCRG00000010235	ENSCCRG00000003938	ENSCCRG00000030821
	ENSCCRG00000014441	ENSCCRG00000004594	ENSCCRG00000019823	ENSCCRG00000004133	ENSCCRG00000002752
	ENSCCRG00000014598	ENSCCRG00000018617	ENSCCRG00000024340	ENSCCRG00000021891	ENSCCRG00000039445
	ENSCCRG00000022067	ENSCCRG00000006144	ENSCCRG00000021330	ENSCCRG00000019355	ENSCCRG00000041651
	ENSCCRG00000015761	ENSCCRG00000049048	ENSCCRG00000040201	ENSCCRG00000016193	ENSCCRG00000016139
	ENSCCRG00000024655	ENSCCRG00000005674	ENSCCRG00000020900	ENSCCRG00000026217	ENSCCRG00000020504
	ENSCCRG00000052142	ENSCCRG00000019027	ENSCCRG00000011942	ENSCCRG00000038626	ENSCCRG00000036946
	ENSCCRG00000013093	ENSCCRG00000030102	ENSCCRG00000013907	ENSCCRG00000034406	ENSCCRG00000050136
	ENSCCRG00000008369	ENSCCRG00000024881	ENSCCRG00000027641	ENSCCRG00000040492	ENSCCRG00000007584
	ENSCCRG00000013593	ENSCCRG00000034464	ENSCCRG00000040864	ENSCCRG00000010484	ENSCCRG00000028966
	ENSCCRG00000051612	ENSCCRG00000030525	ENSCCRG00000003713	ENSCCRG00000010504	ENSCCRG00000039614
	ENSCCRG00000032970	ENSCCRG00000033574	ENSCCRG00000032839	ENSCCRG00000002724	ENSCCRG00000031771
	ENSCCRG00000032092	ENSCCRG00000035021	ENSCCRG00000020048	ENSCCRG00000044133	ENSCCRG00000024847
	ENSCCRG00000037315	ENSCCRG00000024349	ENSCCRG00000027535	ENSCCRG00000049981	ENSCCRG00000034464
	ENSCCRG00000020097	ENSCCRG00000000939	ENSCCRG00000043004	ENSCCRG00000017005	ENSCCRG00000020357
	ENSCCRG00000001913	ENSCCRG00000032351	ENSCCRG00000003186	ENSCCRG00000008610	ENSCCRG00000038489
	ENSCCRG00000024223	ENSCCRG00000008109	ENSCCRG00000031205	ENSCCRG00000039340	ENSCCRG00000022852
	ENSCCRG00000050154	ENSCCRG00000021786	ENSCCRG00000044658	ENSCCRG00000022095	ENSCCRG00000050179
	ENSCCRG00000022524	ENSCCRG00000024069	ENSCCRG00000011965	ENSCCRG00000002429	ENSCCRG00000039243
	ENSCCRG00000013364	ENSCCRG00000044133	ENSCCRG00000004704	ENSCCRG00000027069	ENSCCRG00000040016
	ENSCCRG00000038906	ENSCCRG00000045329	ENSCCRG00000038648	ENSCCRG00000022481	ENSCCRG00000011370
	ENSCCRG00000015100	ENSCCRG00000024689	ENSCCRG00000043697	ENSCCRG00000004062	ENSCCRG00000050210
	ENSCCRG00000036607	ENSCCRG00000003362	ENSCCRG00000046418	ENSCCRG00000007433	ENSCCRG00000049040
	ENSCCRG00000020605	ENSCCRG00000018364	ENSCCRG00000031076	ENSCCRG00000018426	ENSCCRG00000049425
	ENSCCRG00000045336	ENSCCRG00000039883	ENSCCRG00000013903	ENSCCRG00000010277	ENSCCRG00000010235
	ENSCCRG00000030329	ENSCCRG00000003291	ENSCCRG00000006162	ENSCCRG00000035090	ENSCCRG00000033396
	ENSCCRG00000046300	ENSCCRG00000037422	ENSCCRG00000012408	ENSCCRG00000042196	ENSCCRG00000013991
	ENSCCRG00000047762	ENSCCRG00000016761	ENSCCRG00000018840	ENSCCRG00000043514	ENSCCRG00000039827
	ENSCCRG00000004010	ENSCCRG00000011748	ENSCCRG00000043786	ENSCCRG00000004630	ENSCCRG00000019929
	ENSCCRG00000040777	ENSCCRG00000050409	ENSCCRG00000036560	ENSCCRG00000028864	ENSCCRG00000002205
	ENSCCRG00000038829	ENSCCRG00000007581	ENSCCRG00000030329	ENSCCRG00000040187	ENSCCRG00000004154
	ENSCCRG00000009603	ENSCCRG00000031439	ENSCCRG00000052241	ENSCCRG00000036990	ENSCCRG00000040348
	ENSCCRG00000012408	ENSCCRG00000001964	ENSCCRG00000042171	ENSCCRG00000010523	ENSCCRG00000019037
	ENSCCRG00000010772	ENSCCRG00000033885	ENSCCRG00000000627	ENSCCRG00000025631	ENSCCRG00000005344
	ENSCCRG00000013964	ENSCCRG00000023215	ENSCCRG00000036196	ENSCCRG00000035959	ENSCCRG00000022456
	ENSCCRG00000034608	ENSCCRG00000047780	ENSCCRG00000027806	ENSCCRG00000014253	ENSCCRG00000012332
	ENSCCRG00000005420	ENSCCRG00000015061	ENSCCRG00000039524	ENSCCRG00000048185	ENSCCRG00000027864
	ENSCCRG00000019761	ENSCCRG00000051870	ENSCCRG00000006945	ENSCCRG00000021757	ENSCCRG00000040532
	ENSCCRG00000027321	ENSCCRG00000015350	ENSCCRG00000016480	ENSCCRG00000048732	ENSCCRG00000001260
	ENSCCRG00000043752	ENSCCRG00000015681	ENSCCRG00000016507	ENSCCRG00000045124	ENSCCRG00000032574
	ENSCCRG00000025677	ENSCCRG00000029806	ENSCCRG00000018850	ENSCCRG00000005673	ENSCCRG00000019658
	ENSCCRG00000005736	ENSCCRG00000029850	ENSCCRG00000005062	ENSCCRG00000009893	ENSCCRG00000029570
	ENSCCRG00000029291	ENSCCRG00000011370	ENSCCRG00000019075	ENSCCRG00000049925	ENSCCRG00000003408
	ENSCCRG00000029046	ENSCCRG00000050519	ENSCCRG00000033804	ENSCCRG00000014257	ENSCCRG00000045331
	ENSCCRG00000037961	ENSCCRG00000033736	ENSCCRG00000050687	ENSCCRG00000036236	ENSCCRG00000006856
	ENSCCRG00000044970	ENSCCRG00000012439	ENSCCRG00000018340	ENSCCRG00000024948	ENSCCRG00000003339
	ENSCCRG00000005868	ENSCCRG00000019829	ENSCCRG00000025568	ENSCCRG00000038452	ENSCCRG00000001314
	ENSCCRG00000043592	ENSCCRG00000052347	ENSCCRG00000008196	ENSCCRG00000048117	ENSCCRG00000030867
	ENSCCRG00000050882	ENSCCRG00000044658	ENSCCRG00000039239	ENSCCRG00000048857	ENSCCRG00000047885
	ENSCCRG00000031847	ENSCCRG00000052220	ENSCCRG00000004691	ENSCCRG00000006855	ENSCCRG00000049172
	ENSCCRG00000015964	ENSCCRG00000027027	ENSCCRG00000014389	ENSCCRG00000013174	ENSCCRG00000050795
	ENSCCRG00000012627	ENSCCRG00000041007	ENSCCRG00000040285	ENSCCRG00000049943	ENSCCRG00000004875
	ENSCCRG00000044922	ENSCCRG00000034760	ENSCCRG00000005040	ENSCCRG00000013774	ENSCCRG00000023737
	ENSCCRG00000008130	ENSCCRG00000025866	ENSCCRG00000041520	ENSCCRG00000008296	ENSCCRG00000002631
	ENSCCRG00000038834	ENSCCRG00000018340	ENSCCRG00000034134	ENSCCRG00000030706	ENSCCRG00000029560
	ENSCCRG00000006645	ENSCCRG00000041006	ENSCCRG00000036570	ENSCCRG00000026265	ENSCCRG00000022738
	ENSCCRG00000043775	ENSCCRG00000012829	ENSCCRG00000050911	ENSCCRG00000052068	ENSCCRG00000033816
	ENSCCRG00000014052	ENSCCRG00000011608	ENSCCRG00000009225	ENSCCRG00000050065	ENSCCRG00000034006
	ENSCCRG00000020401	ENSCCRG00000029111	ENSCCRG00000003384	ENSCCRG00000016566	ENSCCRG00000026435
	ENSCCRG00000052154	ENSCCRG00000031900	ENSCCRG00000033470	ENSCCRG00000002548	ENSCCRG00000021995
	ENSCCRG00000041826	ENSCCRG00000037816	ENSCCRG00000007104	ENSCCRG00000026455	ENSCCRG00000019407
	ENSCCRG00000025477	ENSCCRG00000050403	ENSCCRG00000003070	ENSCCRG00000005072	ENSCCRG00000003627
	ENSCCRG00000013224	ENSCCRG00000022761	ENSCCRG00000016440	ENSCCRG00000028638	ENSCCRG00000003748
	ENSCCRG00000024283	ENSCCRG00000030806	ENSCCRG00000041809	ENSCCRG00000050032	ENSCCRG00000025631
	ENSCCRG00000033574	ENSCCRG00000006859	ENSCCRG00000047916	ENSCCRG00000021761	ENSCCRG00000017862
	ENSCCRG00000022913	ENSCCRG00000021173	ENSCCRG00000035887	ENSCCRG00000048087	ENSCCRG00000042810
	ENSCCRG00000008449	ENSCCRG00000012583	ENSCCRG00000033157	ENSCCRG00000031799	ENSCCRG00000021655
	ENSCCRG00000046034	ENSCCRG00000005885	ENSCCRG00000005998	ENSCCRG00000029919	ENSCCRG00000047450
	ENSCCRG00000044732	ENSCCRG00000035617	ENSCCRG00000010019	ENSCCRG00000012321	ENSCCRG00000011105
	ENSCCRG00000004178	ENSCCRG00000005406	ENSCCRG00000040343	ENSCCRG00000029349	ENSCCRG00000007074
	ENSCCRG00000019726	ENSCCRG00000050369	ENSCCRG00000010257	ENSCCRG00000002639	ENSCCRG00000038263
	ENSCCRG00000051211	ENSCCRG00000006591	ENSCCRG00000018551	ENSCCRG00000016822	ENSCCRG00000006750
	ENSCCRG00000013861	ENSCCRG00000025216	ENSCCRG00000001459	ENSCCRG00000006336	ENSCCRG00000030757
	ENSCCRG00000027492	ENSCCRG00000042985	ENSCCRG00000010816	ENSCCRG00000037559	ENSCCRG00000034744
	ENSCCRG00000044555	ENSCCRG00000004186	ENSCCRG00000043378	ENSCCRG00000045269	ENSCCRG00000031417
	ENSCCRG00000005414	ENSCCRG00000035643	ENSCCRG00000028861	ENSCCRG00000007228	ENSCCRG00000008793
	ENSCCRG00000044626	ENSCCRG00000050495	ENSCCRG00000022119	ENSCCRG00000005217	ENSCCRG00000009503
	ENSCCRG00000037349	ENSCCRG00000037057	ENSCCRG00000051627	ENSCCRG00000002500	ENSCCRG00000012030
	ENSCCRG00000016000	ENSCCRG00000040431	ENSCCRG00000027573	ENSCCRG00000006269	ENSCCRG00000032820
	ENSCCRG00000031618	ENSCCRG00000004558	ENSCCRG00000026458	ENSCCRG00000031380	ENSCCRG00000021222
	ENSCCRG00000046562	ENSCCRG00000042066	ENSCCRG00000020280	ENSCCRG00000025088	ENSCCRG00000016449
	ENSCCRG00000020720	ENSCCRG00000051608	ENSCCRG00000006713	ENSCCRG00000023351	ENSCCRG00000031439
	ENSCCRG00000007368	ENSCCRG00000025143	ENSCCRG00000034608	ENSCCRG00000042470	ENSCCRG00000006666
	ENSCCRG00000029002	ENSCCRG00000019830	ENSCCRG00000029353	ENSCCRG00000043994	ENSCCRG00000038929
	ENSCCRG00000045481	ENSCCRG00000048237	ENSCCRG00000010498	ENSCCRG00000044912	ENSCCRG00000033174
	ENSCCRG00000027232	ENSCCRG00000017044	ENSCCRG00000012508	ENSCCRG00000050485	ENSCCRG00000047217
	ENSCCRG00000019443	ENSCCRG00000042280	ENSCCRG00000003289	ENSCCRG00000011172	ENSCCRG00000039194
	ENSCCRG00000050149	ENSCCRG00000027130	ENSCCRG00000020482	ENSCCRG00000043423	ENSCCRG00000024034
	ENSCCRG00000024881	ENSCCRG00000021000	ENSCCRG00000023392	ENSCCRG00000032564	ENSCCRG00000002097
	ENSCCRG00000044046	ENSCCRG00000027594	ENSCCRG00000029413	ENSCCRG00000041833	ENSCCRG00000029364
	ENSCCRG00000011669	ENSCCRG00000005072	ENSCCRG00000010491	ENSCCRG00000048714	ENSCCRG00000027232
	ENSCCRG00000021374	ENSCCRG00000011623	ENSCCRG00000015106	ENSCCRG00000043646	ENSCCRG00000017415
	ENSCCRG00000040679	ENSCCRG00000013053	ENSCCRG00000004908	ENSCCRG00000027187	ENSCCRG00000036293
	ENSCCRG00000020087	ENSCCRG00000035090	ENSCCRG00000029826	ENSCCRG00000001562	ENSCCRG00000022078
	ENSCCRG00000003668	ENSCCRG00000001689	ENSCCRG00000032740	ENSCCRG00000011800	ENSCCRG00000052621
	ENSCCRG00000051391	ENSCCRG00000010969	ENSCCRG00000020593	ENSCCRG00000000136	ENSCCRG00000032711
	ENSCCRG00000031259	ENSCCRG00000034376	ENSCCRG00000043484	ENSCCRG00000010961	ENSCCRG00000001565
	ENSCCRG00000047061	ENSCCRG00000027434	ENSCCRG00000017861	ENSCCRG00000031439	ENSCCRG00000030809
	ENSCCRG00000012590	ENSCCRG00000005325	ENSCCRG00000014967	ENSCCRG00000046039	ENSCCRG00000050722
	ENSCCRG00000006493	ENSCCRG00000029445	ENSCCRG00000037581	ENSCCRG00000033371	ENSCCRG00000036094
	ENSCCRG00000008187	ENSCCRG00000034509	ENSCCRG00000035931	ENSCCRG00000025553	ENSCCRG00000021463
	ENSCCRG00000024308	ENSCCRG00000027656	ENSCCRG00000017179	ENSCCRG00000001245	ENSCCRG00000010646
	ENSCCRG00000015090	ENSCCRG00000004361	ENSCCRG00000014353	ENSCCRG00000031623	ENSCCRG00000006499
	ENSCCRG00000026022	ENSCCRG00000006688	ENSCCRG00000033942	ENSCCRG00000042768	ENSCCRG00000020214
	ENSCCRG00000011127	ENSCCRG00000050406	ENSCCRG00000044607	ENSCCRG00000035721	ENSCCRG00000042980
	ENSCCRG00000047725	ENSCCRG00000025610	ENSCCRG00000002495	ENSCCRG00000010726	ENSCCRG00000027641
	ENSCCRG00000034737	ENSCCRG00000027552	ENSCCRG00000027232	ENSCCRG00000002741	ENSCCRG00000028217
	ENSCCRG00000020584	ENSCCRG00000016452	ENSCCRG00000028319	ENSCCRG00000041637	ENSCCRG00000015088
	ENSCCRG00000009909	ENSCCRG00000038963	ENSCCRG00000044412	ENSCCRG00000019830	ENSCCRG00000024994
	ENSCCRG00000022073	ENSCCRG00000051615	ENSCCRG00000017005	ENSCCRG00000022029	ENSCCRG00000025278
	ENSCCRG00000008138	ENSCCRG00000051293	ENSCCRG00000035303	ENSCCRG00000038661	ENSCCRG00000034802
	ENSCCRG00000012414	ENSCCRG00000018098	ENSCCRG00000027069	ENSCCRG00000030615	ENSCCRG00000018560
	ENSCCRG00000018385	ENSCCRG00000003399	ENSCCRG00000041303	ENSCCRG00000005960	ENSCCRG00000050725
	ENSCCRG00000018323	ENSCCRG00000007472	ENSCCRG00000015395	ENSCCRG00000018488	ENSCCRG00000007701
	ENSCCRG00000001613	ENSCCRG00000049313	ENSCCRG00000037459	ENSCCRG00000032577	ENSCCRG00000045023
	ENSCCRG00000023484	ENSCCRG00000015357	ENSCCRG00000038829	ENSCCRG00000000372	ENSCCRG00000018701
	ENSCCRG00000019043	ENSCCRG00000027275	ENSCCRG00000037731	ENSCCRG00000044049	ENSCCRG00000030017
	ENSCCRG00000022782	ENSCCRG00000019413	ENSCCRG00000034008	ENSCCRG00000022201	ENSCCRG00000013285
	ENSCCRG00000027878	ENSCCRG00000016591	ENSCCRG00000043468	ENSCCRG00000037785	ENSCCRG00000002800
	ENSCCRG00000016300	ENSCCRG00000048078	ENSCCRG00000018829	ENSCCRG00000022123	ENSCCRG00000025058
	ENSCCRG00000024857	ENSCCRG00000040142	ENSCCRG00000006588	ENSCCRG00000039960	ENSCCRG00000049341
	ENSCCRG00000022924	ENSCCRG00000003173	ENSCCRG00000002393	ENSCCRG00000039911	ENSCCRG00000001366
	ENSCCRG00000021553	ENSCCRG00000008304	ENSCCRG00000003751	ENSCCRG00000002123	ENSCCRG00000016748
	ENSCCRG00000017981	ENSCCRG00000035027	ENSCCRG00000005248	ENSCCRG00000024468	ENSCCRG00000043635
	ENSCCRG00000038963	ENSCCRG00000002501	ENSCCRG00000007861	ENSCCRG00000030954	ENSCCRG00000016543
	ENSCCRG00000018730	ENSCCRG00000016889	ENSCCRG00000051199	ENSCCRG00000028753	ENSCCRG00000032217
	ENSCCRG00000031379	ENSCCRG00000010333	ENSCCRG00000029317	ENSCCRG00000034161	ENSCCRG00000023503
	ENSCCRG00000001324	ENSCCRG00000044329	ENSCCRG00000030864	ENSCCRG00000035392	ENSCCRG00000031018
	ENSCCRG00000000546	ENSCCRG00000021852	ENSCCRG00000004165	ENSCCRG00000032560	ENSCCRG00000000505
	ENSCCRG00000005740	ENSCCRG00000008964	ENSCCRG00000039158	ENSCCRG00000026136	ENSCCRG00000005328
	ENSCCRG00000022389	ENSCCRG00000044607	ENSCCRG00000018545	ENSCCRG00000035468	ENSCCRG00000051889
	ENSCCRG00000033648	ENSCCRG00000047078	ENSCCRG00000036730	ENSCCRG00000009370	ENSCCRG00000003791
	ENSCCRG00000049768	ENSCCRG00000010673	ENSCCRG00000014167	ENSCCRG00000022685	ENSCCRG00000009188
	ENSCCRG00000000240	ENSCCRG00000027038	ENSCCRG00000015060	ENSCCRG00000022812	ENSCCRG00000037048
	ENSCCRG00000030119	ENSCCRG00000038967	ENSCCRG00000048975	ENSCCRG00000025110	ENSCCRG00000019212
	ENSCCRG00000022652	ENSCCRG00000040936	ENSCCRG00000017325	ENSCCRG00000001941	ENSCCRG00000043529
	ENSCCRG00000027037	ENSCCRG00000013224	ENSCCRG00000022481	ENSCCRG00000017351	ENSCCRG00000004204
	ENSCCRG00000004679	ENSCCRG00000046505	ENSCCRG00000002044	ENSCCRG00000002227	ENSCCRG00000034250
	ENSCCRG00000024905	ENSCCRG00000009035	ENSCCRG00000003575	ENSCCRG00000004681	ENSCCRG00000014508
	ENSCCRG00000030867	ENSCCRG00000007676	ENSCCRG00000025849	ENSCCRG00000049123	ENSCCRG00000016249
	ENSCCRG00000009701	ENSCCRG00000029150	ENSCCRG00000018444	ENSCCRG00000000954	ENSCCRG00000025151
	ENSCCRG00000036974	ENSCCRG00000034043	ENSCCRG00000014550	ENSCCRG00000005309	ENSCCRG00000019140
	ENSCCRG00000001918	ENSCCRG00000017093	ENSCCRG00000003165	ENSCCRG00000005093	ENSCCRG00000007191
	ENSCCRG00000052262	ENSCCRG00000049198	ENSCCRG00000038596	ENSCCRG00000022225	ENSCCRG00000011308
	ENSCCRG00000048144	ENSCCRG00000035863	ENSCCRG00000044189	ENSCCRG00000034580	ENSCCRG00000019646
	ENSCCRG00000013165	ENSCCRG00000019745	ENSCCRG00000002899	ENSCCRG00000044513	ENSCCRG00000017234
	ENSCCRG00000029995	ENSCCRG00000019205	ENSCCRG00000010869	ENSCCRG00000043637	ENSCCRG00000036980
	ENSCCRG00000014729	ENSCCRG00000024713	ENSCCRG00000042894	ENSCCRG00000009975	ENSCCRG00000022341
	ENSCCRG00000017483	ENSCCRG00000021725	ENSCCRG00000022276	ENSCCRG00000024155	ENSCCRG00000023023
	ENSCCRG00000041142	ENSCCRG00000038604	ENSCCRG00000011453	ENSCCRG00000043479	ENSCCRG00000008369
	ENSCCRG00000022446	ENSCCRG00000015741	ENSCCRG00000052579	ENSCCRG00000001983	ENSCCRG00000042610
	ENSCCRG00000016688	ENSCCRG00000041609	ENSCCRG00000019114	ENSCCRG00000034760	ENSCCRG00000024939
	ENSCCRG00000040927	ENSCCRG00000000215	ENSCCRG00000014290	ENSCCRG00000015597	ENSCCRG00000025942
	ENSCCRG00000026844	ENSCCRG00000046256	ENSCCRG00000039624	ENSCCRG00000043177	ENSCCRG00000036581
	ENSCCRG00000034306	ENSCCRG00000001188	ENSCCRG00000003258	ENSCCRG00000041505	ENSCCRG00000039327
	ENSCCRG00000049601	ENSCCRG00000020744	ENSCCRG00000029411	ENSCCRG00000051483	ENSCCRG00000017313
	ENSCCRG00000031196	ENSCCRG00000027702	ENSCCRG00000019443	ENSCCRG00000044351	ENSCCRG00000040502
	ENSCCRG00000046799	ENSCCRG00000004854	ENSCCRG00000042380	ENSCCRG00000023933	ENSCCRG00000008366
	ENSCCRG00000008513	ENSCCRG00000033848	ENSCCRG00000031349	ENSCCRG00000035306	ENSCCRG00000032094
	ENSCCRG00000035721	ENSCCRG00000000371	ENSCCRG00000045271	ENSCCRG00000001402	ENSCCRG00000011010
	ENSCCRG00000034864	ENSCCRG00000021809	ENSCCRG00000047286	ENSCCRG00000051285	ENSCCRG00000037559
	ENSCCRG00000000774	ENSCCRG00000020532	ENSCCRG00000047754	ENSCCRG00000014472	ENSCCRG00000046018
	ENSCCRG00000028399	ENSCCRG00000037175	ENSCCRG00000039911	ENSCCRG00000046644	ENSCCRG00000021570
	ENSCCRG00000015639	ENSCCRG00000039340	ENSCCRG00000049222	ENSCCRG00000001867	ENSCCRG00000003647
	ENSCCRG00000009937	ENSCCRG00000035103	ENSCCRG00000015964	ENSCCRG00000024587	ENSCCRG00000013526
	ENSCCRG00000025287	ENSCCRG00000025301	ENSCCRG00000015385	ENSCCRG00000019854	ENSCCRG00000029203
	ENSCCRG00000012263	ENSCCRG00000001947	ENSCCRG00000024059	ENSCCRG00000039694	ENSCCRG00000045571
	ENSCCRG00000001116	ENSCCRG00000037932	ENSCCRG00000017147	ENSCCRG00000015158	ENSCCRG00000021000
	ENSCCRG00000025029	ENSCCRG00000040345	ENSCCRG00000019986	ENSCCRG00000011626	ENSCCRG00000051551
	ENSCCRG00000011701	ENSCCRG00000022500	ENSCCRG00000047875	ENSCCRG00000000617	ENSCCRG00000016324
	ENSCCRG00000001464	ENSCCRG00000020969	ENSCCRG00000033520	ENSCCRG00000003362	ENSCCRG00000050593
	ENSCCRG00000045617	ENSCCRG00000011260	ENSCCRG00000019043	ENSCCRG00000037735	ENSCCRG00000044198
	ENSCCRG00000001424	ENSCCRG00000042768	ENSCCRG00000011824	ENSCCRG00000019729	ENSCCRG00000016089
	ENSCCRG00000025087	ENSCCRG00000033371	ENSCCRG00000029570	ENSCCRG00000033736	ENSCCRG00000001348
	ENSCCRG00000011078	ENSCCRG00000012495	ENSCCRG00000015332	ENSCCRG00000033714	ENSCCRG00000052055
	ENSCCRG00000046700	ENSCCRG00000008365	ENSCCRG00000037029	ENSCCRG00000032402	ENSCCRG00000009797
	ENSCCRG00000000447	ENSCCRG00000047715	ENSCCRG00000015057	ENSCCRG00000036946	ENSCCRG00000041756
	ENSCCRG00000001908	ENSCCRG00000013329	ENSCCRG00000052119	ENSCCRG00000034807	ENSCCRG00000042764
	ENSCCRG00000044757	ENSCCRG00000040775	ENSCCRG00000023490	ENSCCRG00000008964	ENSCCRG00000019289
	ENSCCRG00000030561	ENSCCRG00000005248	ENSCCRG00000023328	ENSCCRG00000009801	ENSCCRG00000004920
	ENSCCRG00000003678	ENSCCRG00000008153	ENSCCRG00000012591	ENSCCRG00000024955	ENSCCRG00000026550
	ENSCCRG00000021250	ENSCCRG00000019074	ENSCCRG00000049285	ENSCCRG00000040089	ENSCCRG00000003766
	ENSCCRG00000026659	ENSCCRG00000003506	ENSCCRG00000010930	ENSCCRG00000040431	ENSCCRG00000004712
	ENSCCRG00000027831	ENSCCRG00000012967	ENSCCRG00000010333	ENSCCRG00000050963	ENSCCRG00000003617
	ENSCCRG00000009644	ENSCCRG00000033396	ENSCCRG00000037667	ENSCCRG00000013043	ENSCCRG00000051179
	ENSCCRG00000002500	ENSCCRG00000047145	ENSCCRG00000005147	ENSCCRG00000047706	ENSCCRG00000003086
	ENSCCRG00000018350	ENSCCRG00000009236	ENSCCRG00000008045	ENSCCRG00000048204	ENSCCRG00000008915
	ENSCCRG00000009347	ENSCCRG00000028046	ENSCCRG00000025030	ENSCCRG00000051084	ENSCCRG00000003972
	ENSCCRG00000023200	ENSCCRG00000002640	ENSCCRG00000049445	ENSCCRG00000046774	ENSCCRG00000050139
	ENSCCRG00000002396	ENSCCRG00000047443	ENSCCRG00000010871	ENSCCRG00000051122	ENSCCRG00000015281
	ENSCCRG00000045611	ENSCCRG00000039396	ENSCCRG00000004727	ENSCCRG00000019874	ENSCCRG00000052483
	ENSCCRG00000033152	ENSCCRG00000017666	ENSCCRG00000016219	ENSCCRG00000025084	ENSCCRG00000028333
	ENSCCRG00000001257	ENSCCRG00000038926	ENSCCRG00000018980	ENSCCRG00000017628	ENSCCRG00000047589
	ENSCCRG00000000345	ENSCCRG00000036907	ENSCCRG00000018114	ENSCCRG00000012830	ENSCCRG00000052676
	ENSCCRG00000050718	ENSCCRG00000021029	ENSCCRG00000001829	ENSCCRG00000015148	ENSCCRG00000031204
	ENSCCRG00000048702	ENSCCRG00000009319	ENSCCRG00000036085	ENSCCRG00000033367	ENSCCRG00000035289
	ENSCCRG00000035269	ENSCCRG00000018840	ENSCCRG00000030786	ENSCCRG00000005559	ENSCCRG00000019774
	ENSCCRG00000036063	ENSCCRG00000045854	ENSCCRG00000011114	ENSCCRG00000007944	ENSCCRG00000017522
	ENSCCRG00000016187	ENSCCRG00000015998	ENSCCRG00000000034	ENSCCRG00000031726	ENSCCRG00000011247
	ENSCCRG00000046482	ENSCCRG00000007746	ENSCCRG00000039256	ENSCCRG00000035874	ENSCCRG00000010141
	ENSCCRG00000050696	ENSCCRG00000010402	ENSCCRG00000039455	ENSCCRG00000007902	ENSCCRG00000024328
	ENSCCRG00000049781	ENSCCRG00000030615	ENSCCRG00000019636	ENSCCRG00000034537	ENSCCRG00000036090
	ENSCCRG00000034462	ENSCCRG00000045130	ENSCCRG00000046848	ENSCCRG00000047216	ENSCCRG00000040963
	ENSCCRG00000044245	ENSCCRG00000043809	ENSCCRG00000019531	ENSCCRG00000036057	ENSCCRG00000022330
	ENSCCRG00000028217	ENSCCRG00000025930	ENSCCRG00000004679	ENSCCRG00000042939	ENSCCRG00000004777
	ENSCCRG00000047147	ENSCCRG00000019628	ENSCCRG00000041247	ENSCCRG00000000503	ENSCCRG00000002953
	ENSCCRG00000015053	ENSCCRG00000047983	ENSCCRG00000025956	ENSCCRG00000042722	ENSCCRG00000045645
	ENSCCRG00000008170	ENSCCRG00000016308	ENSCCRG00000047778	ENSCCRG00000002899	ENSCCRG00000000761
	ENSCCRG00000039545	ENSCCRG00000015868	ENSCCRG00000005151	ENSCCRG00000025701	ENSCCRG00000029591
	ENSCCRG00000034043	ENSCCRG00000039272	ENSCCRG00000032743	ENSCCRG00000021854	ENSCCRG00000049968
	ENSCCRG00000046612	ENSCCRG00000029799	ENSCCRG00000024651	ENSCCRG00000010549	ENSCCRG00000006591
	ENSCCRG00000033870	ENSCCRG00000007951	ENSCCRG00000050647	ENSCCRG00000023016	ENSCCRG00000017222
	ENSCCRG00000010469	ENSCCRG00000023793	ENSCCRG00000035567	ENSCCRG00000000266	ENSCCRG00000028382
	ENSCCRG00000006945	ENSCCRG00000043696	ENSCCRG00000043825	ENSCCRG00000001404	ENSCCRG00000015089
	ENSCCRG00000032603	ENSCCRG00000019926	ENSCCRG00000016195	ENSCCRG00000004360	ENSCCRG00000021238
	ENSCCRG00000016869	ENSCCRG00000046798	ENSCCRG00000031946	ENSCCRG00000047313	ENSCCRG00000009523
	ENSCCRG00000013081	ENSCCRG00000051731	ENSCCRG00000041825	ENSCCRG00000038889	ENSCCRG00000043554
	ENSCCRG00000025588	ENSCCRG00000035154	ENSCCRG00000041919	ENSCCRG00000032322	ENSCCRG00000002023
	ENSCCRG00000013043	ENSCCRG00000034706	ENSCCRG00000033418	ENSCCRG00000025628	ENSCCRG00000036661
	ENSCCRG00000031124	ENSCCRG00000040898	ENSCCRG00000023472	ENSCCRG00000051340	ENSCCRG00000046521
	ENSCCRG00000019354	ENSCCRG00000004082	ENSCCRG00000012414	ENSCCRG00000003173	ENSCCRG00000011375
	ENSCCRG00000014336	ENSCCRG00000036422	ENSCCRG00000047780	ENSCCRG00000043675	ENSCCRG00000042624
	ENSCCRG00000007325	ENSCCRG00000044047	ENSCCRG00000007471	ENSCCRG00000003350	ENSCCRG00000042459
	ENSCCRG00000038270	ENSCCRG00000026314	ENSCCRG00000051761	ENSCCRG00000050837	ENSCCRG00000046274
	ENSCCRG00000009505	ENSCCRG00000026300	ENSCCRG00000030096	ENSCCRG00000007272	ENSCCRG00000017015
	ENSCCRG00000009370	ENSCCRG00000017482	ENSCCRG00000040348	ENSCCRG00000033843	ENSCCRG00000031804
	ENSCCRG00000044787	ENSCCRG00000033075	ENSCCRG00000051207	ENSCCRG00000004920	ENSCCRG00000011915
	ENSCCRG00000048194	ENSCCRG00000004063	ENSCCRG00000051715	ENSCCRG00000008156	ENSCCRG00000045352
	ENSCCRG00000005358	ENSCCRG00000043259	ENSCCRG00000042911	ENSCCRG00000046795	ENSCCRG00000006085
	ENSCCRG00000036708	ENSCCRG00000002639	ENSCCRG00000016301	ENSCCRG00000003310	ENSCCRG00000003881
	ENSCCRG00000052115	ENSCCRG00000047510	ENSCCRG00000021525	ENSCCRG00000027372	ENSCCRG00000022219
	ENSCCRG00000039082	ENSCCRG00000025681	ENSCCRG00000046244	ENSCCRG00000044586	ENSCCRG00000046382
	ENSCCRG00000028032	ENSCCRG00000042874	ENSCCRG00000012412	ENSCCRG00000004304	ENSCCRG00000005085
	ENSCCRG00000036446	ENSCCRG00000031289	ENSCCRG00000028365	ENSCCRG00000046970	ENSCCRG00000037479
	ENSCCRG00000006859	ENSCCRG00000011578	ENSCCRG00000012167	ENSCCRG00000019217	ENSCCRG00000026656
	ENSCCRG00000022770	ENSCCRG00000015332	ENSCCRG00000026394	ENSCCRG00000015538	ENSCCRG00000007483
	ENSCCRG00000024497	ENSCCRG00000023251	ENSCCRG00000000136	ENSCCRG00000028884	ENSCCRG00000027418
	ENSCCRG00000001393	ENSCCRG00000014861	ENSCCRG00000041086	ENSCCRG00000045611	ENSCCRG00000032725
	ENSCCRG00000052540	ENSCCRG00000020036	ENSCCRG00000045775	ENSCCRG00000037351	ENSCCRG00000012474
	ENSCCRG00000052543	ENSCCRG00000017558	ENSCCRG00000024849	ENSCCRG00000034975	ENSCCRG00000026493
	ENSCCRG00000022182	ENSCCRG00000049378	ENSCCRG00000040388	ENSCCRG00000025848	ENSCCRG00000043951
	ENSCCRG00000036085	ENSCCRG00000027372	ENSCCRG00000026217	ENSCCRG00000023992	ENSCCRG00000039421
	ENSCCRG00000026342	ENSCCRG00000003606	ENSCCRG00000038159	ENSCCRG00000002225	ENSCCRG00000002959
	ENSCCRG00000034975	ENSCCRG00000047369	ENSCCRG00000041516	ENSCCRG00000012854	ENSCCRG00000046236
	ENSCCRG00000029434	ENSCCRG00000045528	ENSCCRG00000011890	ENSCCRG00000012439	ENSCCRG00000000819
	ENSCCRG00000021463	ENSCCRG00000037351	ENSCCRG00000022879	ENSCCRG00000038307	ENSCCRG00000011549
	ENSCCRG00000048003	ENSCCRG00000020656	ENSCCRG00000049925	ENSCCRG00000043608	ENSCCRG00000039147
	ENSCCRG00000028622	ENSCCRG00000009768	ENSCCRG00000012263	ENSCCRG00000045130	ENSCCRG00000032884
	ENSCCRG00000015513	ENSCCRG00000045505	ENSCCRG00000020680	ENSCCRG00000050543	ENSCCRG00000014329
	ENSCCRG00000050846	ENSCCRG00000032608	ENSCCRG00000047132	ENSCCRG00000033209	ENSCCRG00000003075
	ENSCCRG00000050073	ENSCCRG00000052737	ENSCCRG00000002255	ENSCCRG00000035863	ENSCCRG00000024509
	ENSCCRG00000023168	ENSCCRG00000039746	ENSCCRG00000044649	ENSCCRG00000008398	ENSCCRG00000029990
	ENSCCRG00000050638	ENSCCRG00000005641	ENSCCRG00000046395	ENSCCRG00000012445	ENSCCRG00000052684
	ENSCCRG00000052573	ENSCCRG00000011696	ENSCCRG00000028570	ENSCCRG00000051128	ENSCCRG00000042125
	ENSCCRG00000052618	ENSCCRG00000013039	ENSCCRG00000002872	ENSCCRG00000018065	ENSCCRG00000047459
	ENSCCRG00000041991	ENSCCRG00000015308	ENSCCRG00000040549	ENSCCRG00000042251	ENSCCRG00000019916
	ENSCCRG00000045131	ENSCCRG00000038975	ENSCCRG00000051681	ENSCCRG00000005245	ENSCCRG00000023693
	ENSCCRG00000010804	ENSCCRG00000002500	ENSCCRG00000022748	ENSCCRG00000003264	ENSCCRG00000026404
	ENSCCRG00000020905	ENSCCRG00000040960	ENSCCRG00000045579	ENSCCRG00000016055	ENSCCRG00000007736
	ENSCCRG00000004431	ENSCCRG00000006189	ENSCCRG00000029203	ENSCCRG00000016400	ENSCCRG00000032681
	ENSCCRG00000045392	ENSCCRG00000052573	ENSCCRG00000006189	ENSCCRG00000049286	ENSCCRG00000011804
	ENSCCRG00000013700	ENSCCRG00000038441	ENSCCRG00000002726	ENSCCRG00000019256	ENSCCRG00000017532
	ENSCCRG00000012479	ENSCCRG00000004452	ENSCCRG00000023635	ENSCCRG00000027017	ENSCCRG00000043708
	ENSCCRG00000048556	ENSCCRG00000017273	ENSCCRG00000032741	ENSCCRG00000051540	ENSCCRG00000004370
	ENSCCRG00000014037	ENSCCRG00000003048	ENSCCRG00000008193	ENSCCRG00000025839	ENSCCRG00000025943
	ENSCCRG00000021029	ENSCCRG00000016373	ENSCCRG00000048702	ENSCCRG00000006324	ENSCCRG00000051128
	ENSCCRG00000019965	ENSCCRG00000027413	ENSCCRG00000030268	ENSCCRG00000028717	ENSCCRG00000049388
	ENSCCRG00000048983	ENSCCRG00000048185	ENSCCRG00000004468	ENSCCRG00000022205	ENSCCRG00000001855
	ENSCCRG00000008237	ENSCCRG00000031795	ENSCCRG00000018356	ENSCCRG00000048612	ENSCCRG00000030244
	ENSCCRG00000024373	ENSCCRG00000019354	ENSCCRG00000002429	ENSCCRG00000031332	ENSCCRG00000001989
	ENSCCRG00000042989	ENSCCRG00000050937	ENSCCRG00000034509	ENSCCRG00000042902	ENSCCRG00000040617
	ENSCCRG00000003432	ENSCCRG00000013678	ENSCCRG00000037463	ENSCCRG00000025849	ENSCCRG00000044579
	ENSCCRG00000049783	ENSCCRG00000018255	ENSCCRG00000015018	ENSCCRG00000033752	ENSCCRG00000051930
	ENSCCRG00000014502	ENSCCRG00000011040	ENSCCRG00000052310	ENSCCRG00000013417	ENSCCRG00000004404
	ENSCCRG00000017694	ENSCCRG00000032193	ENSCCRG00000035057	ENSCCRG00000030776	ENSCCRG00000025299
	ENSCCRG00000029340	ENSCCRG00000013004	ENSCCRG00000007436	ENSCCRG00000052618	ENSCCRG00000010521
	ENSCCRG00000029162	ENSCCRG00000007768	ENSCCRG00000016898	ENSCCRG00000025625	ENSCCRG00000023009
	ENSCCRG00000026974	ENSCCRG00000019599	ENSCCRG00000018697	ENSCCRG00000047483	ENSCCRG00000003784
	ENSCCRG00000051770	ENSCCRG00000005064	ENSCCRG00000006766	ENSCCRG00000029615	ENSCCRG00000038523
	ENSCCRG00000029059	ENSCCRG00000001393	ENSCCRG00000021877	ENSCCRG00000024905	ENSCCRG00000009155
	ENSCCRG00000051386	ENSCCRG00000025380	ENSCCRG00000001213	ENSCCRG00000018236	ENSCCRG00000008780
	ENSCCRG00000049523	ENSCCRG00000002548	ENSCCRG00000036241	ENSCCRG00000048232	ENSCCRG00000029502
	ENSCCRG00000045192	ENSCCRG00000038464	ENSCCRG00000010035	ENSCCRG00000012431	ENSCCRG00000002256
	ENSCCRG00000018826	ENSCCRG00000039269	ENSCCRG00000011334	ENSCCRG00000009593	ENSCCRG00000040908
	ENSCCRG00000046796	ENSCCRG00000004704	ENSCCRG00000042320	ENSCCRG00000041400	ENSCCRG00000040192
	ENSCCRG00000006625	ENSCCRG00000011942	ENSCCRG00000016483	ENSCCRG00000033157	ENSCCRG00000036825
	ENSCCRG00000015584	ENSCCRG00000006278	ENSCCRG00000019772	ENSCCRG00000048488	ENSCCRG00000041516
	ENSCCRG00000017005	ENSCCRG00000035708	ENSCCRG00000013748	ENSCCRG00000038879	ENSCCRG00000028230
	ENSCCRG00000013989	ENSCCRG00000011639	ENSCCRG00000029813	ENSCCRG00000039603	ENSCCRG00000022863
	ENSCCRG00000011983	ENSCCRG00000008358	ENSCCRG00000025502	ENSCCRG00000011105	ENSCCRG00000032322
	ENSCCRG00000049313	ENSCCRG00000020905	ENSCCRG00000044664	ENSCCRG00000047557	ENSCCRG00000027263
	ENSCCRG00000009684	ENSCCRG00000035601	ENSCCRG00000051365	ENSCCRG00000007383	ENSCCRG00000022891
	ENSCCRG00000004869	ENSCCRG00000051770	ENSCCRG00000039326	ENSCCRG00000024574	ENSCCRG00000027389
	ENSCCRG00000008982	ENSCCRG00000021815	ENSCCRG00000018105	ENSCCRG00000040285	ENSCCRG00000040638
	ENSCCRG00000000361	ENSCCRG00000010622	ENSCCRG00000051040	ENSCCRG00000036439	ENSCCRG00000041698
	ENSCCRG00000003392	ENSCCRG00000048884	ENSCCRG00000043118	ENSCCRG00000030255	ENSCCRG00000004801
	ENSCCRG00000000503	ENSCCRG00000023357	ENSCCRG00000037523	ENSCCRG00000034805	ENSCCRG00000026035
	ENSCCRG00000052549	ENSCCRG00000018502	ENSCCRG00000008162	ENSCCRG00000008391	ENSCCRG00000027563
	ENSCCRG00000044969	ENSCCRG00000047719	ENSCCRG00000011669	ENSCCRG00000052338	ENSCCRG00000024733
	ENSCCRG00000022347	ENSCCRG00000019018	ENSCCRG00000047859	ENSCCRG00000022931	ENSCCRG00000034167
	ENSCCRG00000036594	ENSCCRG00000019805	ENSCCRG00000017855	ENSCCRG00000024313	ENSCCRG00000047981
	ENSCCRG00000013039	ENSCCRG00000043994	ENSCCRG00000027390	ENSCCRG00000012526	ENSCCRG00000044044
	ENSCCRG00000040130	ENSCCRG00000019076	ENSCCRG00000001936	ENSCCRG00000005767	ENSCCRG00000048979
	ENSCCRG00000003828	ENSCCRG00000030119	ENSCCRG00000045020	ENSCCRG00000020703	ENSCCRG00000031772
	ENSCCRG00000042341	ENSCCRG00000028123	ENSCCRG00000019362	ENSCCRG00000006712	ENSCCRG00000031142
	ENSCCRG00000011800	ENSCCRG00000044155	ENSCCRG00000046427	ENSCCRG00000038124	ENSCCRG00000004390
	ENSCCRG00000035398	ENSCCRG00000030419	ENSCCRG00000024815	ENSCCRG00000043628	ENSCCRG00000050150
	ENSCCRG00000024329	ENSCCRG00000043882	ENSCCRG00000011125	ENSCCRG00000021000	ENSCCRG00000032968
	ENSCCRG00000043113	ENSCCRG00000008899	ENSCCRG00000046292	ENSCCRG00000000701	ENSCCRG00000020316
	ENSCCRG00000020713	ENSCCRG00000005767	ENSCCRG00000015832	ENSCCRG00000026656	ENSCCRG00000052737
	ENSCCRG00000018146	ENSCCRG00000052331	ENSCCRG00000026493	ENSCCRG00000006776	ENSCCRG00000043978
	ENSCCRG00000018512	ENSCCRG00000011018	ENSCCRG00000029559	ENSCCRG00000010297	ENSCCRG00000040391
	ENSCCRG00000024807	ENSCCRG00000051386	ENSCCRG00000010912	ENSCCRG00000043696	ENSCCRG00000015255
	ENSCCRG00000020252	ENSCCRG00000008103	ENSCCRG00000041142	ENSCCRG00000003606	ENSCCRG00000016779
	ENSCCRG00000005441	ENSCCRG00000034306	ENSCCRG00000051855	ENSCCRG00000052283	ENSCCRG00000006274
	ENSCCRG00000037055	ENSCCRG00000045799	ENSCCRG00000012080	ENSCCRG00000027125	ENSCCRG00000039760
	ENSCCRG00000041764	ENSCCRG00000005191	ENSCCRG00000011764	ENSCCRG00000009415	ENSCCRG00000038638
	ENSCCRG00000012085	ENSCCRG00000006307	ENSCCRG00000011701	ENSCCRG00000007648	ENSCCRG00000036551
	ENSCCRG00000023888	ENSCCRG00000002495	ENSCCRG00000018060	ENSCCRG00000005085	ENSCCRG00000031164
	ENSCCRG00000023090	ENSCCRG00000011124	ENSCCRG00000044686	ENSCCRG00000036661	ENSCCRG00000035699
	ENSCCRG00000007144	ENSCCRG00000045124	ENSCCRG00000003862	ENSCCRG00000001108	ENSCCRG00000023056
	ENSCCRG00000048568	ENSCCRG00000021062	ENSCCRG00000004358	ENSCCRG00000037599	ENSCCRG00000040200
	ENSCCRG00000051199	ENSCCRG00000029078	ENSCCRG00000021263	ENSCCRG00000006372	ENSCCRG00000024356
	ENSCCRG00000012221	ENSCCRG00000006564	ENSCCRG00000049284	ENSCCRG00000007590	ENSCCRG00000042251
	ENSCCRG00000027731	ENSCCRG00000025739	ENSCCRG00000009229	ENSCCRG00000012656	ENSCCRG00000013399
	ENSCCRG00000022488	ENSCCRG00000022555	ENSCCRG00000038272	ENSCCRG00000006143	ENSCCRG00000015785
	ENSCCRG00000009785	ENSCCRG00000001552	ENSCCRG00000028445	ENSCCRG00000019599	ENSCCRG00000008071
	ENSCCRG00000014933	ENSCCRG00000001965	ENSCCRG00000048417	ENSCCRG00000049313	ENSCCRG00000007560
	ENSCCRG00000003169	ENSCCRG00000010030	ENSCCRG00000003354	ENSCCRG00000006058	ENSCCRG00000019290
	ENSCCRG00000036932	ENSCCRG00000049943	ENSCCRG00000024288	ENSCCRG00000029476	ENSCCRG00000024913
	ENSCCRG00000050186	ENSCCRG00000003494	ENSCCRG00000031981	ENSCCRG00000045373	ENSCCRG00000019220
	ENSCCRG00000029039	ENSCCRG00000041106	ENSCCRG00000002781	ENSCCRG00000009225	ENSCCRG00000035634
	ENSCCRG00000011952	ENSCCRG00000003629	ENSCCRG00000022665	ENSCCRG00000043044	ENSCCRG00000037733
	ENSCCRG00000013266	ENSCCRG00000051117	ENSCCRG00000031426	ENSCCRG00000015681	ENSCCRG00000001102
	ENSCCRG00000050134	ENSCCRG00000016833	ENSCCRG00000011172	ENSCCRG00000048306	ENSCCRG00000002072
	ENSCCRG00000038482	ENSCCRG00000018426	ENSCCRG00000009121	ENSCCRG00000016579	ENSCCRG00000029002
	ENSCCRG00000026499	ENSCCRG00000028916	ENSCCRG00000003983	ENSCCRG00000047979	ENSCCRG00000001340
	ENSCCRG00000018502	ENSCCRG00000026579	ENSCCRG00000020949	ENSCCRG00000005896	ENSCCRG00000016761
	ENSCCRG00000052220	ENSCCRG00000028969	ENSCCRG00000007941	ENSCCRG00000023681	ENSCCRG00000038484
	ENSCCRG00000048504	ENSCCRG00000027933	ENSCCRG00000009110	ENSCCRG00000048766	ENSCCRG00000049785
	ENSCCRG00000040657	ENSCCRG00000000565	ENSCCRG00000001604	ENSCCRG00000021161	ENSCCRG00000009641
	ENSCCRG00000019591	ENSCCRG00000021360	ENSCCRG00000023867	ENSCCRG00000010008	ENSCCRG00000038149
	ENSCCRG00000037422	ENSCCRG00000025080	ENSCCRG00000045960	ENSCCRG00000026441	ENSCCRG00000008770
	ENSCCRG00000020879	ENSCCRG00000014783	ENSCCRG00000019367	ENSCCRG00000013179	ENSCCRG00000027343
	ENSCCRG00000050369	ENSCCRG00000013317	ENSCCRG00000048675	ENSCCRG00000012529	ENSCCRG00000045451
	ENSCCRG00000043030	ENSCCRG00000052617	ENSCCRG00000014999	ENSCCRG00000037422	ENSCCRG00000000290
	ENSCCRG00000047188	ENSCCRG00000006378	ENSCCRG00000041262	ENSCCRG00000025649	ENSCCRG00000018507
	ENSCCRG00000051207	ENSCCRG00000034901	ENSCCRG00000041874	ENSCCRG00000045296	ENSCCRG00000035026
	ENSCCRG00000003056	ENSCCRG00000028074	ENSCCRG00000037175	ENSCCRG00000023687	ENSCCRG00000027510
	ENSCCRG00000040187	ENSCCRG00000050911	ENSCCRG00000008757	ENSCCRG00000007579	ENSCCRG00000024094
	ENSCCRG00000034639	ENSCCRG00000034462	ENSCCRG00000001245	ENSCCRG00000024340	ENSCCRG00000003906
	ENSCCRG00000024723	ENSCCRG00000035296	ENSCCRG00000038834	ENSCCRG00000051120	ENSCCRG00000013827
	ENSCCRG00000041984	ENSCCRG00000011636	ENSCCRG00000005451	ENSCCRG00000019526	ENSCCRG00000041914
	ENSCCRG00000007309	ENSCCRG00000002675	ENSCCRG00000003513	ENSCCRG00000017363	ENSCCRG00000025384
	ENSCCRG00000048134	ENSCCRG00000006269	ENSCCRG00000016729	ENSCCRG00000052334	ENSCCRG00000050531
	ENSCCRG00000047715	ENSCCRG00000030473	ENSCCRG00000012425	ENSCCRG00000031646	ENSCCRG00000042249
	ENSCCRG00000015418	ENSCCRG00000037997	ENSCCRG00000019399	ENSCCRG00000001680	ENSCCRG00000030200
	ENSCCRG00000020478	ENSCCRG00000039268	ENSCCRG00000044020	ENSCCRG00000005325	ENSCCRG00000022321
	ENSCCRG00000012942	ENSCCRG00000027898	ENSCCRG00000015780	ENSCCRG00000026467	ENSCCRG00000001213
	ENSCCRG00000015986	ENSCCRG00000026882	ENSCCRG00000010024	ENSCCRG00000016029	ENSCCRG00000002376
	ENSCCRG00000040606	ENSCCRG00000003169	ENSCCRG00000041669	ENSCCRG00000000371	ENSCCRG00000018792
	ENSCCRG00000050643	ENSCCRG00000051292	ENSCCRG00000034275	ENSCCRG00000044607	ENSCCRG00000019335
	ENSCCRG00000048693	ENSCCRG00000029379	ENSCCRG00000020490	ENSCCRG00000000786	ENSCCRG00000026700
	ENSCCRG00000010978	ENSCCRG00000013613	ENSCCRG00000031618	ENSCCRG00000031283	ENSCCRG00000035657
	ENSCCRG00000010103	ENSCCRG00000021042	ENSCCRG00000010931	ENSCCRG00000018531	ENSCCRG00000012872
	ENSCCRG00000013090	ENSCCRG00000030062	ENSCCRG00000042239	ENSCCRG00000048327	ENSCCRG00000048114
	ENSCCRG00000001781	ENSCCRG00000045611	ENSCCRG00000048327	ENSCCRG00000015832	ENSCCRG00000018431
	ENSCCRG00000034871	ENSCCRG00000010465	ENSCCRG00000038571	ENSCCRG00000007950	ENSCCRG00000022664
	ENSCCRG00000029150	ENSCCRG00000043372	ENSCCRG00000044586	ENSCCRG00000003044	ENSCCRG00000046034
	ENSCCRG00000000819	ENSCCRG00000027220	ENSCCRG00000011078	ENSCCRG00000027887	ENSCCRG00000015538
	ENSCCRG00000016392	ENSCCRG00000023613	ENSCCRG00000009940	ENSCCRG00000017138	ENSCCRG00000006046
	ENSCCRG00000021067	ENSCCRG00000005441	ENSCCRG00000043994	ENSCCRG00000001028	ENSCCRG00000051541
	ENSCCRG00000038055	ENSCCRG00000040630	ENSCCRG00000020287	ENSCCRG00000001151	ENSCCRG00000025891
	ENSCCRG00000041005	ENSCCRG00000019329	ENSCCRG00000023503	ENSCCRG00000014783	ENSCCRG00000010020
	ENSCCRG00000038471	ENSCCRG00000013593	ENSCCRG00000044626	ENSCCRG00000019027	ENSCCRG00000013213
	ENSCCRG00000021319	ENSCCRG00000025088	ENSCCRG00000038018	ENSCCRG00000013985	ENSCCRG00000043391
	ENSCCRG00000017179	ENSCCRG00000048990	ENSCCRG00000005255	ENSCCRG00000028016	ENSCCRG00000033424
	ENSCCRG00000024900	ENSCCRG00000041492	ENSCCRG00000047459	ENSCCRG00000008834	ENSCCRG00000007496
	ENSCCRG00000015722	ENSCCRG00000016099	ENSCCRG00000002988	ENSCCRG00000040320	ENSCCRG00000023098
	ENSCCRG00000003830	ENSCCRG00000041637	ENSCCRG00000027321	ENSCCRG00000028844	ENSCCRG00000043843
	ENSCCRG00000030798	ENSCCRG00000049172	ENSCCRG00000009159	ENSCCRG00000004515	ENSCCRG00000037515
	ENSCCRG00000007245	ENSCCRG00000015774	ENSCCRG00000007156	ENSCCRG00000016102	ENSCCRG00000035568
	ENSCCRG00000009452	ENSCCRG00000002193	ENSCCRG00000017845	ENSCCRG00000007998	ENSCCRG00000034918
	ENSCCRG00000000237	ENSCCRG00000041814	ENSCCRG00000036439	ENSCCRG00000000922	ENSCCRG00000035027
	ENSCCRG00000052187	ENSCCRG00000014344	ENSCCRG00000032603	ENSCCRG00000020507	ENSCCRG00000030236
	ENSCCRG00000032668	ENSCCRG00000025344	ENSCCRG00000031387	ENSCCRG00000032758	ENSCCRG00000027775
	ENSCCRG00000047058	ENSCCRG00000012418	ENSCCRG00000015688	ENSCCRG00000035303	ENSCCRG00000015590
	ENSCCRG00000046675	ENSCCRG00000018990	ENSCCRG00000012626	ENSCCRG00000011274	ENSCCRG00000003923
	ENSCCRG00000035281	ENSCCRG00000021994	ENSCCRG00000018211	ENSCCRG00000026756	ENSCCRG00000000488
	ENSCCRG00000049088	ENSCCRG00000028915	ENSCCRG00000028679	ENSCCRG00000018681	ENSCCRG00000045474
	ENSCCRG00000038661	ENSCCRG00000012937	ENSCCRG00000045075	ENSCCRG00000003076	ENSCCRG00000038578
	ENSCCRG00000004560	ENSCCRG00000008007	ENSCCRG00000036184	ENSCCRG00000020321	ENSCCRG00000047436
	ENSCCRG00000043993	ENSCCRG00000038972	ENSCCRG00000008510	ENSCCRG00000026102	ENSCCRG00000034178
	ENSCCRG00000000647	ENSCCRG00000002955	ENSCCRG00000014270	ENSCCRG00000044020	ENSCCRG00000044196
	ENSCCRG00000028123	ENSCCRG00000028679	ENSCCRG00000040645	ENSCCRG00000041123	ENSCCRG00000025062
	ENSCCRG00000051538	ENSCCRG00000025253	ENSCCRG00000039416	ENSCCRG00000022815	ENSCCRG00000020900
	ENSCCRG00000038578	ENSCCRG00000044436	ENSCCRG00000051540	ENSCCRG00000047306	ENSCCRG00000040812
	ENSCCRG00000028292	ENSCCRG00000012810	ENSCCRG00000001742	ENSCCRG00000007326	ENSCCRG00000011108
	ENSCCRG00000047888	ENSCCRG00000022397	ENSCCRG00000026222	ENSCCRG00000014644	ENSCCRG00000019472
	ENSCCRG00000048334	ENSCCRG00000014065	ENSCCRG00000020409	ENSCCRG00000051186	ENSCCRG00000008513
	ENSCCRG00000006888	ENSCCRG00000028768	ENSCCRG00000036594	ENSCCRG00000049198	ENSCCRG00000005349
	ENSCCRG00000035669	ENSCCRG00000031576	ENSCCRG00000010037	ENSCCRG00000047130	ENSCCRG00000028660
	ENSCCRG00000046662	ENSCCRG00000032722	ENSCCRG00000042092	ENSCCRG00000003789	ENSCCRG00000037223
	ENSCCRG00000032580	ENSCCRG00000013755	ENSCCRG00000005136	ENSCCRG00000014416	ENSCCRG00000043832
	ENSCCRG00000006220	ENSCCRG00000015056	ENSCCRG00000036257	ENSCCRG00000019698	ENSCCRG00000026551
	ENSCCRG00000007221	ENSCCRG00000008359	ENSCCRG00000011725	ENSCCRG00000019685	ENSCCRG00000013403
	ENSCCRG00000024340	ENSCCRG00000026466	ENSCCRG00000031699	ENSCCRG00000021809	ENSCCRG00000019132
	ENSCCRG00000038901	ENSCCRG00000011994	ENSCCRG00000035432	ENSCCRG00000010912	ENSCCRG00000040577
	ENSCCRG00000000034	ENSCCRG00000047204	ENSCCRG00000038889	ENSCCRG00000036708	ENSCCRG00000040939
	ENSCCRG00000027434	ENSCCRG00000033231	ENSCCRG00000047236	ENSCCRG00000019075	ENSCCRG00000002297
	ENSCCRG00000000698	ENSCCRG00000045530	ENSCCRG00000021621	ENSCCRG00000011748	ENSCCRG00000005186
	ENSCCRG00000030814	ENSCCRG00000006938	ENSCCRG00000009205	ENSCCRG00000008365	ENSCCRG00000011114
	ENSCCRG00000024539	ENSCCRG00000015706	ENSCCRG00000026970	ENSCCRG00000013469	ENSCCRG00000049593
	ENSCCRG00000020048	ENSCCRG00000031657	ENSCCRG00000039197	ENSCCRG00000029421	ENSCCRG00000039494
	ENSCCRG00000020385	ENSCCRG00000008881	ENSCCRG00000006790	ENSCCRG00000038571	ENSCCRG00000027719
	ENSCCRG00000031429	ENSCCRG00000041807	ENSCCRG00000020577	ENSCCRG00000032556	ENSCCRG00000001317
	ENSCCRG00000023463	ENSCCRG00000015812	ENSCCRG00000047888	ENSCCRG00000014329	ENSCCRG00000011864
	ENSCCRG00000035169	ENSCCRG00000016255	ENSCCRG00000043190	ENSCCRG00000020571	ENSCCRG00000023830
	ENSCCRG00000050597	ENSCCRG00000027404	ENSCCRG00000044013	ENSCCRG00000014159	ENSCCRG00000007684
	ENSCCRG00000010376	ENSCCRG00000013392	ENSCCRG00000047478	ENSCCRG00000021736	ENSCCRG00000002862
	ENSCCRG00000014043	ENSCCRG00000010692	ENSCCRG00000049291	ENSCCRG00000010572	ENSCCRG00000028016
	ENSCCRG00000006953	ENSCCRG00000043552	ENSCCRG00000043156	ENSCCRG00000000090	ENSCCRG00000005408
	ENSCCRG00000021525	ENSCCRG00000041319	ENSCCRG00000023331	ENSCCRG00000036334	ENSCCRG00000048085
	ENSCCRG00000032134	ENSCCRG00000042968	ENSCCRG00000015986	ENSCCRG00000001743	ENSCCRG00000001490
	ENSCCRG00000034156	ENSCCRG00000005900	ENSCCRG00000015971	ENSCCRG00000022813	ENSCCRG00000041856
	ENSCCRG00000030901	ENSCCRG00000021991	ENSCCRG00000048571	ENSCCRG00000033213	ENSCCRG00000011191
	ENSCCRG00000030111	ENSCCRG00000045426	ENSCCRG00000044485	ENSCCRG00000046791	ENSCCRG00000021297
	ENSCCRG00000041967	ENSCCRG00000011890	ENSCCRG00000005991	ENSCCRG00000036706	ENSCCRG00000033942
	ENSCCRG00000038273	ENSCCRG00000002023	ENSCCRG00000026993	ENSCCRG00000029024	ENSCCRG00000011356
	ENSCCRG00000031946	ENSCCRG00000018420	ENSCCRG00000013947	ENSCCRG00000039393	ENSCCRG00000016527
	ENSCCRG00000017100	ENSCCRG00000044351	ENSCCRG00000013085	ENSCCRG00000047467	ENSCCRG00000002022
	ENSCCRG00000008827	ENSCCRG00000016968	ENSCCRG00000046795	ENSCCRG00000027873	ENSCCRG00000045376
	ENSCCRG00000038648	ENSCCRG00000017837	ENSCCRG00000005640	ENSCCRG00000041357	ENSCCRG00000005918
	ENSCCRG00000035224	ENSCCRG00000010384	ENSCCRG00000028399	ENSCCRG00000013293	ENSCCRG00000030324
	ENSCCRG00000019038	ENSCCRG00000039421	ENSCCRG00000013774	ENSCCRG00000046493	ENSCCRG00000011993
	ENSCCRG00000005640	ENSCCRG00000003938	ENSCCRG00000042703	ENSCCRG00000002510	ENSCCRG00000047879
	ENSCCRG00000046415	ENSCCRG00000016000	ENSCCRG00000017807	ENSCCRG00000048011	ENSCCRG00000034865
	ENSCCRG00000037910	ENSCCRG00000036708	ENSCCRG00000019005	ENSCCRG00000029434	ENSCCRG00000020825
	ENSCCRG00000030577	ENSCCRG00000004727	ENSCCRG00000018844	ENSCCRG00000046022	ENSCCRG00000026661
	ENSCCRG00000021855	ENSCCRG00000007736	ENSCCRG00000013985	ENSCCRG00000023761	ENSCCRG00000014311
	ENSCCRG00000028680	ENSCCRG00000015584	ENSCCRG00000022504	ENSCCRG00000024892	ENSCCRG00000020432
	ENSCCRG00000017558	ENSCCRG00000004212	ENSCCRG00000029103	ENSCCRG00000030953	ENSCCRG00000010619
	ENSCCRG00000040806	ENSCCRG00000023551	ENSCCRG00000037349	ENSCCRG00000006625	ENSCCRG00000036363
	ENSCCRG00000023978	ENSCCRG00000022189	ENSCCRG00000004854	ENSCCRG00000023215	ENSCCRG00000046231
	ENSCCRG00000018840	ENSCCRG00000050397	ENSCCRG00000050905	ENSCCRG00000029691	ENSCCRG00000023201
	ENSCCRG00000049494	ENSCCRG00000010291	ENSCCRG00000019829	ENSCCRG00000028697	ENSCCRG00000011684
	ENSCCRG00000026217	ENSCCRG00000015148	ENSCCRG00000018236	ENSCCRG00000041609	ENSCCRG00000023820
	ENSCCRG00000048990	ENSCCRG00000010592	ENSCCRG00000002888	ENSCCRG00000049951	ENSCCRG00000020838
	ENSCCRG00000020426	ENSCCRG00000017807	ENSCCRG00000038102	ENSCCRG00000011714	ENSCCRG00000030964
	ENSCCRG00000018340	ENSCCRG00000031849	ENSCCRG00000006183	ENSCCRG00000044652	ENSCCRG00000042189
	ENSCCRG00000003629	ENSCCRG00000004161	ENSCCRG00000038379	ENSCCRG00000004215	ENSCCRG00000035120
	ENSCCRG00000022970	ENSCCRG00000026176	ENSCCRG00000037300	ENSCCRG00000003713	ENSCCRG00000020655
	ENSCCRG00000019030	ENSCCRG00000026022	ENSCCRG00000015440	ENSCCRG00000030653	ENSCCRG00000050104
	ENSCCRG00000025022	ENSCCRG00000043767	ENSCCRG00000050708	ENSCCRG00000046702	ENSCCRG00000033074
	ENSCCRG00000012718	ENSCCRG00000038709	ENSCCRG00000005554	ENSCCRG00000034957	ENSCCRG00000045081
	ENSCCRG00000010620	ENSCCRG00000040391	ENSCCRG00000005295	ENSCCRG00000003862	ENSCCRG00000004081
	ENSCCRG00000022987	ENSCCRG00000006433	ENSCCRG00000040575	ENSCCRG00000001895	ENSCCRG00000038998
	ENSCCRG00000007133	ENSCCRG00000003535	ENSCCRG00000032351	ENSCCRG00000010978	ENSCCRG00000029179
	ENSCCRG00000050687	ENSCCRG00000008608	ENSCCRG00000034542	ENSCCRG00000045894	ENSCCRG00000015149
	ENSCCRG00000002620	ENSCCRG00000050849	ENSCCRG00000001306	ENSCCRG00000029379	ENSCCRG00000031042
	ENSCCRG00000043822	ENSCCRG00000015639	ENSCCRG00000043367	ENSCCRG00000031467	ENSCCRG00000014967
	ENSCCRG00000010025	ENSCCRG00000020426	ENSCCRG00000034238	ENSCCRG00000049502	ENSCCRG00000028245
	ENSCCRG00000007966	ENSCCRG00000036371	ENSCCRG00000010733	ENSCCRG00000005248	ENSCCRG00000035705
	ENSCCRG00000031419	ENSCCRG00000051247	ENSCCRG00000030804	ENSCCRG00000021374	ENSCCRG00000020163
	ENSCCRG00000040662	ENSCCRG00000018713	ENSCCRG00000007292	ENSCCRG00000031775	ENSCCRG00000039755
	ENSCCRG00000001188	ENSCCRG00000001701	ENSCCRG00000023200	ENSCCRG00000037873	ENSCCRG00000043340
	ENSCCRG00000014622	ENSCCRG00000006861	ENSCCRG00000026700	ENSCCRG00000028570	ENSCCRG00000036796
	ENSCCRG00000040938	ENSCCRG00000048925	ENSCCRG00000000334	ENSCCRG00000044528	ENSCCRG00000010440
	ENSCCRG00000042239	ENSCCRG00000023111	ENSCCRG00000027563	ENSCCRG00000005290	ENSCCRG00000023758
	ENSCCRG00000040549	ENSCCRG00000010978	ENSCCRG00000050310	ENSCCRG00000006517	ENSCCRG00000032017
	ENSCCRG00000044673	ENSCCRG00000003296	ENSCCRG00000003076	ENSCCRG00000036539	ENSCCRG00000017142
	ENSCCRG00000016951	ENSCCRG00000023452	ENSCCRG00000001988	ENSCCRG00000026458	ENSCCRG00000051808
	ENSCCRG00000035887	ENSCCRG00000020666	ENSCCRG00000030830	ENSCCRG00000007736	ENSCCRG00000002192
	ENSCCRG00000002551	ENSCCRG00000004602	ENSCCRG00000050529	ENSCCRG00000023788	ENSCCRG00000003043
	ENSCCRG00000003427	ENSCCRG00000022186	ENSCCRG00000027798	ENSCCRG00000009457	ENSCCRG00000030038
	ENSCCRG00000005399	ENSCCRG00000000090	ENSCCRG00000041653	ENSCCRG00000026902	ENSCCRG00000043990
	ENSCCRG00000018133	ENSCCRG00000036413	ENSCCRG00000042470	ENSCCRG00000002827	ENSCCRG00000031859
	ENSCCRG00000039105	ENSCCRG00000014793	ENSCCRG00000002748	ENSCCRG00000001171	ENSCCRG00000010463
	ENSCCRG00000023620	ENSCCRG00000010817	ENSCCRG00000048879	ENSCCRG00000021263	ENSCCRG00000003150
	ENSCCRG00000012830	ENSCCRG00000017909	ENSCCRG00000004668	ENSCCRG00000007027	ENSCCRG00000040616
	ENSCCRG00000047132	ENSCCRG00000007308	ENSCCRG00000011994	ENSCCRG00000010035	ENSCCRG00000026314
	ENSCCRG00000043156	ENSCCRG00000045192	ENSCCRG00000022938	ENSCCRG00000017345	ENSCCRG00000040343
	ENSCCRG00000029904	ENSCCRG00000021591	ENSCCRG00000018379	ENSCCRG00000036726	ENSCCRG00000038102
	ENSCCRG00000037816	ENSCCRG00000007144	ENSCCRG00000020563	ENSCCRG00000031371	ENSCCRG00000047473
	ENSCCRG00000041446	ENSCCRG00000001683	ENSCCRG00000045259	ENSCCRG00000009645	ENSCCRG00000034111
	ENSCCRG00000017868	ENSCCRG00000015597	ENSCCRG00000040433	ENSCCRG00000004527	ENSCCRG00000028487
	ENSCCRG00000051937	ENSCCRG00000003310	ENSCCRG00000003746	ENSCCRG00000019076	ENSCCRG00000032256
	ENSCCRG00000027538	ENSCCRG00000005673	ENSCCRG00000014344	ENSCCRG00000022916	ENSCCRG00000018811
	ENSCCRG00000003184	ENSCCRG00000034465	ENSCCRG00000051426	ENSCCRG00000004114	ENSCCRG00000050746
	ENSCCRG00000022840	ENSCCRG00000029183	ENSCCRG00000000442	ENSCCRG00000031114	ENSCCRG00000031140
	ENSCCRG00000017320	ENSCCRG00000010008	ENSCCRG00000024070	ENSCCRG00000011333	ENSCCRG00000032090
	ENSCCRG00000037674	ENSCCRG00000044091	ENSCCRG00000012046	ENSCCRG00000010063	ENSCCRG00000005586
	ENSCCRG00000025553	ENSCCRG00000040357	ENSCCRG00000013077	ENSCCRG00000024059	ENSCCRG00000001730
	ENSCCRG00000003029	ENSCCRG00000000983	ENSCCRG00000052578	ENSCCRG00000015332	ENSCCRG00000052563
	ENSCCRG00000012318	ENSCCRG00000050597	ENSCCRG00000023986	ENSCCRG00000038348	ENSCCRG00000007368
	ENSCCRG00000002141	ENSCCRG00000025282	ENSCCRG00000007265	ENSCCRG00000008263	ENSCCRG00000007461
	ENSCCRG00000015749	ENSCCRG00000007935	ENSCCRG00000044225	ENSCCRG00000037713	ENSCCRG00000012019
	ENSCCRG00000002200	ENSCCRG00000009479	ENSCCRG00000030870	ENSCCRG00000002726	ENSCCRG00000019507
	ENSCCRG00000002051	ENSCCRG00000009785	ENSCCRG00000005399	ENSCCRG00000020532	ENSCCRG00000006652
	ENSCCRG00000008694	ENSCCRG00000028325	ENSCCRG00000012829	ENSCCRG00000037049	ENSCCRG00000037038
	ENSCCRG00000006144	ENSCCRG00000039730	ENSCCRG00000004942	ENSCCRG00000011010	ENSCCRG00000021073
	ENSCCRG00000022739	ENSCCRG00000020562	ENSCCRG00000049218	ENSCCRG00000034276	ENSCCRG00000017981
	ENSCCRG00000034219	ENSCCRG00000033687	ENSCCRG00000040617	ENSCCRG00000005478	ENSCCRG00000021706
	ENSCCRG00000049154	ENSCCRG00000018089	ENSCCRG00000000701	ENSCCRG00000011942	ENSCCRG00000000741
	ENSCCRG00000001764	ENSCCRG00000009359	ENSCCRG00000045131	ENSCCRG00000009242	ENSCCRG00000039585
	ENSCCRG00000016101	ENSCCRG00000016433	ENSCCRG00000039721	ENSCCRG00000035999	ENSCCRG00000001733
	ENSCCRG00000014434	ENSCCRG00000052759	ENSCCRG00000047711	ENSCCRG00000035887	ENSCCRG00000043689
	ENSCCRG00000048419	ENSCCRG00000010687	ENSCCRG00000041991	ENSCCRG00000023296	ENSCCRG00000038601
	ENSCCRG00000051295	ENSCCRG00000009055	ENSCCRG00000000585	ENSCCRG00000026108	ENSCCRG00000011287
	ENSCCRG00000015959	ENSCCRG00000020708	ENSCCRG00000019074	ENSCCRG00000019400	ENSCCRG00000024876
	ENSCCRG00000050231	ENSCCRG00000024088	ENSCCRG00000048716	ENSCCRG00000049722	ENSCCRG00000021989
	ENSCCRG00000039826	ENSCCRG00000040423	ENSCCRG00000009937	ENSCCRG00000025255	ENSCCRG00000015669
	ENSCCRG00000027203	ENSCCRG00000028251	ENSCCRG00000016723	ENSCCRG00000015359	ENSCCRG00000021361
	ENSCCRG00000038867	ENSCCRG00000020917	ENSCCRG00000011127	ENSCCRG00000002663	ENSCCRG00000003974
	ENSCCRG00000004770	ENSCCRG00000026279	ENSCCRG00000005942	ENSCCRG00000019926	ENSCCRG00000029306
	ENSCCRG00000052552	ENSCCRG00000038073	ENSCCRG00000009881	ENSCCRG00000040433	ENSCCRG00000045373
	ENSCCRG00000020900	ENSCCRG00000045507	ENSCCRG00000028822	ENSCCRG00000010910	ENSCCRG00000039347
	ENSCCRG00000025744	ENSCCRG00000023136	ENSCCRG00000042175	ENSCCRG00000003295	ENSCCRG00000035579
	ENSCCRG00000004999	ENSCCRG00000016400	ENSCCRG00000040656	ENSCCRG00000021789	ENSCCRG00000039373
	ENSCCRG00000039332	ENSCCRG00000049781	ENSCCRG00000046039	ENSCCRG00000044464	ENSCCRG00000044700
	ENSCCRG00000019500	ENSCCRG00000035264	ENSCCRG00000043187	ENSCCRG00000039795	ENSCCRG00000017486
	ENSCCRG00000033207	ENSCCRG00000029821	ENSCCRG00000022005	ENSCCRG00000003484	ENSCCRG00000015636
	ENSCCRG00000035931	ENSCCRG00000026946	ENSCCRG00000044513	ENSCCRG00000033690	ENSCCRG00000001426
	ENSCCRG00000018545	ENSCCRG00000004679	ENSCCRG00000007272	ENSCCRG00000048890	ENSCCRG00000051030
	ENSCCRG00000018140	ENSCCRG00000049778	ENSCCRG00000012479	ENSCCRG00000048884	ENSCCRG00000021922
	ENSCCRG00000033213	ENSCCRG00000001771	ENSCCRG00000000124	ENSCCRG00000026916	ENSCCRG00000006096
	ENSCCRG00000043213	ENSCCRG00000018814	ENSCCRG00000052324	ENSCCRG00000010950	ENSCCRG00000037909
	ENSCCRG00000036858	ENSCCRG00000028505	ENSCCRG00000008736	ENSCCRG00000028064	ENSCCRG00000046910
	ENSCCRG00000021955	ENSCCRG00000004427	ENSCCRG00000013247	ENSCCRG00000050645	ENSCCRG00000049048
	ENSCCRG00000047166	ENSCCRG00000045531	ENSCCRG00000040743	ENSCCRG00000048723	ENSCCRG00000043262
	ENSCCRG00000045775	ENSCCRG00000001895	ENSCCRG00000000546	ENSCCRG00000012591	ENSCCRG00000011147
	ENSCCRG00000040334	ENSCCRG00000006039	ENSCCRG00000049449	ENSCCRG00000006072	ENSCCRG00000029527
	ENSCCRG00000028230	ENSCCRG00000040388	ENSCCRG00000029645	ENSCCRG00000026977	ENSCCRG00000037214
	ENSCCRG00000051226	ENSCCRG00000044586	ENSCCRG00000016115	ENSCCRG00000002586	ENSCCRG00000031157
	ENSCCRG00000007676	ENSCCRG00000010864	ENSCCRG00000046584	ENSCCRG00000052073	ENSCCRG00000043736
	ENSCCRG00000014475	ENSCCRG00000052403	ENSCCRG00000047166	ENSCCRG00000014343	ENSCCRG00000002797
	ENSCCRG00000037784	ENSCCRG00000049285	ENSCCRG00000021874	ENSCCRG00000044649	ENSCCRG00000036098
	ENSCCRG00000045563	ENSCCRG00000025415	ENSCCRG00000045998	ENSCCRG00000007696	ENSCCRG00000006528
	ENSCCRG00000039659	ENSCCRG00000023442	ENSCCRG00000011816	ENSCCRG00000008432	ENSCCRG00000046391
	ENSCCRG00000050240	ENSCCRG00000047979	ENSCCRG00000038288	ENSCCRG00000029734	ENSCCRG00000029218
	ENSCCRG00000039335	ENSCCRG00000050638	ENSCCRG00000011420	ENSCCRG00000009160	ENSCCRG00000038805
	ENSCCRG00000019012	ENSCCRG00000025848	ENSCCRG00000000511	ENSCCRG00000025415	ENSCCRG00000011020
	ENSCCRG00000033074	ENSCCRG00000023478	ENSCCRG00000016497	ENSCCRG00000022810	ENSCCRG00000008840
	ENSCCRG00000009519	ENSCCRG00000034102	ENSCCRG00000037422	ENSCCRG00000017231	ENSCCRG00000042431
	ENSCCRG00000020309	ENSCCRG00000012199	ENSCCRG00000019698	ENSCCRG00000052100	ENSCCRG00000042454
	ENSCCRG00000049980	ENSCCRG00000035957	ENSCCRG00000012973	ENSCCRG00000051618	ENSCCRG00000052004
	ENSCCRG00000047142	ENSCCRG00000022980	ENSCCRG00000026550	ENSCCRG00000006614	ENSCCRG00000052177
	ENSCCRG00000049618	ENSCCRG00000051186	ENSCCRG00000011207	ENSCCRG00000000563	ENSCCRG00000025312
	ENSCCRG00000043468	ENSCCRG00000040498	ENSCCRG00000020075	ENSCCRG00000006820	ENSCCRG00000026734
	ENSCCRG00000011226	ENSCCRG00000036021	ENSCCRG00000030858	ENSCCRG00000020157	ENSCCRG00000021980
	ENSCCRG00000005528	ENSCCRG00000003485	ENSCCRG00000000566	ENSCCRG00000011821	ENSCCRG00000004036
	ENSCCRG00000002822	ENSCCRG00000032726	ENSCCRG00000046505	ENSCCRG00000034759	ENSCCRG00000008080
	ENSCCRG00000034725	ENSCCRG00000001343	ENSCCRG00000028487	ENSCCRG00000049820	ENSCCRG00000009887
	ENSCCRG00000027390	ENSCCRG00000032633	ENSCCRG00000044912	ENSCCRG00000007867	ENSCCRG00000036150
	ENSCCRG00000037584	ENSCCRG00000050634	ENSCCRG00000015738	ENSCCRG00000033433	ENSCCRG00000017121
	ENSCCRG00000046892	ENSCCRG00000016810	ENSCCRG00000004248	ENSCCRG00000023038	ENSCCRG00000029089
	ENSCCRG00000050095	ENSCCRG00000043776	ENSCCRG00000033643	ENSCCRG00000043968	ENSCCRG00000036518
	ENSCCRG00000048460	ENSCCRG00000000503	ENSCCRG00000024184	ENSCCRG00000008176	ENSCCRG00000035769
	ENSCCRG00000034040	ENSCCRG00000027793	ENSCCRG00000005871	ENSCCRG00000020593	ENSCCRG00000018268
	ENSCCRG00000007955	ENSCCRG00000027516	ENSCCRG00000011522	ENSCCRG00000024555	ENSCCRG00000011376
	ENSCCRG00000046406	ENSCCRG00000011027	ENSCCRG00000030806	ENSCCRG00000014898	ENSCCRG00000026355
	ENSCCRG00000036839	ENSCCRG00000016381	ENSCCRG00000037089	ENSCCRG00000025380	ENSCCRG00000032115
	ENSCCRG00000008398	ENSCCRG00000043327	ENSCCRG00000041982	ENSCCRG00000040643	ENSCCRG00000009650
	ENSCCRG00000029071	ENSCCRG00000032172	ENSCCRG00000023298	ENSCCRG00000011127	ENSCCRG00000009771
	ENSCCRG00000004427	ENSCCRG00000000570	ENSCCRG00000026230	ENSCCRG00000024375	ENSCCRG00000013056
	ENSCCRG00000008136	ENSCCRG00000035754	ENSCCRG00000023856	ENSCCRG00000039826	ENSCCRG00000037463
	ENSCCRG00000020206	ENSCCRG00000007373	ENSCCRG00000006517	ENSCCRG00000006135	ENSCCRG00000041115
	ENSCCRG00000001802	ENSCCRG00000003644	ENSCCRG00000036607	ENSCCRG00000015727	ENSCCRG00000046296
	ENSCCRG00000002280	ENSCCRG00000028332	ENSCCRG00000009315	ENSCCRG00000020687	ENSCCRG00000051010
	ENSCCRG00000041089	ENSCCRG00000040090	ENSCCRG00000004318	ENSCCRG00000041825	ENSCCRG00000009469
	ENSCCRG00000036341	ENSCCRG00000030887	ENSCCRG00000045521	ENSCCRG00000015384	ENSCCRG00000021699
	ENSCCRG00000030897	ENSCCRG00000018531	ENSCCRG00000052731	ENSCCRG00000030802	ENSCCRG00000033771
	ENSCCRG00000044453	ENSCCRG00000003800	ENSCCRG00000049154	ENSCCRG00000033898	ENSCCRG00000027876
	ENSCCRG00000000550	ENSCCRG00000009241	ENSCCRG00000010591	ENSCCRG00000029890	ENSCCRG00000034762
	ENSCCRG00000013375	ENSCCRG00000031645	ENSCCRG00000035045	ENSCCRG00000044889	ENSCCRG00000019003
	ENSCCRG00000040968	ENSCCRG00000011952	ENSCCRG00000040364	ENSCCRG00000050035	ENSCCRG00000027714
	ENSCCRG00000030277	ENSCCRG00000049840	ENSCCRG00000050224	ENSCCRG00000009319	ENSCCRG00000041872
	ENSCCRG00000011976	ENSCCRG00000048907	ENSCCRG00000038661	ENSCCRG00000046181	ENSCCRG00000017343
	ENSCCRG00000018180	ENSCCRG00000012171	ENSCCRG00000023178	ENSCCRG00000038215	ENSCCRG00000017700
	ENSCCRG00000015060	ENSCCRG00000000893	ENSCCRG00000034232	ENSCCRG00000033278	ENSCCRG00000027989
	ENSCCRG00000028918	ENSCCRG00000024905	ENSCCRG00000009938	ENSCCRG00000030834	ENSCCRG00000030229
	ENSCCRG00000005030	ENSCCRG00000033887	ENSCCRG00000022802	ENSCCRG00000046554	ENSCCRG00000042962
	ENSCCRG00000016304	ENSCCRG00000014253	ENSCCRG00000036941	ENSCCRG00000018349	ENSCCRG00000049494
	ENSCCRG00000010465	ENSCCRG00000043423	ENSCCRG00000050249	ENSCCRG00000022957	ENSCCRG00000027174
	ENSCCRG00000026813	ENSCCRG00000034362	ENSCCRG00000003115	ENSCCRG00000047977	ENSCCRG00000019830
	ENSCCRG00000044022	ENSCCRG00000040706	ENSCCRG00000022240	ENSCCRG00000027640	ENSCCRG00000034221
	ENSCCRG00000000832	ENSCCRG00000018961	ENSCCRG00000052227	ENSCCRG00000037156	ENSCCRG00000037256
	ENSCCRG00000004821	ENSCCRG00000010521	ENSCCRG00000011124	ENSCCRG00000039223	ENSCCRG00000049777
	ENSCCRG00000016758	ENSCCRG00000031332	ENSCCRG00000021685	ENSCCRG00000044023	ENSCCRG00000014019
	ENSCCRG00000045646	ENSCCRG00000048038	ENSCCRG00000032793	ENSCCRG00000005495	ENSCCRG00000052442
	ENSCCRG00000049851	ENSCCRG00000048467	ENSCCRG00000009198	ENSCCRG00000046952	ENSCCRG00000037007
	ENSCCRG00000033752	ENSCCRG00000015633	ENSCCRG00000013025	ENSCCRG00000016833	ENSCCRG00000042280
	ENSCCRG00000012804	ENSCCRG00000028292	ENSCCRG00000024824	ENSCCRG00000035007	ENSCCRG00000019126
	ENSCCRG00000033470	ENSCCRG00000022304	ENSCCRG00000031871	ENSCCRG00000046301	ENSCCRG00000023928
	ENSCCRG00000052369	ENSCCRG00000005396	ENSCCRG00000041144	ENSCCRG00000009935	ENSCCRG00000004304
	ENSCCRG00000047778	ENSCCRG00000018777	ENSCCRG00000011608	ENSCCRG00000040513	ENSCCRG00000051330
	ENSCCRG00000016864	ENSCCRG00000022479	ENSCCRG00000002492	ENSCCRG00000027300	ENSCCRG00000037745
	ENSCCRG00000029845	ENSCCRG00000031392	ENSCCRG00000010967	ENSCCRG00000023613	ENSCCRG00000049306
	ENSCCRG00000004404	ENSCCRG00000007824	ENSCCRG00000048293	ENSCCRG00000027045	ENSCCRG00000040006
	ENSCCRG00000034239	ENSCCRG00000022511	ENSCCRG00000016101	ENSCCRG00000006973	ENSCCRG00000030614
	ENSCCRG00000002552	ENSCCRG00000048306	ENSCCRG00000041441	ENSCCRG00000038604	ENSCCRG00000041342
	ENSCCRG00000012401	ENSCCRG00000052656	ENSCCRG00000022125	ENSCCRG00000010529	ENSCCRG00000039128
	ENSCCRG00000038879	ENSCCRG00000016139	ENSCCRG00000015308	ENSCCRG00000012979	ENSCCRG00000035933
	ENSCCRG00000028405	ENSCCRG00000052672	ENSCCRG00000014436	ENSCCRG00000049483	ENSCCRG00000005522
	ENSCCRG00000007310	ENSCCRG00000010026	ENSCCRG00000009245	ENSCCRG00000012211	ENSCCRG00000034890
	ENSCCRG00000049114	ENSCCRG00000040251	ENSCCRG00000003830	ENSCCRG00000045194	ENSCCRG00000025557
	ENSCCRG00000025969	ENSCCRG00000020757	ENSCCRG00000043498	ENSCCRG00000032791	ENSCCRG00000006781
	ENSCCRG00000052360	ENSCCRG00000008730	ENSCCRG00000022642	ENSCCRG00000030114	ENSCCRG00000024308
	ENSCCRG00000005702	ENSCCRG00000051647	ENSCCRG00000033424	ENSCCRG00000030499	ENSCCRG00000043965
	ENSCCRG00000020757	ENSCCRG00000039624	ENSCCRG00000036144	ENSCCRG00000030815	ENSCCRG00000023930
	ENSCCRG00000038419	ENSCCRG00000020087	ENSCCRG00000000394	ENSCCRG00000009301	ENSCCRG00000032816
	ENSCCRG00000009074	ENSCCRG00000014479	ENSCCRG00000013480	ENSCCRG00000050397	ENSCCRG00000029213
	ENSCCRG00000024174	ENSCCRG00000050464	ENSCCRG00000000563	ENSCCRG00000002264	ENSCCRG00000031111
	ENSCCRG00000034678	ENSCCRG00000039760	ENSCCRG00000007932	ENSCCRG00000012665	ENSCCRG00000003287
	ENSCCRG00000004543	ENSCCRG00000031394	ENSCCRG00000026201	ENSCCRG00000028405	ENSCCRG00000035961
	ENSCCRG00000011208	ENSCCRG00000046493	ENSCCRG00000025556	ENSCCRG00000020915	ENSCCRG00000048071
	ENSCCRG00000028570	ENSCCRG00000052283	ENSCCRG00000042689	ENSCCRG00000001573	ENSCCRG00000011151
	ENSCCRG00000003705	ENSCCRG00000032556	ENSCCRG00000025681	ENSCCRG00000051541	ENSCCRG00000013684
	ENSCCRG00000023459	ENSCCRG00000012526	ENSCCRG00000027355	ENSCCRG00000022794	ENSCCRG00000014666
	ENSCCRG00000010265	ENSCCRG00000029869	ENSCCRG00000023812	ENSCCRG00000049835	ENSCCRG00000032287
	ENSCCRG00000010987	ENSCCRG00000050213	ENSCCRG00000027902	ENSCCRG00000043274	ENSCCRG00000031114
	ENSCCRG00000016788	ENSCCRG00000017835	ENSCCRG00000035441	ENSCCRG00000009433	ENSCCRG00000037496
	ENSCCRG00000021991	ENSCCRG00000010849	ENSCCRG00000007696	ENSCCRG00000009185	ENSCCRG00000024122
	ENSCCRG00000008358	ENSCCRG00000007437	ENSCCRG00000009327	ENSCCRG00000017845	ENSCCRG00000003606
	ENSCCRG00000002044	ENSCCRG00000046039	ENSCCRG00000001947	ENSCCRG00000040761	ENSCCRG00000018798
	ENSCCRG00000014352	ENSCCRG00000045293	ENSCCRG00000025722	ENSCCRG00000002594	ENSCCRG00000005564
	ENSCCRG00000001108	ENSCCRG00000005923	ENSCCRG00000022196	ENSCCRG00000013782	ENSCCRG00000033912
	ENSCCRG00000006912	ENSCCRG00000004301	ENSCCRG00000021171	ENSCCRG00000000062	ENSCCRG00000022258
	ENSCCRG00000018811	ENSCCRG00000016961	ENSCCRG00000039668	ENSCCRG00000026236	ENSCCRG00000040065
	ENSCCRG00000028819	ENSCCRG00000035290	ENSCCRG00000016513	ENSCCRG00000011173	ENSCCRG00000029821
	ENSCCRG00000031111	ENSCCRG00000019176	ENSCCRG00000008097	ENSCCRG00000048141	ENSCCRG00000051247
	ENSCCRG00000029403	ENSCCRG00000040181	ENSCCRG00000009511	ENSCCRG00000009776	ENSCCRG00000045940
	ENSCCRG00000002501	ENSCCRG00000000769	ENSCCRG00000009191	ENSCCRG00000049449	ENSCCRG00000052479
	ENSCCRG00000041734	ENSCCRG00000016674	ENSCCRG00000006638	ENSCCRG00000007156	ENSCCRG00000051299
	ENSCCRG00000002517	ENSCCRG00000028200	ENSCCRG00000000819	ENSCCRG00000038596	ENSCCRG00000047985
	ENSCCRG00000050463	ENSCCRG00000002307	ENSCCRG00000047732	ENSCCRG00000038554	ENSCCRG00000043661
	ENSCCRG00000023004	ENSCCRG00000020493	ENSCCRG00000024474	ENSCCRG00000036402	ENSCCRG00000011402
	ENSCCRG00000014381	ENSCCRG00000026674	ENSCCRG00000020342	ENSCCRG00000019383	ENSCCRG00000048747
	ENSCCRG00000050555	ENSCCRG00000005480	ENSCCRG00000049381	ENSCCRG00000033236	ENSCCRG00000028525
	ENSCCRG00000010891	ENSCCRG00000037059	ENSCCRG00000014236	ENSCCRG00000028586	ENSCCRG00000034696
	ENSCCRG00000001733	ENSCCRG00000001330	ENSCCRG00000050036	ENSCCRG00000034762	ENSCCRG00000023155
	ENSCCRG00000016810	ENSCCRG00000007904	ENSCCRG00000025965	ENSCCRG00000004429	ENSCCRG00000020670
	ENSCCRG00000025556	ENSCCRG00000014849	ENSCCRG00000041804	ENSCCRG00000013875	ENSCCRG00000027650
	ENSCCRG00000032314	ENSCCRG00000033219	ENSCCRG00000045617	ENSCCRG00000047204	ENSCCRG00000047676
	ENSCCRG00000033373	ENSCCRG00000036858	ENSCCRG00000009772	ENSCCRG00000032330	ENSCCRG00000007566
	ENSCCRG00000051535	ENSCCRG00000015100	ENSCCRG00000021725	ENSCCRG00000013951	ENSCCRG00000022613
	ENSCCRG00000035048	ENSCCRG00000042143	ENSCCRG00000015222	ENSCCRG00000016674	ENSCCRG00000038273
	ENSCCRG00000051735	ENSCCRG00000025011	ENSCCRG00000028323	ENSCCRG00000016645	ENSCCRG00000051392
	ENSCCRG00000028701	ENSCCRG00000003184	ENSCCRG00000000361	ENSCCRG00000044425	ENSCCRG00000048209
	ENSCCRG00000002261	ENSCCRG00000009160	ENSCCRG00000042258	ENSCCRG00000029951	ENSCCRG00000039276
	ENSCCRG00000021037	ENSCCRG00000045045	ENSCCRG00000028496	ENSCCRG00000022947	ENSCCRG00000018706
	ENSCCRG00000006850	ENSCCRG00000027801	ENSCCRG00000028620	ENSCCRG00000052169	ENSCCRG00000012098
	ENSCCRG00000028658	ENSCCRG00000026913	ENSCCRG00000035721	ENSCCRG00000010849	ENSCCRG00000003468
	ENSCCRG00000026865	ENSCCRG00000040273	ENSCCRG00000011263	ENSCCRG00000021887	ENSCCRG00000002003
	ENSCCRG00000008553	ENSCCRG00000020321	ENSCCRG00000013469	ENSCCRG00000018407	ENSCCRG00000021171
	ENSCCRG00000010453	ENSCCRG00000037599	ENSCCRG00000043196	ENSCCRG00000017868	ENSCCRG00000003625
	ENSCCRG00000007191	ENSCCRG00000007580	ENSCCRG00000029272	ENSCCRG00000013256	ENSCCRG00000009824
	ENSCCRG00000013848	ENSCCRG00000024340	ENSCCRG00000045370	ENSCCRG00000016854	ENSCCRG00000034686
	ENSCCRG00000024345	ENSCCRG00000022226	ENSCCRG00000022384	ENSCCRG00000021099	ENSCCRG00000037125
	ENSCCRG00000035914	ENSCCRG00000026467	ENSCCRG00000031646	ENSCCRG00000025419	ENSCCRG00000041395
	ENSCCRG00000023526	ENSCCRG00000013998	ENSCCRG00000051498	ENSCCRG00000029759	ENSCCRG00000010364
	ENSCCRG00000048505	ENSCCRG00000021960	ENSCCRG00000012815	ENSCCRG00000014772	ENSCCRG00000012029
	ENSCCRG00000036842	ENSCCRG00000041407	ENSCCRG00000017195	ENSCCRG00000004390	ENSCCRG00000014761
	ENSCCRG00000049951	ENSCCRG00000008240	ENSCCRG00000001557	ENSCCRG00000039531	ENSCCRG00000010469
	ENSCCRG00000040345	ENSCCRG00000036845	ENSCCRG00000004062	ENSCCRG00000027631	ENSCCRG00000002336
	ENSCCRG00000000922	ENSCCRG00000051120	ENSCCRG00000035811	ENSCCRG00000021206	ENSCCRG00000007525
	ENSCCRG00000018475	ENSCCRG00000003392	ENSCCRG00000047483	ENSCCRG00000017949	ENSCCRG00000017238
	ENSCCRG00000021307	ENSCCRG00000013174	ENSCCRG00000007287	ENSCCRG00000028174	ENSCCRG00000018285
	ENSCCRG00000040743	ENSCCRG00000052540	ENSCCRG00000030341	ENSCCRG00000014438	ENSCCRG00000016731
	ENSCCRG00000024447	ENSCCRG00000042470	ENSCCRG00000002473	ENSCCRG00000051295	ENSCCRG00000000511
	ENSCCRG00000006837	ENSCCRG00000028064	ENSCCRG00000002176	ENSCCRG00000002672	ENSCCRG00000006183
	ENSCCRG00000050797	ENSCCRG00000010987	ENSCCRG00000035546	ENSCCRG00000020564	ENSCCRG00000013041
	ENSCCRG00000015369	ENSCCRG00000029759	ENSCCRG00000017137	ENSCCRG00000024980	ENSCCRG00000012967
	ENSCCRG00000006582	ENSCCRG00000047755	ENSCCRG00000036842	ENSCCRG00000015308	ENSCCRG00000033797
	ENSCCRG00000018703	ENSCCRG00000019898	ENSCCRG00000044155	ENSCCRG00000002261	ENSCCRG00000002547
	ENSCCRG00000042994	ENSCCRG00000051149	ENSCCRG00000021985	ENSCCRG00000007510	ENSCCRG00000010725
	ENSCCRG00000011639	ENSCCRG00000024901	ENSCCRG00000015020	ENSCCRG00000007024	ENSCCRG00000031181
	ENSCCRG00000028650	ENSCCRG00000018303	ENSCCRG00000007586	ENSCCRG00000022347	ENSCCRG00000019504
	ENSCCRG00000037733	ENSCCRG00000006234	ENSCCRG00000035170	ENSCCRG00000048096	ENSCCRG00000049686
	ENSCCRG00000036278	ENSCCRG00000019038	ENSCCRG00000044527	ENSCCRG00000000566	ENSCCRG00000004820
	ENSCCRG00000015404	ENSCCRG00000031710	ENSCCRG00000030941	ENSCCRG00000012937	ENSCCRG00000033391
	ENSCCRG00000050849	ENSCCRG00000025965	ENSCCRG00000052190	ENSCCRG00000049155	ENSCCRG00000014831
	ENSCCRG00000036623	ENSCCRG00000003697	ENSCCRG00000049530	ENSCCRG00000048611	ENSCCRG00000006712
	ENSCCRG00000051779	ENSCCRG00000008658	ENSCCRG00000012185	ENSCCRG00000010841	ENSCCRG00000007479
[truncated: 4,234 more rows]
