# Supplementary material for: Transcriptomic Response and Molecular Adaptation Mechanisms of Common Carp (Cyprinus carpio) Intestine Under Dual Stress of High Temperature and Zinc
Source: Animals (Basel). 2026 Apr 27;16(9):1334. doi: 10.3390/ani16091334 (PMC13162933; doi:10.3390/ani16091334)
Supplement: Supplementary file 1 [file animals-16-01334-s001.zip › Table S4.xlsx]

## Sheet: significant_GO_terms
go_id	category	term	up	down	deg	total	pvalue	adjustpvalue	up_gene	down_gene	generatio	bgratio	richfactor	comparison	main_category
GO:0005840	Cellular Component	ribosome	98	1	99	231	1.55e-45	5.88e-42	ENSCCRG00000002904(rpl3);ENSCCRG00000020146(rps18);ENSCCRG00000043793(zgc:114188);ENSCCRG00000049284(rpl36);ENSCCRG00000001807(rpl31);ENSCCRG00000035769(rpl35a);ENSCCRG00000013711(rpl6);ENSCCRG00000051304(rpl9);ENSCCRG00000006220(rps26l);ENSCCRG00000008513(rpl18a);ENSCCRG00000039239(RPL27A);ENSCCRG00000001019(RPS17);ENSCCRG00000012297(rps6);ENSCCRG00000036623(RPS11);ENSCCRG00000033586(rpl28);ENSC…	ENSCCRG00000042788(mrpl13)	99/2744	231/32686	0.428571	C vs H+Zn	ribosome
GO:0003735	Molecular Function	structural constituent of ribosome	97	2	99	233	3.98e-45	7.54e-42	ENSCCRG00000002904(rpl3);ENSCCRG00000020146(rps18);ENSCCRG00000043793(zgc:114188);ENSCCRG00000049284(rpl36);ENSCCRG00000001807(rpl31);ENSCCRG00000035769(rpl35a);ENSCCRG00000013711(rpl6);ENSCCRG00000051304(rpl9);ENSCCRG00000006220(rps26l);ENSCCRG00000008513(rpl18a);ENSCCRG00000039239(RPL27A);ENSCCRG00000001019(RPS17);ENSCCRG00000012297(rps6);ENSCCRG00000036623(RPS11);ENSCCRG00000033586(rpl28);ENSC…	ENSCCRG00000034023(mrps34);ENSCCRG00000042788(mrpl13)	99/2744	233/32686	0.424893	C vs H+Zn	structural constituent of
GO:0043604	Biological Process	amide biosynthetic process	109	22	131	407	3.04e-43	3.84e-40	ENSCCRG00000002904(rpl3);ENSCCRG00000020146(rps18);ENSCCRG00000043793(zgc:114188);ENSCCRG00000049284(rpl36);ENSCCRG00000001807(rpl31);ENSCCRG00000035769(rpl35a);ENSCCRG00000023298(eef1b2);ENSCCRG00000013711(rpl6);ENSCCRG00000051304(rpl9);ENSCCRG00000006220(rps26l);ENSCCRG00000008513(rpl18a);ENSCCRG00000039239(RPL27A);ENSCCRG00000001019(RPS17);ENSCCRG00000012297(rps6);ENSCCRG00000036623(RPS11);ENS…	ENSCCRG00000008583(gss);ENSCCRG00000050940(etf1a);ENSCCRG00000002563(dcps);ENSCCRG00000005245(mcm3);ENSCCRG00000033752(tars1);ENSCCRG00000024983(tars1);ENSCCRG00000049401(eif4e1b);ENSCCRG00000000281(EIF2S2);ENSCCRG00000033904(aclyb);ENSCCRG00000027027(farsb);ENSCCRG00000013053(sars1);ENSCCRG00000002548(-);ENSCCRG00000050652(eif4eb);ENSCCRG00000001339(dcps);ENSCCRG00000023416(gclm);ENSCCRG00000016…	131/2744	407/32686	0.321867	C vs H+Zn	amide biosynthetic process
GO:0043043	Biological Process	peptide biosynthetic process	109	21	130	405	8.95e-43	8.47e-40	ENSCCRG00000002904(rpl3);ENSCCRG00000020146(rps18);ENSCCRG00000043793(zgc:114188);ENSCCRG00000049284(rpl36);ENSCCRG00000001807(rpl31);ENSCCRG00000035769(rpl35a);ENSCCRG00000023298(eef1b2);ENSCCRG00000013711(rpl6);ENSCCRG00000051304(rpl9);ENSCCRG00000006220(rps26l);ENSCCRG00000008513(rpl18a);ENSCCRG00000039239(RPL27A);ENSCCRG00000001019(RPS17);ENSCCRG00000012297(rps6);ENSCCRG00000036623(RPS11);ENS…	ENSCCRG00000008583(gss);ENSCCRG00000050940(etf1a);ENSCCRG00000002563(dcps);ENSCCRG00000005245(mcm3);ENSCCRG00000033752(tars1);ENSCCRG00000024983(tars1);ENSCCRG00000049401(eif4e1b);ENSCCRG00000000281(EIF2S2);ENSCCRG00000027027(farsb);ENSCCRG00000013053(sars1);ENSCCRG00000002548(-);ENSCCRG00000050652(eif4eb);ENSCCRG00000001339(dcps);ENSCCRG00000023416(gclm);ENSCCRG00000016547(yars1);ENSCCRG00000040…	130/2744	405/32686	0.320988	C vs H+Zn	peptide biosynthetic process
GO:0006412	Biological Process	translation	109	17	126	399	1.19e-40	9.03e-38	ENSCCRG00000002904(rpl3);ENSCCRG00000020146(rps18);ENSCCRG00000043793(zgc:114188);ENSCCRG00000049284(rpl36);ENSCCRG00000001807(rpl31);ENSCCRG00000035769(rpl35a);ENSCCRG00000023298(eef1b2);ENSCCRG00000013711(rpl6);ENSCCRG00000051304(rpl9);ENSCCRG00000006220(rps26l);ENSCCRG00000008513(rpl18a);ENSCCRG00000039239(RPL27A);ENSCCRG00000001019(RPS17);ENSCCRG00000012297(rps6);ENSCCRG00000036623(RPS11);ENS…	ENSCCRG00000050940(etf1a);ENSCCRG00000002563(dcps);ENSCCRG00000033752(tars1);ENSCCRG00000024983(tars1);ENSCCRG00000049401(eif4e1b);ENSCCRG00000000281(EIF2S2);ENSCCRG00000027027(farsb);ENSCCRG00000013053(sars1);ENSCCRG00000002548(-);ENSCCRG00000050652(eif4eb);ENSCCRG00000001339(dcps);ENSCCRG00000016547(yars1);ENSCCRG00000040615(LARS1);ENSCCRG00000013206(-);ENSCCRG00000042788(mrpl13);ENSCCRG0000001…	126/2744	399/32686	0.315789	C vs H+Zn	translation
GO:0006518	Biological Process	peptide metabolic process	112	21	133	442	2.79e-40	1.76e-37	ENSCCRG00000002904(rpl3);ENSCCRG00000020146(rps18);ENSCCRG00000043793(zgc:114188);ENSCCRG00000049284(rpl36);ENSCCRG00000001807(rpl31);ENSCCRG00000035769(rpl35a);ENSCCRG00000023298(eef1b2);ENSCCRG00000013711(rpl6);ENSCCRG00000051304(rpl9);ENSCCRG00000006220(rps26l);ENSCCRG00000008513(rpl18a);ENSCCRG00000039239(RPL27A);ENSCCRG00000001019(RPS17);ENSCCRG00000012297(rps6);ENSCCRG00000036623(RPS11);ENS…	ENSCCRG00000008583(gss);ENSCCRG00000050940(etf1a);ENSCCRG00000002563(dcps);ENSCCRG00000005245(mcm3);ENSCCRG00000033752(tars1);ENSCCRG00000024983(tars1);ENSCCRG00000049401(eif4e1b);ENSCCRG00000000281(EIF2S2);ENSCCRG00000027027(farsb);ENSCCRG00000013053(sars1);ENSCCRG00000002548(-);ENSCCRG00000050652(eif4eb);ENSCCRG00000001339(dcps);ENSCCRG00000023416(gclm);ENSCCRG00000016547(yars1);ENSCCRG00000040…	133/2744	442/32686	0.300905	C vs H+Zn	peptide metabolic process
GO:0043603	Biological Process	cellular amide metabolic process	116	24	140	484	3.43e-40	1.86e-37	ENSCCRG00000002904(rpl3);ENSCCRG00000020146(rps18);ENSCCRG00000043793(zgc:114188);ENSCCRG00000049284(rpl36);ENSCCRG00000001807(rpl31);ENSCCRG00000035769(rpl35a);ENSCCRG00000023298(eef1b2);ENSCCRG00000013711(rpl6);ENSCCRG00000051304(rpl9);ENSCCRG00000006220(rps26l);ENSCCRG00000008513(rpl18a);ENSCCRG00000039239(RPL27A);ENSCCRG00000001019(RPS17);ENSCCRG00000012297(rps6);ENSCCRG00000036623(RPS11);ENS…	ENSCCRG00000008583(gss);ENSCCRG00000050940(etf1a);ENSCCRG00000002563(dcps);ENSCCRG00000005245(mcm3);ENSCCRG00000033752(tars1);ENSCCRG00000024983(tars1);ENSCCRG00000049401(eif4e1b);ENSCCRG00000000281(EIF2S2);ENSCCRG00000033904(aclyb);ENSCCRG00000027027(farsb);ENSCCRG00000013053(sars1);ENSCCRG00000001947(enpp7.1);ENSCCRG00000002548(-);ENSCCRG00000006433(acer3);ENSCCRG00000050652(eif4eb);ENSCCRG0000…	140/2744	484/32686	0.289256	C vs H+Zn	cellular amide metabolic
GO:0005198	Molecular Function	structural molecule activity	117	24	141	580	1.79e-31	8.48e-29	ENSCCRG00000002904(rpl3);ENSCCRG00000020146(rps18);ENSCCRG00000043793(zgc:114188);ENSCCRG00000049284(rpl36);ENSCCRG00000001807(rpl31);ENSCCRG00000035769(rpl35a);ENSCCRG00000013711(rpl6);ENSCCRG00000051304(rpl9);ENSCCRG00000006220(rps26l);ENSCCRG00000008513(rpl18a);ENSCCRG00000039239(RPL27A);ENSCCRG00000001019(RPS17);ENSCCRG00000012297(rps6);ENSCCRG00000036623(RPS11);ENSCCRG00000033586(rpl28);ENSC…	ENSCCRG00000030481(-);ENSCCRG00000001464(-);ENSCCRG00000029840(copa);ENSCCRG00000042925(-);ENSCCRG00000017908(-);ENSCCRG00000014436(-);ENSCCRG00000014430(-);ENSCCRG00000001156(krt1-c5);ENSCCRG00000012321(copb1);ENSCCRG00000031283(-);ENSCCRG00000020327(copa);ENSCCRG00000051615(tubb2b);ENSCCRG00000045130(cltcb);ENSCCRG00000033219(cope);ENSCCRG00000029759(copa);ENSCCRG00000034023(mrps34);ENSCCRG0000…	141/2744	580/32686	0.243103	C vs H+Zn	structural molecule activity
GO:0034645	Biological Process	cellular macromolecule biosynthetic process	124	18	142	686	3.56e-24	1.49e-21	ENSCCRG00000002904(rpl3);ENSCCRG00000020146(rps18);ENSCCRG00000043793(zgc:114188);ENSCCRG00000049284(rpl36);ENSCCRG00000001807(rpl31);ENSCCRG00000035769(rpl35a);ENSCCRG00000023298(eef1b2);ENSCCRG00000013711(rpl6);ENSCCRG00000051304(rpl9);ENSCCRG00000006220(rps26l);ENSCCRG00000008513(rpl18a);ENSCCRG00000039239(RPL27A);ENSCCRG00000001019(RPS17);ENSCCRG00000012297(rps6);ENSCCRG00000036623(RPS11);ENS…	ENSCCRG00000050940(etf1a);ENSCCRG00000002563(dcps);ENSCCRG00000033752(tars1);ENSCCRG00000024983(tars1);ENSCCRG00000049401(eif4e1b);ENSCCRG00000000281(EIF2S2);ENSCCRG00000027027(farsb);ENSCCRG00000013053(sars1);ENSCCRG00000002548(-);ENSCCRG00000050652(eif4eb);ENSCCRG00000001339(dcps);ENSCCRG00000016547(yars1);ENSCCRG00000040615(LARS1);ENSCCRG00000013206(-);ENSCCRG00000004859(alg6);ENSCCRG000000427…	142/2744	686/32686	0.206997	C vs H+Zn	cellular macromolecule biosynthetic
GO:1901566	Biological Process	organonitrogen compound biosynthetic process	137	35	172	942	1.09e-22	4.11e-20	ENSCCRG00000002904(rpl3);ENSCCRG00000020146(rps18);ENSCCRG00000043793(zgc:114188);ENSCCRG00000049284(rpl36);ENSCCRG00000001807(rpl31);ENSCCRG00000035769(rpl35a);ENSCCRG00000023298(eef1b2);ENSCCRG00000013711(rpl6);ENSCCRG00000051304(rpl9);ENSCCRG00000006220(rps26l);ENSCCRG00000008513(rpl18a);ENSCCRG00000039239(RPL27A);ENSCCRG00000001019(RPS17);ENSCCRG00000012297(rps6);ENSCCRG00000036623(RPS11);ENS…	ENSCCRG00000051157(psph);ENSCCRG00000032756(ckba);ENSCCRG00000008583(gss);ENSCCRG00000050940(etf1a);ENSCCRG00000033512(nampta);ENSCCRG00000003525(dhfr);ENSCCRG00000002563(dcps);ENSCCRG00000018269(gucy1a1);ENSCCRG00000005245(mcm3);ENSCCRG00000033752(tars1);ENSCCRG00000010105(dut);ENSCCRG00000024983(tars1);ENSCCRG00000049401(eif4e1b);ENSCCRG00000000281(EIF2S2);ENSCCRG00000033904(aclyb);ENSCCRG00000…	172/2744	942/32686	0.18259	C vs H+Zn	organonitrogen compound biosynthetic
GO:0043228	Cellular Component	non-membrane-bounded organelle	129	90	219	1365	3.53e-21	1.11e-18	ENSCCRG00000002904(rpl3);ENSCCRG00000020146(rps18);ENSCCRG00000043793(zgc:114188);ENSCCRG00000049284(rpl36);ENSCCRG00000001807(rpl31);ENSCCRG00000035769(rpl35a);ENSCCRG00000012084(rad21b);ENSCCRG00000013711(rpl6);ENSCCRG00000051304(rpl9);ENSCCRG00000006220(rps26l);ENSCCRG00000008513(rpl18a);ENSCCRG00000039239(RPL27A);ENSCCRG00000001019(RPS17);ENSCCRG00000012297(rps6);ENSCCRG00000036623(RPS11);ENS…	ENSCCRG00000051707(lss);ENSCCRG00000030481(-);ENSCCRG00000027717(tpx2);ENSCCRG00000003384(si:ch211-59d17.3);ENSCCRG00000027439(macroh2a2);ENSCCRG00000011334(myo1f);ENSCCRG00000016857(orc4);ENSCCRG00000001464(-);ENSCCRG00000006817(prc1a);ENSCCRG00000021335(ncapg);ENSCCRG00000013430(tubgcp3);ENSCCRG00000029355(h2az2b);ENSCCRG00000024373(ezrb);ENSCCRG00000017908(-);ENSCCRG00000008296(plk4);ENSCCRG00…	219/2744	1365/32686	0.16044	C vs H+Zn	non-membrane-bounded organelle
GO:0043232	Cellular Component	intracellular non-membrane-bounded organelle	129	90	219	1365	3.53e-21	1.11e-18	ENSCCRG00000002904(rpl3);ENSCCRG00000020146(rps18);ENSCCRG00000043793(zgc:114188);ENSCCRG00000049284(rpl36);ENSCCRG00000001807(rpl31);ENSCCRG00000035769(rpl35a);ENSCCRG00000012084(rad21b);ENSCCRG00000013711(rpl6);ENSCCRG00000051304(rpl9);ENSCCRG00000006220(rps26l);ENSCCRG00000008513(rpl18a);ENSCCRG00000039239(RPL27A);ENSCCRG00000001019(RPS17);ENSCCRG00000012297(rps6);ENSCCRG00000036623(RPS11);ENS…	ENSCCRG00000051707(lss);ENSCCRG00000030481(-);ENSCCRG00000027717(tpx2);ENSCCRG00000003384(si:ch211-59d17.3);ENSCCRG00000027439(macroh2a2);ENSCCRG00000011334(myo1f);ENSCCRG00000016857(orc4);ENSCCRG00000001464(-);ENSCCRG00000006817(prc1a);ENSCCRG00000021335(ncapg);ENSCCRG00000013430(tubgcp3);ENSCCRG00000029355(h2az2b);ENSCCRG00000024373(ezrb);ENSCCRG00000017908(-);ENSCCRG00000008296(plk4);ENSCCRG00…	219/2744	1365/32686	0.16044	C vs H+Zn	intracellular non-membrane-bounded organelle
GO:0044260	Biological Process	cellular macromolecule metabolic process	145	112	257	1718	1.87e-20	5.43e-18	ENSCCRG00000002904(rpl3);ENSCCRG00000032802(phka1b);ENSCCRG00000020146(rps18);ENSCCRG00000043793(zgc:114188);ENSCCRG00000049284(rpl36);ENSCCRG00000001807(rpl31);ENSCCRG00000035769(rpl35a);ENSCCRG00000023298(eef1b2);ENSCCRG00000013711(rpl6);ENSCCRG00000051304(rpl9);ENSCCRG00000006220(rps26l);ENSCCRG00000008513(rpl18a);ENSCCRG00000039239(RPL27A);ENSCCRG00000001019(RPS17);ENSCCRG00000012297(rps6);EN…	ENSCCRG00000031404(pelo);ENSCCRG00000000832(mcm5);ENSCCRG00000046122(top2a);ENSCCRG00000022590(lygl2);ENSCCRG00000022924(mcm4);ENSCCRG00000009751(psmb3);ENSCCRG00000016857(orc4);ENSCCRG00000018798(rpa1);ENSCCRG00000033488(dmap1);ENSCCRG00000029633(fancf);ENSCCRG00000016480(pcna);ENSCCRG00000000733(lig1);ENSCCRG00000000248(usp5);ENSCCRG00000026201(mcm2);ENSCCRG00000029355(h2az2b);ENSCCRG0000005094…	257/2744	1718/32686	0.149593	C vs H+Zn	cellular macromolecule metabolic
GO:0043229	Cellular Component	intracellular organelle	292	228	520	4306	3.19e-19	8.63e-17	ENSCCRG00000002904(rpl3);ENSCCRG00000018267(ucp1);ENSCCRG00000001005(ca5a);ENSCCRG00000020409(txnl4a);ENSCCRG00000020146(rps18);ENSCCRG00000043793(zgc:114188);ENSCCRG00000049284(rpl36);ENSCCRG00000043089(p4ha1b);ENSCCRG00000001807(rpl31);ENSCCRG00000035769(rpl35a);ENSCCRG00000029501(scarb2c);ENSCCRG00000012084(rad21b);ENSCCRG00000013711(rpl6);ENSCCRG00000051304(rpl9);ENSCCRG00000004053(cbx7b);ENS…	ENSCCRG00000031146(hmgcra);ENSCCRG00000000832(mcm5);ENSCCRG00000004214(kpna2);ENSCCRG00000051707(lss);ENSCCRG00000030481(-);ENSCCRG00000039124(hmgb3b);ENSCCRG00000010672(kpna2);ENSCCRG00000027717(tpx2);ENSCCRG00000046427(-);ENSCCRG00000003384(si:ch211-59d17.3);ENSCCRG00000011324(ccnb1);ENSCCRG00000027439(macroh2a2);ENSCCRG00000011334(myo1f);ENSCCRG00000016857(orc4);ENSCCRG00000022738(sec23a);ENSC…	520/2744	4306/32686	0.120762	C vs H+Zn	intracellular organelle
GO:0005622	Cellular Component	intracellular anatomical structure	307	270	577	4927	1.57e-18	3.96e-16	ENSCCRG00000002904(rpl3);ENSCCRG00000018267(ucp1);ENSCCRG00000001005(ca5a);ENSCCRG00000020409(txnl4a);ENSCCRG00000025556(ddit4);ENSCCRG00000020146(rps18);ENSCCRG00000045061(-);ENSCCRG00000043793(zgc:114188);ENSCCRG00000049284(rpl36);ENSCCRG00000043089(p4ha1b);ENSCCRG00000001807(rpl31);ENSCCRG00000035769(rpl35a);ENSCCRG00000023298(eef1b2);ENSCCRG00000029501(scarb2c);ENSCCRG00000012084(rad21b);ENSC…	ENSCCRG00000031146(hmgcra);ENSCCRG00000000832(mcm5);ENSCCRG00000004214(kpna2);ENSCCRG00000051707(lss);ENSCCRG00000030481(-);ENSCCRG00000039124(hmgb3b);ENSCCRG00000010672(kpna2);ENSCCRG00000027717(tpx2);ENSCCRG00000046427(-);ENSCCRG00000003384(si:ch211-59d17.3);ENSCCRG00000011324(ccnb1);ENSCCRG00000027439(macroh2a2);ENSCCRG00000009751(psmb3);ENSCCRG00000002111(mvk);ENSCCRG00000011334(myo1f);ENSCCR…	577/2744	4927/32686	0.11711	C vs H+Zn	intracellular anatomical structure
GO:0043226	Cellular Component	organelle	292	229	521	4359	2.37e-18	5.59e-16	ENSCCRG00000002904(rpl3);ENSCCRG00000018267(ucp1);ENSCCRG00000001005(ca5a);ENSCCRG00000020409(txnl4a);ENSCCRG00000020146(rps18);ENSCCRG00000043793(zgc:114188);ENSCCRG00000049284(rpl36);ENSCCRG00000043089(p4ha1b);ENSCCRG00000001807(rpl31);ENSCCRG00000035769(rpl35a);ENSCCRG00000029501(scarb2c);ENSCCRG00000012084(rad21b);ENSCCRG00000013711(rpl6);ENSCCRG00000051304(rpl9);ENSCCRG00000004053(cbx7b);ENS…	ENSCCRG00000031146(hmgcra);ENSCCRG00000000832(mcm5);ENSCCRG00000004214(kpna2);ENSCCRG00000051707(lss);ENSCCRG00000030481(-);ENSCCRG00000039124(hmgb3b);ENSCCRG00000010672(kpna2);ENSCCRG00000027717(tpx2);ENSCCRG00000046427(-);ENSCCRG00000003384(si:ch211-59d17.3);ENSCCRG00000011324(ccnb1);ENSCCRG00000027439(macroh2a2);ENSCCRG00000011334(myo1f);ENSCCRG00000016857(orc4);ENSCCRG00000022738(sec23a);ENSC…	521/2744	4359/32686	0.119523	C vs H+Zn	organelle
GO:0008152	Biological Process	metabolic process	534	461	995	9533	3.02e-17	6.72e-15	ENSCCRG00000002904(rpl3);ENSCCRG00000022456(-);ENSCCRG00000041945(fkbp4);ENSCCRG00000032802(phka1b);ENSCCRG00000049109(ulk1a);ENSCCRG00000020409(txnl4a);ENSCCRG00000020146(rps18);ENSCCRG00000021263(creb3l3a);ENSCCRG00000012046(-);ENSCCRG00000043793(zgc:114188);ENSCCRG00000021037(pfkfb4b);ENSCCRG00000049284(rpl36);ENSCCRG00000001807(rpl31);ENSCCRG00000035769(rpl35a);ENSCCRG00000040874(ctsl.1);ENSC…	ENSCCRG00000035391(ebp);ENSCCRG00000015485(idi1);ENSCCRG00000004923(HSD17B7);ENSCCRG00000040771(nsdhl);ENSCCRG00000049145(sqlea);ENSCCRG00000049931(hmgcs1);ENSCCRG00000049449(sqlea);ENSCCRG00000025167(tm7sf2);ENSCCRG00000031146(hmgcra);ENSCCRG00000050384(RRM2);ENSCCRG00000050160(csad);ENSCCRG00000038080(TGM1);ENSCCRG00000031404(pelo);ENSCCRG00000000206(bub1);ENSCCRG00000023449(-);ENSCCRG000000223…	995/2744	9533/32686	0.104374	C vs H+Zn	metabolic process
GO:0007049	Biological Process	cell cycle	20	62	82	377	8.55e-16	1.8e-13	ENSCCRG00000051426(rgcc);ENSCCRG00000012084(rad21b);ENSCCRG00000014352(rps7);ENSCCRG00000036142(snx18a);ENSCCRG00000008136(rpl36a);ENSCCRG00000044532(ccng1);ENSCCRG00000001346(rps8a);ENSCCRG00000043156(gadd45ba);ENSCCRG00000008760(snx9a);ENSCCRG00000047780(gadd45ba);ENSCCRG00000004063(-);ENSCCRG00000031657(snx18b);ENSCCRG00000040251(cdkn1a);ENSCCRG00000032556(cdkn1a);ENSCCRG00000011543(rbl1);ENSC…	ENSCCRG00000000206(bub1);ENSCCRG00000008042(tacc3);ENSCCRG00000027717(tpx2);ENSCCRG00000046427(-);ENSCCRG00000002314(plk1);ENSCCRG00000040967(-);ENSCCRG00000013552(pclaf);ENSCCRG00000006817(prc1a);ENSCCRG00000041506(pbk);ENSCCRG00000004094(tacc3);ENSCCRG00000021335(ncapg);ENSCCRG00000051617(-);ENSCCRG00000018583(-);ENSCCRG00000008296(plk4);ENSCCRG00000018046(si:dkey-25o16.4);ENSCCRG00000015859(ki…	82/2744	377/32686	0.217507	C vs H+Zn	cell cycle
GO:0071704	Biological Process	organic substance metabolic process	510	442	952	9207	3.84e-15	7.65e-13	ENSCCRG00000002904(rpl3);ENSCCRG00000022456(-);ENSCCRG00000041945(fkbp4);ENSCCRG00000032802(phka1b);ENSCCRG00000049109(ulk1a);ENSCCRG00000020409(txnl4a);ENSCCRG00000020146(rps18);ENSCCRG00000021263(creb3l3a);ENSCCRG00000012046(-);ENSCCRG00000043793(zgc:114188);ENSCCRG00000021037(pfkfb4b);ENSCCRG00000049284(rpl36);ENSCCRG00000001807(rpl31);ENSCCRG00000035769(rpl35a);ENSCCRG00000040874(ctsl.1);ENSC…	ENSCCRG00000035391(ebp);ENSCCRG00000015485(idi1);ENSCCRG00000004923(HSD17B7);ENSCCRG00000040771(nsdhl);ENSCCRG00000049145(sqlea);ENSCCRG00000049931(hmgcs1);ENSCCRG00000049449(sqlea);ENSCCRG00000025167(tm7sf2);ENSCCRG00000031146(hmgcra);ENSCCRG00000050384(RRM2);ENSCCRG00000050160(csad);ENSCCRG00000038080(TGM1);ENSCCRG00000031404(pelo);ENSCCRG00000000206(bub1);ENSCCRG00000023449(-);ENSCCRG000000223…	952/2744	9207/32686	0.1034	C vs H+Zn	organic substance metabolic
GO:0000502	Cellular Component	proteasome complex	0	29	29	66	1.11e-14	2.09e-12	-	ENSCCRG00000009751(psmb3);ENSCCRG00000037915(psmd8);ENSCCRG00000035208(psmd1);ENSCCRG00000036716(psma3);ENSCCRG00000019933(psmb10);ENSCCRG00000050882(psmb10);ENSCCRG00000049361(psma3);ENSCCRG00000008130(psma5);ENSCCRG00000029445(psma4);ENSCCRG00000046505(psmb7);ENSCCRG00000039340(psma1);ENSCCRG00000021029(psme1);ENSCCRG00000029799(psme1);ENSCCRG00000015332(psmd7);ENSCCRG00000014783(psmb5);ENSCCRG…	29/2744	66/32686	0.439394	C vs H+Zn	proteasome complex
GO:0003824	Molecular Function	catalytic activity	431	426	857	8248	7.99e-14	1.44e-11	ENSCCRG00000043501(p4ha2);ENSCCRG00000026013(dgat2);ENSCCRG00000041945(fkbp4);ENSCCRG00000032802(phka1b);ENSCCRG00000045623(-);ENSCCRG00000049109(ulk1a);ENSCCRG00000001005(ca5a);ENSCCRG00000035228(eef2b);ENSCCRG00000012046(-);ENSCCRG00000021037(pfkfb4b);ENSCCRG00000007268(-);ENSCCRG00000015794(cyp2ad3);ENSCCRG00000013748(bco1l);ENSCCRG00000043089(p4ha1b);ENSCCRG00000040874(ctsl.1);ENSCCRG00000043…	ENSCCRG00000003468(-);ENSCCRG00000035391(ebp);ENSCCRG00000015485(idi1);ENSCCRG00000004923(HSD17B7);ENSCCRG00000040771(nsdhl);ENSCCRG00000018198(zgc:77439);ENSCCRG00000028150(cyp51);ENSCCRG00000049145(sqlea);ENSCCRG00000049931(hmgcs1);ENSCCRG00000049449(sqlea);ENSCCRG00000025167(tm7sf2);ENSCCRG00000031146(hmgcra);ENSCCRG00000030553(cyp2x9);ENSCCRG00000050384(RRM2);ENSCCRG00000050160(csad);ENSCCRG0…	857/2744	8248/32686	0.103904	C vs H+Zn	catalytic activity
GO:1905369	Cellular Component	endopeptidase complex	0	29	29	75	5.95e-13	1.02e-10	-	ENSCCRG00000009751(psmb3);ENSCCRG00000037915(psmd8);ENSCCRG00000035208(psmd1);ENSCCRG00000036716(psma3);ENSCCRG00000019933(psmb10);ENSCCRG00000050882(psmb10);ENSCCRG00000049361(psma3);ENSCCRG00000008130(psma5);ENSCCRG00000029445(psma4);ENSCCRG00000046505(psmb7);ENSCCRG00000039340(psma1);ENSCCRG00000021029(psme1);ENSCCRG00000029799(psme1);ENSCCRG00000015332(psmd7);ENSCCRG00000014783(psmb5);ENSCCRG…	29/2744	75/32686	0.386667	C vs H+Zn	endopeptidase complex
GO:0044238	Biological Process	primary metabolic process	482	426	908	8904	9.49e-13	1.56e-10	ENSCCRG00000002904(rpl3);ENSCCRG00000022456(-);ENSCCRG00000041945(fkbp4);ENSCCRG00000032802(phka1b);ENSCCRG00000049109(ulk1a);ENSCCRG00000020409(txnl4a);ENSCCRG00000020146(rps18);ENSCCRG00000021263(creb3l3a);ENSCCRG00000012046(-);ENSCCRG00000043793(zgc:114188);ENSCCRG00000021037(pfkfb4b);ENSCCRG00000049284(rpl36);ENSCCRG00000001807(rpl31);ENSCCRG00000035769(rpl35a);ENSCCRG00000040874(ctsl.1);ENSC…	ENSCCRG00000035391(ebp);ENSCCRG00000015485(idi1);ENSCCRG00000004923(HSD17B7);ENSCCRG00000040771(nsdhl);ENSCCRG00000049145(sqlea);ENSCCRG00000049931(hmgcs1);ENSCCRG00000049449(sqlea);ENSCCRG00000025167(tm7sf2);ENSCCRG00000031146(hmgcra);ENSCCRG00000050384(RRM2);ENSCCRG00000038080(TGM1);ENSCCRG00000031404(pelo);ENSCCRG00000000206(bub1);ENSCCRG00000023449(-);ENSCCRG00000022321(afp4);ENSCCRG000000008…	908/2744	8904/32686	0.101977	C vs H+Zn	primary metabolic process
GO:1901564	Biological Process	organonitrogen compound metabolic process	297	211	508	4565	2.62e-12	4.13e-10	ENSCCRG00000002904(rpl3);ENSCCRG00000022456(-);ENSCCRG00000041945(fkbp4);ENSCCRG00000049109(ulk1a);ENSCCRG00000020146(rps18);ENSCCRG00000043793(zgc:114188);ENSCCRG00000049284(rpl36);ENSCCRG00000001807(rpl31);ENSCCRG00000035769(rpl35a);ENSCCRG00000040874(ctsl.1);ENSCCRG00000023298(eef1b2);ENSCCRG00000043850(gba);ENSCCRG00000009121(fkbp4);ENSCCRG00000013711(rpl6);ENSCCRG00000051304(rpl9);ENSCCRG000…	ENSCCRG00000031146(hmgcra);ENSCCRG00000038080(TGM1);ENSCCRG00000000206(bub1);ENSCCRG00000022321(afp4);ENSCCRG00000051157(psph);ENSCCRG00000001311(-);ENSCCRG00000027717(tpx2);ENSCCRG00000032756(ckba);ENSCCRG00000022590(lygl2);ENSCCRG00000031887(fah);ENSCCRG00000018900(fnta);ENSCCRG00000025288(zgc:112160);ENSCCRG00000008583(gss);ENSCCRG00000002314(plk1);ENSCCRG00000009751(psmb3);ENSCCRG00000023887(…	508/2744	4565/32686	0.111281	C vs H+Zn	organonitrogen compound metabolic
GO:0003824	Molecular Function	catalytic activity	702	708	1410	8248	3.77e-13	1.83e-09	ENSCCRG00000043501(p4ha2);ENSCCRG00000041945(fkbp4);ENSCCRG00000014816(abca1a);ENSCCRG00000001005(ca5a);ENSCCRG00000049109(ulk1a);ENSCCRG00000002586(TINAGL1);ENSCCRG00000029353(insra);ENSCCRG00000005104(adam10a);ENSCCRG00000008881(rasl11b);ENSCCRG00000040874(ctsl.1);ENSCCRG00000016769(proza);ENSCCRG00000019006(cyp2ae1);ENSCCRG00000026013(dgat2);ENSCCRG00000001513(chpfa);ENSCCRG00000009121(fkbp4);…	ENSCCRG00000051707(lss);ENSCCRG00000028150(cyp51);ENSCCRG00000025167(tm7sf2);ENSCCRG00000003468(-);ENSCCRG00000018198(zgc:77439);ENSCCRG00000040771(nsdhl);ENSCCRG00000000741(-);ENSCCRG00000040616(prdx1);ENSCCRG00000023449(-);ENSCCRG00000000024(COX3);ENSCCRG00000008583(gss);ENSCCRG00000000017(COX1);ENSCCRG00000050160(csad);ENSCCRG00000000020(COX2);ENSCCRG00000029134(-);ENSCCRG00000016139(zgc:77439…	1410/4786	8248/32686	0.170951	C vs H	catalytic activity
GO:0016491	Molecular Function	oxidoreductase activity	87	58	145	985	1.84e-11	2.78e-09	ENSCCRG00000043501(p4ha2);ENSCCRG00000007268(-);ENSCCRG00000015794(cyp2ad3);ENSCCRG00000013748(bco1l);ENSCCRG00000043089(p4ha1b);ENSCCRG00000040597(-);ENSCCRG00000011108(sqor);ENSCCRG00000041310(aoc1);ENSCCRG00000042177(cyp2ae1);ENSCCRG00000011511(cox6a2);ENSCCRG00000006135(gapdh);ENSCCRG00000002846(-);ENSCCRG00000006143(rrm2b);ENSCCRG00000050166(mdh2);ENSCCRG00000039147(rdh5);ENSCCRG00000026572(…	ENSCCRG00000003468(-);ENSCCRG00000004923(HSD17B7);ENSCCRG00000040771(nsdhl);ENSCCRG00000018198(zgc:77439);ENSCCRG00000028150(cyp51);ENSCCRG00000049145(sqlea);ENSCCRG00000049449(sqlea);ENSCCRG00000025167(tm7sf2);ENSCCRG00000031146(hmgcra);ENSCCRG00000030553(cyp2x9);ENSCCRG00000050384(RRM2);ENSCCRG00000026080(msmo1);ENSCCRG00000022417(tm7sf2);ENSCCRG00000001829(nsdhl);ENSCCRG00000023887(hmgcra);ENS…	145/2744	985/32686	0.147208	C vs H+Zn	oxidoreductase activity
GO:0044237	Biological Process	cellular metabolic process	429	344	773	7557	7.73e-11	1.12e-08	ENSCCRG00000002904(rpl3);ENSCCRG00000032802(phka1b);ENSCCRG00000049109(ulk1a);ENSCCRG00000020409(txnl4a);ENSCCRG00000020146(rps18);ENSCCRG00000021263(creb3l3a);ENSCCRG00000043793(zgc:114188);ENSCCRG00000021037(pfkfb4b);ENSCCRG00000049284(rpl36);ENSCCRG00000001807(rpl31);ENSCCRG00000035769(rpl35a);ENSCCRG00000023298(eef1b2);ENSCCRG00000043850(gba);ENSCCRG00000023035(cebpd);ENSCCRG00000007094(hoxa1…	ENSCCRG00000015485(idi1);ENSCCRG00000049931(hmgcs1);ENSCCRG00000031146(hmgcra);ENSCCRG00000050384(RRM2);ENSCCRG00000050160(csad);ENSCCRG00000031404(pelo);ENSCCRG00000000206(bub1);ENSCCRG00000000832(mcm5);ENSCCRG00000051707(lss);ENSCCRG00000051157(psph);ENSCCRG00000027717(tpx2);ENSCCRG00000046122(top2a);ENSCCRG00000032756(ckba);ENSCCRG00000022590(lygl2);ENSCCRG00000031887(fah);ENSCCRG00000022924(m…	773/2744	7557/32686	0.102289	C vs H+Zn	cellular metabolic process
GO:1901564	Biological Process	organonitrogen compound metabolic process	446	376	822	4565	7.52e-12	1.83e-08	ENSCCRG00000041945(fkbp4);ENSCCRG00000049109(ulk1a);ENSCCRG00000002586(TINAGL1);ENSCCRG00000013711(rpl6);ENSCCRG00000029353(insra);ENSCCRG00000005104(adam10a);ENSCCRG00000002904(rpl3);ENSCCRG00000033914(serinc1);ENSCCRG00000040874(ctsl.1);ENSCCRG00000016769(proza);ENSCCRG00000009121(fkbp4);ENSCCRG00000007318(TGFBR2);ENSCCRG00000031738(nrip2);ENSCCRG00000005767(gnsa);ENSCCRG00000030213(-);ENSCCRG0…	ENSCCRG00000049401(eif4e1b);ENSCCRG00000051157(psph);ENSCCRG00000008583(gss);ENSCCRG00000022321(afp4);ENSCCRG00000029134(-);ENSCCRG00000031146(hmgcra);ENSCCRG00000031887(fah);ENSCCRG00000000206(bub1);ENSCCRG00000023887(hmgcra);ENSCCRG00000043949(mapk11);ENSCCRG00000023244(casp21);ENSCCRG00000012322(rnf20);ENSCCRG00000023322(-);ENSCCRG00000019998(-);ENSCCRG00000002872(pcsk9);ENSCCRG00000008296(plk…	822/4786	4565/32686	0.180066	C vs H	organonitrogen compound metabolic
GO:0000502	Cellular Component	proteasome complex	0	33	33	66	1.27e-11	2.06e-08	-	ENSCCRG00000009751(psmb3);ENSCCRG00000039340(psma1);ENSCCRG00000029445(psma4);ENSCCRG00000037915(psmd8);ENSCCRG00000049361(psma3);ENSCCRG00000047204(psmb2);ENSCCRG00000019933(psmb10);ENSCCRG00000036716(psma3);ENSCCRG00000015332(psmd7);ENSCCRG00000043423(psma4);ENSCCRG00000046505(psmb7);ENSCCRG00000050882(psmb10);ENSCCRG00000008130(psma5);ENSCCRG00000021029(psme1);ENSCCRG00000000698(psmb1);ENSCCRG…	33/4786	66/32686	0.5	C vs H	proteasome complex
GO:0007049	Biological Process	cell cycle	31	74	105	377	2.07e-11	2.52e-08	ENSCCRG00000012084(rad21b);ENSCCRG00000036142(snx18a);ENSCCRG00000051426(rgcc);ENSCCRG00000008135(-);ENSCCRG00000043156(gadd45ba);ENSCCRG00000039659(ccni);ENSCCRG00000008136(rpl36a);ENSCCRG00000014352(rps7);ENSCCRG00000031657(snx18b);ENSCCRG00000008760(snx9a);ENSCCRG00000013709(dot1l);ENSCCRG00000047780(gadd45ba);ENSCCRG00000051087(pgrmc1);ENSCCRG00000027458(cables2b);ENSCCRG00000023668(gadd45bb)…	ENSCCRG00000008042(tacc3);ENSCCRG00000000206(bub1);ENSCCRG00000040967(-);ENSCCRG00000013552(pclaf);ENSCCRG00000004094(tacc3);ENSCCRG00000023322(-);ENSCCRG00000008296(plk4);ENSCCRG00000002314(plk1);ENSCCRG00000038626(tfdp1a);ENSCCRG00000019464(tpx2);ENSCCRG00000021335(ncapg);ENSCCRG00000028648(ndc80);ENSCCRG00000030363(aspm);ENSCCRG00000010730(prc1a);ENSCCRG00000027717(tpx2);ENSCCRG00000046137(-);…	105/4786	377/32686	0.278515	C vs H	cell cycle
GO:0022402	Biological Process	cell cycle process	4	49	53	248	2e-10	2.8e-08	ENSCCRG00000012084(rad21b);ENSCCRG00000008760(snx9a);ENSCCRG00000051087(pgrmc1);ENSCCRG00000008135(-)	ENSCCRG00000000206(bub1);ENSCCRG00000008042(tacc3);ENSCCRG00000027717(tpx2);ENSCCRG00000006817(prc1a);ENSCCRG00000004094(tacc3);ENSCCRG00000021335(ncapg);ENSCCRG00000051617(-);ENSCCRG00000018583(-);ENSCCRG00000008296(plk4);ENSCCRG00000018046(si:dkey-25o16.4);ENSCCRG00000015859(kif23);ENSCCRG00000002621(ccne2);ENSCCRG00000046137(-);ENSCCRG00000022965(ncaph);ENSCCRG00000039545(kif20a);ENSCCRG000000…	53/2744	248/32686	0.21371	C vs H+Zn	cell cycle process
GO:1905368	Cellular Component	peptidase complex	1	29	30	98	2.21e-10	2.98e-08	ENSCCRG00000015616(sgf29)	ENSCCRG00000009751(psmb3);ENSCCRG00000037915(psmd8);ENSCCRG00000035208(psmd1);ENSCCRG00000036716(psma3);ENSCCRG00000019933(psmb10);ENSCCRG00000050882(psmb10);ENSCCRG00000049361(psma3);ENSCCRG00000008130(psma5);ENSCCRG00000029445(psma4);ENSCCRG00000046505(psmb7);ENSCCRG00000039340(psma1);ENSCCRG00000021029(psme1);ENSCCRG00000029799(psme1);ENSCCRG00000015332(psmd7);ENSCCRG00000014783(psmb5);ENSCCRG…	30/2744	98/32686	0.306122	C vs H+Zn	peptidase complex
GO:0009058	Biological Process	biosynthetic process	286	145	431	3894	3.82e-10	4.98e-08	ENSCCRG00000002904(rpl3);ENSCCRG00000020146(rps18);ENSCCRG00000021263(creb3l3a);ENSCCRG00000043793(zgc:114188);ENSCCRG00000049284(rpl36);ENSCCRG00000001807(rpl31);ENSCCRG00000035769(rpl35a);ENSCCRG00000023298(eef1b2);ENSCCRG00000023035(cebpd);ENSCCRG00000007094(hoxa10b);ENSCCRG00000013711(rpl6);ENSCCRG00000051304(rpl9);ENSCCRG00000006220(rps26l);ENSCCRG00000010591(creb3l2);ENSCCRG00000014285(pdcd…	ENSCCRG00000015485(idi1);ENSCCRG00000004923(HSD17B7);ENSCCRG00000040771(nsdhl);ENSCCRG00000049145(sqlea);ENSCCRG00000049931(hmgcs1);ENSCCRG00000049449(sqlea);ENSCCRG00000025167(tm7sf2);ENSCCRG00000031146(hmgcra);ENSCCRG00000050384(RRM2);ENSCCRG00000051707(lss);ENSCCRG00000051157(psph);ENSCCRG00000026080(msmo1);ENSCCRG00000022417(tm7sf2);ENSCCRG00000032756(ckba);ENSCCRG00000013247(cdca7a);ENSCCRG0…	431/2744	3894/32686	0.110683	C vs H+Zn	biosynthetic process
GO:0019538	Biological Process	protein metabolic process	262	177	439	3986	4.92e-10	6.21e-08	ENSCCRG00000002904(rpl3);ENSCCRG00000022456(-);ENSCCRG00000041945(fkbp4);ENSCCRG00000049109(ulk1a);ENSCCRG00000020146(rps18);ENSCCRG00000043793(zgc:114188);ENSCCRG00000049284(rpl36);ENSCCRG00000001807(rpl31);ENSCCRG00000035769(rpl35a);ENSCCRG00000040874(ctsl.1);ENSCCRG00000023298(eef1b2);ENSCCRG00000009121(fkbp4);ENSCCRG00000013711(rpl6);ENSCCRG00000051304(rpl9);ENSCCRG00000002586(TINAGL1);ENSCCR…	ENSCCRG00000038080(TGM1);ENSCCRG00000000206(bub1);ENSCCRG00000022321(afp4);ENSCCRG00000001311(-);ENSCCRG00000027717(tpx2);ENSCCRG00000018900(fnta);ENSCCRG00000025288(zgc:112160);ENSCCRG00000002314(plk1);ENSCCRG00000009751(psmb3);ENSCCRG00000041506(pbk);ENSCCRG00000037915(psmd8);ENSCCRG00000031426(ela2l);ENSCCRG00000043949(mapk11);ENSCCRG00000033488(dmap1);ENSCCRG00000042775(apoa1a);ENSCCRG0000003…	439/2744	3986/32686	0.110135	C vs H+Zn	protein metabolic process
GO:0070003	Molecular Function	threonine-type peptidase activity	3	20	23	63	5.59e-10	6.82e-08	ENSCCRG00000044922(ggt1b);ENSCCRG00000044912(-);ENSCCRG00000003031(ggt1b)	ENSCCRG00000009751(psmb3);ENSCCRG00000036716(psma3);ENSCCRG00000019933(psmb10);ENSCCRG00000050882(psmb10);ENSCCRG00000049361(psma3);ENSCCRG00000008130(psma5);ENSCCRG00000029445(psma4);ENSCCRG00000046505(psmb7);ENSCCRG00000039340(psma1);ENSCCRG00000014783(psmb5);ENSCCRG00000047204(psmb2);ENSCCRG00000043423(psma4);ENSCCRG00000007024(psmb13a);ENSCCRG00000014416(psmb3);ENSCCRG00000007027(psmb8a);ENSC…	23/2744	63/32686	0.365079	C vs H+Zn	threonine-type peptidase activity
GO:0005839	Cellular Component	proteasome core complex	0	20	20	49	7.33e-10	8.66e-08	-	ENSCCRG00000009751(psmb3);ENSCCRG00000036716(psma3);ENSCCRG00000019933(psmb10);ENSCCRG00000050882(psmb10);ENSCCRG00000049361(psma3);ENSCCRG00000008130(psma5);ENSCCRG00000029445(psma4);ENSCCRG00000046505(psmb7);ENSCCRG00000039340(psma1);ENSCCRG00000014783(psmb5);ENSCCRG00000047204(psmb2);ENSCCRG00000043423(psma4);ENSCCRG00000007024(psmb13a);ENSCCRG00000014416(psmb3);ENSCCRG00000007027(psmb8a);ENSC…	20/2744	49/32686	0.408163	C vs H+Zn	proteasome core complex
GO:0015453	Molecular Function	oxidoreduction-driven active transmembrane transporter activity	20	5	25	75	9.36e-10	1.07e-07	ENSCCRG00000011511(cox6a2);ENSCCRG00000002846(-);ENSCCRG00000026572(cox5ab);ENSCCRG00000037584(ndufb7);ENSCCRG00000044528(cox4i1l);ENSCCRG00000041400(cox6c);ENSCCRG00000030724(ndufc2);ENSCCRG00000024155(-);ENSCCRG00000039694(ndufa7);ENSCCRG00000029806(uqcrh);ENSCCRG00000028969(cox8a);ENSCCRG00000010008(cox4i1l);ENSCCRG00000034102(ndufa7);ENSCCRG00000013534(-);ENSCCRG00000012355(COX7A2L);ENSCCRG00…	ENSCCRG00000000017(COX1);ENSCCRG00000040775(si:dkey-85n7.8);ENSCCRG00000000024(COX3);ENSCCRG00000003359(cox7a2l);ENSCCRG00000000020(COX2)	25/2744	75/32686	0.333333	C vs H+Zn	oxidoreduction-driven active transmembrane
GO:0034641	Biological Process	cellular nitrogen compound metabolic process	284	210	494	4597	1.09e-09	1.21e-07	ENSCCRG00000002904(rpl3);ENSCCRG00000020409(txnl4a);ENSCCRG00000020146(rps18);ENSCCRG00000021263(creb3l3a);ENSCCRG00000043793(zgc:114188);ENSCCRG00000049284(rpl36);ENSCCRG00000001807(rpl31);ENSCCRG00000035769(rpl35a);ENSCCRG00000023298(eef1b2);ENSCCRG00000023035(cebpd);ENSCCRG00000007094(hoxa10b);ENSCCRG00000013711(rpl6);ENSCCRG00000051304(rpl9);ENSCCRG00000006220(rps26l);ENSCCRG00000010591(creb3…	ENSCCRG00000031146(hmgcra);ENSCCRG00000050384(RRM2);ENSCCRG00000031404(pelo);ENSCCRG00000000832(mcm5);ENSCCRG00000046122(top2a);ENSCCRG00000022924(mcm4);ENSCCRG00000013247(cdca7a);ENSCCRG00000008583(gss);ENSCCRG00000040967(-);ENSCCRG00000016857(orc4);ENSCCRG00000023887(hmgcra);ENSCCRG00000038879(arntl1a);ENSCCRG00000018798(rpa1);ENSCCRG00000033488(dmap1);ENSCCRG00000029633(fancf);ENSCCRG000000164…	494/2744	4597/32686	0.107461	C vs H+Zn	cellular nitrogen compound
GO:0004298	Molecular Function	threonine-type endopeptidase activity	0	20	20	50	1.12e-09	1.22e-07	-	ENSCCRG00000009751(psmb3);ENSCCRG00000036716(psma3);ENSCCRG00000019933(psmb10);ENSCCRG00000050882(psmb10);ENSCCRG00000049361(psma3);ENSCCRG00000008130(psma5);ENSCCRG00000029445(psma4);ENSCCRG00000046505(psmb7);ENSCCRG00000039340(psma1);ENSCCRG00000014783(psmb5);ENSCCRG00000047204(psmb2);ENSCCRG00000043423(psma4);ENSCCRG00000007024(psmb13a);ENSCCRG00000014416(psmb3);ENSCCRG00000007027(psmb8a);ENSC…	20/2744	50/32686	0.4	C vs H+Zn	threonine-type endopeptidase activity
GO:1901576	Biological Process	organic substance biosynthetic process	283	137	420	3814	1.3e-09	1.37e-07	ENSCCRG00000002904(rpl3);ENSCCRG00000020146(rps18);ENSCCRG00000021263(creb3l3a);ENSCCRG00000043793(zgc:114188);ENSCCRG00000049284(rpl36);ENSCCRG00000001807(rpl31);ENSCCRG00000035769(rpl35a);ENSCCRG00000023298(eef1b2);ENSCCRG00000023035(cebpd);ENSCCRG00000007094(hoxa10b);ENSCCRG00000013711(rpl6);ENSCCRG00000051304(rpl9);ENSCCRG00000006220(rps26l);ENSCCRG00000010591(creb3l2);ENSCCRG00000014285(pdcd…	ENSCCRG00000015485(idi1);ENSCCRG00000004923(HSD17B7);ENSCCRG00000040771(nsdhl);ENSCCRG00000049145(sqlea);ENSCCRG00000049931(hmgcs1);ENSCCRG00000049449(sqlea);ENSCCRG00000025167(tm7sf2);ENSCCRG00000031146(hmgcra);ENSCCRG00000050384(RRM2);ENSCCRG00000051707(lss);ENSCCRG00000051157(psph);ENSCCRG00000026080(msmo1);ENSCCRG00000022417(tm7sf2);ENSCCRG00000032756(ckba);ENSCCRG00000013247(cdca7a);ENSCCRG0…	420/2744	3814/32686	0.110121	C vs H+Zn	organic substance biosynthetic
GO:0000278	Biological Process	mitotic cell cycle	6	35	41	177	1.8e-09	1.84e-07	ENSCCRG00000036142(snx18a);ENSCCRG00000008760(snx9a);ENSCCRG00000031657(snx18b);ENSCCRG00000040251(cdkn1a);ENSCCRG00000032556(cdkn1a);ENSCCRG00000008135(-)	ENSCCRG00000000206(bub1);ENSCCRG00000008042(tacc3);ENSCCRG00000027717(tpx2);ENSCCRG00000002314(plk1);ENSCCRG00000041506(pbk);ENSCCRG00000004094(tacc3);ENSCCRG00000021335(ncapg);ENSCCRG00000018583(-);ENSCCRG00000002621(ccne2);ENSCCRG00000022965(ncaph);ENSCCRG00000039545(kif20a);ENSCCRG00000035117(cep55l);ENSCCRG00000051122(ewsr1a);ENSCCRG00000024703(ncapd3);ENSCCRG00000019464(tpx2);ENSCCRG00000028…	41/2744	177/32686	0.231638	C vs H+Zn	mitotic cell cycle
GO:0051726	Biological Process	regulation of cell cycle	14	30	44	204	4.96e-09	4.94e-07	ENSCCRG00000051426(rgcc);ENSCCRG00000014352(rps7);ENSCCRG00000008136(rpl36a);ENSCCRG00000044532(ccng1);ENSCCRG00000001346(rps8a);ENSCCRG00000043156(gadd45ba);ENSCCRG00000047780(gadd45ba);ENSCCRG00000040251(cdkn1a);ENSCCRG00000032556(cdkn1a);ENSCCRG00000011543(rbl1);ENSCCRG00000015444(ccng1);ENSCCRG00000051087(pgrmc1);ENSCCRG00000039649(ccng2);ENSCCRG00000049502(cables2a)	ENSCCRG00000000206(bub1);ENSCCRG00000027717(tpx2);ENSCCRG00000046427(-);ENSCCRG00000040967(-);ENSCCRG00000013552(pclaf);ENSCCRG00000006817(prc1a);ENSCCRG00000018583(-);ENSCCRG00000018046(si:dkey-25o16.4);ENSCCRG00000002621(ccne2);ENSCCRG00000038626(tfdp1a);ENSCCRG00000043775(pclaf);ENSCCRG00000000611(-);ENSCCRG00000051122(ewsr1a);ENSCCRG00000019464(tpx2);ENSCCRG00000010730(prc1a);ENSCCRG000000233…	44/2744	204/32686	0.215686	C vs H+Zn	regulation of cell
GO:0009055	Molecular Function	electron transfer activity	21	7	28	99	6.33e-09	6.14e-07	ENSCCRG00000011511(cox6a2);ENSCCRG00000002846(-);ENSCCRG00000026572(cox5ab);ENSCCRG00000037584(ndufb7);ENSCCRG00000044528(cox4i1l);ENSCCRG00000041400(cox6c);ENSCCRG00000030724(ndufc2);ENSCCRG00000024155(-);ENSCCRG00000039694(ndufa7);ENSCCRG00000023215(cyc1);ENSCCRG00000029806(uqcrh);ENSCCRG00000028969(cox8a);ENSCCRG00000010008(cox4i1l);ENSCCRG00000034102(ndufa7);ENSCCRG00000013534(-);ENSCCRG00000…	ENSCCRG00000000017(COX1);ENSCCRG00000039883(zgc:152951);ENSCCRG00000040775(si:dkey-85n7.8);ENSCCRG00000000024(COX3);ENSCCRG00000003359(cox7a2l);ENSCCRG00000045851(xdh);ENSCCRG00000000020(COX2)	28/2744	99/32686	0.282828	C vs H+Zn	electron transfer activity
GO:1905369	Cellular Component	endopeptidase complex	0	33	33	75	9.17e-10	8.64e-07	-	ENSCCRG00000009751(psmb3);ENSCCRG00000039340(psma1);ENSCCRG00000029445(psma4);ENSCCRG00000037915(psmd8);ENSCCRG00000049361(psma3);ENSCCRG00000047204(psmb2);ENSCCRG00000019933(psmb10);ENSCCRG00000036716(psma3);ENSCCRG00000015332(psmd7);ENSCCRG00000043423(psma4);ENSCCRG00000046505(psmb7);ENSCCRG00000050882(psmb10);ENSCCRG00000008130(psma5);ENSCCRG00000021029(psme1);ENSCCRG00000000698(psmb1);ENSCCRG…	33/4786	75/32686	0.44	C vs H	endopeptidase complex
GO:0019199	Molecular Function	transmembrane receptor protein kinase activity	51	3	54	160	1.07e-09	8.64e-07	ENSCCRG00000029353(insra);ENSCCRG00000007318(TGFBR2);ENSCCRG00000045302(flt1);ENSCCRG00000016440(fgfr3);ENSCCRG00000004052(kdrl);ENSCCRG00000039595(insra);ENSCCRG00000001972(erbb2);ENSCCRG00000047880(erbb3a);ENSCCRG00000011725(nrp2b);ENSCCRG00000010064(tgfbr2a);ENSCCRG00000028255(egfra);ENSCCRG00000034393(erbb3a);ENSCCRG00000047762(acvrl1);ENSCCRG00000014052(igf1rb);ENSCCRG00000007325(TGFBR2);ENS…	ENSCCRG00000035331(-);ENSCCRG00000013403(erbb4b);ENSCCRG00000015128(erbb4a)	54/4786	160/32686	0.3375	C vs H	transmembrane receptor protein
GO:0042555	Cellular Component	MCM complex	0	9	9	11	9.62e-09	9.1e-07	-	ENSCCRG00000000832(mcm5);ENSCCRG00000022924(mcm4);ENSCCRG00000026201(mcm2);ENSCCRG00000000956(mcm5);ENSCCRG00000038238(mcm6);ENSCCRG00000005245(mcm3);ENSCCRG00000048773(mcm2);ENSCCRG00000047778(mcm6);ENSCCRG00000022980(-)	9/2744	11/32686	0.818182	C vs H+Zn	MCM complex
GO:1903047	Biological Process	mitotic cell cycle process	2	31	33	133	1.1e-08	1.02e-06	ENSCCRG00000008760(snx9a);ENSCCRG00000008135(-)	ENSCCRG00000000206(bub1);ENSCCRG00000008042(tacc3);ENSCCRG00000027717(tpx2);ENSCCRG00000004094(tacc3);ENSCCRG00000021335(ncapg);ENSCCRG00000018583(-);ENSCCRG00000002621(ccne2);ENSCCRG00000022965(ncaph);ENSCCRG00000039545(kif20a);ENSCCRG00000035117(cep55l);ENSCCRG00000051122(ewsr1a);ENSCCRG00000024703(ncapd3);ENSCCRG00000019464(tpx2);ENSCCRG00000028648(ndc80);ENSCCRG00000044471(ncapd2);ENSCCRG0000…	33/2744	133/32686	0.24812	C vs H+Zn	mitotic cell cycle
GO:0005524	Molecular Function	ATP binding	231	179	410	2137	1.75e-09	1.21e-06	ENSCCRG00000034542(-);ENSCCRG00000007422(-);ENSCCRG00000007442(-);ENSCCRG00000007483(-);ENSCCRG00000014816(abca1a);ENSCCRG00000049109(ulk1a);ENSCCRG00000029353(insra);ENSCCRG00000034345(-);ENSCCRG00000007418(-);ENSCCRG00000007318(TGFBR2);ENSCCRG00000004991(-);ENSCCRG00000034934(itih2);ENSCCRG00000041141(-);ENSCCRG00000045302(flt1);ENSCCRG00000016440(fgfr3);ENSCCRG00000005981(cdc42bpaa);ENSCCRG000…	ENSCCRG00000008583(gss);ENSCCRG00000000206(bub1);ENSCCRG00000043949(mapk11);ENSCCRG00000009262(kif2c);ENSCCRG00000021827(kif11);ENSCCRG00000024560(kif20ba);ENSCCRG00000008296(plk4);ENSCCRG00000027356(pak6b);ENSCCRG00000002314(plk1);ENSCCRG00000030703(kif15);ENSCCRG00000004087(kif23);ENSCCRG00000002111(mvk);ENSCCRG00000009845(-);ENSCCRG00000011334(myo1f);ENSCCRG00000007721(gck);ENSCCRG00000040782(…	410/4786	2137/32686	0.191858	C vs H	ATP binding
GO:0030554	Molecular Function	adenyl nucleotide binding	233	183	416	2177	2.21e-09	1.29e-06	ENSCCRG00000034542(-);ENSCCRG00000007422(-);ENSCCRG00000007442(-);ENSCCRG00000007483(-);ENSCCRG00000014816(abca1a);ENSCCRG00000049109(ulk1a);ENSCCRG00000029353(insra);ENSCCRG00000034345(-);ENSCCRG00000007418(-);ENSCCRG00000007318(TGFBR2);ENSCCRG00000004991(-);ENSCCRG00000034934(itih2);ENSCCRG00000041141(-);ENSCCRG00000045302(flt1);ENSCCRG00000016440(fgfr3);ENSCCRG00000005981(cdc42bpaa);ENSCCRG000…	ENSCCRG00000008583(gss);ENSCCRG00000000206(bub1);ENSCCRG00000043949(mapk11);ENSCCRG00000009262(kif2c);ENSCCRG00000021827(kif11);ENSCCRG00000024560(kif20ba);ENSCCRG00000008296(plk4);ENSCCRG00000027356(pak6b);ENSCCRG00000002314(plk1);ENSCCRG00000030703(kif15);ENSCCRG00000004087(kif23);ENSCCRG00000002111(mvk);ENSCCRG00000009845(-);ENSCCRG00000011334(myo1f);ENSCCRG00000007721(gck);ENSCCRG00000040782(…	416/4786	2177/32686	0.191089	C vs H	adenyl nucleotide binding
GO:0008152	Biological Process	metabolic process	812	756	1568	9533	2.38e-09	1.29e-06	ENSCCRG00000041945(fkbp4);ENSCCRG00000049109(ulk1a);ENSCCRG00000002586(TINAGL1);ENSCCRG00000014285(pdcd4b);ENSCCRG00000018105(si:ch1073-406l10.2);ENSCCRG00000013711(rpl6);ENSCCRG00000029353(insra);ENSCCRG00000024783(pltp);ENSCCRG00000005104(adam10a);ENSCCRG00000021263(creb3l3a);ENSCCRG00000002904(rpl3);ENSCCRG00000033914(serinc1);ENSCCRG00000040874(ctsl.1);ENSCCRG00000016769(proza);ENSCCRG0000000…	ENSCCRG00000051707(lss);ENSCCRG00000025167(tm7sf2);ENSCCRG00000040771(nsdhl);ENSCCRG00000049401(eif4e1b);ENSCCRG00000023449(-);ENSCCRG00000000024(COX3);ENSCCRG00000051157(psph);ENSCCRG00000008583(gss);ENSCCRG00000000017(COX1);ENSCCRG00000022321(afp4);ENSCCRG00000050160(csad);ENSCCRG00000000020(COX2);ENSCCRG00000029134(-);ENSCCRG00000031146(hmgcra);ENSCCRG00000031887(fah);ENSCCRG00000049449(sqlea)…	1568/4786	9533/32686	0.164481	C vs H	metabolic process
GO:0004129	Molecular Function	cytochrome-c oxidase activity	12	5	17	42	1.61e-08	1.41e-06	ENSCCRG00000011511(cox6a2);ENSCCRG00000002846(-);ENSCCRG00000026572(cox5ab);ENSCCRG00000044528(cox4i1l);ENSCCRG00000041400(cox6c);ENSCCRG00000024155(-);ENSCCRG00000028969(cox8a);ENSCCRG00000010008(cox4i1l);ENSCCRG00000012355(COX7A2L);ENSCCRG00000009002(cox5aa);ENSCCRG00000051092(-);ENSCCRG00000037908(COX7A2L)	ENSCCRG00000000017(COX1);ENSCCRG00000040775(si:dkey-85n7.8);ENSCCRG00000000024(COX3);ENSCCRG00000003359(cox7a2l);ENSCCRG00000000020(COX2)	17/2744	42/32686	0.404762	C vs H+Zn	cytochrome-c oxidase activity
GO:0016675	Molecular Function	oxidoreductase activity, acting on a heme group of donors	12	5	17	42	1.61e-08	1.41e-06	ENSCCRG00000011511(cox6a2);ENSCCRG00000002846(-);ENSCCRG00000026572(cox5ab);ENSCCRG00000044528(cox4i1l);ENSCCRG00000041400(cox6c);ENSCCRG00000024155(-);ENSCCRG00000028969(cox8a);ENSCCRG00000010008(cox4i1l);ENSCCRG00000012355(COX7A2L);ENSCCRG00000009002(cox5aa);ENSCCRG00000051092(-);ENSCCRG00000037908(COX7A2L)	ENSCCRG00000000017(COX1);ENSCCRG00000040775(si:dkey-85n7.8);ENSCCRG00000000024(COX3);ENSCCRG00000003359(cox7a2l);ENSCCRG00000000020(COX2)	17/2744	42/32686	0.404762	C vs H+Zn	oxidoreductase activity, acting
GO:0032559	Molecular Function	adenyl ribonucleotide binding	231	183	414	2171	3.14e-09	1.53e-06	ENSCCRG00000034542(-);ENSCCRG00000007422(-);ENSCCRG00000007442(-);ENSCCRG00000007483(-);ENSCCRG00000014816(abca1a);ENSCCRG00000049109(ulk1a);ENSCCRG00000029353(insra);ENSCCRG00000034345(-);ENSCCRG00000007418(-);ENSCCRG00000007318(TGFBR2);ENSCCRG00000004991(-);ENSCCRG00000034934(itih2);ENSCCRG00000041141(-);ENSCCRG00000045302(flt1);ENSCCRG00000016440(fgfr3);ENSCCRG00000005981(cdc42bpaa);ENSCCRG000…	ENSCCRG00000008583(gss);ENSCCRG00000000206(bub1);ENSCCRG00000043949(mapk11);ENSCCRG00000009262(kif2c);ENSCCRG00000021827(kif11);ENSCCRG00000024560(kif20ba);ENSCCRG00000008296(plk4);ENSCCRG00000027356(pak6b);ENSCCRG00000002314(plk1);ENSCCRG00000030703(kif15);ENSCCRG00000004087(kif23);ENSCCRG00000002111(mvk);ENSCCRG00000009845(-);ENSCCRG00000011334(myo1f);ENSCCRG00000007721(gck);ENSCCRG00000040782(…	414/4786	2171/32686	0.190696	C vs H	adenyl ribonucleotide binding
GO:0006807	Biological Process	nitrogen compound metabolic process	442	369	811	8216	2.3e-08	1.97e-06	ENSCCRG00000002904(rpl3);ENSCCRG00000022456(-);ENSCCRG00000041945(fkbp4);ENSCCRG00000049109(ulk1a);ENSCCRG00000020409(txnl4a);ENSCCRG00000020146(rps18);ENSCCRG00000021263(creb3l3a);ENSCCRG00000043793(zgc:114188);ENSCCRG00000049284(rpl36);ENSCCRG00000001807(rpl31);ENSCCRG00000035769(rpl35a);ENSCCRG00000040874(ctsl.1);ENSCCRG00000023298(eef1b2);ENSCCRG00000043850(gba);ENSCCRG00000023035(cebpd);ENSC…	ENSCCRG00000031146(hmgcra);ENSCCRG00000050384(RRM2);ENSCCRG00000038080(TGM1);ENSCCRG00000031404(pelo);ENSCCRG00000000206(bub1);ENSCCRG00000022321(afp4);ENSCCRG00000000832(mcm5);ENSCCRG00000051157(psph);ENSCCRG00000001311(-);ENSCCRG00000027717(tpx2);ENSCCRG00000046122(top2a);ENSCCRG00000032756(ckba);ENSCCRG00000022590(lygl2);ENSCCRG00000031887(fah);ENSCCRG00000022924(mcm4);ENSCCRG00000013247(cdca7…	811/2744	8216/32686	0.0987098	C vs H+Zn	nitrogen compound metabolic
GO:0071704	Biological Process	organic substance metabolic process	792	722	1514	9207	6.03e-09	2.67e-06	ENSCCRG00000041945(fkbp4);ENSCCRG00000049109(ulk1a);ENSCCRG00000002586(TINAGL1);ENSCCRG00000014285(pdcd4b);ENSCCRG00000018105(si:ch1073-406l10.2);ENSCCRG00000013711(rpl6);ENSCCRG00000029353(insra);ENSCCRG00000024783(pltp);ENSCCRG00000005104(adam10a);ENSCCRG00000021263(creb3l3a);ENSCCRG00000002904(rpl3);ENSCCRG00000033914(serinc1);ENSCCRG00000040874(ctsl.1);ENSCCRG00000016769(proza);ENSCCRG0000000…	ENSCCRG00000051707(lss);ENSCCRG00000025167(tm7sf2);ENSCCRG00000040771(nsdhl);ENSCCRG00000049401(eif4e1b);ENSCCRG00000023449(-);ENSCCRG00000051157(psph);ENSCCRG00000008583(gss);ENSCCRG00000022321(afp4);ENSCCRG00000050160(csad);ENSCCRG00000029134(-);ENSCCRG00000031146(hmgcra);ENSCCRG00000031887(fah);ENSCCRG00000049449(sqlea);ENSCCRG00000000206(bub1);ENSCCRG00000004923(HSD17B7);ENSCCRG00000040967(-)…	1514/4786	9207/32686	0.16444	C vs H	organic substance metabolic
GO:0007059	Biological Process	chromosome segregation	1	24	25	88	3.66e-08	3.08e-06	ENSCCRG00000012084(rad21b)	ENSCCRG00000000206(bub1);ENSCCRG00000046122(top2a);ENSCCRG00000021335(ncapg);ENSCCRG00000051617(-);ENSCCRG00000018583(-);ENSCCRG00000018046(si:dkey-25o16.4);ENSCCRG00000046137(-);ENSCCRG00000022965(ncaph);ENSCCRG00000051122(ewsr1a);ENSCCRG00000024703(ncapd3);ENSCCRG00000028648(ndc80);ENSCCRG00000044471(ncapd2);ENSCCRG00000050149(sgo1);ENSCCRG00000042150(cenpn);ENSCCRG00000024105(ncapd3);ENSCCRG00…	25/2744	88/32686	0.284091	C vs H+Zn	chromosome segregation
GO:0019538	Biological Process	protein metabolic process	411	294	705	3986	7.9e-09	3.2e-06	ENSCCRG00000041945(fkbp4);ENSCCRG00000049109(ulk1a);ENSCCRG00000002586(TINAGL1);ENSCCRG00000013711(rpl6);ENSCCRG00000029353(insra);ENSCCRG00000005104(adam10a);ENSCCRG00000002904(rpl3);ENSCCRG00000040874(ctsl.1);ENSCCRG00000016769(proza);ENSCCRG00000009121(fkbp4);ENSCCRG00000007318(TGFBR2);ENSCCRG00000031738(nrip2);ENSCCRG00000030213(-);ENSCCRG00000020146(rps18);ENSCCRG00000041141(-);ENSCCRG000000…	ENSCCRG00000049401(eif4e1b);ENSCCRG00000022321(afp4);ENSCCRG00000029134(-);ENSCCRG00000000206(bub1);ENSCCRG00000043949(mapk11);ENSCCRG00000023244(casp21);ENSCCRG00000012322(rnf20);ENSCCRG00000023322(-);ENSCCRG00000019998(-);ENSCCRG00000002872(pcsk9);ENSCCRG00000008296(plk4);ENSCCRG00000009930(serpinc1);ENSCCRG00000009751(psmb3);ENSCCRG00000027356(pak6b);ENSCCRG00000002314(plk1);ENSCCRG00000018900…	705/4786	3986/32686	0.176869	C vs H	protein metabolic process
GO:0015399	Molecular Function	primary active transmembrane transporter activity	36	7	43	212	4.92e-08	4e-06	ENSCCRG00000022222(abca3b);ENSCCRG00000011511(cox6a2);ENSCCRG00000002846(-);ENSCCRG00000014816(abca1a);ENSCCRG00000009261(abcc5);ENSCCRG00000026572(cox5ab);ENSCCRG00000016194(atp2b4);ENSCCRG00000037584(ndufb7);ENSCCRG00000044528(cox4i1l);ENSCCRG00000041400(cox6c);ENSCCRG00000026156(-);ENSCCRG00000030724(ndufc2);ENSCCRG00000024155(-);ENSCCRG00000025744(abcd1);ENSCCRG00000039694(ndufa7);ENSCCRG0000…	ENSCCRG00000000017(COX1);ENSCCRG00000033439(abcc3);ENSCCRG00000040775(si:dkey-85n7.8);ENSCCRG00000000024(COX3);ENSCCRG00000003359(cox7a2l);ENSCCRG00000019685(atp6v1ab);ENSCCRG00000000020(COX2)	43/2744	212/32686	0.20283	C vs H+Zn	primary active transmembrane
GO:0005839	Cellular Component	proteasome core complex	0	24	24	49	1.33e-08	4.96e-06	-	ENSCCRG00000009751(psmb3);ENSCCRG00000039340(psma1);ENSCCRG00000029445(psma4);ENSCCRG00000049361(psma3);ENSCCRG00000047204(psmb2);ENSCCRG00000019933(psmb10);ENSCCRG00000036716(psma3);ENSCCRG00000043423(psma4);ENSCCRG00000046505(psmb7);ENSCCRG00000050882(psmb10);ENSCCRG00000008130(psma5);ENSCCRG00000000698(psmb1);ENSCCRG00000043213(psmb2);ENSCCRG00000032183(psma6l);ENSCCRG00000007024(psmb13a);ENSC…	24/4786	49/32686	0.489796	C vs H	proteasome core complex
GO:0043229	Cellular Component	intracellular organelle	400	353	753	4306	1.6e-08	5.46e-06	ENSCCRG00000029501(scarb2c);ENSCCRG00000001005(ca5a);ENSCCRG00000013711(rpl6);ENSCCRG00000002904(rpl3);ENSCCRG00000024337(IGFBP-3);ENSCCRG00000001513(chpfa);ENSCCRG00000012084(rad21b);ENSCCRG00000027133(cbx7a);ENSCCRG00000028679(-);ENSCCRG00000004991(-);ENSCCRG00000005767(gnsa);ENSCCRG00000018267(ucp1);ENSCCRG00000020146(rps18);ENSCCRG00000041643(nup98);ENSCCRG00000015178(rpl32);ENSCCRG0000000523…	ENSCCRG00000051707(lss);ENSCCRG00000010672(kpna2);ENSCCRG00000004214(kpna2);ENSCCRG00000031146(hmgcra);ENSCCRG00000011324(ccnb1);ENSCCRG00000023887(hmgcra);ENSCCRG00000042166(si:ch211-220f16.2);ENSCCRG00000029489(ucp2);ENSCCRG00000039764(-);ENSCCRG00000003384(si:ch211-59d17.3);ENSCCRG00000048903(si:ch211-220f16.2);ENSCCRG00000031848(ccnb2);ENSCCRG00000023322(-);ENSCCRG00000008296(plk4);ENSCCRG000…	753/4786	4306/32686	0.174872	C vs H	intracellular organelle
GO:0016740	Molecular Function	transferase activity	326	275	601	3352	1.68e-08	5.46e-06	ENSCCRG00000049109(ulk1a);ENSCCRG00000029353(insra);ENSCCRG00000026013(dgat2);ENSCCRG00000001513(chpfa);ENSCCRG00000007318(TGFBR2);ENSCCRG00000018360(dgat2);ENSCCRG00000006520(pla2g15);ENSCCRG00000027440(-);ENSCCRG00000018364(mogat2);ENSCCRG00000002988(-);ENSCCRG00000041141(-);ENSCCRG00000045302(flt1);ENSCCRG00000006039(si:dkey-199f5.8);ENSCCRG00000016440(fgfr3);ENSCCRG00000005981(cdc42bpaa);ENSC…	ENSCCRG00000000741(-);ENSCCRG00000000206(bub1);ENSCCRG00000001171(fdps);ENSCCRG00000026145(-);ENSCCRG00000033443(ACLY);ENSCCRG00000043645(ACLY);ENSCCRG00000043949(mapk11);ENSCCRG00000049931(hmgcs1);ENSCCRG00000012322(rnf20);ENSCCRG00000008296(plk4);ENSCCRG00000027820(gatm);ENSCCRG00000041111(ndufaf5);ENSCCRG00000027356(pak6b);ENSCCRG00000002314(plk1);ENSCCRG00000009650(gsto2);ENSCCRG00000048014(t…	601/4786	3352/32686	0.179296	C vs H	transferase activity
GO:0044249	Biological Process	cellular biosynthetic process	273	124	397	3698	7.69e-08	5.96e-06	ENSCCRG00000002904(rpl3);ENSCCRG00000020146(rps18);ENSCCRG00000021263(creb3l3a);ENSCCRG00000043793(zgc:114188);ENSCCRG00000049284(rpl36);ENSCCRG00000001807(rpl31);ENSCCRG00000035769(rpl35a);ENSCCRG00000023298(eef1b2);ENSCCRG00000023035(cebpd);ENSCCRG00000007094(hoxa10b);ENSCCRG00000013711(rpl6);ENSCCRG00000051304(rpl9);ENSCCRG00000006220(rps26l);ENSCCRG00000010591(creb3l2);ENSCCRG00000014285(pdcd…	ENSCCRG00000015485(idi1);ENSCCRG00000049931(hmgcs1);ENSCCRG00000031146(hmgcra);ENSCCRG00000050384(RRM2);ENSCCRG00000051707(lss);ENSCCRG00000051157(psph);ENSCCRG00000013247(cdca7a);ENSCCRG00000008583(gss);ENSCCRG00000001171(fdps);ENSCCRG00000002111(mvk);ENSCCRG00000023887(hmgcra);ENSCCRG00000038879(arntl1a);ENSCCRG00000033488(dmap1);ENSCCRG00000000733(lig1);ENSCCRG00000047664(fdft1);ENSCCRG0000005…	397/2744	3698/32686	0.107355	C vs H+Zn	cellular biosynthetic process
GO:0036094	Molecular Function	small molecule binding	171	217	388	3602	7.71e-08	5.96e-06	ENSCCRG00000007422(-);ENSCCRG00000007483(-);ENSCCRG00000043501(p4ha2);ENSCCRG00000007442(-);ENSCCRG00000034542(-);ENSCCRG00000034345(-);ENSCCRG00000049109(ulk1a);ENSCCRG00000040089(-);ENSCCRG00000035228(eef2b);ENSCCRG00000045061(-);ENSCCRG00000021037(pfkfb4b);ENSCCRG00000043089(p4ha1b);ENSCCRG00000006093(gnao1b);ENSCCRG00000040597(-);ENSCCRG00000024849(marc1);ENSCCRG00000041266(eef1a1l1);ENSCCRG0…	ENSCCRG00000003468(-);ENSCCRG00000018198(zgc:77439);ENSCCRG00000049145(sqlea);ENSCCRG00000049449(sqlea);ENSCCRG00000031146(hmgcra);ENSCCRG00000050160(csad);ENSCCRG00000000206(bub1);ENSCCRG00000000832(mcm5);ENSCCRG00000030481(-);ENSCCRG00000046122(top2a);ENSCCRG00000009262(kif2c);ENSCCRG00000008519(-);ENSCCRG00000022924(mcm4);ENSCCRG00000018119(-);ENSCCRG00000008583(gss);ENSCCRG00000002314(plk1);E…	388/2744	3602/32686	0.107718	C vs H+Zn	small molecule binding
GO:0004298	Molecular Function	threonine-type endopeptidase activity	0	24	24	50	2.19e-08	6.67e-06	-	ENSCCRG00000009751(psmb3);ENSCCRG00000039340(psma1);ENSCCRG00000029445(psma4);ENSCCRG00000049361(psma3);ENSCCRG00000047204(psmb2);ENSCCRG00000019933(psmb10);ENSCCRG00000036716(psma3);ENSCCRG00000043423(psma4);ENSCCRG00000046505(psmb7);ENSCCRG00000050882(psmb10);ENSCCRG00000008130(psma5);ENSCCRG00000000698(psmb1);ENSCCRG00000043213(psmb2);ENSCCRG00000032183(psma6l);ENSCCRG00000007024(psmb13a);ENSC…	24/4786	50/32686	0.48	C vs H	threonine-type endopeptidase activity
GO:1901575	Biological Process	organic substance catabolic process	31	58	89	598	8.83e-08	6.68e-06	ENSCCRG00000019965(ubxn8);ENSCCRG00000014352(rps7);ENSCCRG00000044922(ggt1b);ENSCCRG00000024876(uchl1);ENSCCRG00000018105(si:ch1073-406l10.2);ENSCCRG00000001941(enpp7.2);ENSCCRG00000044912(-);ENSCCRG00000016055(cyp46a1.3);ENSCCRG00000031972(pfklb);ENSCCRG00000015837(uchl1);ENSCCRG00000003031(ggt1b);ENSCCRG00000006923(gpia);ENSCCRG00000025744(abcd1);ENSCCRG00000012318(aldob);ENSCCRG00000045329(pga…	ENSCCRG00000031404(pelo);ENSCCRG00000046427(-);ENSCCRG00000022590(lygl2);ENSCCRG00000009751(psmb3);ENSCCRG00000048676(gpcpd1);ENSCCRG00000000248(usp5);ENSCCRG00000035208(psmd1);ENSCCRG00000005390(usp14);ENSCCRG00000040782(ttll12);ENSCCRG00000007721(gck);ENSCCRG00000036716(psma3);ENSCCRG00000019933(psmb10);ENSCCRG00000002563(dcps);ENSCCRG00000032553(pelo);ENSCCRG00000050882(psmb10);ENSCCRG00000010…	89/2744	598/32686	0.148829	C vs H+Zn	organic substance catabolic
GO:0044271	Biological Process	cellular nitrogen compound biosynthetic process	241	106	347	3172	9.1e-08	6.75e-06	ENSCCRG00000002904(rpl3);ENSCCRG00000020146(rps18);ENSCCRG00000021263(creb3l3a);ENSCCRG00000043793(zgc:114188);ENSCCRG00000049284(rpl36);ENSCCRG00000001807(rpl31);ENSCCRG00000035769(rpl35a);ENSCCRG00000023298(eef1b2);ENSCCRG00000023035(cebpd);ENSCCRG00000007094(hoxa10b);ENSCCRG00000013711(rpl6);ENSCCRG00000051304(rpl9);ENSCCRG00000006220(rps26l);ENSCCRG00000010591(creb3l2);ENSCCRG00000014285(pdcd…	ENSCCRG00000050384(RRM2);ENSCCRG00000013247(cdca7a);ENSCCRG00000008583(gss);ENSCCRG00000038879(arntl1a);ENSCCRG00000033488(dmap1);ENSCCRG00000000733(lig1);ENSCCRG00000050940(etf1a);ENSCCRG00000052327(sap130b);ENSCCRG00000015592(sub1b);ENSCCRG00000036184(atad2);ENSCCRG00000038626(tfdp1a);ENSCCRG00000033512(nampta);ENSCCRG00000000460(e2f7);ENSCCRG00000003525(dhfr);ENSCCRG00000041300(nfyba);ENSCCRG0…	347/2744	3172/32686	0.109395	C vs H+Zn	cellular nitrogen compound
GO:0005622	Cellular Component	intracellular anatomical structure	433	416	849	4927	2.42e-08	6.91e-06	ENSCCRG00000045061(-);ENSCCRG00000029501(scarb2c);ENSCCRG00000001005(ca5a);ENSCCRG00000013711(rpl6);ENSCCRG00000002904(rpl3);ENSCCRG00000024337(IGFBP-3);ENSCCRG00000001513(chpfa);ENSCCRG00000012084(rad21b);ENSCCRG00000027133(cbx7a);ENSCCRG00000028679(-);ENSCCRG00000004991(-);ENSCCRG00000005767(gnsa);ENSCCRG00000018267(ucp1);ENSCCRG00000020146(rps18);ENSCCRG00000041643(nup98);ENSCCRG00000015178(rp…	ENSCCRG00000051707(lss);ENSCCRG00000049401(eif4e1b);ENSCCRG00000010672(kpna2);ENSCCRG00000004214(kpna2);ENSCCRG00000031146(hmgcra);ENSCCRG00000011324(ccnb1);ENSCCRG00000023887(hmgcra);ENSCCRG00000042166(si:ch211-220f16.2);ENSCCRG00000029489(ucp2);ENSCCRG00000039764(-);ENSCCRG00000003384(si:ch211-59d17.3);ENSCCRG00000048903(si:ch211-220f16.2);ENSCCRG00000031848(ccnb2);ENSCCRG00000023322(-);ENSCCRG…	849/4786	4927/32686	0.172316	C vs H	intracellular anatomical structure
GO:0006260	Biological Process	DNA replication	1	25	26	99	1.13e-07	8.24e-06	ENSCCRG00000000926(si:dkey-28b4.7)	ENSCCRG00000000832(mcm5);ENSCCRG00000022924(mcm4);ENSCCRG00000016857(orc4);ENSCCRG00000018798(rpa1);ENSCCRG00000016480(pcna);ENSCCRG00000026201(mcm2);ENSCCRG00000000956(mcm5);ENSCCRG00000009074(mms22l);ENSCCRG00000038238(mcm6);ENSCCRG00000020565(pole);ENSCCRG00000009205(mms22l);ENSCCRG00000005245(mcm3);ENSCCRG00000027831(rfc4);ENSCCRG00000004789(mcm10);ENSCCRG00000008951(prim1);ENSCCRG00000043113…	26/2744	99/32686	0.262626	C vs H+Zn	DNA replication
GO:0005840	Cellular Component	ribosome	56	10	66	231	3.53e-08	9.12e-06	ENSCCRG00000013711(rpl6);ENSCCRG00000002904(rpl3);ENSCCRG00000020146(rps18);ENSCCRG00000015178(rpl32);ENSCCRG00000035769(rpl35a);ENSCCRG00000034203(rpl19);ENSCCRG00000001807(rpl31);ENSCCRG00000033586(rpl28);ENSCCRG00000049284(rpl36);ENSCCRG00000001019(RPS17);ENSCCRG00000039239(RPL27A);ENSCCRG00000012297(rps6);ENSCCRG00000003165(rps27a);ENSCCRG00000021854(rps6);ENSCCRG00000008513(rpl18a);ENSCCRG00…	ENSCCRG00000008866(mrps26);ENSCCRG00000018350(rpp30);ENSCCRG00000045615(mrpl48);ENSCCRG00000049287(-);ENSCCRG00000021003(rps8b);ENSCCRG00000007783(mrpl19);ENSCCRG00000030746(rpl7l1);ENSCCRG00000010053(mrpl24);ENSCCRG00000047258(mrps26);ENSCCRG00000045214(rps15a)	66/4786	231/32686	0.285714	C vs H	ribosome
GO:0044238	Biological Process	primary metabolic process	763	696	1459	8904	3.56e-08	9.12e-06	ENSCCRG00000041945(fkbp4);ENSCCRG00000049109(ulk1a);ENSCCRG00000002586(TINAGL1);ENSCCRG00000014285(pdcd4b);ENSCCRG00000018105(si:ch1073-406l10.2);ENSCCRG00000013711(rpl6);ENSCCRG00000029353(insra);ENSCCRG00000024783(pltp);ENSCCRG00000005104(adam10a);ENSCCRG00000021263(creb3l3a);ENSCCRG00000002904(rpl3);ENSCCRG00000033914(serinc1);ENSCCRG00000040874(ctsl.1);ENSCCRG00000016769(proza);ENSCCRG0000000…	ENSCCRG00000051707(lss);ENSCCRG00000025167(tm7sf2);ENSCCRG00000040771(nsdhl);ENSCCRG00000049401(eif4e1b);ENSCCRG00000023449(-);ENSCCRG00000051157(psph);ENSCCRG00000022321(afp4);ENSCCRG00000029134(-);ENSCCRG00000031146(hmgcra);ENSCCRG00000031887(fah);ENSCCRG00000049449(sqlea);ENSCCRG00000000206(bub1);ENSCCRG00000004923(HSD17B7);ENSCCRG00000040967(-);ENSCCRG00000001171(fdps);ENSCCRG00000049145(sqle…	1459/4786	8904/32686	0.163859	C vs H	primary metabolic process
GO:0016772	Molecular Function	transferase activity, transferring phosphorus-containing groups	197	142	339	1764	4.09e-08	9.94e-06	ENSCCRG00000049109(ulk1a);ENSCCRG00000029353(insra);ENSCCRG00000007318(TGFBR2);ENSCCRG00000041141(-);ENSCCRG00000045302(flt1);ENSCCRG00000016440(fgfr3);ENSCCRG00000005981(cdc42bpaa);ENSCCRG00000048705(itpka);ENSCCRG00000025875(mknk2b);ENSCCRG00000021674(ilk);ENSCCRG00000004052(kdrl);ENSCCRG00000038381(tie1);ENSCCRG00000039595(insra);ENSCCRG00000027552(-);ENSCCRG00000001972(erbb2);ENSCCRG000000077…	ENSCCRG00000000206(bub1);ENSCCRG00000043949(mapk11);ENSCCRG00000008296(plk4);ENSCCRG00000027356(pak6b);ENSCCRG00000002314(plk1);ENSCCRG00000048014(tent5bb);ENSCCRG00000020666(pik3c2g);ENSCCRG00000002111(mvk);ENSCCRG00000007721(gck);ENSCCRG00000037581(pmvk);ENSCCRG00000013347(melk);ENSCCRG00000037785(aurka);ENSCCRG00000005341(-);ENSCCRG00000050911(mapk14a);ENSCCRG00000003399(cmpk);ENSCCRG000000327…	339/4786	1764/32686	0.192177	C vs H	transferase activity, transferring
GO:0070003	Molecular Function	threonine-type peptidase activity	3	24	27	63	5.97e-08	1.33e-05	ENSCCRG00000044912(-);ENSCCRG00000044922(ggt1b);ENSCCRG00000007208(ggt5a)	ENSCCRG00000009751(psmb3);ENSCCRG00000039340(psma1);ENSCCRG00000029445(psma4);ENSCCRG00000049361(psma3);ENSCCRG00000047204(psmb2);ENSCCRG00000019933(psmb10);ENSCCRG00000036716(psma3);ENSCCRG00000043423(psma4);ENSCCRG00000046505(psmb7);ENSCCRG00000050882(psmb10);ENSCCRG00000008130(psma5);ENSCCRG00000000698(psmb1);ENSCCRG00000043213(psmb2);ENSCCRG00000032183(psma6l);ENSCCRG00000007024(psmb13a);ENSC…	27/4786	63/32686	0.428571	C vs H	threonine-type peptidase activity
GO:0043226	Cellular Component	organelle	401	355	756	4359	6.03e-08	1.33e-05	ENSCCRG00000029501(scarb2c);ENSCCRG00000001005(ca5a);ENSCCRG00000013711(rpl6);ENSCCRG00000002904(rpl3);ENSCCRG00000024337(IGFBP-3);ENSCCRG00000001513(chpfa);ENSCCRG00000012084(rad21b);ENSCCRG00000027133(cbx7a);ENSCCRG00000028679(-);ENSCCRG00000004991(-);ENSCCRG00000005767(gnsa);ENSCCRG00000018267(ucp1);ENSCCRG00000020146(rps18);ENSCCRG00000041643(nup98);ENSCCRG00000015178(rpl32);ENSCCRG0000000523…	ENSCCRG00000051707(lss);ENSCCRG00000010672(kpna2);ENSCCRG00000004214(kpna2);ENSCCRG00000031146(hmgcra);ENSCCRG00000011324(ccnb1);ENSCCRG00000023887(hmgcra);ENSCCRG00000042166(si:ch211-220f16.2);ENSCCRG00000029489(ucp2);ENSCCRG00000039764(-);ENSCCRG00000003384(si:ch211-59d17.3);ENSCCRG00000048903(si:ch211-220f16.2);ENSCCRG00000031848(ccnb2);ENSCCRG00000023322(-);ENSCCRG00000008296(plk4);ENSCCRG000…	756/4786	4359/32686	0.173434	C vs H	organelle
GO:1903047	Biological Process	mitotic cell cycle process	9	35	44	133	6.96e-08	1.47e-05	ENSCCRG00000008135(-);ENSCCRG00000008760(snx9a);ENSCCRG00000015609(meis1b);ENSCCRG00000045625(-);ENSCCRG00000044194(ankle2);ENSCCRG00000034885(apc);ENSCCRG00000038045(arhgef10);ENSCCRG00000042203(ccne1);ENSCCRG00000006435(snx33)	ENSCCRG00000008042(tacc3);ENSCCRG00000000206(bub1);ENSCCRG00000004094(tacc3);ENSCCRG00000019464(tpx2);ENSCCRG00000021335(ncapg);ENSCCRG00000028648(ndc80);ENSCCRG00000027717(tpx2);ENSCCRG00000018583(-);ENSCCRG00000035117(cep55l);ENSCCRG00000036730(nsl1);ENSCCRG00000022965(ncaph);ENSCCRG00000019455(ccnb3);ENSCCRG00000016817(cep55l);ENSCCRG00000002621(ccne2);ENSCCRG00000051293(foxm1);ENSCCRG00000030…	44/4786	133/32686	0.330827	C vs H	mitotic cell cycle
GO:0030554	Molecular Function	adenyl nucleotide binding	106	143	249	2177	2.37e-07	1.69e-05	ENSCCRG00000007422(-);ENSCCRG00000007483(-);ENSCCRG00000007442(-);ENSCCRG00000034542(-);ENSCCRG00000034345(-);ENSCCRG00000049109(ulk1a);ENSCCRG00000021037(pfkfb4b);ENSCCRG00000029353(insra);ENSCCRG00000034934(itih2);ENSCCRG00000010910(acvr1bb);ENSCCRG00000007418(-);ENSCCRG00000015793(cct8);ENSCCRG00000014816(abca1a);ENSCCRG00000028884(-);ENSCCRG00000015385(cct8);ENSCCRG00000048885(mertka);ENSCCRG…	ENSCCRG00000000206(bub1);ENSCCRG00000000832(mcm5);ENSCCRG00000046122(top2a);ENSCCRG00000009262(kif2c);ENSCCRG00000022924(mcm4);ENSCCRG00000008583(gss);ENSCCRG00000002314(plk1);ENSCCRG00000024560(kif20ba);ENSCCRG00000002111(mvk);ENSCCRG00000011334(myo1f);ENSCCRG00000021827(kif11);ENSCCRG00000051121(-);ENSCCRG00000041506(pbk);ENSCCRG00000048677(ilf2);ENSCCRG00000043949(mapk11);ENSCCRG00000000733(li…	249/2744	2177/32686	0.114378	C vs H+Zn	adenyl nucleotide binding
GO:0006091	Biological Process	generation of precursor metabolites and energy	20	10	30	130	2.81e-07	1.97e-05	ENSCCRG00000032802(phka1b);ENSCCRG00000050166(mdh2);ENSCCRG00000050757(ndufa8);ENSCCRG00000050150(mdh2);ENSCCRG00000009593(ndufb3);ENSCCRG00000031972(pfklb);ENSCCRG00000030724(ndufc2);ENSCCRG00000006923(gpia);ENSCCRG00000039694(ndufa7);ENSCCRG00000012318(aldob);ENSCCRG00000045329(pgam2);ENSCCRG00000029806(uqcrh);ENSCCRG00000034102(ndufa7);ENSCCRG00000010521(uqcr10);ENSCCRG00000016898(ndufa8);ENSC…	ENSCCRG00000007721(gck);ENSCCRG00000000017(COX1);ENSCCRG00000047888(pkma);ENSCCRG00000012171(hk2);ENSCCRG00000031710(-);ENSCCRG00000000024(COX3);ENSCCRG00000031777(-);ENSCCRG00000048723(sucla2);ENSCCRG00000000020(COX2);ENSCCRG00000030894(-)	30/2744	130/32686	0.230769	C vs H+Zn	generation of precursor
GO:0006629	Biological Process	lipid metabolic process	39	56	95	669	3.04e-07	2.09e-05	ENSCCRG00000043850(gba);ENSCCRG00000006693(-);ENSCCRG00000039523(chpt1);ENSCCRG00000006691(-);ENSCCRG00000006520(pla2g15);ENSCCRG00000039147(rdh5);ENSCCRG00000018105(si:ch1073-406l10.2);ENSCCRG00000015049(-);ENSCCRG00000001941(enpp7.2);ENSCCRG00000016055(cyp46a1.3);ENSCCRG00000033914(serinc1);ENSCCRG00000015601(gnpat);ENSCCRG00000028053(pld2);ENSCCRG00000044023(gdpd3a);ENSCCRG00000025744(abcd1);E…	ENSCCRG00000035391(ebp);ENSCCRG00000015485(idi1);ENSCCRG00000004923(HSD17B7);ENSCCRG00000040771(nsdhl);ENSCCRG00000049145(sqlea);ENSCCRG00000049931(hmgcs1);ENSCCRG00000049449(sqlea);ENSCCRG00000025167(tm7sf2);ENSCCRG00000031146(hmgcra);ENSCCRG00000051707(lss);ENSCCRG00000026080(msmo1);ENSCCRG00000022417(tm7sf2);ENSCCRG00000046427(-);ENSCCRG00000001171(fdps);ENSCCRG00000002111(mvk);ENSCCRG00000048…	95/2744	669/32686	0.142003	C vs H+Zn	lipid metabolic process
GO:0009056	Biological Process	catabolic process	38	59	97	688	3.2e-07	2.16e-05	ENSCCRG00000019965(ubxn8);ENSCCRG00000014352(rps7);ENSCCRG00000044922(ggt1b);ENSCCRG00000002645(tp53inp1);ENSCCRG00000024876(uchl1);ENSCCRG00000018105(si:ch1073-406l10.2);ENSCCRG00000028164(rnf152);ENSCCRG00000001941(enpp7.2);ENSCCRG00000044912(-);ENSCCRG00000016055(cyp46a1.3);ENSCCRG00000031972(pfklb);ENSCCRG00000015837(uchl1);ENSCCRG00000006922(tp53inp1);ENSCCRG00000003031(ggt1b);ENSCCRG0000000…	ENSCCRG00000031404(pelo);ENSCCRG00000046427(-);ENSCCRG00000022590(lygl2);ENSCCRG00000009751(psmb3);ENSCCRG00000048676(gpcpd1);ENSCCRG00000000248(usp5);ENSCCRG00000035208(psmd1);ENSCCRG00000005390(usp14);ENSCCRG00000040782(ttll12);ENSCCRG00000007721(gck);ENSCCRG00000036716(psma3);ENSCCRG00000019933(psmb10);ENSCCRG00000002563(dcps);ENSCCRG00000032553(pelo);ENSCCRG00000050882(psmb10);ENSCCRG00000010…	97/2744	688/32686	0.140988	C vs H+Zn	catabolic process
GO:0003735	Molecular Function	structural constituent of ribosome	55	10	65	233	1.19e-07	2.4e-05	ENSCCRG00000013711(rpl6);ENSCCRG00000002904(rpl3);ENSCCRG00000020146(rps18);ENSCCRG00000015178(rpl32);ENSCCRG00000035769(rpl35a);ENSCCRG00000034203(rpl19);ENSCCRG00000001807(rpl31);ENSCCRG00000033586(rpl28);ENSCCRG00000049284(rpl36);ENSCCRG00000001019(RPS17);ENSCCRG00000039239(RPL27A);ENSCCRG00000012297(rps6);ENSCCRG00000003165(rps27a);ENSCCRG00000021854(rps6);ENSCCRG00000008513(rpl18a);ENSCCRG00…	ENSCCRG00000018350(rpp30);ENSCCRG00000049287(-);ENSCCRG00000021003(rps8b);ENSCCRG00000007783(mrpl19);ENSCCRG00000030746(rpl7l1);ENSCCRG00000046348(mrpl51);ENSCCRG00000010053(mrpl24);ENSCCRG00000016087(mrpl28);ENSCCRG00000045526(mrpl28);ENSCCRG00000045214(rps15a)	65/4786	233/32686	0.27897	C vs H	structural constituent of
GO:0005524	Molecular Function	ATP binding	103	141	244	2137	3.62e-07	2.4e-05	ENSCCRG00000007422(-);ENSCCRG00000007483(-);ENSCCRG00000007442(-);ENSCCRG00000034542(-);ENSCCRG00000034345(-);ENSCCRG00000049109(ulk1a);ENSCCRG00000021037(pfkfb4b);ENSCCRG00000029353(insra);ENSCCRG00000034934(itih2);ENSCCRG00000010910(acvr1bb);ENSCCRG00000007418(-);ENSCCRG00000015793(cct8);ENSCCRG00000014816(abca1a);ENSCCRG00000028884(-);ENSCCRG00000015385(cct8);ENSCCRG00000048885(mertka);ENSCCRG…	ENSCCRG00000000206(bub1);ENSCCRG00000000832(mcm5);ENSCCRG00000046122(top2a);ENSCCRG00000009262(kif2c);ENSCCRG00000022924(mcm4);ENSCCRG00000008583(gss);ENSCCRG00000002314(plk1);ENSCCRG00000024560(kif20ba);ENSCCRG00000002111(mvk);ENSCCRG00000011334(myo1f);ENSCCRG00000021827(kif11);ENSCCRG00000051121(-);ENSCCRG00000041506(pbk);ENSCCRG00000048677(ilf2);ENSCCRG00000043949(mapk11);ENSCCRG00000000733(li…	244/2744	2137/32686	0.114179	C vs H+Zn	ATP binding
GO:1901617	Biological Process	organic hydroxy compound biosynthetic process	9	9	18	56	3.84e-07	2.5e-05	ENSCCRG00000006693(-);ENSCCRG00000006691(-);ENSCCRG00000033393(ip6k2b);ENSCCRG00000024955(pdxka);ENSCCRG00000026467(-);ENSCCRG00000047708(pts);ENSCCRG00000052496(pdxka);ENSCCRG00000027582(-);ENSCCRG00000011802(itpkcb)	ENSCCRG00000004923(HSD17B7);ENSCCRG00000049145(sqlea);ENSCCRG00000049449(sqlea);ENSCCRG00000025167(tm7sf2);ENSCCRG00000022417(tm7sf2);ENSCCRG00000037581(pmvk);ENSCCRG00000047664(fdft1);ENSCCRG00000006378(pmvk);ENSCCRG00000050608(ipmkb)	18/2744	56/32686	0.321429	C vs H+Zn	organic hydroxy compound
GO:0032559	Molecular Function	adenyl ribonucleotide binding	104	143	247	2171	4.05e-07	2.6e-05	ENSCCRG00000007422(-);ENSCCRG00000007483(-);ENSCCRG00000007442(-);ENSCCRG00000034542(-);ENSCCRG00000034345(-);ENSCCRG00000049109(ulk1a);ENSCCRG00000021037(pfkfb4b);ENSCCRG00000029353(insra);ENSCCRG00000034934(itih2);ENSCCRG00000010910(acvr1bb);ENSCCRG00000007418(-);ENSCCRG00000015793(cct8);ENSCCRG00000014816(abca1a);ENSCCRG00000028884(-);ENSCCRG00000015385(cct8);ENSCCRG00000048885(mertka);ENSCCRG…	ENSCCRG00000000206(bub1);ENSCCRG00000000832(mcm5);ENSCCRG00000046122(top2a);ENSCCRG00000009262(kif2c);ENSCCRG00000022924(mcm4);ENSCCRG00000008583(gss);ENSCCRG00000002314(plk1);ENSCCRG00000024560(kif20ba);ENSCCRG00000002111(mvk);ENSCCRG00000011334(myo1f);ENSCCRG00000021827(kif11);ENSCCRG00000051121(-);ENSCCRG00000041506(pbk);ENSCCRG00000048677(ilf2);ENSCCRG00000043949(mapk11);ENSCCRG00000000733(li…	247/2744	2171/32686	0.113772	C vs H+Zn	adenyl ribonucleotide binding
GO:0140096	Molecular Function	catalytic activity, acting on a protein	341	249	590	3345	2.4e-07	4.66e-05	ENSCCRG00000041945(fkbp4);ENSCCRG00000049109(ulk1a);ENSCCRG00000002586(TINAGL1);ENSCCRG00000029353(insra);ENSCCRG00000005104(adam10a);ENSCCRG00000040874(ctsl.1);ENSCCRG00000016769(proza);ENSCCRG00000009121(fkbp4);ENSCCRG00000007318(TGFBR2);ENSCCRG00000031738(nrip2);ENSCCRG00000045623(-);ENSCCRG00000030213(-);ENSCCRG00000041943(-);ENSCCRG00000027440(-);ENSCCRG00000041141(-);ENSCCRG00000045302(flt1…	ENSCCRG00000029134(-);ENSCCRG00000000206(bub1);ENSCCRG00000043949(mapk11);ENSCCRG00000023244(casp21);ENSCCRG00000012322(rnf20);ENSCCRG00000019998(-);ENSCCRG00000002872(pcsk9);ENSCCRG00000008296(plk4);ENSCCRG00000009751(psmb3);ENSCCRG00000027356(pak6b);ENSCCRG00000002314(plk1);ENSCCRG00000018900(fnta);ENSCCRG00000025288(zgc:112160);ENSCCRG00000011525(-);ENSCCRG00000010428(f2);ENSCCRG00000027707(f2…	590/4786	3345/32686	0.176383	C vs H	catalytic activity, acting
GO:0016125	Biological Process	sterol metabolic process	2	9	11	23	7.46e-07	4.71e-05	ENSCCRG00000016055(cyp46a1.3);ENSCCRG00000011040(insig1)	ENSCCRG00000035391(ebp);ENSCCRG00000004923(HSD17B7);ENSCCRG00000049145(sqlea);ENSCCRG00000049449(sqlea);ENSCCRG00000025167(tm7sf2);ENSCCRG00000022417(tm7sf2);ENSCCRG00000037581(pmvk);ENSCCRG00000047664(fdft1);ENSCCRG00000006378(pmvk)	11/2744	23/32686	0.478261	C vs H+Zn	sterol metabolic process
GO:0043168	Molecular Function	anion binding	163	200	363	3413	7.75e-07	4.81e-05	ENSCCRG00000007422(-);ENSCCRG00000007483(-);ENSCCRG00000043501(p4ha2);ENSCCRG00000007442(-);ENSCCRG00000034542(-);ENSCCRG00000034345(-);ENSCCRG00000049109(ulk1a);ENSCCRG00000040089(-);ENSCCRG00000035228(eef2b);ENSCCRG00000021037(pfkfb4b);ENSCCRG00000043089(p4ha1b);ENSCCRG00000006093(gnao1b);ENSCCRG00000040597(-);ENSCCRG00000024849(marc1);ENSCCRG00000041266(eef1a1l1);ENSCCRG00000029353(insra);ENSC…	ENSCCRG00000018198(zgc:77439);ENSCCRG00000049145(sqlea);ENSCCRG00000049449(sqlea);ENSCCRG00000050160(csad);ENSCCRG00000000206(bub1);ENSCCRG00000000832(mcm5);ENSCCRG00000030481(-);ENSCCRG00000046122(top2a);ENSCCRG00000009262(kif2c);ENSCCRG00000008519(-);ENSCCRG00000022924(mcm4);ENSCCRG00000018119(-);ENSCCRG00000008583(gss);ENSCCRG00000002314(plk1);ENSCCRG00000024560(kif20ba);ENSCCRG00000002111(mvk…	363/2744	3413/32686	0.106358	C vs H+Zn	anion binding
GO:0051726	Biological Process	regulation of cell cycle	17	41	58	204	2.76e-07	5.11e-05	ENSCCRG00000051426(rgcc);ENSCCRG00000043156(gadd45ba);ENSCCRG00000039659(ccni);ENSCCRG00000008136(rpl36a);ENSCCRG00000014352(rps7);ENSCCRG00000013709(dot1l);ENSCCRG00000047780(gadd45ba);ENSCCRG00000051087(pgrmc1);ENSCCRG00000027458(cables2b);ENSCCRG00000023668(gadd45bb);ENSCCRG00000011160(cables2a);ENSCCRG00000036769(junbb);ENSCCRG00000043922(rbl2);ENSCCRG00000011543(rbl1);ENSCCRG00000000103(gadd…	ENSCCRG00000000206(bub1);ENSCCRG00000040967(-);ENSCCRG00000013552(pclaf);ENSCCRG00000023322(-);ENSCCRG00000038626(tfdp1a);ENSCCRG00000019464(tpx2);ENSCCRG00000010730(prc1a);ENSCCRG00000027717(tpx2);ENSCCRG00000018583(-);ENSCCRG00000023867(atrip);ENSCCRG00000000611(-);ENSCCRG00000018046(si:dkey-25o16.4);ENSCCRG00000046427(-);ENSCCRG00000006817(prc1a);ENSCCRG00000019455(ccnb3);ENSCCRG00000020907(HU…	58/4786	204/32686	0.284314	C vs H	regulation of cell
GO:0022402	Biological Process	cell cycle process	11	56	67	248	2.83e-07	5.11e-05	ENSCCRG00000012084(rad21b);ENSCCRG00000008135(-);ENSCCRG00000008760(snx9a);ENSCCRG00000051087(pgrmc1);ENSCCRG00000015609(meis1b);ENSCCRG00000045625(-);ENSCCRG00000044194(ankle2);ENSCCRG00000034885(apc);ENSCCRG00000038045(arhgef10);ENSCCRG00000042203(ccne1);ENSCCRG00000006435(snx33)	ENSCCRG00000008042(tacc3);ENSCCRG00000000206(bub1);ENSCCRG00000004094(tacc3);ENSCCRG00000008296(plk4);ENSCCRG00000019464(tpx2);ENSCCRG00000021335(ncapg);ENSCCRG00000028648(ndc80);ENSCCRG00000030363(aspm);ENSCCRG00000010730(prc1a);ENSCCRG00000027717(tpx2);ENSCCRG00000046137(-);ENSCCRG00000018583(-);ENSCCRG00000010931(haus5);ENSCCRG00000023867(atrip);ENSCCRG00000035117(cep55l);ENSCCRG00000015859(ki…	67/4786	248/32686	0.270161	C vs H	cell cycle process
GO:0030163	Biological Process	protein catabolic process	9	38	47	269	1.22e-06	7.47e-05	ENSCCRG00000019965(ubxn8);ENSCCRG00000024876(uchl1);ENSCCRG00000015837(uchl1);ENSCCRG00000042985(usp48);ENSCCRG00000013004(cacul1);ENSCCRG00000026579(uchl1);ENSCCRG00000033887(ufd1l);ENSCCRG00000048357(USP30);ENSCCRG00000017233(tmub2)	ENSCCRG00000009751(psmb3);ENSCCRG00000000248(usp5);ENSCCRG00000035208(psmd1);ENSCCRG00000005390(usp14);ENSCCRG00000036716(psma3);ENSCCRG00000019933(psmb10);ENSCCRG00000050882(psmb10);ENSCCRG00000013025(usp5);ENSCCRG00000049361(psma3);ENSCCRG00000021039(plaa);ENSCCRG00000008130(psma5);ENSCCRG00000029445(psma4);ENSCCRG00000046505(psmb7);ENSCCRG00000039340(psma1);ENSCCRG00000014783(psmb5);ENSCCRG000…	47/2744	269/32686	0.174721	C vs H+Zn	protein catabolic process
GO:0004713	Molecular Function	protein tyrosine kinase activity	51	13	64	236	4.47e-07	7.76e-05	ENSCCRG00000029353(insra);ENSCCRG00000041141(-);ENSCCRG00000045302(flt1);ENSCCRG00000016440(fgfr3);ENSCCRG00000004052(kdrl);ENSCCRG00000038381(tie1);ENSCCRG00000039595(insra);ENSCCRG00000001972(erbb2);ENSCCRG00000047880(erbb3a);ENSCCRG00000011725(nrp2b);ENSCCRG00000003766(tie1);ENSCCRG00000028255(egfra);ENSCCRG00000034393(erbb3a);ENSCCRG00000014052(igf1rb);ENSCCRG00000031419(TIE1);ENSCCRG00000003…	ENSCCRG00000005341(-);ENSCCRG00000035331(-);ENSCCRG00000013403(erbb4b);ENSCCRG00000009603(ptk2ba);ENSCCRG00000028570(txk);ENSCCRG00000005209(-);ENSCCRG00000031167(wee1);ENSCCRG00000032312(-);ENSCCRG00000001238(fes);ENSCCRG00000009566(ptk6b);ENSCCRG00000012937(ptk6b);ENSCCRG00000024012(hck);ENSCCRG00000015128(erbb4a)	64/4786	236/32686	0.271186	C vs H	protein tyrosine kinase
GO:1901615	Biological Process	organic hydroxy compound metabolic process	13	12	25	105	1.45e-06	8.71e-05	ENSCCRG00000006693(-);ENSCCRG00000006691(-);ENSCCRG00000033393(ip6k2b);ENSCCRG00000016055(cyp46a1.3);ENSCCRG00000024955(pdxka);ENSCCRG00000011040(insig1);ENSCCRG00000026467(-);ENSCCRG00000047708(pts);ENSCCRG00000001309(dpm2);ENSCCRG00000010587(itpk1a);ENSCCRG00000052496(pdxka);ENSCCRG00000027582(-);ENSCCRG00000011802(itpkcb)	ENSCCRG00000035391(ebp);ENSCCRG00000004923(HSD17B7);ENSCCRG00000049145(sqlea);ENSCCRG00000049449(sqlea);ENSCCRG00000025167(tm7sf2);ENSCCRG00000022417(tm7sf2);ENSCCRG00000037581(pmvk);ENSCCRG00000047664(fdft1);ENSCCRG00000001188(impa1);ENSCCRG00000006378(pmvk);ENSCCRG00000010103(miox);ENSCCRG00000050608(ipmkb)	25/2744	105/32686	0.238095	C vs H+Zn	organic hydroxy compound
GO:0051276	Biological Process	chromosome organization	1	29	30	140	1.5e-06	8.85e-05	ENSCCRG00000012084(rad21b)	ENSCCRG00000000206(bub1);ENSCCRG00000046122(top2a);ENSCCRG00000021335(ncapg);ENSCCRG00000026201(mcm2);ENSCCRG00000018583(-);ENSCCRG00000022965(ncaph);ENSCCRG00000048168(cenpi);ENSCCRG00000020929(ncaph2);ENSCCRG00000051122(ewsr1a);ENSCCRG00000024703(ncapd3);ENSCCRG00000052578(pttg1);ENSCCRG00000028648(ndc80);ENSCCRG00000044471(ncapd2);ENSCCRG00000050149(sgo1);ENSCCRG00000048773(mcm2);ENSCCRG000000…	30/2744	140/32686	0.214286	C vs H+Zn	chromosome organization
GO:0000166	Molecular Function	nucleotide binding	152	206	358	3386	1.64e-06	9.42e-05	ENSCCRG00000007422(-);ENSCCRG00000007483(-);ENSCCRG00000007442(-);ENSCCRG00000034542(-);ENSCCRG00000034345(-);ENSCCRG00000049109(ulk1a);ENSCCRG00000040089(-);ENSCCRG00000035228(eef2b);ENSCCRG00000021037(pfkfb4b);ENSCCRG00000006093(gnao1b);ENSCCRG00000041266(eef1a1l1);ENSCCRG00000029353(insra);ENSCCRG00000034934(itih2);ENSCCRG00000010910(acvr1bb);ENSCCRG00000007418(-);ENSCCRG00000015793(cct8);ENSC…	ENSCCRG00000003468(-);ENSCCRG00000018198(zgc:77439);ENSCCRG00000049145(sqlea);ENSCCRG00000049449(sqlea);ENSCCRG00000031146(hmgcra);ENSCCRG00000000206(bub1);ENSCCRG00000000832(mcm5);ENSCCRG00000030481(-);ENSCCRG00000046122(top2a);ENSCCRG00000009262(kif2c);ENSCCRG00000008519(-);ENSCCRG00000022924(mcm4);ENSCCRG00000018119(-);ENSCCRG00000008583(gss);ENSCCRG00000002314(plk1);ENSCCRG00000024560(kif20ba…	358/2744	3386/32686	0.105729	C vs H+Zn	nucleotide binding
GO:1901265	Molecular Function	nucleoside phosphate binding	152	206	358	3386	1.64e-06	9.42e-05	ENSCCRG00000007422(-);ENSCCRG00000007483(-);ENSCCRG00000007442(-);ENSCCRG00000034542(-);ENSCCRG00000034345(-);ENSCCRG00000049109(ulk1a);ENSCCRG00000040089(-);ENSCCRG00000035228(eef2b);ENSCCRG00000021037(pfkfb4b);ENSCCRG00000006093(gnao1b);ENSCCRG00000041266(eef1a1l1);ENSCCRG00000029353(insra);ENSCCRG00000034934(itih2);ENSCCRG00000010910(acvr1bb);ENSCCRG00000007418(-);ENSCCRG00000015793(cct8);ENSC…	ENSCCRG00000003468(-);ENSCCRG00000018198(zgc:77439);ENSCCRG00000049145(sqlea);ENSCCRG00000049449(sqlea);ENSCCRG00000031146(hmgcra);ENSCCRG00000000206(bub1);ENSCCRG00000000832(mcm5);ENSCCRG00000030481(-);ENSCCRG00000046122(top2a);ENSCCRG00000009262(kif2c);ENSCCRG00000008519(-);ENSCCRG00000022924(mcm4);ENSCCRG00000018119(-);ENSCCRG00000008583(gss);ENSCCRG00000002314(plk1);ENSCCRG00000024560(kif20ba…	358/2744	3386/32686	0.105729	C vs H+Zn	nucleoside phosphate binding
GO:0006793	Biological Process	phosphorus metabolic process	226	176	402	2199	6.8e-07	0.000114053	ENSCCRG00000049109(ulk1a);ENSCCRG00000029353(insra);ENSCCRG00000033914(serinc1);ENSCCRG00000007318(TGFBR2);ENSCCRG00000030213(-);ENSCCRG00000022330(gucy1b1);ENSCCRG00000041141(-);ENSCCRG00000045302(flt1);ENSCCRG00000016440(fgfr3);ENSCCRG00000005981(cdc42bpaa);ENSCCRG00000048705(itpka);ENSCCRG00000025875(mknk2b);ENSCCRG00000021674(ilk);ENSCCRG00000004052(kdrl);ENSCCRG00000038381(tie1);ENSCCRG00000…	ENSCCRG00000031146(hmgcra);ENSCCRG00000000206(bub1);ENSCCRG00000023887(hmgcra);ENSCCRG00000043949(mapk11);ENSCCRG00000050384(RRM2);ENSCCRG00000028350(inpp5ka);ENSCCRG00000023322(-);ENSCCRG00000008296(plk4);ENSCCRG00000027356(pak6b);ENSCCRG00000002314(plk1);ENSCCRG00000020666(pik3c2g);ENSCCRG00000048676(gpcpd1);ENSCCRG00000019464(tpx2);ENSCCRG00000000022(ATP8);ENSCCRG00000007721(gck);ENSCCRG000000…	402/4786	2199/32686	0.18281	C vs H	phosphorus metabolic process
GO:0000278	Biological Process	mitotic cell cycle	13	38	51	177	9.03e-07	0.000144396	ENSCCRG00000036142(snx18a);ENSCCRG00000008135(-);ENSCCRG00000031657(snx18b);ENSCCRG00000008760(snx9a);ENSCCRG00000015609(meis1b);ENSCCRG00000045625(-);ENSCCRG00000044194(ankle2);ENSCCRG00000034885(apc);ENSCCRG00000038045(arhgef10);ENSCCRG00000022384(snx18a);ENSCCRG00000042203(ccne1);ENSCCRG00000006435(snx33);ENSCCRG00000025516(snx18b)	ENSCCRG00000008042(tacc3);ENSCCRG00000000206(bub1);ENSCCRG00000004094(tacc3);ENSCCRG00000002314(plk1);ENSCCRG00000019464(tpx2);ENSCCRG00000021335(ncapg);ENSCCRG00000028648(ndc80);ENSCCRG00000027717(tpx2);ENSCCRG00000018583(-);ENSCCRG00000035117(cep55l);ENSCCRG00000036730(nsl1);ENSCCRG00000022965(ncaph);ENSCCRG00000019455(ccnb3);ENSCCRG00000041506(pbk);ENSCCRG00000016817(cep55l);ENSCCRG00000002621…	51/4786	177/32686	0.288136	C vs H	mitotic cell cycle
GO:0006796	Biological Process	phosphate-containing compound metabolic process	226	174	400	2193	9.2e-07	0.000144396	ENSCCRG00000049109(ulk1a);ENSCCRG00000029353(insra);ENSCCRG00000033914(serinc1);ENSCCRG00000007318(TGFBR2);ENSCCRG00000030213(-);ENSCCRG00000022330(gucy1b1);ENSCCRG00000041141(-);ENSCCRG00000045302(flt1);ENSCCRG00000016440(fgfr3);ENSCCRG00000005981(cdc42bpaa);ENSCCRG00000048705(itpka);ENSCCRG00000025875(mknk2b);ENSCCRG00000021674(ilk);ENSCCRG00000004052(kdrl);ENSCCRG00000038381(tie1);ENSCCRG00000…	ENSCCRG00000031146(hmgcra);ENSCCRG00000000206(bub1);ENSCCRG00000023887(hmgcra);ENSCCRG00000043949(mapk11);ENSCCRG00000050384(RRM2);ENSCCRG00000028350(inpp5ka);ENSCCRG00000023322(-);ENSCCRG00000008296(plk4);ENSCCRG00000027356(pak6b);ENSCCRG00000002314(plk1);ENSCCRG00000020666(pik3c2g);ENSCCRG00000048676(gpcpd1);ENSCCRG00000019464(tpx2);ENSCCRG00000000022(ATP8);ENSCCRG00000007721(gck);ENSCCRG000000…	400/4786	2193/32686	0.182399	C vs H	phosphate-containing compound metabolic
GO:0051082	Molecular Function	unfolded protein binding	21	1	22	88	2.56e-06	0.000144694	ENSCCRG00000007422(-);ENSCCRG00000007483(-);ENSCCRG00000007442(-);ENSCCRG00000034542(-);ENSCCRG00000034345(-);ENSCCRG00000010214(-);ENSCCRG00000034934(itih2);ENSCCRG00000007418(-);ENSCCRG00000015793(cct8);ENSCCRG00000015385(cct8);ENSCCRG00000009928(DNAJA4);ENSCCRG00000008108(-);ENSCCRG00000017457(-);ENSCCRG00000017007(-);ENSCCRG00000033213(dnajb4);ENSCCRG00000002023(calr);ENSCCRG00000007437(-);EN…	ENSCCRG00000009119(dnaja3b)	22/2744	88/32686	0.25	C vs H+Zn	unfolded protein binding
GO:0043170	Biological Process	macromolecule metabolic process	411	333	744	7687	2.66e-06	0.00014773	ENSCCRG00000002904(rpl3);ENSCCRG00000022456(-);ENSCCRG00000041945(fkbp4);ENSCCRG00000032802(phka1b);ENSCCRG00000049109(ulk1a);ENSCCRG00000020409(txnl4a);ENSCCRG00000020146(rps18);ENSCCRG00000021263(creb3l3a);ENSCCRG00000043793(zgc:114188);ENSCCRG00000049284(rpl36);ENSCCRG00000001807(rpl31);ENSCCRG00000035769(rpl35a);ENSCCRG00000040874(ctsl.1);ENSCCRG00000023298(eef1b2);ENSCCRG00000023035(cebpd);E…	ENSCCRG00000038080(TGM1);ENSCCRG00000031404(pelo);ENSCCRG00000000206(bub1);ENSCCRG00000022321(afp4);ENSCCRG00000000832(mcm5);ENSCCRG00000001311(-);ENSCCRG00000027717(tpx2);ENSCCRG00000046122(top2a);ENSCCRG00000022590(lygl2);ENSCCRG00000022924(mcm4);ENSCCRG00000013247(cdca7a);ENSCCRG00000018900(fnta);ENSCCRG00000025288(zgc:112160);ENSCCRG00000002314(plk1);ENSCCRG00000009751(psmb3);ENSCCRG000000409…	744/2744	7687/32686	0.0967868	C vs H+Zn	macromolecule metabolic process
GO:0043604	Biological Process	amide biosynthetic process	72	24	96	407	1.02e-06	0.000154871	ENSCCRG00000013711(rpl6);ENSCCRG00000002904(rpl3);ENSCCRG00000020146(rps18);ENSCCRG00000015178(rpl32);ENSCCRG00000000981(eif3f);ENSCCRG00000035769(rpl35a);ENSCCRG00000034203(rpl19);ENSCCRG00000001807(rpl31);ENSCCRG00000033586(rpl28);ENSCCRG00000049284(rpl36);ENSCCRG00000001019(RPS17);ENSCCRG00000039239(RPL27A);ENSCCRG00000029362(paip2b);ENSCCRG00000019259(paip2b);ENSCCRG00000012297(rps6);ENSCCRG0…	ENSCCRG00000049401(eif4e1b);ENSCCRG00000008583(gss);ENSCCRG00000023416(gclm);ENSCCRG00000018350(rpp30);ENSCCRG00000033752(tars1);ENSCCRG00000020090(gclc);ENSCCRG00000001339(dcps);ENSCCRG00000050940(etf1a);ENSCCRG00000002563(dcps);ENSCCRG00000049287(-);ENSCCRG00000021003(rps8b);ENSCCRG00000033904(aclyb);ENSCCRG00000007783(mrpl19);ENSCCRG00000004863(-);ENSCCRG00000003760(rars2);ENSCCRG00000021467(g…	96/4786	407/32686	0.235872	C vs H	amide biosynthetic process
GO:1901565	Biological Process	organonitrogen compound catabolic process	17	41	58	371	3.18e-06	0.000174218	ENSCCRG00000019965(ubxn8);ENSCCRG00000014352(rps7);ENSCCRG00000044922(ggt1b);ENSCCRG00000024876(uchl1);ENSCCRG00000001941(enpp7.2);ENSCCRG00000044912(-);ENSCCRG00000015837(uchl1);ENSCCRG00000003031(ggt1b);ENSCCRG00000042985(usp48);ENSCCRG00000013004(cacul1);ENSCCRG00000026579(uchl1);ENSCCRG00000033887(ufd1l);ENSCCRG00000038197(asah2);ENSCCRG00000052639(gldc);ENSCCRG00000048357(USP30);ENSCCRG00000…	ENSCCRG00000022590(lygl2);ENSCCRG00000009751(psmb3);ENSCCRG00000000248(usp5);ENSCCRG00000035208(psmd1);ENSCCRG00000005390(usp14);ENSCCRG00000036716(psma3);ENSCCRG00000019933(psmb10);ENSCCRG00000050882(psmb10);ENSCCRG00000010105(dut);ENSCCRG00000013025(usp5);ENSCCRG00000049361(psma3);ENSCCRG00000021039(plaa);ENSCCRG00000008130(psma5);ENSCCRG00000029445(psma4);ENSCCRG00000046505(psmb7);ENSCCRG00000…	58/2744	371/32686	0.156334	C vs H+Zn	organonitrogen compound catabolic
GO:0051603	Biological Process	proteolysis involved in protein catabolic process	9	35	44	255	3.69e-06	0.000199638	ENSCCRG00000019965(ubxn8);ENSCCRG00000024876(uchl1);ENSCCRG00000015837(uchl1);ENSCCRG00000042985(usp48);ENSCCRG00000013004(cacul1);ENSCCRG00000026579(uchl1);ENSCCRG00000033887(ufd1l);ENSCCRG00000048357(USP30);ENSCCRG00000017233(tmub2)	ENSCCRG00000009751(psmb3);ENSCCRG00000000248(usp5);ENSCCRG00000005390(usp14);ENSCCRG00000036716(psma3);ENSCCRG00000019933(psmb10);ENSCCRG00000050882(psmb10);ENSCCRG00000013025(usp5);ENSCCRG00000049361(psma3);ENSCCRG00000021039(plaa);ENSCCRG00000008130(psma5);ENSCCRG00000029445(psma4);ENSCCRG00000046505(psmb7);ENSCCRG00000039340(psma1);ENSCCRG00000014783(psmb5);ENSCCRG00000047204(psmb2);ENSCCRG000…	44/2744	255/32686	0.172549	C vs H+Zn	proteolysis involved in
GO:0044391	Cellular Component	ribosomal subunit	15	0	15	47	3.93e-06	0.000206289	ENSCCRG00000039239(RPL27A);ENSCCRG00000009887(rpl17);ENSCCRG00000034266(rpl13a);ENSCCRG00000034203(rpl19);ENSCCRG00000025631(rpl17);ENSCCRG00000014811(rpl30);ENSCCRG00000005960(rpl30);ENSCCRG00000010291(rps5);ENSCCRG00000036507(rpl7);ENSCCRG00000050373(rpl30);ENSCCRG00000000641(rpl7);ENSCCRG00000038280(rpsa);ENSCCRG00000036189(ccdc127a);ENSCCRG00000033769(tmem104);ENSCCRG00000033750(rpsa)	-	15/2744	47/32686	0.319149	C vs H+Zn	ribosomal subunit
GO:0048029	Molecular Function	monosaccharide binding	10	5	15	47	3.93e-06	0.000206289	ENSCCRG00000043501(p4ha2);ENSCCRG00000043089(p4ha1b);ENSCCRG00000040597(-);ENSCCRG00000025795(p4ha1a);ENSCCRG00000023598(egln3);ENSCCRG00000046970(p4ha1b);ENSCCRG00000021591(egln3);ENSCCRG00000009679(plod1a);ENSCCRG00000006035(p3h2);ENSCCRG00000000922(igf2r)	ENSCCRG00000007721(gck);ENSCCRG00000012171(hk2);ENSCCRG00000031777(-);ENSCCRG00000030894(-);ENSCCRG00000006667(galk2)	15/2744	47/32686	0.319149	C vs H+Zn	monosaccharide binding
GO:0043043	Biological Process	peptide biosynthetic process	72	23	95	405	1.49e-06	0.000220251	ENSCCRG00000013711(rpl6);ENSCCRG00000002904(rpl3);ENSCCRG00000020146(rps18);ENSCCRG00000015178(rpl32);ENSCCRG00000000981(eif3f);ENSCCRG00000035769(rpl35a);ENSCCRG00000034203(rpl19);ENSCCRG00000001807(rpl31);ENSCCRG00000033586(rpl28);ENSCCRG00000049284(rpl36);ENSCCRG00000001019(RPS17);ENSCCRG00000039239(RPL27A);ENSCCRG00000029362(paip2b);ENSCCRG00000019259(paip2b);ENSCCRG00000012297(rps6);ENSCCRG0…	ENSCCRG00000049401(eif4e1b);ENSCCRG00000008583(gss);ENSCCRG00000023416(gclm);ENSCCRG00000018350(rpp30);ENSCCRG00000033752(tars1);ENSCCRG00000020090(gclc);ENSCCRG00000001339(dcps);ENSCCRG00000050940(etf1a);ENSCCRG00000002563(dcps);ENSCCRG00000049287(-);ENSCCRG00000021003(rps8b);ENSCCRG00000007783(mrpl19);ENSCCRG00000004863(-);ENSCCRG00000003760(rars2);ENSCCRG00000021467(gclm);ENSCCRG00000050683(de…	95/4786	405/32686	0.234568	C vs H	peptide biosynthetic process
GO:0007166	Biological Process	cell surface receptor signaling pathway	180	18	198	987	1.67e-06	0.000239275	ENSCCRG00000029353(insra);ENSCCRG00000005104(adam10a);ENSCCRG00000034901(itgb4);ENSCCRG00000024337(IGFBP-3);ENSCCRG00000007318(TGFBR2);ENSCCRG00000021367(plxnb2a);ENSCCRG00000045302(flt1);ENSCCRG00000048100(notch1b);ENSCCRG00000031157(FZD7);ENSCCRG00000015038(cxcl12a);ENSCCRG00000016440(fgfr3);ENSCCRG00000033687(itgb1a);ENSCCRG00000004052(kdrl);ENSCCRG00000007386(notch3);ENSCCRG00000021407(jun);E…	ENSCCRG00000025263(adgrg4b);ENSCCRG00000012422(-);ENSCCRG00000020708(NKAPL);ENSCCRG00000035331(-);ENSCCRG00000013403(erbb4b);ENSCCRG00000006912(zgc:162025);ENSCCRG00000006837(adgrg1);ENSCCRG00000018499(vipr1a);ENSCCRG00000035475(-);ENSCCRG00000007580(gmds);ENSCCRG00000014625(ppp4cb);ENSCCRG00000019496(hjv);ENSCCRG00000002126(irak1);ENSCCRG00000024170(ctnnbip1);ENSCCRG00000004046(-);ENSCCRG0000001…	198/4786	987/32686	0.200608	C vs H	cell surface receptor
GO:0016126	Biological Process	sterol biosynthetic process	0	8	8	14	4.62e-06	0.000239431	-	ENSCCRG00000004923(HSD17B7);ENSCCRG00000049145(sqlea);ENSCCRG00000049449(sqlea);ENSCCRG00000025167(tm7sf2);ENSCCRG00000022417(tm7sf2);ENSCCRG00000037581(pmvk);ENSCCRG00000047664(fdft1);ENSCCRG00000006378(pmvk)	8/2744	14/32686	0.571429	C vs H+Zn	sterol biosynthetic process
GO:1905368	Cellular Component	peptidase complex	0	33	33	98	1.84e-06	0.000256157	-	ENSCCRG00000009751(psmb3);ENSCCRG00000039340(psma1);ENSCCRG00000029445(psma4);ENSCCRG00000037915(psmd8);ENSCCRG00000049361(psma3);ENSCCRG00000047204(psmb2);ENSCCRG00000019933(psmb10);ENSCCRG00000036716(psma3);ENSCCRG00000015332(psmd7);ENSCCRG00000043423(psma4);ENSCCRG00000046505(psmb7);ENSCCRG00000050882(psmb10);ENSCCRG00000008130(psma5);ENSCCRG00000021029(psme1);ENSCCRG00000000698(psmb1);ENSCCRG…	33/4786	98/32686	0.336735	C vs H	peptidase complex
GO:0044281	Biological Process	small molecule metabolic process	49	49	98	744	5.78e-06	0.000295153	ENSCCRG00000021037(pfkfb4b);ENSCCRG00000006693(-);ENSCCRG00000002372(man2b2);ENSCCRG00000006691(-);ENSCCRG00000006143(rrm2b);ENSCCRG00000050166(mdh2);ENSCCRG00000039147(rdh5);ENSCCRG00000028753(-);ENSCCRG00000050150(mdh2);ENSCCRG00000033393(ip6k2b);ENSCCRG00000028016(-);ENSCCRG00000016055(cyp46a1.3);ENSCCRG00000036276(nme5);ENSCCRG00000031972(pfklb);ENSCCRG00000024955(pdxka);ENSCCRG00000013093(PM…	ENSCCRG00000004923(HSD17B7);ENSCCRG00000031146(hmgcra);ENSCCRG00000050384(RRM2);ENSCCRG00000050160(csad);ENSCCRG00000051157(psph);ENSCCRG00000031887(fah);ENSCCRG00000023887(hmgcra);ENSCCRG00000037581(pmvk);ENSCCRG00000003665(hprt1);ENSCCRG00000047664(fdft1);ENSCCRG00000020721(elovl5);ENSCCRG00000007721(gck);ENSCCRG00000033512(nampta);ENSCCRG00000042947(pdxdc1);ENSCCRG00000018269(gucy1a1);ENSCCRG0…	98/2744	744/32686	0.13172	C vs H+Zn	small molecule metabolic
GO:0098813	Biological Process	nuclear chromosome segregation	1	19	20	79	5.87e-06	0.000295153	ENSCCRG00000012084(rad21b)	ENSCCRG00000000206(bub1);ENSCCRG00000021335(ncapg);ENSCCRG00000051617(-);ENSCCRG00000018583(-);ENSCCRG00000018046(si:dkey-25o16.4);ENSCCRG00000046137(-);ENSCCRG00000022965(ncaph);ENSCCRG00000051122(ewsr1a);ENSCCRG00000024703(ncapd3);ENSCCRG00000028648(ndc80);ENSCCRG00000044471(ncapd2);ENSCCRG00000050149(sgo1);ENSCCRG00000024105(ncapd3);ENSCCRG00000039596(smc5);ENSCCRG00000036730(nsl1);ENSCCRG0000…	20/2744	79/32686	0.253165	C vs H+Zn	nuclear chromosome segregation
GO:0035639	Molecular Function	purine ribonucleoside triphosphate binding	144	185	329	3121	5.93e-06	0.000295153	ENSCCRG00000007422(-);ENSCCRG00000007483(-);ENSCCRG00000007442(-);ENSCCRG00000034542(-);ENSCCRG00000034345(-);ENSCCRG00000049109(ulk1a);ENSCCRG00000040089(-);ENSCCRG00000035228(eef2b);ENSCCRG00000021037(pfkfb4b);ENSCCRG00000006093(gnao1b);ENSCCRG00000041266(eef1a1l1);ENSCCRG00000029353(insra);ENSCCRG00000034934(itih2);ENSCCRG00000010910(acvr1bb);ENSCCRG00000007418(-);ENSCCRG00000015793(cct8);ENSC…	ENSCCRG00000000206(bub1);ENSCCRG00000000832(mcm5);ENSCCRG00000030481(-);ENSCCRG00000046122(top2a);ENSCCRG00000009262(kif2c);ENSCCRG00000008519(-);ENSCCRG00000022924(mcm4);ENSCCRG00000018119(-);ENSCCRG00000008583(gss);ENSCCRG00000002314(plk1);ENSCCRG00000024560(kif20ba);ENSCCRG00000002111(mvk);ENSCCRG00000011334(myo1f);ENSCCRG00000021827(kif11);ENSCCRG00000001464(-);ENSCCRG00000036760(-);ENSCCRG00…	329/2744	3121/32686	0.105415	C vs H+Zn	purine ribonucleoside triphosphate
GO:0007167	Biological Process	enzyme-linked receptor protein signaling pathway	81	5	86	361	2.37e-06	0.000312676	ENSCCRG00000029353(insra);ENSCCRG00000024337(IGFBP-3);ENSCCRG00000007318(TGFBR2);ENSCCRG00000045302(flt1);ENSCCRG00000016440(fgfr3);ENSCCRG00000004052(kdrl);ENSCCRG00000039595(insra);ENSCCRG00000001972(erbb2);ENSCCRG00000047880(erbb3a);ENSCCRG00000011725(nrp2b);ENSCCRG00000030236(akt1s1);ENSCCRG00000010064(tgfbr2a);ENSCCRG00000010056(-);ENSCCRG00000028255(egfra);ENSCCRG00000034393(erbb3a);ENSCCRG…	ENSCCRG00000035331(-);ENSCCRG00000013403(erbb4b);ENSCCRG00000014625(ppp4cb);ENSCCRG00000019496(hjv);ENSCCRG00000015128(erbb4a)	86/4786	361/32686	0.238227	C vs H	enzyme-linked receptor protein
GO:0006260	Biological Process	DNA replication	2	31	33	99	2.38e-06	0.000312676	ENSCCRG00000000926(si:dkey-28b4.7);ENSCCRG00000046511(poln)	ENSCCRG00000016857(orc4);ENSCCRG00000004789(mcm10);ENSCCRG00000022924(mcm4);ENSCCRG00000003678(orc1);ENSCCRG00000027831(rfc4);ENSCCRG00000043113(blm);ENSCCRG00000010465(prim1);ENSCCRG00000000832(mcm5);ENSCCRG00000047778(mcm6);ENSCCRG00000009074(mms22l);ENSCCRG00000020565(pole);ENSCCRG00000046733(-);ENSCCRG00000018798(rpa1);ENSCCRG00000009205(mms22l);ENSCCRG00000008951(prim1);ENSCCRG00000000956(mc…	33/4786	99/32686	0.333333	C vs H	DNA replication
GO:0032553	Molecular Function	ribonucleotide binding	147	187	334	3179	6.65e-06	0.000326594	ENSCCRG00000007422(-);ENSCCRG00000007483(-);ENSCCRG00000007442(-);ENSCCRG00000034542(-);ENSCCRG00000034345(-);ENSCCRG00000049109(ulk1a);ENSCCRG00000040089(-);ENSCCRG00000035228(eef2b);ENSCCRG00000021037(pfkfb4b);ENSCCRG00000006093(gnao1b);ENSCCRG00000041266(eef1a1l1);ENSCCRG00000029353(insra);ENSCCRG00000034934(itih2);ENSCCRG00000010910(acvr1bb);ENSCCRG00000007418(-);ENSCCRG00000015793(cct8);ENSC…	ENSCCRG00000000206(bub1);ENSCCRG00000000832(mcm5);ENSCCRG00000030481(-);ENSCCRG00000046122(top2a);ENSCCRG00000009262(kif2c);ENSCCRG00000008519(-);ENSCCRG00000022924(mcm4);ENSCCRG00000018119(-);ENSCCRG00000008583(gss);ENSCCRG00000002314(plk1);ENSCCRG00000024560(kif20ba);ENSCCRG00000002111(mvk);ENSCCRG00000011334(myo1f);ENSCCRG00000021827(kif11);ENSCCRG00000001464(-);ENSCCRG00000036760(-);ENSCCRG00…	334/2744	3179/32686	0.105064	C vs H+Zn	ribonucleotide binding
GO:0010467	Biological Process	gene expression	249	120	369	3559	6.95e-06	0.000337252	ENSCCRG00000002904(rpl3);ENSCCRG00000020409(txnl4a);ENSCCRG00000020146(rps18);ENSCCRG00000021263(creb3l3a);ENSCCRG00000043793(zgc:114188);ENSCCRG00000049284(rpl36);ENSCCRG00000001807(rpl31);ENSCCRG00000035769(rpl35a);ENSCCRG00000023298(eef1b2);ENSCCRG00000023035(cebpd);ENSCCRG00000007094(hoxa10b);ENSCCRG00000013711(rpl6);ENSCCRG00000051304(rpl9);ENSCCRG00000006220(rps26l);ENSCCRG00000010591(creb3…	ENSCCRG00000031404(pelo);ENSCCRG00000013247(cdca7a);ENSCCRG00000040967(-);ENSCCRG00000038879(arntl1a);ENSCCRG00000033488(dmap1);ENSCCRG00000050940(etf1a);ENSCCRG00000052327(sap130b);ENSCCRG00000015592(sub1b);ENSCCRG00000036184(atad2);ENSCCRG00000038626(tfdp1a);ENSCCRG00000000460(e2f7);ENSCCRG00000041300(nfyba);ENSCCRG00000000611(-);ENSCCRG00000034585(zgc:91944);ENSCCRG00000051122(ewsr1a);ENSCCRG0…	369/2744	3559/32686	0.103681	C vs H+Zn	gene expression
GO:0030261	Biological Process	chromosome condensation	0	7	7	11	7.11e-06	0.000340308	-	ENSCCRG00000021335(ncapg);ENSCCRG00000022965(ncaph);ENSCCRG00000020929(ncaph2);ENSCCRG00000024703(ncapd3);ENSCCRG00000044471(ncapd2);ENSCCRG00000024105(ncapd3);ENSCCRG00000030473(ncaph)	7/2744	11/32686	0.636364	C vs H+Zn	chromosome condensation
GO:0016301	Molecular Function	kinase activity	181	113	294	1567	2.74e-06	0.000350959	ENSCCRG00000049109(ulk1a);ENSCCRG00000029353(insra);ENSCCRG00000007318(TGFBR2);ENSCCRG00000041141(-);ENSCCRG00000045302(flt1);ENSCCRG00000016440(fgfr3);ENSCCRG00000005981(cdc42bpaa);ENSCCRG00000048705(itpka);ENSCCRG00000025875(mknk2b);ENSCCRG00000021674(ilk);ENSCCRG00000004052(kdrl);ENSCCRG00000038381(tie1);ENSCCRG00000039595(insra);ENSCCRG00000027552(-);ENSCCRG00000001972(erbb2);ENSCCRG000000077…	ENSCCRG00000000206(bub1);ENSCCRG00000043949(mapk11);ENSCCRG00000008296(plk4);ENSCCRG00000027356(pak6b);ENSCCRG00000002314(plk1);ENSCCRG00000020666(pik3c2g);ENSCCRG00000002111(mvk);ENSCCRG00000007721(gck);ENSCCRG00000037581(pmvk);ENSCCRG00000013347(melk);ENSCCRG00000037785(aurka);ENSCCRG00000005341(-);ENSCCRG00000050911(mapk14a);ENSCCRG00000003399(cmpk);ENSCCRG00000032756(ckba);ENSCCRG00000018920(…	294/4786	1567/32686	0.18762	C vs H	kinase activity
GO:0032555	Molecular Function	purine ribonucleotide binding	145	187	332	3166	8.35e-06	0.000382999	ENSCCRG00000007422(-);ENSCCRG00000007483(-);ENSCCRG00000007442(-);ENSCCRG00000034542(-);ENSCCRG00000034345(-);ENSCCRG00000049109(ulk1a);ENSCCRG00000040089(-);ENSCCRG00000035228(eef2b);ENSCCRG00000021037(pfkfb4b);ENSCCRG00000006093(gnao1b);ENSCCRG00000041266(eef1a1l1);ENSCCRG00000029353(insra);ENSCCRG00000034934(itih2);ENSCCRG00000010910(acvr1bb);ENSCCRG00000007418(-);ENSCCRG00000015793(cct8);ENSC…	ENSCCRG00000000206(bub1);ENSCCRG00000000832(mcm5);ENSCCRG00000030481(-);ENSCCRG00000046122(top2a);ENSCCRG00000009262(kif2c);ENSCCRG00000008519(-);ENSCCRG00000022924(mcm4);ENSCCRG00000018119(-);ENSCCRG00000008583(gss);ENSCCRG00000002314(plk1);ENSCCRG00000024560(kif20ba);ENSCCRG00000002111(mvk);ENSCCRG00000011334(myo1f);ENSCCRG00000021827(kif11);ENSCCRG00000001464(-);ENSCCRG00000036760(-);ENSCCRG00…	332/2744	3166/32686	0.104864	C vs H+Zn	purine ribonucleotide binding
GO:0097367	Molecular Function	carbohydrate derivative binding	152	190	342	3274	8.38e-06	0.000382999	ENSCCRG00000007422(-);ENSCCRG00000007483(-);ENSCCRG00000007442(-);ENSCCRG00000034542(-);ENSCCRG00000034345(-);ENSCCRG00000049109(ulk1a);ENSCCRG00000040089(-);ENSCCRG00000035228(eef2b);ENSCCRG00000021037(pfkfb4b);ENSCCRG00000006093(gnao1b);ENSCCRG00000041266(eef1a1l1);ENSCCRG00000029353(insra);ENSCCRG00000034934(itih2);ENSCCRG00000010910(acvr1bb);ENSCCRG00000007418(-);ENSCCRG00000044186(appb);ENSC…	ENSCCRG00000000206(bub1);ENSCCRG00000000832(mcm5);ENSCCRG00000030481(-);ENSCCRG00000046122(top2a);ENSCCRG00000009262(kif2c);ENSCCRG00000008519(-);ENSCCRG00000022924(mcm4);ENSCCRG00000018119(-);ENSCCRG00000008583(gss);ENSCCRG00000002314(plk1);ENSCCRG00000024560(kif20ba);ENSCCRG00000002111(mvk);ENSCCRG00000011334(myo1f);ENSCCRG00000021827(kif11);ENSCCRG00000001464(-);ENSCCRG00000036760(-);ENSCCRG00…	342/2744	3274/32686	0.104459	C vs H+Zn	carbohydrate derivative binding
GO:0022625	Cellular Component	cytosolic large ribosomal subunit	6	0	6	8	8.4e-06	0.000382999	ENSCCRG00000034203(rpl19);ENSCCRG00000014811(rpl30);ENSCCRG00000005960(rpl30);ENSCCRG00000036507(rpl7);ENSCCRG00000050373(rpl30);ENSCCRG00000000641(rpl7)	-	6/2744	8/32686	0.75	C vs H+Zn	cytosolic large ribosomal
GO:0022626	Cellular Component	cytosolic ribosome	6	0	6	8	8.4e-06	0.000382999	ENSCCRG00000034203(rpl19);ENSCCRG00000014811(rpl30);ENSCCRG00000005960(rpl30);ENSCCRG00000036507(rpl7);ENSCCRG00000050373(rpl30);ENSCCRG00000000641(rpl7)	-	6/2744	8/32686	0.75	C vs H+Zn	cytosolic ribosome
GO:0009060	Biological Process	aerobic respiration	11	3	14	44	8.55e-06	0.00038498	ENSCCRG00000050166(mdh2);ENSCCRG00000050757(ndufa8);ENSCCRG00000050150(mdh2);ENSCCRG00000030724(ndufc2);ENSCCRG00000039694(ndufa7);ENSCCRG00000029806(uqcrh);ENSCCRG00000034102(ndufa7);ENSCCRG00000010521(uqcr10);ENSCCRG00000016898(ndufa8);ENSCCRG00000008134(-);ENSCCRG00000032043(uqcr10)	ENSCCRG00000000017(COX1);ENSCCRG00000000024(COX3);ENSCCRG00000048723(sucla2)	14/2744	44/32686	0.318182	C vs H+Zn	aerobic respiration
GO:0017076	Molecular Function	purine nucleotide binding	147	188	335	3200	8.73e-06	0.000388609	ENSCCRG00000007422(-);ENSCCRG00000007483(-);ENSCCRG00000007442(-);ENSCCRG00000034542(-);ENSCCRG00000034345(-);ENSCCRG00000049109(ulk1a);ENSCCRG00000040089(-);ENSCCRG00000035228(eef2b);ENSCCRG00000021037(pfkfb4b);ENSCCRG00000006093(gnao1b);ENSCCRG00000041266(eef1a1l1);ENSCCRG00000029353(insra);ENSCCRG00000034934(itih2);ENSCCRG00000010910(acvr1bb);ENSCCRG00000007418(-);ENSCCRG00000015793(cct8);ENSC…	ENSCCRG00000000206(bub1);ENSCCRG00000000832(mcm5);ENSCCRG00000030481(-);ENSCCRG00000046122(top2a);ENSCCRG00000009262(kif2c);ENSCCRG00000008519(-);ENSCCRG00000022924(mcm4);ENSCCRG00000018119(-);ENSCCRG00000008583(gss);ENSCCRG00000002314(plk1);ENSCCRG00000024560(kif20ba);ENSCCRG00000002111(mvk);ENSCCRG00000011334(myo1f);ENSCCRG00000021827(kif11);ENSCCRG00000001464(-);ENSCCRG00000036760(-);ENSCCRG00…	335/2744	3200/32686	0.104688	C vs H+Zn	purine nucleotide binding
GO:0006457	Biological Process	protein folding	23	1	24	109	9.92e-06	0.000436155	ENSCCRG00000007422(-);ENSCCRG00000007483(-);ENSCCRG00000007442(-);ENSCCRG00000034542(-);ENSCCRG00000034345(-);ENSCCRG00000010214(-);ENSCCRG00000034934(itih2);ENSCCRG00000007418(-);ENSCCRG00000015793(cct8);ENSCCRG00000015385(cct8);ENSCCRG00000009928(DNAJA4);ENSCCRG00000008108(-);ENSCCRG00000017457(-);ENSCCRG00000017007(-);ENSCCRG00000033213(dnajb4);ENSCCRG00000030102(mesd);ENSCCRG00000002023(calr)…	ENSCCRG00000009119(dnaja3b)	24/2744	109/32686	0.220183	C vs H+Zn	protein folding
GO:0006270	Biological Process	DNA replication initiation	0	10	10	24	1.12e-05	0.000485041	-	ENSCCRG00000000832(mcm5);ENSCCRG00000022924(mcm4);ENSCCRG00000026201(mcm2);ENSCCRG00000000956(mcm5);ENSCCRG00000038238(mcm6);ENSCCRG00000005245(mcm3);ENSCCRG00000004789(mcm10);ENSCCRG00000048773(mcm2);ENSCCRG00000047778(mcm6);ENSCCRG00000022980(-)	10/2744	24/32686	0.416667	C vs H+Zn	DNA replication initiation
GO:0016310	Biological Process	phosphorylation	158	102	260	1369	4.08e-06	0.000509242	ENSCCRG00000049109(ulk1a);ENSCCRG00000029353(insra);ENSCCRG00000007318(TGFBR2);ENSCCRG00000041141(-);ENSCCRG00000045302(flt1);ENSCCRG00000016440(fgfr3);ENSCCRG00000005981(cdc42bpaa);ENSCCRG00000025875(mknk2b);ENSCCRG00000021674(ilk);ENSCCRG00000004052(kdrl);ENSCCRG00000038381(tie1);ENSCCRG00000039595(insra);ENSCCRG00000001972(erbb2);ENSCCRG00000022272(aldob);ENSCCRG00000007701(mink1);ENSCCRG00000…	ENSCCRG00000000206(bub1);ENSCCRG00000043949(mapk11);ENSCCRG00000023322(-);ENSCCRG00000008296(plk4);ENSCCRG00000027356(pak6b);ENSCCRG00000002314(plk1);ENSCCRG00000019464(tpx2);ENSCCRG00000007721(gck);ENSCCRG00000027717(tpx2);ENSCCRG00000013347(melk);ENSCCRG00000037785(aurka);ENSCCRG00000005341(-);ENSCCRG00000000611(-);ENSCCRG00000050911(mapk14a);ENSCCRG00000018920(si:ch73-139e5.4);ENSCCRG000000194…	260/4786	1369/32686	0.18992	C vs H	phosphorylation
GO:0005739	Cellular Component	mitochondrion	44	10	54	352	1.19e-05	0.000510155	ENSCCRG00000018267(ucp1);ENSCCRG00000001005(ca5a);ENSCCRG00000040039(bnip3);ENSCCRG00000034275(atp5if1b);ENSCCRG00000011511(cox6a2);ENSCCRG00000002846(-);ENSCCRG00000030531(c1qbp);ENSCCRG00000028753(-);ENSCCRG00000026572(cox5ab);ENSCCRG00000037584(ndufb7);ENSCCRG00000009593(ndufb3);ENSCCRG00000012430(cox6b1);ENSCCRG00000004801(-);ENSCCRG00000033511(diabloa);ENSCCRG00000048867(prkn);ENSCCRG0000002…	ENSCCRG00000051121(-);ENSCCRG00000042768(zgc:103678);ENSCCRG00000027404(ucp2);ENSCCRG00000044464(tomm20a);ENSCCRG00000034023(mrps34);ENSCCRG00000003359(cox7a2l);ENSCCRG00000045481(mpc1);ENSCCRG00000038596(rhot1a);ENSCCRG00000008910(opa1);ENSCCRG00000025029(-)	54/2744	352/32686	0.153409	C vs H+Zn	mitochondrion
GO:0007051	Biological Process	spindle organization	1	12	13	40	1.38e-05	0.000586236	ENSCCRG00000008135(-)	ENSCCRG00000008042(tacc3);ENSCCRG00000027717(tpx2);ENSCCRG00000004094(tacc3);ENSCCRG00000051122(ewsr1a);ENSCCRG00000019464(tpx2);ENSCCRG00000028090(haus3);ENSCCRG00000030363(aspm);ENSCCRG00000033910(haus4);ENSCCRG00000008553(tpx2);ENSCCRG00000027203(haus6);ENSCCRG00000022878(knstrn);ENSCCRG00000010931(haus5)	13/2744	40/32686	0.325	C vs H+Zn	spindle organization
GO:0004714	Molecular Function	transmembrane receptor protein tyrosine kinase activity	34	3	37	120	4.9e-06	0.000595632	ENSCCRG00000029353(insra);ENSCCRG00000045302(flt1);ENSCCRG00000016440(fgfr3);ENSCCRG00000004052(kdrl);ENSCCRG00000039595(insra);ENSCCRG00000001972(erbb2);ENSCCRG00000047880(erbb3a);ENSCCRG00000011725(nrp2b);ENSCCRG00000028255(egfra);ENSCCRG00000034393(erbb3a);ENSCCRG00000014052(igf1rb);ENSCCRG00000051295(fgfr4);ENSCCRG00000034239(insrb);ENSCCRG00000018697(ephb2a);ENSCCRG00000049943(kdrl);ENSCCRG0…	ENSCCRG00000035331(-);ENSCCRG00000013403(erbb4b);ENSCCRG00000015128(erbb4a)	37/4786	120/32686	0.308333	C vs H	transmembrane receptor protein
GO:0045333	Biological Process	cellular respiration	11	3	14	46	1.52e-05	0.000638735	ENSCCRG00000050166(mdh2);ENSCCRG00000050757(ndufa8);ENSCCRG00000050150(mdh2);ENSCCRG00000030724(ndufc2);ENSCCRG00000039694(ndufa7);ENSCCRG00000029806(uqcrh);ENSCCRG00000034102(ndufa7);ENSCCRG00000010521(uqcr10);ENSCCRG00000016898(ndufa8);ENSCCRG00000008134(-);ENSCCRG00000032043(uqcr10)	ENSCCRG00000000017(COX1);ENSCCRG00000000024(COX3);ENSCCRG00000048723(sucla2)	14/2744	46/32686	0.304348	C vs H+Zn	cellular respiration
GO:0008202	Biological Process	steroid metabolic process	4	12	16	58	1.54e-05	0.000638771	ENSCCRG00000006693(-);ENSCCRG00000006691(-);ENSCCRG00000016055(cyp46a1.3);ENSCCRG00000011040(insig1)	ENSCCRG00000035391(ebp);ENSCCRG00000004923(HSD17B7);ENSCCRG00000040771(nsdhl);ENSCCRG00000049145(sqlea);ENSCCRG00000049449(sqlea);ENSCCRG00000025167(tm7sf2);ENSCCRG00000022417(tm7sf2);ENSCCRG00000001829(nsdhl);ENSCCRG00000037581(pmvk);ENSCCRG00000047664(fdft1);ENSCCRG00000041670(soat2);ENSCCRG00000006378(pmvk)	16/2744	58/32686	0.275862	C vs H+Zn	steroid metabolic process
GO:0042398	Biological Process	cellular modified amino acid biosynthetic process	5	6	11	30	1.73e-05	0.000713057	ENSCCRG00000039826(fpgs);ENSCCRG00000023452(dhfr);ENSCCRG00000050213(ckmb);ENSCCRG00000037794(ptdss1b);ENSCCRG00000047897(fpgs)	ENSCCRG00000032756(ckba);ENSCCRG00000008583(gss);ENSCCRG00000003525(dhfr);ENSCCRG00000005245(mcm3);ENSCCRG00000023416(gclm);ENSCCRG00000020090(gclc)	11/2744	30/32686	0.366667	C vs H+Zn	cellular modified amino
GO:0015980	Biological Process	energy derivation by oxidation of organic compounds	14	3	17	65	1.82e-05	0.000739552	ENSCCRG00000032802(phka1b);ENSCCRG00000050166(mdh2);ENSCCRG00000050757(ndufa8);ENSCCRG00000050150(mdh2);ENSCCRG00000030724(ndufc2);ENSCCRG00000039694(ndufa7);ENSCCRG00000029806(uqcrh);ENSCCRG00000034102(ndufa7);ENSCCRG00000010521(uqcr10);ENSCCRG00000016898(ndufa8);ENSCCRG00000046599(gys1);ENSCCRG00000027876(phkb);ENSCCRG00000008134(-);ENSCCRG00000032043(uqcr10)	ENSCCRG00000000017(COX1);ENSCCRG00000000024(COX3);ENSCCRG00000048723(sucla2)	17/2744	65/32686	0.261538	C vs H+Zn	energy derivation by
GO:0000819	Biological Process	sister chromatid segregation	1	15	16	59	1.94e-05	0.000782718	ENSCCRG00000012084(rad21b)	ENSCCRG00000000206(bub1);ENSCCRG00000021335(ncapg);ENSCCRG00000018583(-);ENSCCRG00000022965(ncaph);ENSCCRG00000051122(ewsr1a);ENSCCRG00000024703(ncapd3);ENSCCRG00000028648(ndc80);ENSCCRG00000044471(ncapd2);ENSCCRG00000050149(sgo1);ENSCCRG00000024105(ncapd3);ENSCCRG00000039596(smc5);ENSCCRG00000036730(nsl1);ENSCCRG00000030473(ncaph);ENSCCRG00000018551(-);ENSCCRG00000030776(anapc4)	16/2744	59/32686	0.271186	C vs H+Zn	sister chromatid segregation
GO:0043231	Cellular Component	intracellular membrane-bounded organelle	297	260	557	3224	6.97e-06	0.000826616	ENSCCRG00000029501(scarb2c);ENSCCRG00000001005(ca5a);ENSCCRG00000024337(IGFBP-3);ENSCCRG00000001513(chpfa);ENSCCRG00000027133(cbx7a);ENSCCRG00000028679(-);ENSCCRG00000005767(gnsa);ENSCCRG00000018267(ucp1);ENSCCRG00000041643(nup98);ENSCCRG00000016748(golga3);ENSCCRG00000020409(txnl4a);ENSCCRG00000004936(hif1al);ENSCCRG00000038292(vdrb);ENSCCRG00000001853(fut11);ENSCCRG00000030995(nr3c1);ENSCCRG000…	ENSCCRG00000010672(kpna2);ENSCCRG00000004214(kpna2);ENSCCRG00000031146(hmgcra);ENSCCRG00000011324(ccnb1);ENSCCRG00000023887(hmgcra);ENSCCRG00000042166(si:ch211-220f16.2);ENSCCRG00000029489(ucp2);ENSCCRG00000039764(-);ENSCCRG00000003384(si:ch211-59d17.3);ENSCCRG00000048903(si:ch211-220f16.2);ENSCCRG00000031848(ccnb2);ENSCCRG00000023322(-);ENSCCRG00000015312(mafa);ENSCCRG00000023049(hnrnpub);ENSCCR…	557/4786	3224/32686	0.172767	C vs H	intracellular membrane-bounded organelle
GO:0006468	Biological Process	protein phosphorylation	154	91	245	1289	7.28e-06	0.000842539	ENSCCRG00000049109(ulk1a);ENSCCRG00000029353(insra);ENSCCRG00000007318(TGFBR2);ENSCCRG00000041141(-);ENSCCRG00000045302(flt1);ENSCCRG00000016440(fgfr3);ENSCCRG00000005981(cdc42bpaa);ENSCCRG00000025875(mknk2b);ENSCCRG00000021674(ilk);ENSCCRG00000004052(kdrl);ENSCCRG00000038381(tie1);ENSCCRG00000039595(insra);ENSCCRG00000001972(erbb2);ENSCCRG00000007701(mink1);ENSCCRG00000047880(erbb3a);ENSCCRG0000…	ENSCCRG00000000206(bub1);ENSCCRG00000043949(mapk11);ENSCCRG00000023322(-);ENSCCRG00000008296(plk4);ENSCCRG00000027356(pak6b);ENSCCRG00000002314(plk1);ENSCCRG00000019464(tpx2);ENSCCRG00000027717(tpx2);ENSCCRG00000013347(melk);ENSCCRG00000037785(aurka);ENSCCRG00000005341(-);ENSCCRG00000000611(-);ENSCCRG00000050911(mapk14a);ENSCCRG00000018920(si:ch73-139e5.4);ENSCCRG00000019455(ccnb3);ENSCCRG0000000…	245/4786	1289/32686	0.19007	C vs H	protein phosphorylation
GO:0007017	Biological Process	microtubule-based process	11	50	61	422	2.19e-05	0.000872303	ENSCCRG00000044189(-);ENSCCRG00000031021(TPPP);ENSCCRG00000010881(map7d2a);ENSCCRG00000012233(-);ENSCCRG00000009007(-);ENSCCRG00000031646(kifc3);ENSCCRG00000016301(ktn1);ENSCCRG00000025924(-);ENSCCRG00000046954(tubd1);ENSCCRG00000037241(tbc1d32);ENSCCRG00000008135(-)	ENSCCRG00000008042(tacc3);ENSCCRG00000030481(-);ENSCCRG00000027717(tpx2);ENSCCRG00000009262(kif2c);ENSCCRG00000024560(kif20ba);ENSCCRG00000021827(kif11);ENSCCRG00000001464(-);ENSCCRG00000006817(prc1a);ENSCCRG00000004094(tacc3);ENSCCRG00000013430(tubgcp3);ENSCCRG00000047197(kif11);ENSCCRG00000030155(kifc1);ENSCCRG00000019531(kif18a);ENSCCRG00000017908(-);ENSCCRG00000008296(plk4);ENSCCRG00000015859…	61/2744	422/32686	0.14455	C vs H+Zn	microtubule-based process
GO:0015078	Molecular Function	proton transmembrane transporter activity	22	9	31	167	2.23e-05	0.000878602	ENSCCRG00000044189(-);ENSCCRG00000011511(cox6a2);ENSCCRG00000002846(-);ENSCCRG00000026572(cox5ab);ENSCCRG00000044528(cox4i1l);ENSCCRG00000041400(cox6c);ENSCCRG00000024155(-);ENSCCRG00000029806(uqcrh);ENSCCRG00000034043(atp6v0ca);ENSCCRG00000028969(cox8a);ENSCCRG00000010008(cox4i1l);ENSCCRG00000013534(-);ENSCCRG00000012355(COX7A2L);ENSCCRG00000009002(cox5aa);ENSCCRG00000044453(-);ENSCCRG0000005109…	ENSCCRG00000000017(COX1);ENSCCRG00000040775(si:dkey-85n7.8);ENSCCRG00000043372(-);ENSCCRG00000000024(COX3);ENSCCRG00000003359(cox7a2l);ENSCCRG00000032743(-);ENSCCRG00000019685(atp6v1ab);ENSCCRG00000000020(COX2);ENSCCRG00000012790(atp6v0a2b)	31/2744	167/32686	0.185629	C vs H+Zn	proton transmembrane transporter
GO:0010564	Biological Process	regulation of cell cycle process	1	20	21	93	2.33e-05	0.00090347	ENSCCRG00000051087(pgrmc1)	ENSCCRG00000000206(bub1);ENSCCRG00000027717(tpx2);ENSCCRG00000006817(prc1a);ENSCCRG00000018583(-);ENSCCRG00000018046(si:dkey-25o16.4);ENSCCRG00000051122(ewsr1a);ENSCCRG00000019464(tpx2);ENSCCRG00000010730(prc1a);ENSCCRG00000030589(ttk);ENSCCRG00000020907(HUS1);ENSCCRG00000006222(si:dkey-225f5.4);ENSCCRG00000051292(si:ch73-352p4.5);ENSCCRG00000004318(ttk);ENSCCRG00000019455(ccnb3);ENSCCRG000000085…	21/2744	93/32686	0.225806	C vs H+Zn	regulation of cell
GO:0007076	Biological Process	mitotic chromosome condensation	0	6	6	9	2.34e-05	0.00090347	-	ENSCCRG00000021335(ncapg);ENSCCRG00000022965(ncaph);ENSCCRG00000024703(ncapd3);ENSCCRG00000044471(ncapd2);ENSCCRG00000024105(ncapd3);ENSCCRG00000030473(ncaph)	6/2744	9/32686	0.666667	C vs H+Zn	mitotic chromosome condensation
GO:0009057	Biological Process	macromolecule catabolic process	11	44	55	371	2.67e-05	0.00101983	ENSCCRG00000019965(ubxn8);ENSCCRG00000024876(uchl1);ENSCCRG00000015837(uchl1);ENSCCRG00000042985(usp48);ENSCCRG00000026300(dnase1l4.2);ENSCCRG00000013004(cacul1);ENSCCRG00000026579(uchl1);ENSCCRG00000033887(ufd1l);ENSCCRG00000003299(pnrc2);ENSCCRG00000048357(USP30);ENSCCRG00000017233(tmub2)	ENSCCRG00000031404(pelo);ENSCCRG00000022590(lygl2);ENSCCRG00000009751(psmb3);ENSCCRG00000000248(usp5);ENSCCRG00000035208(psmd1);ENSCCRG00000005390(usp14);ENSCCRG00000036716(psma3);ENSCCRG00000019933(psmb10);ENSCCRG00000002563(dcps);ENSCCRG00000032553(pelo);ENSCCRG00000050882(psmb10);ENSCCRG00000013025(usp5);ENSCCRG00000049361(psma3);ENSCCRG00000021039(plaa);ENSCCRG00000008130(psma5);ENSCCRG000000…	55/2744	371/32686	0.148248	C vs H+Zn	macromolecule catabolic process
GO:0008610	Biological Process	lipid biosynthetic process	17	27	44	276	2.86e-05	0.00108122	ENSCCRG00000006693(-);ENSCCRG00000039523(chpt1);ENSCCRG00000006691(-);ENSCCRG00000039147(rdh5);ENSCCRG00000015049(-);ENSCCRG00000028053(pld2);ENSCCRG00000026467(-);ENSCCRG00000013293(ch25hl3);ENSCCRG00000015359(-);ENSCCRG00000004869(pik3ca);ENSCCRG00000037794(ptdss1b);ENSCCRG00000003796(ormdl1);ENSCCRG00000000269(faxdc2);ENSCCRG00000006517(acacb);ENSCCRG00000027739(pigc);ENSCCRG00000010043(dgat1a…	ENSCCRG00000015485(idi1);ENSCCRG00000004923(HSD17B7);ENSCCRG00000040771(nsdhl);ENSCCRG00000049145(sqlea);ENSCCRG00000049931(hmgcs1);ENSCCRG00000049449(sqlea);ENSCCRG00000025167(tm7sf2);ENSCCRG00000031146(hmgcra);ENSCCRG00000051707(lss);ENSCCRG00000026080(msmo1);ENSCCRG00000022417(tm7sf2);ENSCCRG00000001171(fdps);ENSCCRG00000002111(mvk);ENSCCRG00000001829(nsdhl);ENSCCRG00000023887(hmgcra);ENSCCRG0…	44/2744	276/32686	0.15942	C vs H+Zn	lipid biosynthetic process
GO:0006261	Biological Process	DNA-templated DNA replication	0	14	14	49	3.36e-05	0.00126017	-	ENSCCRG00000000832(mcm5);ENSCCRG00000022924(mcm4);ENSCCRG00000026201(mcm2);ENSCCRG00000000956(mcm5);ENSCCRG00000009074(mms22l);ENSCCRG00000038238(mcm6);ENSCCRG00000009205(mms22l);ENSCCRG00000005245(mcm3);ENSCCRG00000004789(mcm10);ENSCCRG00000008951(prim1);ENSCCRG00000048773(mcm2);ENSCCRG00000047778(mcm6);ENSCCRG00000010465(prim1);ENSCCRG00000022980(-)	14/2744	49/32686	0.285714	C vs H+Zn	DNA-templated DNA replication
GO:0016874	Molecular Function	ligase activity	14	16	30	163	3.55e-05	0.00131543	ENSCCRG00000006693(-);ENSCCRG00000006691(-);ENSCCRG00000024876(uchl1);ENSCCRG00000015837(uchl1);ENSCCRG00000039826(fpgs);ENSCCRG00000026579(uchl1);ENSCCRG00000048038(-);ENSCCRG00000046420(tars3);ENSCCRG00000008452(gars1);ENSCCRG00000047897(fpgs);ENSCCRG00000013596(sars2);ENSCCRG00000006517(acacb);ENSCCRG00000026721(atp6ap1b);ENSCCRG00000028086(atp5f1e)	ENSCCRG00000008583(gss);ENSCCRG00000000733(lig1);ENSCCRG00000005245(mcm3);ENSCCRG00000000617(aacs);ENSCCRG00000033752(tars1);ENSCCRG00000024983(tars1);ENSCCRG00000001245(uba2);ENSCCRG00000013053(sars1);ENSCCRG00000044155(lig1);ENSCCRG00000002307(nadsyn1);ENSCCRG00000000201(mthfd1l);ENSCCRG00000016530(nae1);ENSCCRG00000016547(yars1);ENSCCRG00000000370(uba2);ENSCCRG00000040615(LARS1);ENSCCRG0000002…	30/2744	163/32686	0.184049	C vs H+Zn	ligase activity
GO:0005506	Molecular Function	iron ion binding	28	10	38	228	3.63e-05	0.0013332	ENSCCRG00000043501(p4ha2);ENSCCRG00000015794(cyp2ad3);ENSCCRG00000043089(p4ha1b);ENSCCRG00000040597(-);ENSCCRG00000042177(cyp2ae1);ENSCCRG00000025795(p4ha1a);ENSCCRG00000023598(egln3);ENSCCRG00000019916(cdo2);ENSCCRG00000016055(cyp46a1.3);ENSCCRG00000019006(cyp2ae1);ENSCCRG00000009652(cyp1a);ENSCCRG00000046970(p4ha1b);ENSCCRG00000030874(-);ENSCCRG00000035643(fth1b);ENSCCRG00000006269(-);ENSCCRG00…	ENSCCRG00000028150(cyp51);ENSCCRG00000030553(cyp2x9);ENSCCRG00000026080(msmo1);ENSCCRG00000048087(cyp2ad2);ENSCCRG00000007501(si:ch211-113j14.1);ENSCCRG00000006973(sc5d);ENSCCRG00000037059(-);ENSCCRG00000019898(cyp27c1);ENSCCRG00000010103(miox);ENSCCRG00000045851(xdh)	38/2744	228/32686	0.166667	C vs H+Zn	iron ion binding
GO:0006518	Biological Process	peptide metabolic process	75	23	98	442	1.32e-05	0.00148848	ENSCCRG00000013711(rpl6);ENSCCRG00000002904(rpl3);ENSCCRG00000020146(rps18);ENSCCRG00000015178(rpl32);ENSCCRG00000000981(eif3f);ENSCCRG00000035769(rpl35a);ENSCCRG00000034203(rpl19);ENSCCRG00000001807(rpl31);ENSCCRG00000033586(rpl28);ENSCCRG00000049284(rpl36);ENSCCRG00000001019(RPS17);ENSCCRG00000044912(-);ENSCCRG00000039239(RPL27A);ENSCCRG00000029362(paip2b);ENSCCRG00000019259(paip2b);ENSCCRG0000…	ENSCCRG00000049401(eif4e1b);ENSCCRG00000008583(gss);ENSCCRG00000023416(gclm);ENSCCRG00000018350(rpp30);ENSCCRG00000033752(tars1);ENSCCRG00000020090(gclc);ENSCCRG00000001339(dcps);ENSCCRG00000050940(etf1a);ENSCCRG00000002563(dcps);ENSCCRG00000049287(-);ENSCCRG00000021003(rps8b);ENSCCRG00000007783(mrpl19);ENSCCRG00000004863(-);ENSCCRG00000003760(rars2);ENSCCRG00000021467(gclm);ENSCCRG00000050683(de…	98/4786	442/32686	0.221719	C vs H	peptide metabolic process
GO:0016773	Molecular Function	phosphotransferase activity, alcohol group as acceptor	172	100	272	1464	1.37e-05	0.00151617	ENSCCRG00000049109(ulk1a);ENSCCRG00000029353(insra);ENSCCRG00000007318(TGFBR2);ENSCCRG00000041141(-);ENSCCRG00000045302(flt1);ENSCCRG00000016440(fgfr3);ENSCCRG00000005981(cdc42bpaa);ENSCCRG00000025875(mknk2b);ENSCCRG00000021674(ilk);ENSCCRG00000004052(kdrl);ENSCCRG00000038381(tie1);ENSCCRG00000039595(insra);ENSCCRG00000027552(-);ENSCCRG00000001972(erbb2);ENSCCRG00000007701(mink1);ENSCCRG000000478…	ENSCCRG00000000206(bub1);ENSCCRG00000043949(mapk11);ENSCCRG00000008296(plk4);ENSCCRG00000027356(pak6b);ENSCCRG00000002314(plk1);ENSCCRG00000002111(mvk);ENSCCRG00000007721(gck);ENSCCRG00000013347(melk);ENSCCRG00000037785(aurka);ENSCCRG00000005341(-);ENSCCRG00000050911(mapk14a);ENSCCRG00000018920(si:ch73-139e5.4);ENSCCRG00000005346(eif2ak1);ENSCCRG00000041506(pbk);ENSCCRG00000003289(cdk1);ENSCCRG00…	272/4786	1464/32686	0.185792	C vs H	phosphotransferase activity, alcohol
GO:0006412	Biological Process	translation	72	18	90	399	1.45e-05	0.00156701	ENSCCRG00000013711(rpl6);ENSCCRG00000002904(rpl3);ENSCCRG00000020146(rps18);ENSCCRG00000015178(rpl32);ENSCCRG00000000981(eif3f);ENSCCRG00000035769(rpl35a);ENSCCRG00000034203(rpl19);ENSCCRG00000001807(rpl31);ENSCCRG00000033586(rpl28);ENSCCRG00000049284(rpl36);ENSCCRG00000001019(RPS17);ENSCCRG00000039239(RPL27A);ENSCCRG00000029362(paip2b);ENSCCRG00000019259(paip2b);ENSCCRG00000012297(rps6);ENSCCRG0…	ENSCCRG00000049401(eif4e1b);ENSCCRG00000018350(rpp30);ENSCCRG00000033752(tars1);ENSCCRG00000001339(dcps);ENSCCRG00000050940(etf1a);ENSCCRG00000002563(dcps);ENSCCRG00000049287(-);ENSCCRG00000021003(rps8b);ENSCCRG00000007783(mrpl19);ENSCCRG00000004863(-);ENSCCRG00000003760(rars2);ENSCCRG00000050683(denr);ENSCCRG00000000281(EIF2S2);ENSCCRG00000043537(WARS1);ENSCCRG00000004754(-);ENSCCRG00000010053(m…	90/4786	399/32686	0.225564	C vs H	translation
GO:0000070	Biological Process	mitotic sister chromatid segregation	0	14	14	50	4.31e-05	0.00156912	-	ENSCCRG00000000206(bub1);ENSCCRG00000021335(ncapg);ENSCCRG00000018583(-);ENSCCRG00000022965(ncaph);ENSCCRG00000051122(ewsr1a);ENSCCRG00000024703(ncapd3);ENSCCRG00000028648(ndc80);ENSCCRG00000044471(ncapd2);ENSCCRG00000050149(sgo1);ENSCCRG00000024105(ncapd3);ENSCCRG00000036730(nsl1);ENSCCRG00000030473(ncaph);ENSCCRG00000018551(-);ENSCCRG00000030776(anapc4)	14/2744	50/32686	0.28	C vs H+Zn	mitotic sister chromatid
GO:0015631	Molecular Function	tubulin binding	8	32	40	247	4.5e-05	0.00161998	ENSCCRG00000047944(mapre3b);ENSCCRG00000037482(cacybp);ENSCCRG00000031021(TPPP);ENSCCRG00000042778(wash1);ENSCCRG00000030062(macf1a);ENSCCRG00000048467(-);ENSCCRG00000026813(mapre3a);ENSCCRG00000031646(kifc3)	ENSCCRG00000009262(kif2c);ENSCCRG00000024560(kif20ba);ENSCCRG00000021827(kif11);ENSCCRG00000006817(prc1a);ENSCCRG00000013430(tubgcp3);ENSCCRG00000047197(kif11);ENSCCRG00000030155(kifc1);ENSCCRG00000019531(kif18a);ENSCCRG00000015859(kif23);ENSCCRG00000039545(kif20a);ENSCCRG00000015230(kifc1);ENSCCRG00000030703(kif15);ENSCCRG00000004087(kif23);ENSCCRG00000010730(prc1a);ENSCCRG00000008510(kif18a);EN…	40/2744	247/32686	0.161943	C vs H+Zn	tubulin binding
GO:0006807	Biological Process	nitrogen compound metabolic process	704	616	1320	8216	1.54e-05	0.00162565	ENSCCRG00000041945(fkbp4);ENSCCRG00000049109(ulk1a);ENSCCRG00000002586(TINAGL1);ENSCCRG00000014285(pdcd4b);ENSCCRG00000013711(rpl6);ENSCCRG00000029353(insra);ENSCCRG00000005104(adam10a);ENSCCRG00000021263(creb3l3a);ENSCCRG00000002904(rpl3);ENSCCRG00000033914(serinc1);ENSCCRG00000040874(ctsl.1);ENSCCRG00000016769(proza);ENSCCRG00000009121(fkbp4);ENSCCRG00000007318(TGFBR2);ENSCCRG00000031738(nrip2)…	ENSCCRG00000049401(eif4e1b);ENSCCRG00000051157(psph);ENSCCRG00000008583(gss);ENSCCRG00000022321(afp4);ENSCCRG00000029134(-);ENSCCRG00000031146(hmgcra);ENSCCRG00000031887(fah);ENSCCRG00000000206(bub1);ENSCCRG00000040967(-);ENSCCRG00000016591(sub1a);ENSCCRG00000023887(hmgcra);ENSCCRG00000015592(sub1b);ENSCCRG00000043949(mapk11);ENSCCRG00000039764(-);ENSCCRG00000023244(casp21);ENSCCRG00000012322(rnf…	1320/4786	8216/32686	0.160662	C vs H	nitrogen compound metabolic
GO:0015934	Cellular Component	large ribosomal subunit	11	0	11	33	4.85e-05	0.00173127	ENSCCRG00000039239(RPL27A);ENSCCRG00000009887(rpl17);ENSCCRG00000034266(rpl13a);ENSCCRG00000034203(rpl19);ENSCCRG00000025631(rpl17);ENSCCRG00000014811(rpl30);ENSCCRG00000005960(rpl30);ENSCCRG00000036507(rpl7);ENSCCRG00000050373(rpl30);ENSCCRG00000000641(rpl7);ENSCCRG00000036189(ccdc127a)	-	11/2744	33/32686	0.333333	C vs H+Zn	large ribosomal subunit
GO:0005527	Molecular Function	macrolide binding	4	0	4	4	4.96e-05	0.00173633	ENSCCRG00000041945(fkbp4);ENSCCRG00000009121(fkbp4);ENSCCRG00000017093(-);ENSCCRG00000014479(fkbp5)	-	4/2744	4/32686	1	C vs H+Zn	macrolide binding
GO:0005528	Molecular Function	FK506 binding	4	0	4	4	4.96e-05	0.00173633	ENSCCRG00000041945(fkbp4);ENSCCRG00000009121(fkbp4);ENSCCRG00000017093(-);ENSCCRG00000014479(fkbp5)	-	4/2744	4/32686	1	C vs H+Zn	FK506 binding
GO:0043603	Biological Process	cellular amide metabolic process	79	26	105	484	1.76e-05	0.00182427	ENSCCRG00000013711(rpl6);ENSCCRG00000002904(rpl3);ENSCCRG00000020146(rps18);ENSCCRG00000015178(rpl32);ENSCCRG00000000981(eif3f);ENSCCRG00000035769(rpl35a);ENSCCRG00000034203(rpl19);ENSCCRG00000001807(rpl31);ENSCCRG00000033586(rpl28);ENSCCRG00000049284(rpl36);ENSCCRG00000001019(RPS17);ENSCCRG00000044912(-);ENSCCRG00000039239(RPL27A);ENSCCRG00000029362(paip2b);ENSCCRG00000019259(paip2b);ENSCCRG0000…	ENSCCRG00000049401(eif4e1b);ENSCCRG00000008583(gss);ENSCCRG00000001947(enpp7.1);ENSCCRG00000023416(gclm);ENSCCRG00000018350(rpp30);ENSCCRG00000033752(tars1);ENSCCRG00000020090(gclc);ENSCCRG00000001339(dcps);ENSCCRG00000050940(etf1a);ENSCCRG00000002563(dcps);ENSCCRG00000035059(ENPP7);ENSCCRG00000049287(-);ENSCCRG00000021003(rps8b);ENSCCRG00000033904(aclyb);ENSCCRG00000007783(mrpl19);ENSCCRG0000000…	105/4786	484/32686	0.216942	C vs H	cellular amide metabolic
GO:0036094	Molecular Function	small molecule binding	324	288	612	3602	1.81e-05	0.00183724	ENSCCRG00000045061(-);ENSCCRG00000043501(p4ha2);ENSCCRG00000034542(-);ENSCCRG00000007422(-);ENSCCRG00000007442(-);ENSCCRG00000007483(-);ENSCCRG00000014816(abca1a);ENSCCRG00000049109(ulk1a);ENSCCRG00000029353(insra);ENSCCRG00000034345(-);ENSCCRG00000040089(-);ENSCCRG00000008881(rasl11b);ENSCCRG00000007418(-);ENSCCRG00000007318(TGFBR2);ENSCCRG00000004991(-);ENSCCRG00000034934(itih2);ENSCCRG00000040…	ENSCCRG00000003468(-);ENSCCRG00000018198(zgc:77439);ENSCCRG00000008583(gss);ENSCCRG00000050160(csad);ENSCCRG00000016139(zgc:77439);ENSCCRG00000031146(hmgcra);ENSCCRG00000049449(sqlea);ENSCCRG00000000206(bub1);ENSCCRG00000049145(sqlea);ENSCCRG00000023887(hmgcra);ENSCCRG00000043949(mapk11);ENSCCRG00000009262(kif2c);ENSCCRG00000021827(kif11);ENSCCRG00000003644(rab25b);ENSCCRG00000018119(-);ENSCCRG00…	612/4786	3602/32686	0.169906	C vs H	small molecule binding
GO:0043227	Cellular Component	membrane-bounded organelle	298	265	563	3290	1.86e-05	0.00183724	ENSCCRG00000029501(scarb2c);ENSCCRG00000001005(ca5a);ENSCCRG00000024337(IGFBP-3);ENSCCRG00000001513(chpfa);ENSCCRG00000027133(cbx7a);ENSCCRG00000028679(-);ENSCCRG00000005767(gnsa);ENSCCRG00000018267(ucp1);ENSCCRG00000041643(nup98);ENSCCRG00000016748(golga3);ENSCCRG00000020409(txnl4a);ENSCCRG00000004936(hif1al);ENSCCRG00000038292(vdrb);ENSCCRG00000001853(fut11);ENSCCRG00000030995(nr3c1);ENSCCRG000…	ENSCCRG00000010672(kpna2);ENSCCRG00000004214(kpna2);ENSCCRG00000031146(hmgcra);ENSCCRG00000011324(ccnb1);ENSCCRG00000023887(hmgcra);ENSCCRG00000042166(si:ch211-220f16.2);ENSCCRG00000029489(ucp2);ENSCCRG00000039764(-);ENSCCRG00000003384(si:ch211-59d17.3);ENSCCRG00000048903(si:ch211-220f16.2);ENSCCRG00000031848(ccnb2);ENSCCRG00000023322(-);ENSCCRG00000015312(mafa);ENSCCRG00000023049(hnrnpub);ENSCCR…	563/4786	3290/32686	0.171125	C vs H	membrane-bounded organelle
GO:0004675	Molecular Function	transmembrane receptor protein serine/threonine kinase activity	17	0	17	40	1.91e-05	0.00183724	ENSCCRG00000007318(TGFBR2);ENSCCRG00000010064(tgfbr2a);ENSCCRG00000047762(acvrl1);ENSCCRG00000007325(TGFBR2);ENSCCRG00000010910(acvr1bb);ENSCCRG00000046124(bmpr2b);ENSCCRG00000046910(acvrl1);ENSCCRG00000047442(acvr1ba);ENSCCRG00000045182(acvr2bb);ENSCCRG00000046947(acvr1ba);ENSCCRG00000030240(acvr2aa);ENSCCRG00000046186(bmpr1ab);ENSCCRG00000004590(-);ENSCCRG00000007839(tgfbr2a);ENSCCRG00000013411…	-	17/4786	40/32686	0.425	C vs H	transmembrane receptor protein
GO:1901575	Biological Process	organic substance catabolic process	44	81	125	598	1.93e-05	0.00183724	ENSCCRG00000018105(si:ch1073-406l10.2);ENSCCRG00000022272(aldob);ENSCCRG00000044912(-);ENSCCRG00000048357(USP30);ENSCCRG00000044922(ggt1b);ENSCCRG00000019965(ubxn8);ENSCCRG00000008827(pnpla2);ENSCCRG00000012318(aldob);ENSCCRG00000025744(abcd1);ENSCCRG00000014352(rps7);ENSCCRG00000051201(cul4b);ENSCCRG00000030104(smpdl3b);ENSCCRG00000017233(tmub2);ENSCCRG00000011696(pla2g12a);ENSCCRG00000003299(pn…	ENSCCRG00000009751(psmb3);ENSCCRG00000022590(lygl2);ENSCCRG00000048676(gpcpd1);ENSCCRG00000031404(pelo);ENSCCRG00000007721(gck);ENSCCRG00000040782(ttll12);ENSCCRG00000000248(usp5);ENSCCRG00000039340(psma1);ENSCCRG00000029445(psma4);ENSCCRG00000001947(enpp7.1);ENSCCRG00000049361(psma3);ENSCCRG00000046427(-);ENSCCRG00000047204(psmb2);ENSCCRG00000000579(gda);ENSCCRG00000019933(psmb10);ENSCCRG0000003…	125/4786	598/32686	0.20903	C vs H	organic substance catabolic
GO:0048514	Biological Process	blood vessel morphogenesis	30	4	34	113	2.07e-05	0.00193684	ENSCCRG00000038916(cald1b);ENSCCRG00000031366(mep1a.2);ENSCCRG00000007386(notch3);ENSCCRG00000024350(mcamb);ENSCCRG00000033209(angptl4);ENSCCRG00000031791(itgav);ENSCCRG00000011725(nrp2b);ENSCCRG00000043592(foxf1);ENSCCRG00000008170(efnb2a);ENSCCRG00000009505(igfbp7);ENSCCRG00000006095(mtdha);ENSCCRG00000033581(lama4);ENSCCRG00000041490(angpt4);ENSCCRG00000037941(ackr3b);ENSCCRG00000044225(wnt2bb…	ENSCCRG00000009603(ptk2ba);ENSCCRG00000052038(nostrin);ENSCCRG00000005979(mtdha);ENSCCRG00000022117(arhgef7b)	34/4786	113/32686	0.300885	C vs H	blood vessel morphogenesis
GO:0006119	Biological Process	oxidative phosphorylation	8	1	9	23	5.62e-05	0.00195087	ENSCCRG00000050757(ndufa8);ENSCCRG00000030724(ndufc2);ENSCCRG00000039694(ndufa7);ENSCCRG00000029806(uqcrh);ENSCCRG00000034102(ndufa7);ENSCCRG00000010521(uqcr10);ENSCCRG00000016898(ndufa8);ENSCCRG00000032043(uqcr10)	ENSCCRG00000000024(COX3)	9/2744	23/32686	0.391304	C vs H+Zn	oxidative phosphorylation
GO:0005975	Biological Process	carbohydrate metabolic process	33	20	53	364	6.02e-05	0.00207	ENSCCRG00000032802(phka1b);ENSCCRG00000012046(-);ENSCCRG00000021037(pfkfb4b);ENSCCRG00000000400(slc3a2a);ENSCCRG00000002372(man2b2);ENSCCRG00000050166(mdh2);ENSCCRG00000049114(naga);ENSCCRG00000050150(mdh2);ENSCCRG00000012337(-);ENSCCRG00000031972(pfklb);ENSCCRG00000042561(hexb);ENSCCRG00000006923(gpia);ENSCCRG00000022947(ctbs);ENSCCRG00000012318(aldob);ENSCCRG00000045329(pgam2);ENSCCRG0000001359…	ENSCCRG00000023449(-);ENSCCRG00000047061(-);ENSCCRG00000007721(gck);ENSCCRG00000038429(-);ENSCCRG00000047888(pkma);ENSCCRG00000048706(pygl);ENSCCRG00000023540(-);ENSCCRG00000044133(mogs);ENSCCRG00000001188(impa1);ENSCCRG00000012171(hk2);ENSCCRG00000001330(g6pd);ENSCCRG00000031710(-);ENSCCRG00000010103(miox);ENSCCRG00000031777(-);ENSCCRG00000032330(-);ENSCCRG00000044151(pfkfb2a);ENSCCRG00000011669…	53/2744	364/32686	0.145604	C vs H+Zn	carbohydrate metabolic process
GO:0042555	Cellular Component	MCM complex	0	8	8	11	2.29e-05	0.00209838	-	ENSCCRG00000022924(mcm4);ENSCCRG00000000832(mcm5);ENSCCRG00000047778(mcm6);ENSCCRG00000000956(mcm5);ENSCCRG00000038238(mcm6);ENSCCRG00000022980(-);ENSCCRG00000026201(mcm2);ENSCCRG00000005245(mcm3)	8/4786	11/32686	0.727273	C vs H	MCM complex
GO:0009059	Biological Process	macromolecule biosynthetic process	242	88	330	3224	6.2e-05	0.00211427	ENSCCRG00000002904(rpl3);ENSCCRG00000020146(rps18);ENSCCRG00000021263(creb3l3a);ENSCCRG00000043793(zgc:114188);ENSCCRG00000049284(rpl36);ENSCCRG00000001807(rpl31);ENSCCRG00000035769(rpl35a);ENSCCRG00000023298(eef1b2);ENSCCRG00000023035(cebpd);ENSCCRG00000007094(hoxa10b);ENSCCRG00000013711(rpl6);ENSCCRG00000051304(rpl9);ENSCCRG00000006220(rps26l);ENSCCRG00000010591(creb3l2);ENSCCRG00000014285(pdcd…	ENSCCRG00000013247(cdca7a);ENSCCRG00000038879(arntl1a);ENSCCRG00000033488(dmap1);ENSCCRG00000000733(lig1);ENSCCRG00000050940(etf1a);ENSCCRG00000052327(sap130b);ENSCCRG00000015592(sub1b);ENSCCRG00000036184(atad2);ENSCCRG00000038626(tfdp1a);ENSCCRG00000000460(e2f7);ENSCCRG00000041300(nfyba);ENSCCRG00000000611(-);ENSCCRG00000034585(zgc:91944);ENSCCRG00000051122(ewsr1a);ENSCCRG00000002563(dcps);ENSCC…	330/2744	3224/32686	0.102357	C vs H+Zn	macromolecule biosynthetic process
GO:0001944	Biological Process	vasculature development	37	4	41	147	2.37e-05	0.00213264	ENSCCRG00000038916(cald1b);ENSCCRG00000031366(mep1a.2);ENSCCRG00000007386(notch3);ENSCCRG00000024350(mcamb);ENSCCRG00000033209(angptl4);ENSCCRG00000031791(itgav);ENSCCRG00000027097(lrp1ab);ENSCCRG00000011725(nrp2b);ENSCCRG00000031975(pkd1a);ENSCCRG00000043592(foxf1);ENSCCRG00000008170(efnb2a);ENSCCRG00000009505(igfbp7);ENSCCRG00000040334(-);ENSCCRG00000034632(f3b);ENSCCRG00000006095(mtdha);ENSCCR…	ENSCCRG00000009603(ptk2ba);ENSCCRG00000052038(nostrin);ENSCCRG00000005979(mtdha);ENSCCRG00000022117(arhgef7b)	41/4786	147/32686	0.278912	C vs H	vasculature development
GO:0043168	Molecular Function	anion binding	312	269	581	3413	2.45e-05	0.00216566	ENSCCRG00000043501(p4ha2);ENSCCRG00000034542(-);ENSCCRG00000007422(-);ENSCCRG00000007442(-);ENSCCRG00000007483(-);ENSCCRG00000014816(abca1a);ENSCCRG00000049109(ulk1a);ENSCCRG00000029353(insra);ENSCCRG00000034345(-);ENSCCRG00000040089(-);ENSCCRG00000008881(rasl11b);ENSCCRG00000007418(-);ENSCCRG00000026132(sdc4);ENSCCRG00000007318(TGFBR2);ENSCCRG00000004991(-);ENSCCRG00000034934(itih2);ENSCCRG00000…	ENSCCRG00000018198(zgc:77439);ENSCCRG00000008583(gss);ENSCCRG00000050160(csad);ENSCCRG00000016139(zgc:77439);ENSCCRG00000049449(sqlea);ENSCCRG00000000206(bub1);ENSCCRG00000049145(sqlea);ENSCCRG00000043949(mapk11);ENSCCRG00000009262(kif2c);ENSCCRG00000021827(kif11);ENSCCRG00000003644(rab25b);ENSCCRG00000018119(-);ENSCCRG00000042518(gfm2);ENSCCRG00000024560(kif20ba);ENSCCRG00000008296(plk4);ENSCCRG…	581/4786	3413/32686	0.170231	C vs H	anion binding
GO:0140657	Molecular Function	ATP-dependent activity	26	39	65	475	6.62e-05	0.00223743	ENSCCRG00000006693(-);ENSCCRG00000022222(abca3b);ENSCCRG00000006691(-);ENSCCRG00000044261(dhx32a);ENSCCRG00000014816(abca1a);ENSCCRG00000009261(abcc5);ENSCCRG00000016194(atp2b4);ENSCCRG00000026156(-);ENSCCRG00000050173(atp8a2);ENSCCRG00000025744(abcd1);ENSCCRG00000048306(abcc4);ENSCCRG00000028064(abca3b);ENSCCRG00000023687(-);ENSCCRG00000030339(abcd4);ENSCCRG00000044919(abce1);ENSCCRG00000003303(…	ENSCCRG00000046122(top2a);ENSCCRG00000009262(kif2c);ENSCCRG00000022924(mcm4);ENSCCRG00000024560(kif20ba);ENSCCRG00000021827(kif11);ENSCCRG00000047197(kif11);ENSCCRG00000030155(kifc1);ENSCCRG00000019531(kif18a);ENSCCRG00000036184(atad2);ENSCCRG00000015859(kif23);ENSCCRG00000038238(mcm6);ENSCCRG00000039545(kif20a);ENSCCRG00000015230(kifc1);ENSCCRG00000030703(kif15);ENSCCRG00000004087(kif23);ENSCCRG…	65/2744	475/32686	0.136842	C vs H+Zn	ATP-dependent activity
GO:0030097	Biological Process	hemopoiesis	15	7	22	107	6.91e-05	0.0022944	ENSCCRG00000007386(notch3);ENSCCRG00000041254(rpl11);ENSCCRG00000014352(rps7);ENSCCRG00000003160(rpl27);ENSCCRG00000027873(rplp1);ENSCCRG00000047965(rpl22);ENSCCRG00000010277(rps24);ENSCCRG00000009261(abcc5);ENSCCRG00000034203(rpl19);ENSCCRG00000011378(ak2);ENSCCRG00000015927(atp5if1a);ENSCCRG00000021048(gata2a);ENSCCRG00000020636(cebpa);ENSCCRG00000036839(cish);ENSCCRG00000010545(slc4a1a)	ENSCCRG00000009646(rtkn2a);ENSCCRG00000048924(topbp1);ENSCCRG00000017005(dkc1);ENSCCRG00000023613(spi1a);ENSCCRG00000030637(sec23b);ENSCCRG00000019400(nop14);ENSCCRG00000009700(rtkn2a)	22/2744	107/32686	0.205607	C vs H+Zn	hemopoiesis
GO:0048534	Biological Process	hematopoietic or lymphoid organ development	15	7	22	107	6.91e-05	0.0022944	ENSCCRG00000007386(notch3);ENSCCRG00000041254(rpl11);ENSCCRG00000014352(rps7);ENSCCRG00000003160(rpl27);ENSCCRG00000027873(rplp1);ENSCCRG00000047965(rpl22);ENSCCRG00000010277(rps24);ENSCCRG00000009261(abcc5);ENSCCRG00000034203(rpl19);ENSCCRG00000011378(ak2);ENSCCRG00000015927(atp5if1a);ENSCCRG00000021048(gata2a);ENSCCRG00000020636(cebpa);ENSCCRG00000036839(cish);ENSCCRG00000010545(slc4a1a)	ENSCCRG00000009646(rtkn2a);ENSCCRG00000048924(topbp1);ENSCCRG00000017005(dkc1);ENSCCRG00000023613(spi1a);ENSCCRG00000030637(sec23b);ENSCCRG00000019400(nop14);ENSCCRG00000009700(rtkn2a)	22/2744	107/32686	0.205607	C vs H+Zn	hematopoietic or lymphoid
GO:0016125	Biological Process	sterol metabolic process	0	12	12	23	2.66e-05	0.00230923	-	ENSCCRG00000025167(tm7sf2);ENSCCRG00000049449(sqlea);ENSCCRG00000004923(HSD17B7);ENSCCRG00000049145(sqlea);ENSCCRG00000022417(tm7sf2);ENSCCRG00000035391(ebp);ENSCCRG00000047664(fdft1);ENSCCRG00000037581(pmvk);ENSCCRG00000006378(pmvk);ENSCCRG00000015744(ebpl);ENSCCRG00000007486(lipea);ENSCCRG00000015258(si:ch1073-429i10.1)	12/4786	23/32686	0.521739	C vs H	sterol metabolic process
GO:0005634	Cellular Component	nucleus	185	199	384	2171	2.8e-05	0.00238306	ENSCCRG00000024337(IGFBP-3);ENSCCRG00000027133(cbx7a);ENSCCRG00000028679(-);ENSCCRG00000041643(nup98);ENSCCRG00000020409(txnl4a);ENSCCRG00000004936(hif1al);ENSCCRG00000038292(vdrb);ENSCCRG00000030995(nr3c1);ENSCCRG00000049969(cdkn1d);ENSCCRG00000017482(gtpbp4);ENSCCRG00000023687(-);ENSCCRG00000032984(smarcc2);ENSCCRG00000045531(crebbpa);ENSCCRG00000005136(rbfox1l);ENSCCRG00000004053(cbx7b);ENSCCR…	ENSCCRG00000010672(kpna2);ENSCCRG00000004214(kpna2);ENSCCRG00000011324(ccnb1);ENSCCRG00000039764(-);ENSCCRG00000003384(si:ch211-59d17.3);ENSCCRG00000031848(ccnb2);ENSCCRG00000023322(-);ENSCCRG00000015312(mafa);ENSCCRG00000023049(hnrnpub);ENSCCRG00000039124(hmgb3b);ENSCCRG00000016857(orc4);ENSCCRG00000036609(-);ENSCCRG00000004789(mcm10);ENSCCRG00000045505(ncapg2);ENSCCRG00000042445(kdm6bb);ENSCCRG…	384/4786	2171/32686	0.176877	C vs H	nucleus
GO:0005198	Molecular Function	structural molecule activity	87	34	121	580	2.84e-05	0.00238306	ENSCCRG00000013711(rpl6);ENSCCRG00000002904(rpl3);ENSCCRG00000020146(rps18);ENSCCRG00000041643(nup98);ENSCCRG00000012392(cldn5b);ENSCCRG00000015178(rpl32);ENSCCRG00000005235(vcla);ENSCCRG00000037694(col4a2);ENSCCRG00000035769(rpl35a);ENSCCRG00000034203(rpl19);ENSCCRG00000009007(-);ENSCCRG00000014223(col4a1);ENSCCRG00000001807(rpl31);ENSCCRG00000033586(rpl28);ENSCCRG00000049804(cldnc);ENSCCRG00000…	ENSCCRG00000042925(-);ENSCCRG00000030481(-);ENSCCRG00000020327(copa);ENSCCRG00000033219(cope);ENSCCRG00000039603(nup93);ENSCCRG00000029840(copa);ENSCCRG00000001156(krt1-c5);ENSCCRG00000010063(tuba8l);ENSCCRG00000001464(-);ENSCCRG00000018350(rpp30);ENSCCRG00000033870(nup107);ENSCCRG00000013700(col1a2);ENSCCRG00000014436(-);ENSCCRG00000051615(tubb2b);ENSCCRG00000017908(-);ENSCCRG00000007629(zp3b);E…	121/4786	580/32686	0.208621	C vs H	structural molecule activity
GO:0000079	Biological Process	regulation of cyclin-dependent protein serine/threonine kinase activity	0	9	9	14	3.05e-05	0.00242953	-	ENSCCRG00000023322(-);ENSCCRG00000000611(-);ENSCCRG00000019455(ccnb3);ENSCCRG00000044245(ccnl1a);ENSCCRG00000009722(ccnyl1);ENSCCRG00000050249(ccnb3);ENSCCRG00000028624(ccnl1a);ENSCCRG00000040622(ccnl1a);ENSCCRG00000044974(-)	9/4786	14/32686	0.642857	C vs H	regulation of cyclin-dependent
GO:0016126	Biological Process	sterol biosynthetic process	0	9	9	14	3.05e-05	0.00242953	-	ENSCCRG00000025167(tm7sf2);ENSCCRG00000049449(sqlea);ENSCCRG00000004923(HSD17B7);ENSCCRG00000049145(sqlea);ENSCCRG00000022417(tm7sf2);ENSCCRG00000047664(fdft1);ENSCCRG00000037581(pmvk);ENSCCRG00000006378(pmvk);ENSCCRG00000015258(si:ch1073-429i10.1)	9/4786	14/32686	0.642857	C vs H	sterol biosynthetic process
GO:1904029	Biological Process	regulation of cyclin-dependent protein kinase activity	0	9	9	14	3.05e-05	0.00242953	-	ENSCCRG00000023322(-);ENSCCRG00000000611(-);ENSCCRG00000019455(ccnb3);ENSCCRG00000044245(ccnl1a);ENSCCRG00000009722(ccnyl1);ENSCCRG00000050249(ccnb3);ENSCCRG00000028624(ccnl1a);ENSCCRG00000040622(ccnl1a);ENSCCRG00000044974(-)	9/4786	14/32686	0.642857	C vs H	regulation of cyclin-dependent
GO:0002520	Biological Process	immune system development	15	7	22	108	8e-05	0.00261523	ENSCCRG00000007386(notch3);ENSCCRG00000041254(rpl11);ENSCCRG00000014352(rps7);ENSCCRG00000003160(rpl27);ENSCCRG00000027873(rplp1);ENSCCRG00000047965(rpl22);ENSCCRG00000010277(rps24);ENSCCRG00000009261(abcc5);ENSCCRG00000034203(rpl19);ENSCCRG00000011378(ak2);ENSCCRG00000015927(atp5if1a);ENSCCRG00000021048(gata2a);ENSCCRG00000020636(cebpa);ENSCCRG00000036839(cish);ENSCCRG00000010545(slc4a1a)	ENSCCRG00000009646(rtkn2a);ENSCCRG00000048924(topbp1);ENSCCRG00000017005(dkc1);ENSCCRG00000023613(spi1a);ENSCCRG00000030637(sec23b);ENSCCRG00000019400(nop14);ENSCCRG00000009700(rtkn2a)	22/2744	108/32686	0.203704	C vs H+Zn	immune system development
GO:0006974	Biological Process	cellular response to DNA damage stimulus	1	43	44	288	8.02e-05	0.00261523	ENSCCRG00000022993(poli)	ENSCCRG00000013552(pclaf);ENSCCRG00000018798(rpa1);ENSCCRG00000033488(dmap1);ENSCCRG00000029633(fancf);ENSCCRG00000000733(lig1);ENSCCRG00000009074(mms22l);ENSCCRG00000023636(fen1);ENSCCRG00000020565(pole);ENSCCRG00000009205(mms22l);ENSCCRG00000043775(pclaf);ENSCCRG00000048924(topbp1);ENSCCRG00000000844(parpbp);ENSCCRG00000011965(rad51ap1);ENSCCRG00000043113(blm);ENSCCRG00000028405(exo1);ENSCCRG00…	44/2744	288/32686	0.152778	C vs H+Zn	cellular response to
GO:0140657	Molecular Function	ATP-dependent activity	52	50	102	475	3.55e-05	0.0027861	ENSCCRG00000014816(abca1a);ENSCCRG00000006693(-);ENSCCRG00000022222(abca3b);ENSCCRG00000023687(-);ENSCCRG00000044261(dhx32a);ENSCCRG00000050173(atp8a2);ENSCCRG00000016194(atp2b4);ENSCCRG00000014167(ATP9A);ENSCCRG00000036145(rnf213b);ENSCCRG00000032681(smarca2);ENSCCRG00000018700(atp2a2b);ENSCCRG00000048306(abcc4);ENSCCRG00000051211(tap2t);ENSCCRG00000044757(smarca1);ENSCCRG00000023168(-);ENSCCRG0…	ENSCCRG00000009262(kif2c);ENSCCRG00000021827(kif11);ENSCCRG00000024560(kif20ba);ENSCCRG00000030703(kif15);ENSCCRG00000004087(kif23);ENSCCRG00000030155(kifc1);ENSCCRG00000014354(dhx29);ENSCCRG00000047197(kif11);ENSCCRG00000015230(kifc1);ENSCCRG00000015859(kif23);ENSCCRG00000046122(top2a);ENSCCRG00000036184(atad2);ENSCCRG00000033439(abcc3);ENSCCRG00000008510(kif18a);ENSCCRG00000000505(-);ENSCCRG000…	102/4786	475/32686	0.214737	C vs H	ATP-dependent activity
GO:0006575	Biological Process	cellular modified amino acid metabolic process	9	7	16	66	8.63e-05	0.00279019	ENSCCRG00000044922(ggt1b);ENSCCRG00000044912(-);ENSCCRG00000033914(serinc1);ENSCCRG00000039826(fpgs);ENSCCRG00000003031(ggt1b);ENSCCRG00000023452(dhfr);ENSCCRG00000050213(ckmb);ENSCCRG00000037794(ptdss1b);ENSCCRG00000047897(fpgs)	ENSCCRG00000032756(ckba);ENSCCRG00000008583(gss);ENSCCRG00000003525(dhfr);ENSCCRG00000005245(mcm3);ENSCCRG00000023416(gclm);ENSCCRG00000039379(si:ch73-267c23.10);ENSCCRG00000020090(gclc)	16/2744	66/32686	0.242424	C vs H+Zn	cellular modified amino
GO:1990904	Cellular Component	ribonucleoprotein complex	23	6	29	163	8.94e-05	0.00286488	ENSCCRG00000020409(txnl4a);ENSCCRG00000039239(RPL27A);ENSCCRG00000009887(rpl17);ENSCCRG00000034266(rpl13a);ENSCCRG00000034203(rpl19);ENSCCRG00000025631(rpl17);ENSCCRG00000014811(rpl30);ENSCCRG00000005960(rpl30);ENSCCRG00000034022(RPL7A);ENSCCRG00000017044(prpf18);ENSCCRG00000010291(rps5);ENSCCRG00000028332(prpf18);ENSCCRG00000036507(rpl7);ENSCCRG00000050373(rpl30);ENSCCRG00000000641(rpl7);ENSCCRG…	ENSCCRG00000049601(-);ENSCCRG00000019400(nop14);ENSCCRG00000013116(snrpg);ENSCCRG00000009069(prpf31);ENSCCRG00000052349(elavl1b);ENSCCRG00000014270(snrpg)	29/2744	163/32686	0.177914	C vs H+Zn	ribonucleoprotein complex
GO:0005743	Cellular Component	mitochondrial inner membrane	20	4	24	124	9.12e-05	0.0029002	ENSCCRG00000011511(cox6a2);ENSCCRG00000002846(-);ENSCCRG00000026572(cox5ab);ENSCCRG00000030724(ndufc2);ENSCCRG00000024155(-);ENSCCRG00000039694(ndufa7);ENSCCRG00000035154(slc25a42);ENSCCRG00000043882(slc25a38a);ENSCCRG00000034102(ndufa7);ENSCCRG00000010521(uqcr10);ENSCCRG00000048741(ndufb2);ENSCCRG00000012355(COX7A2L);ENSCCRG00000007708(slc25a24);ENSCCRG00000030551(coq4);ENSCCRG00000009002(cox5aa…	ENSCCRG00000042768(zgc:103678);ENSCCRG00000003359(cox7a2l);ENSCCRG00000045481(mpc1);ENSCCRG00000025029(-)	24/2744	124/32686	0.193548	C vs H+Zn	mitochondrial inner membrane
GO:0006694	Biological Process	steroid biosynthetic process	2	10	12	41	9.38e-05	0.00293303	ENSCCRG00000006693(-);ENSCCRG00000006691(-)	ENSCCRG00000004923(HSD17B7);ENSCCRG00000040771(nsdhl);ENSCCRG00000049145(sqlea);ENSCCRG00000049449(sqlea);ENSCCRG00000025167(tm7sf2);ENSCCRG00000022417(tm7sf2);ENSCCRG00000001829(nsdhl);ENSCCRG00000037581(pmvk);ENSCCRG00000047664(fdft1);ENSCCRG00000006378(pmvk)	12/2744	41/32686	0.292683	C vs H+Zn	steroid biosynthetic process
GO:0019200	Molecular Function	carbohydrate kinase activity	5	7	12	41	9.38e-05	0.00293303	ENSCCRG00000021037(pfkfb4b);ENSCCRG00000031972(pfklb);ENSCCRG00000013593(pfkfb4a);ENSCCRG00000028915(pfkfb4a);ENSCCRG00000020166(pomk)	ENSCCRG00000007721(gck);ENSCCRG00000012171(hk2);ENSCCRG00000031710(-);ENSCCRG00000031777(-);ENSCCRG00000044151(pfkfb2a);ENSCCRG00000030894(-);ENSCCRG00000006667(galk2)	12/2744	41/32686	0.292683	C vs H+Zn	carbohydrate kinase activity
GO:0033554	Biological Process	cellular response to stress	31	55	86	387	3.94e-05	0.00303864	ENSCCRG00000021263(creb3l3a);ENSCCRG00000010591(creb3l2);ENSCCRG00000024350(mcamb);ENSCCRG00000028568(atf6);ENSCCRG00000028032(creb3l3a);ENSCCRG00000019965(ubxn8);ENSCCRG00000029340(creb3l2);ENSCCRG00000038159(fto);ENSCCRG00000022993(poli);ENSCCRG00000001886(-);ENSCCRG00000026700(rgma);ENSCCRG00000048891(col12a1a);ENSCCRG00000017233(tmub2);ENSCCRG00000020360(ano1);ENSCCRG00000035205(-);ENSCCRG000…	ENSCCRG00000013552(pclaf);ENSCCRG00000009845(-);ENSCCRG00000023867(atrip);ENSCCRG00000000733(lig1);ENSCCRG00000049291(zgc:110269);ENSCCRG00000050911(mapk14a);ENSCCRG00000023636(fen1);ENSCCRG00000048924(topbp1);ENSCCRG00000029633(fancf);ENSCCRG00000016079(-);ENSCCRG00000033488(dmap1);ENSCCRG00000020907(HUS1);ENSCCRG00000020656(-);ENSCCRG00000028456(exo1);ENSCCRG00000000844(parpbp);ENSCCRG000000521…	86/4786	387/32686	0.222222	C vs H	cellular response to
GO:0007052	Biological Process	mitotic spindle organization	1	6	7	15	0.000102433	0.00317628	ENSCCRG00000008135(-)	ENSCCRG00000008042(tacc3);ENSCCRG00000027717(tpx2);ENSCCRG00000004094(tacc3);ENSCCRG00000051122(ewsr1a);ENSCCRG00000019464(tpx2);ENSCCRG00000008553(tpx2)	7/2744	15/32686	0.466667	C vs H+Zn	mitotic spindle organization
GO:0006950	Biological Process	response to stress	76	75	151	759	4.23e-05	0.00321288	ENSCCRG00000018105(si:ch1073-406l10.2);ENSCCRG00000021263(creb3l3a);ENSCCRG00000016769(proza);ENSCCRG00000026132(sdc4);ENSCCRG00000006656(mpx);ENSCCRG00000041317(ptx3a);ENSCCRG00000010591(creb3l2);ENSCCRG00000024350(mcamb);ENSCCRG00000029196(cfd);ENSCCRG00000028568(atf6);ENSCCRG00000028032(creb3l3a);ENSCCRG00000019965(ubxn8);ENSCCRG00000029340(creb3l2);ENSCCRG00000031111(ptx3a);ENSCCRG00000038159…	ENSCCRG00000013552(pclaf);ENSCCRG00000015158(si:ch73-226l13.2);ENSCCRG00000009930(serpinc1);ENSCCRG00000011525(-);ENSCCRG00000010428(f2);ENSCCRG00000027707(f2);ENSCCRG00000009845(-);ENSCCRG00000009201(sesn3);ENSCCRG00000023867(atrip);ENSCCRG00000000733(lig1);ENSCCRG00000049291(zgc:110269);ENSCCRG00000050911(mapk14a);ENSCCRG00000023636(fen1);ENSCCRG00000039197(-);ENSCCRG00000048924(topbp1);ENSCCRG…	151/4786	759/32686	0.198946	C vs H	response to stress
GO:0051301	Biological Process	cell division	4	12	16	67	0.00010461	0.0032174	ENSCCRG00000007386(notch3);ENSCCRG00000026132(sdc4);ENSCCRG00000008760(snx9a);ENSCCRG00000011543(rbl1)	ENSCCRG00000006817(prc1a);ENSCCRG00000018583(-);ENSCCRG00000018046(si:dkey-25o16.4);ENSCCRG00000015859(kif23);ENSCCRG00000039545(kif20a);ENSCCRG00000035117(cep55l);ENSCCRG00000010730(prc1a);ENSCCRG00000014533(nusap1);ENSCCRG00000004044(dsn1);ENSCCRG00000050911(mapk14a);ENSCCRG00000016817(cep55l);ENSCCRG00000018551(-)	16/2744	67/32686	0.238806	C vs H+Zn	cell division
GO:0005874	Cellular Component	microtubule	3	16	19	88	0.000106543	0.00325041	ENSCCRG00000009007(-);ENSCCRG00000025924(-);ENSCCRG00000046954(tubd1)	ENSCCRG00000030481(-);ENSCCRG00000027717(tpx2);ENSCCRG00000001464(-);ENSCCRG00000017908(-);ENSCCRG00000014436(-);ENSCCRG00000039545(kif20a);ENSCCRG00000014430(-);ENSCCRG00000019464(tpx2);ENSCCRG00000031283(-);ENSCCRG00000014533(nusap1);ENSCCRG00000051615(tubb2b);ENSCCRG00000008358(map1ab);ENSCCRG00000031849(clasp1a);ENSCCRG00000008553(tpx2);ENSCCRG00000014424(-);ENSCCRG00000010063(tuba8l)	19/2744	88/32686	0.215909	C vs H+Zn	microtubule
GO:0022900	Biological Process	electron transport chain	9	2	11	36	0.00011897	0.00357192	ENSCCRG00000050757(ndufa8);ENSCCRG00000009593(ndufb3);ENSCCRG00000030724(ndufc2);ENSCCRG00000039694(ndufa7);ENSCCRG00000029806(uqcrh);ENSCCRG00000034102(ndufa7);ENSCCRG00000010521(uqcr10);ENSCCRG00000016898(ndufa8);ENSCCRG00000032043(uqcr10)	ENSCCRG00000000024(COX3);ENSCCRG00000000020(COX2)	11/2744	36/32686	0.305556	C vs H+Zn	electron transport chain
GO:0070469	Cellular Component	respirasome	9	2	11	36	0.00011897	0.00357192	ENSCCRG00000011511(cox6a2);ENSCCRG00000002846(-);ENSCCRG00000024155(-);ENSCCRG00000010521(uqcr10);ENSCCRG00000048741(ndufb2);ENSCCRG00000012355(COX7A2L);ENSCCRG00000051092(-);ENSCCRG00000037908(COX7A2L);ENSCCRG00000032043(uqcr10)	ENSCCRG00000000017(COX1);ENSCCRG00000003359(cox7a2l)	11/2744	36/32686	0.305556	C vs H+Zn	respirasome
GO:0022904	Biological Process	respiratory electron transport chain	8	1	9	25	0.000120399	0.00358637	ENSCCRG00000050757(ndufa8);ENSCCRG00000030724(ndufc2);ENSCCRG00000039694(ndufa7);ENSCCRG00000029806(uqcrh);ENSCCRG00000034102(ndufa7);ENSCCRG00000010521(uqcr10);ENSCCRG00000016898(ndufa8);ENSCCRG00000032043(uqcr10)	ENSCCRG00000000024(COX3)	9/2744	25/32686	0.36	C vs H+Zn	respiratory electron transport
GO:0043167	Molecular Function	ion binding	313	301	614	6427	0.000125765	0.00371694	ENSCCRG00000007422(-);ENSCCRG00000007483(-);ENSCCRG00000043501(p4ha2);ENSCCRG00000007442(-);ENSCCRG00000034542(-);ENSCCRG00000034345(-);ENSCCRG00000049109(ulk1a);ENSCCRG00000001005(ca5a);ENSCCRG00000040089(-);ENSCCRG00000035228(eef2b);ENSCCRG00000021037(pfkfb4b);ENSCCRG00000015794(cyp2ad3);ENSCCRG00000043089(p4ha1b);ENSCCRG00000029320(mt2);ENSCCRG00000006093(gnao1b);ENSCCRG00000029002(epdl2);ENSC…	ENSCCRG00000018198(zgc:77439);ENSCCRG00000028150(cyp51);ENSCCRG00000049145(sqlea);ENSCCRG00000049449(sqlea);ENSCCRG00000030553(cyp2x9);ENSCCRG00000050160(csad);ENSCCRG00000000206(bub1);ENSCCRG00000023449(-);ENSCCRG00000000832(mcm5);ENSCCRG00000026080(msmo1);ENSCCRG00000030481(-);ENSCCRG00000046122(top2a);ENSCCRG00000009262(kif2c);ENSCCRG00000008519(-);ENSCCRG00000046427(-);ENSCCRG00000022924(mcm4…	614/2744	6427/32686	0.0955345	C vs H+Zn	ion binding
GO:0009056	Biological Process	catabolic process	54	84	138	688	5.96e-05	0.00440189	ENSCCRG00000018105(si:ch1073-406l10.2);ENSCCRG00000022272(aldob);ENSCCRG00000044912(-);ENSCCRG00000048357(USP30);ENSCCRG00000020097(dcn);ENSCCRG00000044922(ggt1b);ENSCCRG00000019965(ubxn8);ENSCCRG00000000503(atg9a);ENSCCRG00000008827(pnpla2);ENSCCRG00000012318(aldob);ENSCCRG00000025744(abcd1);ENSCCRG00000002552(fyco1a);ENSCCRG00000014352(rps7);ENSCCRG00000051201(cul4b);ENSCCRG00000040433(atg9a);E…	ENSCCRG00000009751(psmb3);ENSCCRG00000022590(lygl2);ENSCCRG00000048676(gpcpd1);ENSCCRG00000031404(pelo);ENSCCRG00000007721(gck);ENSCCRG00000040782(ttll12);ENSCCRG00000000248(usp5);ENSCCRG00000039340(psma1);ENSCCRG00000029445(psma4);ENSCCRG00000001947(enpp7.1);ENSCCRG00000049361(psma3);ENSCCRG00000046427(-);ENSCCRG00000047204(psmb2);ENSCCRG00000000579(gda);ENSCCRG00000019933(psmb10);ENSCCRG0000003…	138/4786	688/32686	0.200581	C vs H	catabolic process
GO:0005518	Molecular Function	collagen binding	8	0	8	12	5.97e-05	0.00440189	ENSCCRG00000023972(serpinh1b);ENSCCRG00000024067(serpinh1b);ENSCCRG00000020097(dcn);ENSCCRG00000028420(tgfbi);ENSCCRG00000009329(serpinh1a);ENSCCRG00000001010(dcn);ENSCCRG00000008126(serpinh1a);ENSCCRG00000006206(tgfbi)	-	8/4786	12/32686	0.666667	C vs H	collagen binding
GO:0008017	Molecular Function	microtubule binding	5	30	35	218	0.000154642	0.00453498	ENSCCRG00000047944(mapre3b);ENSCCRG00000030062(macf1a);ENSCCRG00000048467(-);ENSCCRG00000026813(mapre3a);ENSCCRG00000031646(kifc3)	ENSCCRG00000009262(kif2c);ENSCCRG00000024560(kif20ba);ENSCCRG00000021827(kif11);ENSCCRG00000006817(prc1a);ENSCCRG00000047197(kif11);ENSCCRG00000030155(kifc1);ENSCCRG00000019531(kif18a);ENSCCRG00000015859(kif23);ENSCCRG00000039545(kif20a);ENSCCRG00000015230(kifc1);ENSCCRG00000030703(kif15);ENSCCRG00000004087(kif23);ENSCCRG00000010730(prc1a);ENSCCRG00000008510(kif18a);ENSCCRG00000005674(kif15);ENSC…	35/2744	218/32686	0.16055	C vs H+Zn	microtubule binding
GO:0032007	Biological Process	negative regulation of TOR signaling	10	0	10	18	6.32e-05	0.00458861	ENSCCRG00000030236(akt1s1);ENSCCRG00000001613(-);ENSCCRG00000012425(sh3bp4a);ENSCCRG00000018486(-);ENSCCRG00000035289(-);ENSCCRG00000028164(rnf152);ENSCCRG00000045235(tmem127);ENSCCRG00000023537(sh3bp4);ENSCCRG00000016198(tmem127);ENSCCRG00000012964(deptor)	-	10/4786	18/32686	0.555556	C vs H	negative regulation of
GO:0033554	Biological Process	cellular response to stress	9	45	54	387	0.000159358	0.00463692	ENSCCRG00000021263(creb3l3a);ENSCCRG00000010591(creb3l2);ENSCCRG00000019965(ubxn8);ENSCCRG00000022993(poli);ENSCCRG00000001706(-);ENSCCRG00000028032(creb3l3a);ENSCCRG00000038632(nfe2l1a);ENSCCRG00000049582(traf2b);ENSCCRG00000017233(tmub2)	ENSCCRG00000013552(pclaf);ENSCCRG00000018798(rpa1);ENSCCRG00000033488(dmap1);ENSCCRG00000029633(fancf);ENSCCRG00000000733(lig1);ENSCCRG00000009074(mms22l);ENSCCRG00000023636(fen1);ENSCCRG00000020565(pole);ENSCCRG00000009205(mms22l);ENSCCRG00000043775(pclaf);ENSCCRG00000048924(topbp1);ENSCCRG00000000844(parpbp);ENSCCRG00000011965(rad51ap1);ENSCCRG00000043113(blm);ENSCCRG00000005100(gap43);ENSCCRG0…	54/2744	387/32686	0.139535	C vs H+Zn	cellular response to
GO:0022804	Molecular Function	active transmembrane transporter activity	53	8	61	452	0.00016057	0.00463692	ENSCCRG00000044189(-);ENSCCRG00000022222(abca3b);ENSCCRG00000011511(cox6a2);ENSCCRG00000002846(-);ENSCCRG00000014816(abca1a);ENSCCRG00000031411(slc26a6);ENSCCRG00000009261(abcc5);ENSCCRG00000026572(cox5ab);ENSCCRG00000035107(slc6a19a.1);ENSCCRG00000016194(atp2b4);ENSCCRG00000017868(slc26a5);ENSCCRG00000037584(ndufb7);ENSCCRG00000044528(cox4i1l);ENSCCRG00000041400(cox6c);ENSCCRG00000014101(slc10a2…	ENSCCRG00000000017(COX1);ENSCCRG00000033439(abcc3);ENSCCRG00000040775(si:dkey-85n7.8);ENSCCRG00000000024(COX3);ENSCCRG00000003359(cox7a2l);ENSCCRG00000019685(atp6v1ab);ENSCCRG00000051868(slc47a1);ENSCCRG00000000020(COX2)	61/2744	452/32686	0.134956	C vs H+Zn	active transmembrane transporter
GO:0007052	Biological Process	mitotic spindle organization	2	7	9	15	6.62e-05	0.00473614	ENSCCRG00000008135(-);ENSCCRG00000038045(arhgef10)	ENSCCRG00000008042(tacc3);ENSCCRG00000004094(tacc3);ENSCCRG00000019464(tpx2);ENSCCRG00000027717(tpx2);ENSCCRG00000008553(tpx2);ENSCCRG00000051122(ewsr1a);ENSCCRG00000004102(tacc3)	9/4786	15/32686	0.6	C vs H	mitotic spindle organization
GO:0004605	Molecular Function	phosphatidate cytidylyltransferase activity	4	1	5	5	6.72e-05	0.00473614	ENSCCRG00000045542(-);ENSCCRG00000000880(cds1);ENSCCRG00000048213(cds2);ENSCCRG00000022211(cds2)	ENSCCRG00000036889(tamm41)	5/4786	5/32686	1	C vs H	phosphatidate cytidylyltransferase activity
GO:0097367	Molecular Function	carbohydrate derivative binding	308	246	554	3274	7.28e-05	0.00505949	ENSCCRG00000034542(-);ENSCCRG00000044049(appb);ENSCCRG00000007422(-);ENSCCRG00000007442(-);ENSCCRG00000007483(-);ENSCCRG00000014816(abca1a);ENSCCRG00000049109(ulk1a);ENSCCRG00000029353(insra);ENSCCRG00000034345(-);ENSCCRG00000040089(-);ENSCCRG00000044186(appb);ENSCCRG00000008881(rasl11b);ENSCCRG00000007418(-);ENSCCRG00000007318(TGFBR2);ENSCCRG00000004991(-);ENSCCRG00000034934(itih2);ENSCCRG000000…	ENSCCRG00000008583(gss);ENSCCRG00000000206(bub1);ENSCCRG00000043949(mapk11);ENSCCRG00000009262(kif2c);ENSCCRG00000021827(kif11);ENSCCRG00000003644(rab25b);ENSCCRG00000018119(-);ENSCCRG00000042518(gfm2);ENSCCRG00000024560(kif20ba);ENSCCRG00000008296(plk4);ENSCCRG00000009930(serpinc1);ENSCCRG00000027356(pak6b);ENSCCRG00000002314(plk1);ENSCCRG00000030703(kif15);ENSCCRG00000008519(-);ENSCCRG000000304…	554/4786	3274/32686	0.169212	C vs H	carbohydrate derivative binding
GO:0061640	Biological Process	cytoskeleton-dependent cytokinesis	1	7	8	21	0.000183154	0.00520955	ENSCCRG00000008760(snx9a)	ENSCCRG00000018583(-);ENSCCRG00000015859(kif23);ENSCCRG00000039545(kif20a);ENSCCRG00000035117(cep55l);ENSCCRG00000014533(nusap1);ENSCCRG00000016817(cep55l);ENSCCRG00000018551(-)	8/2744	21/32686	0.380952	C vs H+Zn	cytoskeleton-dependent cytokinesis
GO:1902850	Biological Process	microtubule cytoskeleton organization involved in mitosis	1	7	8	21	0.000183154	0.00520955	ENSCCRG00000008135(-)	ENSCCRG00000008042(tacc3);ENSCCRG00000027717(tpx2);ENSCCRG00000004094(tacc3);ENSCCRG00000051122(ewsr1a);ENSCCRG00000019464(tpx2);ENSCCRG00000014533(nusap1);ENSCCRG00000008553(tpx2)	8/2744	21/32686	0.380952	C vs H+Zn	microtubule cytoskeleton organization
GO:0008608	Biological Process	attachment of spindle microtubules to kinetochore	0	5	5	8	0.000187382	0.00529004	-	ENSCCRG00000051617(-);ENSCCRG00000018046(si:dkey-25o16.4);ENSCCRG00000046137(-);ENSCCRG00000028648(ndc80);ENSCCRG00000022878(knstrn)	5/2744	8/32686	0.625	C vs H+Zn	attachment of spindle
GO:0007017	Biological Process	microtubule-based process	28	63	91	422	7.73e-05	0.00529565	ENSCCRG00000044189(-);ENSCCRG00000016301(ktn1);ENSCCRG00000031021(TPPP);ENSCCRG00000009007(-);ENSCCRG00000024350(mcamb);ENSCCRG00000008135(-);ENSCCRG00000025924(-);ENSCCRG00000008879(map1sb);ENSCCRG00000038578(-);ENSCCRG00000002552(fyco1a);ENSCCRG00000005180(KIF3A);ENSCCRG00000049239(kif26ba);ENSCCRG00000029208(-);ENSCCRG00000041081(kif16ba);ENSCCRG00000031646(kifc3);ENSCCRG00000025834(ift81);ENS…	ENSCCRG00000008042(tacc3);ENSCCRG00000004094(tacc3);ENSCCRG00000009262(kif2c);ENSCCRG00000021827(kif11);ENSCCRG00000024560(kif20ba);ENSCCRG00000008296(plk4);ENSCCRG00000030703(kif15);ENSCCRG00000013430(tubgcp3);ENSCCRG00000030481(-);ENSCCRG00000004087(kif23);ENSCCRG00000019464(tpx2);ENSCCRG00000030363(aspm);ENSCCRG00000010730(prc1a);ENSCCRG00000027717(tpx2);ENSCCRG00000030155(kifc1);ENSCCRG000000…	91/4786	422/32686	0.21564	C vs H	microtubule-based process
GO:0031966	Cellular Component	mitochondrial membrane	23	7	30	179	0.000206056	0.00577414	ENSCCRG00000018267(ucp1);ENSCCRG00000011511(cox6a2);ENSCCRG00000002846(-);ENSCCRG00000026572(cox5ab);ENSCCRG00000030724(ndufc2);ENSCCRG00000024155(-);ENSCCRG00000039694(ndufa7);ENSCCRG00000010673(vdac3);ENSCCRG00000035154(slc25a42);ENSCCRG00000043882(slc25a38a);ENSCCRG00000034102(ndufa7);ENSCCRG00000000893(slc25a10);ENSCCRG00000010521(uqcr10);ENSCCRG00000048741(ndufb2);ENSCCRG00000012355(COX7A2L)…	ENSCCRG00000042768(zgc:103678);ENSCCRG00000027404(ucp2);ENSCCRG00000044464(tomm20a);ENSCCRG00000003359(cox7a2l);ENSCCRG00000045481(mpc1);ENSCCRG00000038596(rhot1a);ENSCCRG00000025029(-)	30/2744	179/32686	0.167598	C vs H+Zn	mitochondrial membrane
GO:0019866	Cellular Component	organelle inner membrane	20	4	24	131	0.000220258	0.00612674	ENSCCRG00000011511(cox6a2);ENSCCRG00000002846(-);ENSCCRG00000026572(cox5ab);ENSCCRG00000030724(ndufc2);ENSCCRG00000024155(-);ENSCCRG00000039694(ndufa7);ENSCCRG00000035154(slc25a42);ENSCCRG00000043882(slc25a38a);ENSCCRG00000034102(ndufa7);ENSCCRG00000010521(uqcr10);ENSCCRG00000048741(ndufb2);ENSCCRG00000012355(COX7A2L);ENSCCRG00000007708(slc25a24);ENSCCRG00000030551(coq4);ENSCCRG00000009002(cox5aa…	ENSCCRG00000042768(zgc:103678);ENSCCRG00000003359(cox7a2l);ENSCCRG00000045481(mpc1);ENSCCRG00000025029(-)	24/2744	131/32686	0.183206	C vs H+Zn	organelle inner membrane
GO:0005853	Cellular Component	eukaryotic translation elongation factor 1 complex	4	0	4	5	0.000231227	0.00624807	ENSCCRG00000023298(eef1b2);ENSCCRG00000002495(eef1b2);ENSCCRG00000001965(eef1da);ENSCCRG00000028541(eef1db)	-	4/2744	5/32686	0.8	C vs H+Zn	eukaryotic translation elongation
GO:0032780	Biological Process	negative regulation of ATP-dependent activity	2	2	4	5	0.000231227	0.00624807	ENSCCRG00000034275(atp5if1b);ENSCCRG00000015927(atp5if1a)	ENSCCRG00000026201(mcm2);ENSCCRG00000048773(mcm2)	4/2744	5/32686	0.8	C vs H+Zn	negative regulation of
GO:0043462	Biological Process	regulation of ATP-dependent activity	2	2	4	5	0.000231227	0.00624807	ENSCCRG00000034275(atp5if1b);ENSCCRG00000015927(atp5if1a)	ENSCCRG00000026201(mcm2);ENSCCRG00000048773(mcm2)	4/2744	5/32686	0.8	C vs H+Zn	regulation of ATP-dependent
GO:1902653	Biological Process	secondary alcohol biosynthetic process	0	4	4	5	0.000231227	0.00624807	-	ENSCCRG00000004923(HSD17B7);ENSCCRG00000037581(pmvk);ENSCCRG00000047664(fdft1);ENSCCRG00000006378(pmvk)	4/2744	5/32686	0.8	C vs H+Zn	secondary alcohol biosynthetic
GO:0071702	Biological Process	organic substance transport	91	82	173	902	9.53e-05	0.00640961	ENSCCRG00000036142(snx18a);ENSCCRG00000039326(slc48a1b);ENSCCRG00000042060(slc52a2);ENSCCRG00000048792(tmem30aa);ENSCCRG00000009319(tmem30ab);ENSCCRG00000050173(atp8a2);ENSCCRG00000007767(cd74b);ENSCCRG00000014739(esyt2a);ENSCCRG00000041346(srpra);ENSCCRG00000014167(ATP9A);ENSCCRG00000045571(esyt2b);ENSCCRG00000052633(slc15a1b);ENSCCRG00000048826(tmem30aa);ENSCCRG00000041367(esyt1b);ENSCCRG000000…	ENSCCRG00000005181(napbb);ENSCCRG00000022321(afp4);ENSCCRG00000010672(kpna2);ENSCCRG00000004214(kpna2);ENSCCRG00000029821(apoda.2);ENSCCRG00000025088(stard4);ENSCCRG00000001311(-);ENSCCRG00000007011(apoa1b);ENSCCRG00000007721(gck);ENSCCRG00000042768(zgc:103678);ENSCCRG00000052444(ipo8);ENSCCRG00000019830(ap1g2);ENSCCRG00000003938(ap1m2);ENSCCRG00000005923(ist1);ENSCCRG00000020327(copa);ENSCCRG000…	173/4786	902/32686	0.191796	C vs H	organic substance transport
GO:0007059	Biological Process	chromosome segregation	2	25	27	88	9.75e-05	0.00640961	ENSCCRG00000012084(rad21b);ENSCCRG00000045625(-)	ENSCCRG00000000206(bub1);ENSCCRG00000021335(ncapg);ENSCCRG00000028648(ndc80);ENSCCRG00000046137(-);ENSCCRG00000018583(-);ENSCCRG00000051617(-);ENSCCRG00000046122(top2a);ENSCCRG00000036730(nsl1);ENSCCRG00000022965(ncaph);ENSCCRG00000018046(si:dkey-25o16.4);ENSCCRG00000042150(cenpn);ENSCCRG00000004044(dsn1);ENSCCRG00000030589(ttk);ENSCCRG00000050149(sgo1);ENSCCRG00000024703(ncapd3);ENSCCRG000000043…	27/4786	88/32686	0.306818	C vs H	chromosome segregation
GO:0051082	Molecular Function	unfolded protein binding	25	2	27	88	9.75e-05	0.00640961	ENSCCRG00000034542(-);ENSCCRG00000007422(-);ENSCCRG00000007442(-);ENSCCRG00000007483(-);ENSCCRG00000034345(-);ENSCCRG00000007418(-);ENSCCRG00000034934(itih2);ENSCCRG00000009938(CANX);ENSCCRG00000015385(cct8);ENSCCRG00000010214(-);ENSCCRG00000008108(-);ENSCCRG00000015793(cct8);ENSCCRG00000021567(cct7);ENSCCRG00000001424(CALR);ENSCCRG00000026659(canx);ENSCCRG00000033213(dnajb4);ENSCCRG00000009928(D…	ENSCCRG00000009119(dnaja3b);ENSCCRG00000011245(-)	27/4786	88/32686	0.306818	C vs H	unfolded protein binding
GO:0001568	Biological Process	blood vessel development	32	4	36	131	0.000100441	0.00645648	ENSCCRG00000038916(cald1b);ENSCCRG00000031366(mep1a.2);ENSCCRG00000007386(notch3);ENSCCRG00000024350(mcamb);ENSCCRG00000033209(angptl4);ENSCCRG00000031791(itgav);ENSCCRG00000011725(nrp2b);ENSCCRG00000043592(foxf1);ENSCCRG00000008170(efnb2a);ENSCCRG00000009505(igfbp7);ENSCCRG00000040334(-);ENSCCRG00000006095(mtdha);ENSCCRG00000033581(lama4);ENSCCRG00000001544(ptprb);ENSCCRG00000041490(angpt4);ENSC…	ENSCCRG00000009603(ptk2ba);ENSCCRG00000052038(nostrin);ENSCCRG00000005979(mtdha);ENSCCRG00000022117(arhgef7b)	36/4786	131/32686	0.274809	C vs H	blood vessel development
GO:0009888	Biological Process	tissue development	49	22	71	314	0.000100883	0.00645648	ENSCCRG00000024337(IGFBP-3);ENSCCRG00000026132(sdc4);ENSCCRG00000028679(-);ENSCCRG00000000340(arl6ip1);ENSCCRG00000038916(cald1b);ENSCCRG00000007386(notch3);ENSCCRG00000024350(mcamb);ENSCCRG00000017121(fzd7a);ENSCCRG00000031791(itgav);ENSCCRG00000005136(rbfox1l);ENSCCRG00000011725(nrp2b);ENSCCRG00000013299(rgs2);ENSCCRG00000016433(arid5b);ENSCCRG00000000546(sfrp1a);ENSCCRG00000026659(canx);ENSCCR…	ENSCCRG00000049931(hmgcs1);ENSCCRG00000003135(iqgap3);ENSCCRG00000020681(cdh23);ENSCCRG00000050911(mapk14a);ENSCCRG00000009603(ptk2ba);ENSCCRG00000018703(agr2);ENSCCRG00000016378(leo1);ENSCCRG00000052038(nostrin);ENSCCRG00000002627(brca2);ENSCCRG00000014533(nusap1);ENSCCRG00000008659(atp2b1a);ENSCCRG00000051122(ewsr1a);ENSCCRG00000011233(hnf4a);ENSCCRG00000027542(eya2);ENSCCRG00000012488(ap1b1);E…	71/4786	314/32686	0.226115	C vs H	tissue development
GO:0005746	Cellular Component	mitochondrial respirasome	9	1	10	33	0.000260838	0.00699822	ENSCCRG00000011511(cox6a2);ENSCCRG00000002846(-);ENSCCRG00000024155(-);ENSCCRG00000010521(uqcr10);ENSCCRG00000048741(ndufb2);ENSCCRG00000012355(COX7A2L);ENSCCRG00000051092(-);ENSCCRG00000037908(COX7A2L);ENSCCRG00000032043(uqcr10)	ENSCCRG00000003359(cox7a2l)	10/2744	33/32686	0.30303	C vs H+Zn	mitochondrial respirasome
GO:0051643	Biological Process	endoplasmic reticulum localization	7	0	7	10	0.00011452	0.00708684	ENSCCRG00000014739(esyt2a);ENSCCRG00000045571(esyt2b);ENSCCRG00000041367(esyt1b);ENSCCRG00000029570(esyt1b);ENSCCRG00000024032(esyt3);ENSCCRG00000016168(esyt2a);ENSCCRG00000016175(esyt2b)	-	7/4786	10/32686	0.7	C vs H	endoplasmic reticulum localization
GO:0061817	Biological Process	endoplasmic reticulum-plasma membrane tethering	7	0	7	10	0.00011452	0.00708684	ENSCCRG00000014739(esyt2a);ENSCCRG00000045571(esyt2b);ENSCCRG00000041367(esyt1b);ENSCCRG00000029570(esyt1b);ENSCCRG00000024032(esyt3);ENSCCRG00000016168(esyt2a);ENSCCRG00000016175(esyt2b)	-	7/4786	10/32686	0.7	C vs H	endoplasmic reticulum-plasma membrane
GO:0019200	Molecular Function	carbohydrate kinase activity	6	10	16	41	0.000115103	0.00708684	ENSCCRG00000013593(pfkfb4a);ENSCCRG00000021037(pfkfb4b);ENSCCRG00000020166(pomk);ENSCCRG00000031972(pfklb);ENSCCRG00000028915(pfkfb4a);ENSCCRG00000029925(-)	ENSCCRG00000007721(gck);ENSCCRG00000006667(galk2);ENSCCRG00000030894(-);ENSCCRG00000046021(nagk);ENSCCRG00000008720(pfkfb3);ENSCCRG00000041068(pfkfb3);ENSCCRG00000044151(pfkfb2a);ENSCCRG00000031710(-);ENSCCRG00000012171(hk2);ENSCCRG00000052731(pfkpa)	16/4786	41/32686	0.390244	C vs H	carbohydrate kinase activity
GO:0042773	Biological Process	ATP synthesis coupled electron transport	8	0	8	22	0.000266688	0.00710479	ENSCCRG00000050757(ndufa8);ENSCCRG00000030724(ndufc2);ENSCCRG00000039694(ndufa7);ENSCCRG00000029806(uqcrh);ENSCCRG00000034102(ndufa7);ENSCCRG00000010521(uqcr10);ENSCCRG00000016898(ndufa8);ENSCCRG00000032043(uqcr10)	-	8/2744	22/32686	0.363636	C vs H+Zn	ATP synthesis coupled
GO:0043231	Cellular Component	intracellular membrane-bounded organelle	169	155	324	3224	0.00027385	0.00724458	ENSCCRG00000018267(ucp1);ENSCCRG00000001005(ca5a);ENSCCRG00000020409(txnl4a);ENSCCRG00000043089(p4ha1b);ENSCCRG00000029501(scarb2c);ENSCCRG00000004053(cbx7b);ENSCCRG00000040039(bnip3);ENSCCRG00000034275(atp5if1b);ENSCCRG00000027133(cbx7a);ENSCCRG00000011511(cox6a2);ENSCCRG00000000926(si:dkey-28b4.7);ENSCCRG00000042614(-);ENSCCRG00000005030(nr2f6b);ENSCCRG00000052603(zgc:85858);ENSCCRG00000004936(…	ENSCCRG00000031146(hmgcra);ENSCCRG00000000832(mcm5);ENSCCRG00000004214(kpna2);ENSCCRG00000039124(hmgb3b);ENSCCRG00000010672(kpna2);ENSCCRG00000046427(-);ENSCCRG00000003384(si:ch211-59d17.3);ENSCCRG00000011324(ccnb1);ENSCCRG00000016857(orc4);ENSCCRG00000022738(sec23a);ENSCCRG00000046693(nsd2);ENSCCRG00000023887(hmgcra);ENSCCRG00000023049(hnrnpub);ENSCCRG00000051121(-);ENSCCRG00000038879(arntl1a);E…	324/2744	3224/32686	0.100496	C vs H+Zn	intracellular membrane-bounded organelle
GO:0032991	Cellular Component	protein-containing complex	106	166	272	2656	0.000276887	0.00727404	ENSCCRG00000020409(txnl4a);ENSCCRG00000045061(-);ENSCCRG00000023298(eef1b2);ENSCCRG00000012084(rad21b);ENSCCRG00000004053(cbx7b);ENSCCRG00000039239(RPL27A);ENSCCRG00000042792(cx28.9);ENSCCRG00000047609(cx32.3);ENSCCRG00000037223(cx28.9);ENSCCRG00000009887(rpl17);ENSCCRG00000021407(jun);ENSCCRG00000023620(itga6b);ENSCCRG00000027133(cbx7a);ENSCCRG00000004835(cnot7);ENSCCRG00000011511(cox6a2);ENSCCR…	ENSCCRG00000000832(mcm5);ENSCCRG00000003384(si:ch211-59d17.3);ENSCCRG00000022924(mcm4);ENSCCRG00000027439(macroh2a2);ENSCCRG00000009751(psmb3);ENSCCRG00000011334(myo1f);ENSCCRG00000016857(orc4);ENSCCRG00000022738(sec23a);ENSCCRG00000038879(arntl1a);ENSCCRG00000037915(psmd8);ENSCCRG00000012488(ap1b1);ENSCCRG00000033488(dmap1);ENSCCRG00000029840(copa);ENSCCRG00000021335(ncapg);ENSCCRG00000029633(fa…	272/2744	2656/32686	0.10241	C vs H+Zn	protein-containing complex
GO:1901565	Biological Process	organonitrogen compound catabolic process	29	52	81	371	0.000120755	0.00734188	ENSCCRG00000044912(-);ENSCCRG00000048357(USP30);ENSCCRG00000044922(ggt1b);ENSCCRG00000019965(ubxn8);ENSCCRG00000014352(rps7);ENSCCRG00000051201(cul4b);ENSCCRG00000030104(smpdl3b);ENSCCRG00000017233(tmub2);ENSCCRG00000003689(usp2a);ENSCCRG00000001941(enpp7.2);ENSCCRG00000022957(lonp1);ENSCCRG00000036035(ubr3);ENSCCRG00000026579(uchl1);ENSCCRG00000023673(ada2a);ENSCCRG00000041323(ppt1);ENSCCRG00000…	ENSCCRG00000009751(psmb3);ENSCCRG00000022590(lygl2);ENSCCRG00000000248(usp5);ENSCCRG00000039340(psma1);ENSCCRG00000029445(psma4);ENSCCRG00000001947(enpp7.1);ENSCCRG00000049361(psma3);ENSCCRG00000047204(psmb2);ENSCCRG00000000579(gda);ENSCCRG00000019933(psmb10);ENSCCRG00000036716(psma3);ENSCCRG00000021039(plaa);ENSCCRG00000043423(psma4);ENSCCRG00000046505(psmb7);ENSCCRG00000005390(usp14);ENSCCRG000…	81/4786	371/32686	0.218329	C vs H	organonitrogen compound catabolic
GO:0003707	Molecular Function	nuclear steroid receptor activity	0	2	2	142	0.000111806	0.00776782	-	ENSCCRG00000011326(-);ENSCCRG00000045884(-)	142/32686"	0.0140845	C vs Zn	nuclear steroid receptor
GO:0003677	Molecular Function	DNA binding	0	3	3	2213	0.00117697	0.00776782	-	ENSCCRG00000011326(-);ENSCCRG00000045884(-);ENSCCRG00000049356(hoxb10a)	2213/32686"	0.00135563	C vs Zn	DNA binding
GO:0006355	Biological Process	regulation of DNA-templated transcription	0	3	3	2267	0.00126364	0.00776782	-	ENSCCRG00000011326(-);ENSCCRG00000045884(-);ENSCCRG00000049356(hoxb10a)	2267/32686"	0.00132333	C vs Zn	regulation of DNA-templated
GO:1903506	Biological Process	regulation of nucleic acid-templated transcription	0	3	3	2267	0.00126364	0.00776782	-	ENSCCRG00000011326(-);ENSCCRG00000045884(-);ENSCCRG00000049356(hoxb10a)	2267/32686"	0.00132333	C vs Zn	regulation of nucleic
GO:2001141	Biological Process	regulation of RNA biosynthetic process	0	3	3	2267	0.00126364	0.00776782	-	ENSCCRG00000011326(-);ENSCCRG00000045884(-);ENSCCRG00000049356(hoxb10a)	2267/32686"	0.00132333	C vs Zn	regulation of RNA
GO:0051252	Biological Process	regulation of RNA metabolic process	0	3	3	2320	0.00135266	0.00776782	-	ENSCCRG00000011326(-);ENSCCRG00000045884(-);ENSCCRG00000049356(hoxb10a)	2320/32686"	0.0012931	C vs Zn	regulation of RNA
GO:0019219	Biological Process	regulation of nucleobase-containing compound metabolic process	0	3	3	2347	0.00139954	0.00776782	-	ENSCCRG00000011326(-);ENSCCRG00000045884(-);ENSCCRG00000049356(hoxb10a)	2347/32686"	0.00127823	C vs Zn	regulation of nucleobase-containing
GO:0010556	Biological Process	regulation of macromolecule biosynthetic process	0	3	3	2361	0.00142426	0.00776782	-	ENSCCRG00000011326(-);ENSCCRG00000045884(-);ENSCCRG00000049356(hoxb10a)	2361/32686"	0.00127065	C vs Zn	regulation of macromolecule
GO:0031326	Biological Process	regulation of cellular biosynthetic process	0	3	3	2374	0.00144747	0.00776782	-	ENSCCRG00000011326(-);ENSCCRG00000045884(-);ENSCCRG00000049356(hoxb10a)	2374/32686"	0.00126369	C vs Zn	regulation of cellular
GO:0009889	Biological Process	regulation of biosynthetic process	0	3	3	2378	0.00145467	0.00776782	-	ENSCCRG00000011326(-);ENSCCRG00000045884(-);ENSCCRG00000049356(hoxb10a)	2378/32686"	0.00126156	C vs Zn	regulation of biosynthetic
GO:0010468	Biological Process	regulation of gene expression	0	3	3	2493	0.0016715	0.00776782	-	ENSCCRG00000011326(-);ENSCCRG00000045884(-);ENSCCRG00000049356(hoxb10a)	2493/32686"	0.00120337	C vs Zn	regulation of gene
GO:0006351	Biological Process	DNA-templated transcription	0	3	3	2498	0.00168137	0.00776782	-	ENSCCRG00000011326(-);ENSCCRG00000045884(-);ENSCCRG00000049356(hoxb10a)	2498/32686"	0.00120096	C vs Zn	DNA-templated transcription
GO:0097659	Biological Process	nucleic acid-templated transcription	0	3	3	2498	0.00168137	0.00776782	-	ENSCCRG00000011326(-);ENSCCRG00000045884(-);ENSCCRG00000049356(hoxb10a)	2498/32686"	0.00120096	C vs Zn	nucleic acid-templated transcription
GO:0032774	Biological Process	RNA biosynthetic process	0	3	3	2508	0.00170124	0.00776782	-	ENSCCRG00000011326(-);ENSCCRG00000045884(-);ENSCCRG00000049356(hoxb10a)	2508/32686"	0.00119617	C vs Zn	RNA biosynthetic process
GO:0051171	Biological Process	regulation of nitrogen compound metabolic process	0	3	3	2548	0.00178224	0.00776782	-	ENSCCRG00000011326(-);ENSCCRG00000045884(-);ENSCCRG00000049356(hoxb10a)	2548/32686"	0.00117739	C vs Zn	regulation of nitrogen
GO:0080090	Biological Process	regulation of primary metabolic process	0	3	3	2568	0.00182367	0.00776782	-	ENSCCRG00000011326(-);ENSCCRG00000045884(-);ENSCCRG00000049356(hoxb10a)	2568/32686"	0.00116822	C vs Zn	regulation of primary
GO:0031323	Biological Process	regulation of cellular metabolic process	0	3	3	2580	0.00184882	0.00776782	-	ENSCCRG00000011326(-);ENSCCRG00000045884(-);ENSCCRG00000049356(hoxb10a)	2580/32686"	0.00116279	C vs Zn	regulation of cellular
GO:0060255	Biological Process	regulation of macromolecule metabolic process	0	3	3	2656	0.0020134	0.00776782	-	ENSCCRG00000011326(-);ENSCCRG00000045884(-);ENSCCRG00000049356(hoxb10a)	2656/32686"	0.00112952	C vs Zn	regulation of macromolecule
GO:0034654	Biological Process	nucleobase-containing compound biosynthetic process	0	3	3	2713	0.00214289	0.00776782	-	ENSCCRG00000011326(-);ENSCCRG00000045884(-);ENSCCRG00000049356(hoxb10a)	2713/32686"	0.00110579	C vs Zn	nucleobase-containing compound biosynthetic
GO:0019222	Biological Process	regulation of metabolic process	0	3	3	2736	0.00219663	0.00776782	-	ENSCCRG00000011326(-);ENSCCRG00000045884(-);ENSCCRG00000049356(hoxb10a)	2736/32686"	0.00109649	C vs Zn	regulation of metabolic
GO:0019438	Biological Process	aromatic compound biosynthetic process	0	3	3	2751	0.00223215	0.00776782	-	ENSCCRG00000011326(-);ENSCCRG00000045884(-);ENSCCRG00000049356(hoxb10a)	2751/32686"	0.00109051	C vs Zn	aromatic compound biosynthetic
GO:0018130	Biological Process	heterocycle biosynthetic process	0	3	3	2759	0.00225125	0.00776782	-	ENSCCRG00000011326(-);ENSCCRG00000045884(-);ENSCCRG00000049356(hoxb10a)	2759/32686"	0.00108735	C vs Zn	heterocycle biosynthetic process
GO:1901362	Biological Process	organic cyclic compound biosynthetic process	0	3	3	2800	0.00235079	0.00776782	-	ENSCCRG00000011326(-);ENSCCRG00000045884(-);ENSCCRG00000049356(hoxb10a)	2800/32686"	0.00107143	C vs Zn	organic cyclic compound
GO:0140097	Molecular Function	catalytic activity, acting on DNA	2	23	25	142	0.000312087	0.00814223	ENSCCRG00000026300(dnase1l4.2);ENSCCRG00000026474(exo5)	ENSCCRG00000046122(top2a);ENSCCRG00000022924(mcm4);ENSCCRG00000000733(lig1);ENSCCRG00000038238(mcm6);ENSCCRG00000020565(pole);ENSCCRG00000043113(blm);ENSCCRG00000028405(exo1);ENSCCRG00000047778(mcm6);ENSCCRG00000051870(pold1);ENSCCRG00000044155(lig1);ENSCCRG00000025848(pola1);ENSCCRG00000022980(-);ENSCCRG00000046493(rev1);ENSCCRG00000051300(sf3a1);ENSCCRG00000043146(ruvbl2);ENSCCRG00000017120(pif…	25/2744	142/32686	0.176056	C vs H+Zn	catalytic activity, acting
GO:0051301	Biological Process	cell division	7	15	22	67	0.000140114	0.00841376	ENSCCRG00000026132(sdc4);ENSCCRG00000007386(notch3);ENSCCRG00000008760(snx9a);ENSCCRG00000043922(rbl2);ENSCCRG00000011543(rbl1);ENSCCRG00000034885(apc);ENSCCRG00000006435(snx33)	ENSCCRG00000010730(prc1a);ENSCCRG00000018583(-);ENSCCRG00000035117(cep55l);ENSCCRG00000015859(kif23);ENSCCRG00000050911(mapk14a);ENSCCRG00000018046(si:dkey-25o16.4);ENSCCRG00000006817(prc1a);ENSCCRG00000016817(cep55l);ENSCCRG00000004044(dsn1);ENSCCRG00000003678(orc1);ENSCCRG00000039545(kif20a);ENSCCRG00000051535(si:ch211-244o22.2);ENSCCRG00000014533(nusap1);ENSCCRG00000018551(-);ENSCCRG0000005013…	22/4786	67/32686	0.328358	C vs H	cell division
GO:0042398	Biological Process	cellular modified amino acid biosynthetic process	4	9	13	30	0.000143501	0.00851208	ENSCCRG00000039826(fpgs);ENSCCRG00000050213(ckmb);ENSCCRG00000039158(ptdss1b);ENSCCRG00000010699(ptdss2)	ENSCCRG00000008583(gss);ENSCCRG00000003525(dhfr);ENSCCRG00000023416(gclm);ENSCCRG00000032756(ckba);ENSCCRG00000046739(ckmt1);ENSCCRG00000020090(gclc);ENSCCRG00000021467(gclm);ENSCCRG00000005245(mcm3);ENSCCRG00000018553(ckba)	13/4786	30/32686	0.433333	C vs H	cellular modified amino
GO:0051128	Biological Process	regulation of cellular component organization	32	31	63	274	0.000146377	0.0085667	ENSCCRG00000001343(lmod1a);ENSCCRG00000050433(lmod1b);ENSCCRG00000032761(tmod1);ENSCCRG00000007386(notch3);ENSCCRG00000001507(afap1);ENSCCRG00000010673(vdac3);ENSCCRG00000035772(slit3);ENSCCRG00000018681(retreg3);ENSCCRG00000024308(gpm6ab);ENSCCRG00000009505(igfbp7);ENSCCRG00000004869(pik3ca);ENSCCRG00000003056(lmod1b);ENSCCRG00000002552(fyco1a);ENSCCRG00000026700(rgma);ENSCCRG00000048891(col12a1…	ENSCCRG00000000206(bub1);ENSCCRG00000026232(gsnb);ENSCCRG00000019464(tpx2);ENSCCRG00000027717(tpx2);ENSCCRG00000028122(osgn1);ENSCCRG00000050911(mapk14a);ENSCCRG00000009603(ptk2ba);ENSCCRG00000027321(arpc4l);ENSCCRG00000027232(arpc4l);ENSCCRG00000038661(gmfb);ENSCCRG00000008553(tpx2);ENSCCRG00000052038(nostrin);ENSCCRG00000052675(zgc:86896);ENSCCRG00000043385(-);ENSCCRG00000047131(-);ENSCCRG00000…	63/4786	274/32686	0.229927	C vs H	regulation of cellular
GO:0004672	Molecular Function	protein kinase activity	158	78	236	1292	0.000147945	0.0085667	ENSCCRG00000049109(ulk1a);ENSCCRG00000029353(insra);ENSCCRG00000007318(TGFBR2);ENSCCRG00000041141(-);ENSCCRG00000045302(flt1);ENSCCRG00000016440(fgfr3);ENSCCRG00000005981(cdc42bpaa);ENSCCRG00000025875(mknk2b);ENSCCRG00000021674(ilk);ENSCCRG00000004052(kdrl);ENSCCRG00000038381(tie1);ENSCCRG00000039595(insra);ENSCCRG00000027552(-);ENSCCRG00000001972(erbb2);ENSCCRG00000007701(mink1);ENSCCRG000000478…	ENSCCRG00000000206(bub1);ENSCCRG00000043949(mapk11);ENSCCRG00000008296(plk4);ENSCCRG00000027356(pak6b);ENSCCRG00000002314(plk1);ENSCCRG00000013347(melk);ENSCCRG00000037785(aurka);ENSCCRG00000005341(-);ENSCCRG00000050911(mapk14a);ENSCCRG00000018920(si:ch73-139e5.4);ENSCCRG00000005346(eif2ak1);ENSCCRG00000041506(pbk);ENSCCRG00000003289(cdk1);ENSCCRG00000013994(stk16);ENSCCRG00000015956(nek2);ENSCCR…	236/4786	1292/32686	0.182663	C vs H	protein kinase activity
GO:0030163	Biological Process	protein catabolic process	19	43	62	269	0.000153071	0.00875924	ENSCCRG00000048357(USP30);ENSCCRG00000019965(ubxn8);ENSCCRG00000051201(cul4b);ENSCCRG00000017233(tmub2);ENSCCRG00000003689(usp2a);ENSCCRG00000022957(lonp1);ENSCCRG00000036035(ubr3);ENSCCRG00000026579(uchl1);ENSCCRG00000041323(ppt1);ENSCCRG00000022493(usp19);ENSCCRG00000027343(rad23aa);ENSCCRG00000005338(-);ENSCCRG00000051383(siah2l);ENSCCRG00000001153(rad23ab);ENSCCRG00000006525(-);ENSCCRG0000005…	ENSCCRG00000009751(psmb3);ENSCCRG00000000248(usp5);ENSCCRG00000039340(psma1);ENSCCRG00000029445(psma4);ENSCCRG00000049361(psma3);ENSCCRG00000047204(psmb2);ENSCCRG00000019933(psmb10);ENSCCRG00000036716(psma3);ENSCCRG00000021039(plaa);ENSCCRG00000043423(psma4);ENSCCRG00000046505(psmb7);ENSCCRG00000005390(usp14);ENSCCRG00000050882(psmb10);ENSCCRG00000008130(psma5);ENSCCRG00000014729(usp2b);ENSCCRG00…	62/4786	269/32686	0.230483	C vs H	protein catabolic process
GO:0044237	Biological Process	cellular metabolic process	0	4	4	7557	0.00285552	0.00904248	-	ENSCCRG00000011326(-);ENSCCRG00000029594(inpp5ka);ENSCCRG00000045884(-);ENSCCRG00000049356(hoxb10a)	7557/32686"	0.000529311	C vs Zn	cellular metabolic process
GO:0019842	Molecular Function	vitamin binding	14	9	23	127	0.000350448	0.00908043	ENSCCRG00000043501(p4ha2);ENSCCRG00000043089(p4ha1b);ENSCCRG00000040597(-);ENSCCRG00000024849(marc1);ENSCCRG00000032459(tcn2);ENSCCRG00000022805(folr);ENSCCRG00000025795(p4ha1a);ENSCCRG00000023598(egln3);ENSCCRG00000006625(csad);ENSCCRG00000046970(p4ha1b);ENSCCRG00000021591(egln3);ENSCCRG00000009679(plod1a);ENSCCRG00000006035(p3h2);ENSCCRG00000008134(-)	ENSCCRG00000050160(csad);ENSCCRG00000042947(pdxdc1);ENSCCRG00000052552(pdxdc1);ENSCCRG00000045830(gpt2);ENSCCRG00000048706(pygl);ENSCCRG00000027372(ftcd);ENSCCRG00000018531(fasn);ENSCCRG00000033707(zgc:163121);ENSCCRG00000012082(-)	23/2744	127/32686	0.181102	C vs H+Zn	vitamin binding
GO:0022624	Cellular Component	proteasome accessory complex	0	6	6	13	0.000355687	0.0091535	-	ENSCCRG00000037915(psmd8);ENSCCRG00000021029(psme1);ENSCCRG00000029799(psme1);ENSCCRG00000015332(psmd7);ENSCCRG00000052436(psmd8);ENSCCRG00000043822(psme2)	6/2744	13/32686	0.461538	C vs H+Zn	proteasome accessory complex
GO:0035639	Molecular Function	purine ribonucleoside triphosphate binding	291	235	526	3121	0.000165915	0.00938383	ENSCCRG00000034542(-);ENSCCRG00000007422(-);ENSCCRG00000007442(-);ENSCCRG00000007483(-);ENSCCRG00000014816(abca1a);ENSCCRG00000049109(ulk1a);ENSCCRG00000029353(insra);ENSCCRG00000034345(-);ENSCCRG00000040089(-);ENSCCRG00000008881(rasl11b);ENSCCRG00000007418(-);ENSCCRG00000007318(TGFBR2);ENSCCRG00000004991(-);ENSCCRG00000034934(itih2);ENSCCRG00000041141(-);ENSCCRG00000045302(flt1);ENSCCRG000000115…	ENSCCRG00000008583(gss);ENSCCRG00000000206(bub1);ENSCCRG00000043949(mapk11);ENSCCRG00000009262(kif2c);ENSCCRG00000021827(kif11);ENSCCRG00000003644(rab25b);ENSCCRG00000018119(-);ENSCCRG00000042518(gfm2);ENSCCRG00000024560(kif20ba);ENSCCRG00000008296(plk4);ENSCCRG00000027356(pak6b);ENSCCRG00000002314(plk1);ENSCCRG00000030703(kif15);ENSCCRG00000008519(-);ENSCCRG00000030481(-);ENSCCRG00000036760(-);E…	526/4786	3121/32686	0.168536	C vs H	purine ribonucleoside triphosphate
GO:0000166	Molecular Function	nucleotide binding	302	265	567	3386	0.00017465	0.00965338	ENSCCRG00000034542(-);ENSCCRG00000007422(-);ENSCCRG00000007442(-);ENSCCRG00000007483(-);ENSCCRG00000014816(abca1a);ENSCCRG00000049109(ulk1a);ENSCCRG00000029353(insra);ENSCCRG00000034345(-);ENSCCRG00000040089(-);ENSCCRG00000008881(rasl11b);ENSCCRG00000007418(-);ENSCCRG00000007318(TGFBR2);ENSCCRG00000004991(-);ENSCCRG00000034934(itih2);ENSCCRG00000041141(-);ENSCCRG00000045302(flt1);ENSCCRG000000115…	ENSCCRG00000003468(-);ENSCCRG00000018198(zgc:77439);ENSCCRG00000008583(gss);ENSCCRG00000016139(zgc:77439);ENSCCRG00000031146(hmgcra);ENSCCRG00000049449(sqlea);ENSCCRG00000000206(bub1);ENSCCRG00000049145(sqlea);ENSCCRG00000023887(hmgcra);ENSCCRG00000043949(mapk11);ENSCCRG00000009262(kif2c);ENSCCRG00000021827(kif11);ENSCCRG00000003644(rab25b);ENSCCRG00000018119(-);ENSCCRG00000042518(gfm2);ENSCCRG00…	567/4786	3386/32686	0.167454	C vs H	nucleotide binding
GO:1901265	Molecular Function	nucleoside phosphate binding	302	265	567	3386	0.00017465	0.00965338	ENSCCRG00000034542(-);ENSCCRG00000007422(-);ENSCCRG00000007442(-);ENSCCRG00000007483(-);ENSCCRG00000014816(abca1a);ENSCCRG00000049109(ulk1a);ENSCCRG00000029353(insra);ENSCCRG00000034345(-);ENSCCRG00000040089(-);ENSCCRG00000008881(rasl11b);ENSCCRG00000007418(-);ENSCCRG00000007318(TGFBR2);ENSCCRG00000004991(-);ENSCCRG00000034934(itih2);ENSCCRG00000041141(-);ENSCCRG00000045302(flt1);ENSCCRG000000115…	ENSCCRG00000003468(-);ENSCCRG00000018198(zgc:77439);ENSCCRG00000008583(gss);ENSCCRG00000016139(zgc:77439);ENSCCRG00000031146(hmgcra);ENSCCRG00000049449(sqlea);ENSCCRG00000000206(bub1);ENSCCRG00000049145(sqlea);ENSCCRG00000023887(hmgcra);ENSCCRG00000043949(mapk11);ENSCCRG00000009262(kif2c);ENSCCRG00000021827(kif11);ENSCCRG00000003644(rab25b);ENSCCRG00000018119(-);ENSCCRG00000042518(gfm2);ENSCCRG00…	567/4786	3386/32686	0.167454	C vs H	nucleoside phosphate binding
GO:0019637	Biological Process	organophosphate metabolic process	33	41	74	592	0.000380667	0.00973017	ENSCCRG00000021037(pfkfb4b);ENSCCRG00000039523(chpt1);ENSCCRG00000006143(rrm2b);ENSCCRG00000033393(ip6k2b);ENSCCRG00000015049(-);ENSCCRG00000001941(enpp7.2);ENSCCRG00000036276(nme5);ENSCCRG00000031972(pfklb);ENSCCRG00000033914(serinc1);ENSCCRG00000024955(pdxka);ENSCCRG00000028053(pld2);ENSCCRG00000006923(gpia);ENSCCRG00000012318(aldob);ENSCCRG00000045329(pgam2);ENSCCRG00000011696(pla2g12a);ENSCCR…	ENSCCRG00000031146(hmgcra);ENSCCRG00000050384(RRM2);ENSCCRG00000032756(ckba);ENSCCRG00000048676(gpcpd1);ENSCCRG00000023887(hmgcra);ENSCCRG00000028350(inpp5ka);ENSCCRG00000029594(inpp5ka);ENSCCRG00000007721(gck);ENSCCRG00000033512(nampta);ENSCCRG00000018269(gucy1a1);ENSCCRG00000010105(dut);ENSCCRG00000047888(pkma);ENSCCRG00000033904(aclyb);ENSCCRG00000033574(proca1);ENSCCRG00000003399(cmpk);ENSCCR…	74/2744	592/32686	0.125	C vs H+Zn	organophosphate metabolic process
GO:0016070	Biological Process	RNA metabolic process	0	3	3	3149	0.00331571	0.00990042	-	ENSCCRG00000011326(-);ENSCCRG00000045884(-);ENSCCRG00000049356(hoxb10a)	3149/32686"	0.000952683	C vs Zn	RNA metabolic process
GO:0044271	Biological Process	cellular nitrogen compound biosynthetic process	0	3	3	3172	0.00338699	0.00990042	-	ENSCCRG00000011326(-);ENSCCRG00000045884(-);ENSCCRG00000049356(hoxb10a)	3172/32686"	0.000945776	C vs Zn	cellular nitrogen compound
GO:0009059	Biological Process	macromolecule biosynthetic process	0	3	3	3224	0.00355178	0.00999761	-	ENSCCRG00000011326(-);ENSCCRG00000045884(-);ENSCCRG00000049356(hoxb10a)	3224/32686"	0.000930521	C vs Zn	macromolecule biosynthetic process
GO:0000281	Biological Process	mitotic cytokinesis	1	6	7	18	0.000404288	0.0102646	ENSCCRG00000008760(snx9a)	ENSCCRG00000018583(-);ENSCCRG00000039545(kif20a);ENSCCRG00000035117(cep55l);ENSCCRG00000014533(nusap1);ENSCCRG00000016817(cep55l);ENSCCRG00000018551(-)	7/2744	18/32686	0.388889	C vs H+Zn	mitotic cytokinesis
GO:0008201	Molecular Function	heparin binding	9	3	12	27	0.000192996	0.0105475	ENSCCRG00000044049(appb);ENSCCRG00000044186(appb);ENSCCRG00000033165(-);ENSCCRG00000003432(aplp2);ENSCCRG00000000961(appa);ENSCCRG00000021887(APP);ENSCCRG00000021781(thbs1a);ENSCCRG00000029486(thbs1b);ENSCCRG00000012516(lrpap1)	ENSCCRG00000009930(serpinc1);ENSCCRG00000023023(-);ENSCCRG00000016317(thbs3a)	12/4786	27/32686	0.444444	C vs H	heparin binding
GO:0022625	Cellular Component	cytosolic large ribosomal subunit	5	1	6	8	0.000210617	0.0112116	ENSCCRG00000034203(rpl19);ENSCCRG00000005960(rpl30);ENSCCRG00000036507(rpl7);ENSCCRG00000050373(rpl30);ENSCCRG00000000641(rpl7)	ENSCCRG00000030746(rpl7l1)	6/4786	8/32686	0.75	C vs H	cytosolic large ribosomal
GO:0022626	Cellular Component	cytosolic ribosome	5	1	6	8	0.000210617	0.0112116	ENSCCRG00000034203(rpl19);ENSCCRG00000005960(rpl30);ENSCCRG00000036507(rpl7);ENSCCRG00000050373(rpl30);ENSCCRG00000000641(rpl7)	ENSCCRG00000030746(rpl7l1)	6/4786	8/32686	0.75	C vs H	cytosolic ribosome
GO:0048029	Molecular Function	monosaccharide binding	11	6	17	47	0.000212061	0.0112116	ENSCCRG00000043501(p4ha2);ENSCCRG00000040597(-);ENSCCRG00000006035(p3h2);ENSCCRG00000025795(p4ha1a);ENSCCRG00000043089(p4ha1b);ENSCCRG00000000922(igf2r);ENSCCRG00000052334(p4htm);ENSCCRG00000029313(egln2);ENSCCRG00000029925(-);ENSCCRG00000046970(p4ha1b);ENSCCRG00000023598(egln3)	ENSCCRG00000007721(gck);ENSCCRG00000006667(galk2);ENSCCRG00000030894(-);ENSCCRG00000005858(zgc:158254);ENSCCRG00000044258(zgc:152670);ENSCCRG00000012171(hk2)	17/4786	47/32686	0.361702	C vs H	monosaccharide binding
GO:0060429	Biological Process	epithelium development	30	13	43	172	0.000238848	0.012492	ENSCCRG00000024337(IGFBP-3);ENSCCRG00000026132(sdc4);ENSCCRG00000038916(cald1b);ENSCCRG00000007386(notch3);ENSCCRG00000024350(mcamb);ENSCCRG00000017121(fzd7a);ENSCCRG00000031791(itgav);ENSCCRG00000000546(sfrp1a);ENSCCRG00000008170(efnb2a);ENSCCRG00000009505(igfbp7);ENSCCRG00000020252(wls);ENSCCRG00000018721(gli1);ENSCCRG00000047011(fzd7b);ENSCCRG00000016249(tgif1);ENSCCRG00000013194(wnt2ba);ENSCC…	ENSCCRG00000003135(iqgap3);ENSCCRG00000020681(cdh23);ENSCCRG00000050911(mapk14a);ENSCCRG00000018703(agr2);ENSCCRG00000052038(nostrin);ENSCCRG00000002627(brca2);ENSCCRG00000011233(hnf4a);ENSCCRG00000012488(ap1b1);ENSCCRG00000022117(arhgef7b);ENSCCRG00000004750(ehf);ENSCCRG00000050905(prmt1);ENSCCRG00000002117(atoh1b);ENSCCRG00000051356(rgs18)	43/4786	172/32686	0.25	C vs H	epithelium development
GO:0032555	Molecular Function	purine ribonucleotide binding	291	240	531	3166	0.000245289	0.0126924	ENSCCRG00000034542(-);ENSCCRG00000007422(-);ENSCCRG00000007442(-);ENSCCRG00000007483(-);ENSCCRG00000014816(abca1a);ENSCCRG00000049109(ulk1a);ENSCCRG00000029353(insra);ENSCCRG00000034345(-);ENSCCRG00000040089(-);ENSCCRG00000008881(rasl11b);ENSCCRG00000007418(-);ENSCCRG00000007318(TGFBR2);ENSCCRG00000004991(-);ENSCCRG00000034934(itih2);ENSCCRG00000041141(-);ENSCCRG00000045302(flt1);ENSCCRG000000115…	ENSCCRG00000008583(gss);ENSCCRG00000000206(bub1);ENSCCRG00000043949(mapk11);ENSCCRG00000009262(kif2c);ENSCCRG00000021827(kif11);ENSCCRG00000003644(rab25b);ENSCCRG00000018119(-);ENSCCRG00000042518(gfm2);ENSCCRG00000024560(kif20ba);ENSCCRG00000008296(plk4);ENSCCRG00000027356(pak6b);ENSCCRG00000002314(plk1);ENSCCRG00000030703(kif15);ENSCCRG00000008519(-);ENSCCRG00000030481(-);ENSCCRG00000036760(-);E…	531/4786	3166/32686	0.16772	C vs H	purine ribonucleotide binding
GO:0010467	Biological Process	gene expression	0	3	3	3559	0.00473874	0.0128623	-	ENSCCRG00000011326(-);ENSCCRG00000045884(-);ENSCCRG00000049356(hoxb10a)	3559/32686"	0.000842933	C vs Zn	gene expression
GO:0019783	Molecular Function	ubiquitin-like protein peptidase activity	6	8	14	62	0.000514136	0.0128806	ENSCCRG00000024876(uchl1);ENSCCRG00000015837(uchl1);ENSCCRG00000042985(usp48);ENSCCRG00000026579(uchl1);ENSCCRG00000029160(josd1);ENSCCRG00000035399(otud5a)	ENSCCRG00000000248(usp5);ENSCCRG00000018488(psmd14);ENSCCRG00000013025(usp5);ENSCCRG00000010622(mindy2);ENSCCRG00000009241(uchl5);ENSCCRG00000037873(uchl3);ENSCCRG00000007867(uchl5);ENSCCRG00000012166(usp4)	14/2744	62/32686	0.225806	C vs H+Zn	ubiquitin-like protein peptidase
GO:0101005	Molecular Function	deubiquitinase activity	6	8	14	62	0.000514136	0.0128806	ENSCCRG00000024876(uchl1);ENSCCRG00000015837(uchl1);ENSCCRG00000042985(usp48);ENSCCRG00000026579(uchl1);ENSCCRG00000029160(josd1);ENSCCRG00000035399(otud5a)	ENSCCRG00000000248(usp5);ENSCCRG00000018488(psmd14);ENSCCRG00000013025(usp5);ENSCCRG00000010622(mindy2);ENSCCRG00000009241(uchl5);ENSCCRG00000037873(uchl3);ENSCCRG00000007867(uchl5);ENSCCRG00000012166(usp4)	14/2744	62/32686	0.225806	C vs H+Zn	deubiquitinase activity
GO:0006414	Biological Process	translational elongation	8	0	8	24	0.000526792	0.0131109	ENSCCRG00000023298(eef1b2);ENSCCRG00000027873(rplp1);ENSCCRG00000009799(rplp2l);ENSCCRG00000006688(eef1g);ENSCCRG00000002495(eef1b2);ENSCCRG00000001965(eef1da);ENSCCRG00000039342(rplp2l);ENSCCRG00000028541(eef1db)	-	8/2744	24/32686	0.333333	C vs H+Zn	translational elongation
GO:0043227	Cellular Component	membrane-bounded organelle	169	158	327	3290	0.000545068	0.0134771	ENSCCRG00000018267(ucp1);ENSCCRG00000001005(ca5a);ENSCCRG00000020409(txnl4a);ENSCCRG00000043089(p4ha1b);ENSCCRG00000029501(scarb2c);ENSCCRG00000004053(cbx7b);ENSCCRG00000040039(bnip3);ENSCCRG00000034275(atp5if1b);ENSCCRG00000027133(cbx7a);ENSCCRG00000011511(cox6a2);ENSCCRG00000000926(si:dkey-28b4.7);ENSCCRG00000042614(-);ENSCCRG00000005030(nr2f6b);ENSCCRG00000052603(zgc:85858);ENSCCRG00000004936(…	ENSCCRG00000031146(hmgcra);ENSCCRG00000000832(mcm5);ENSCCRG00000004214(kpna2);ENSCCRG00000039124(hmgb3b);ENSCCRG00000010672(kpna2);ENSCCRG00000046427(-);ENSCCRG00000003384(si:ch211-59d17.3);ENSCCRG00000011324(ccnb1);ENSCCRG00000016857(orc4);ENSCCRG00000022738(sec23a);ENSCCRG00000046693(nsd2);ENSCCRG00000023887(hmgcra);ENSCCRG00000023049(hnrnpub);ENSCCRG00000051121(-);ENSCCRG00000038879(arntl1a);E…	327/2744	3290/32686	0.0993921	C vs H+Zn	membrane-bounded organelle
GO:0019842	Molecular Function	vitamin binding	14	20	34	127	0.000265138	0.0135751	ENSCCRG00000043501(p4ha2);ENSCCRG00000040597(-);ENSCCRG00000024849(marc1);ENSCCRG00000006035(p3h2);ENSCCRG00000025795(p4ha1a);ENSCCRG00000043089(p4ha1b);ENSCCRG00000024457(PYGM);ENSCCRG00000006625(csad);ENSCCRG00000052334(p4htm);ENSCCRG00000032459(tcn2);ENSCCRG00000029313(egln2);ENSCCRG00000022805(folr);ENSCCRG00000046970(p4ha1b);ENSCCRG00000023598(egln3)	ENSCCRG00000050160(csad);ENSCCRG00000048706(pygl);ENSCCRG00000022014(DDC);ENSCCRG00000052552(pdxdc1);ENSCCRG00000012623(shmt1);ENSCCRG00000040590(-);ENSCCRG00000018980(mtr);ENSCCRG00000022064(tat);ENSCCRG00000042947(pdxdc1);ENSCCRG00000033676(dhtkd1);ENSCCRG00000045830(gpt2);ENSCCRG00000005858(zgc:158254);ENSCCRG00000028800(kynu);ENSCCRG00000009152(tat);ENSCCRG00000012082(-);ENSCCRG00000042660(gp…	34/4786	127/32686	0.267717	C vs H	vitamin binding
GO:0044249	Biological Process	cellular biosynthetic process	0	3	3	3698	0.00529764	0.0136415	-	ENSCCRG00000011326(-);ENSCCRG00000045884(-);ENSCCRG00000049356(hoxb10a)	3698/32686"	0.000811249	C vs Zn	cellular biosynthetic process
GO:0044238	Biological Process	primary metabolic process	0	4	4	8904	0.00550403	0.0136415	-	ENSCCRG00000011326(-);ENSCCRG00000029594(inpp5ka);ENSCCRG00000045884(-);ENSCCRG00000049356(hoxb10a)	8904/32686"	0.000449236	C vs Zn	primary metabolic process
GO:0090304	Biological Process	nucleic acid metabolic process	0	3	3	3761	0.00556431	0.0136415	-	ENSCCRG00000011326(-);ENSCCRG00000045884(-);ENSCCRG00000049356(hoxb10a)	3761/32686"	0.00079766	C vs Zn	nucleic acid metabolic
GO:1901576	Biological Process	organic substance biosynthetic process	0	3	3	3814	0.00579522	0.0136637	-	ENSCCRG00000011326(-);ENSCCRG00000045884(-);ENSCCRG00000049356(hoxb10a)	3814/32686"	0.000786576	C vs Zn	organic substance biosynthetic
GO:0046856	Biological Process	phosphatidylinositol dephosphorylation	0	1	1	50	0.00610508	0.0136637	-	ENSCCRG00000029594(inpp5ka)	50/32686"	0.02	C vs Zn	phosphatidylinositol dephosphorylation
GO:0009058	Biological Process	biosynthetic process	0	3	3	3894	0.00615528	0.0136637	-	ENSCCRG00000011326(-);ENSCCRG00000045884(-);ENSCCRG00000049356(hoxb10a)	3894/32686"	0.000770416	C vs Zn	biosynthetic process
GO:0071704	Biological Process	organic substance metabolic process	0	4	4	9207	0.00629248	0.0136637	-	ENSCCRG00000011326(-);ENSCCRG00000029594(inpp5ka);ENSCCRG00000045884(-);ENSCCRG00000049356(hoxb10a)	9207/32686"	0.000434452	C vs Zn	organic substance metabolic
GO:0021782	Biological Process	glial cell development	6	2	8	14	0.000274998	0.0139332	ENSCCRG00000007386(notch3);ENSCCRG00000010961(ndrg1a);ENSCCRG00000024227(nlrc3l);ENSCCRG00000009795(ndrg1a);ENSCCRG00000009709(nrg1);ENSCCRG00000038045(arhgef10)	ENSCCRG00000049931(hmgcs1);ENSCCRG00000016378(leo1)	8/4786	14/32686	0.571429	C vs H	glial cell development
GO:0022853	Molecular Function	active ion transmembrane transporter activity	33	6	39	269	0.000574907	0.0139546	ENSCCRG00000044189(-);ENSCCRG00000011511(cox6a2);ENSCCRG00000002846(-);ENSCCRG00000031411(slc26a6);ENSCCRG00000026572(cox5ab);ENSCCRG00000035107(slc6a19a.1);ENSCCRG00000016194(atp2b4);ENSCCRG00000017868(slc26a5);ENSCCRG00000044528(cox4i1l);ENSCCRG00000041400(cox6c);ENSCCRG00000014101(slc10a2);ENSCCRG00000024155(-);ENSCCRG00000029806(uqcrh);ENSCCRG00000009768(slc26a1);ENSCCRG00000028969(cox8a);ENS…	ENSCCRG00000000017(COX1);ENSCCRG00000040775(si:dkey-85n7.8);ENSCCRG00000000024(COX3);ENSCCRG00000003359(cox7a2l);ENSCCRG00000019685(atp6v1ab);ENSCCRG00000000020(COX2)	39/2744	269/32686	0.144981	C vs H+Zn	active ion transmembrane
GO:0044283	Biological Process	small molecule biosynthetic process	18	8	26	156	0.000575054	0.0139546	ENSCCRG00000006693(-);ENSCCRG00000006691(-);ENSCCRG00000039147(rdh5);ENSCCRG00000028753(-);ENSCCRG00000033393(ip6k2b);ENSCCRG00000024955(pdxka);ENSCCRG00000006923(gpia);ENSCCRG00000026467(-);ENSCCRG00000005929(pck2);ENSCCRG00000047708(pts);ENSCCRG00000006517(acacb);ENSCCRG00000037775(pck1);ENSCCRG00000030551(coq4);ENSCCRG00000052496(pdxka);ENSCCRG00000020723(pck2);ENSCCRG00000032335(ptgs2a);ENSCC…	ENSCCRG00000004923(HSD17B7);ENSCCRG00000051157(psph);ENSCCRG00000037581(pmvk);ENSCCRG00000047664(fdft1);ENSCCRG00000020721(elovl5);ENSCCRG00000007221(elovl1b);ENSCCRG00000006378(pmvk);ENSCCRG00000050608(ipmkb)	26/2744	156/32686	0.166667	C vs H+Zn	small molecule biosynthetic
GO:0005200	Molecular Function	structural constituent of cytoskeleton	3	9	12	49	0.000583418	0.0139546	ENSCCRG00000009007(-);ENSCCRG00000025924(-);ENSCCRG00000046954(tubd1)	ENSCCRG00000030481(-);ENSCCRG00000001464(-);ENSCCRG00000017908(-);ENSCCRG00000014436(-);ENSCCRG00000014430(-);ENSCCRG00000031283(-);ENSCCRG00000051615(tubb2b);ENSCCRG00000014424(-);ENSCCRG00000010063(tuba8l)	12/2744	49/32686	0.244898	C vs H+Zn	structural constituent of
GO:0004611	Molecular Function	phosphoenolpyruvate carboxykinase activity	3	0	3	3	0.00059106	0.0139546	ENSCCRG00000005929(pck2);ENSCCRG00000037775(pck1);ENSCCRG00000020723(pck2)	-	3/2744	3/32686	1	C vs H+Zn	phosphoenolpyruvate carboxykinase activity
GO:0004613	Molecular Function	phosphoenolpyruvate carboxykinase (GTP) activity	3	0	3	3	0.00059106	0.0139546	ENSCCRG00000005929(pck2);ENSCCRG00000037775(pck1);ENSCCRG00000020723(pck2)	-	3/2744	3/32686	1	C vs H+Zn	phosphoenolpyruvate carboxykinase (GTP)
GO:0060236	Biological Process	regulation of mitotic spindle organization	0	3	3	3	0.00059106	0.0139546	-	ENSCCRG00000027717(tpx2);ENSCCRG00000019464(tpx2);ENSCCRG00000008553(tpx2)	3/2744	3/32686	1	C vs H+Zn	regulation of mitotic
GO:0090224	Biological Process	regulation of spindle organization	0	3	3	3	0.00059106	0.0139546	-	ENSCCRG00000027717(tpx2);ENSCCRG00000019464(tpx2);ENSCCRG00000008553(tpx2)	3/2744	3/32686	1	C vs H+Zn	regulation of spindle
GO:0019646	Biological Process	aerobic electron transport chain	6	1	7	19	0.000593891	0.0139546	ENSCCRG00000050757(ndufa8);ENSCCRG00000030724(ndufc2);ENSCCRG00000029806(uqcrh);ENSCCRG00000010521(uqcr10);ENSCCRG00000016898(ndufa8);ENSCCRG00000032043(uqcr10)	ENSCCRG00000000024(COX3)	7/2744	19/32686	0.368421	C vs H+Zn	aerobic electron transport
GO:0046839	Biological Process	phospholipid dephosphorylation	0	1	1	57	0.00695756	0.0144646	-	ENSCCRG00000029594(inpp5ka)	57/32686"	0.0175439	C vs Zn	phospholipid dephosphorylation
GO:0006139	Biological Process	nucleobase-containing compound metabolic process	0	3	3	4108	0.00718821	0.0144646	-	ENSCCRG00000011326(-);ENSCCRG00000045884(-);ENSCCRG00000049356(hoxb10a)	4108/32686"	0.000730282	C vs Zn	nucleobase-containing compound metabolic
GO:0008152	Biological Process	metabolic process	0	4	4	9533	0.00723232	0.0144646	-	ENSCCRG00000011326(-);ENSCCRG00000029594(inpp5ka);ENSCCRG00000045884(-);ENSCCRG00000049356(hoxb10a)	9533/32686"	0.000419595	C vs Zn	metabolic process
GO:0046483	Biological Process	heterocycle metabolic process	0	3	3	4180	0.00755911	0.0144791	-	ENSCCRG00000011326(-);ENSCCRG00000045884(-);ENSCCRG00000049356(hoxb10a)	4180/32686"	0.000717703	C vs Zn	heterocycle metabolic process
GO:0006725	Biological Process	cellular aromatic compound metabolic process	0	3	3	4195	0.00763789	0.0144791	-	ENSCCRG00000011326(-);ENSCCRG00000045884(-);ENSCCRG00000049356(hoxb10a)	4195/32686"	0.000715137	C vs Zn	cellular aromatic compound
GO:0030258	Biological Process	lipid modification	0	1	1	65	0.00793114	0.0144791	-	ENSCCRG00000029594(inpp5ka)	65/32686"	0.0153846	C vs Zn	lipid modification
GO:1901360	Biological Process	organic cyclic compound metabolic process	0	3	3	4263	0.00800163	0.0144791	-	ENSCCRG00000011326(-);ENSCCRG00000045884(-);ENSCCRG00000049356(hoxb10a)	4263/32686"	0.00070373	C vs Zn	organic cyclic compound
GO:0007169	Biological Process	transmembrane receptor protein tyrosine kinase signaling pathway	52	3	55	237	0.000290232	0.0145535	ENSCCRG00000029353(insra);ENSCCRG00000024337(IGFBP-3);ENSCCRG00000045302(flt1);ENSCCRG00000016440(fgfr3);ENSCCRG00000004052(kdrl);ENSCCRG00000039595(insra);ENSCCRG00000001972(erbb2);ENSCCRG00000047880(erbb3a);ENSCCRG00000011725(nrp2b);ENSCCRG00000030236(akt1s1);ENSCCRG00000028255(egfra);ENSCCRG00000034393(erbb3a);ENSCCRG00000014052(igf1rb);ENSCCRG00000015090(irs2b);ENSCCRG00000001613(-);ENSCCRG00…	ENSCCRG00000035331(-);ENSCCRG00000013403(erbb4b);ENSCCRG00000015128(erbb4a)	55/4786	237/32686	0.232068	C vs H	transmembrane receptor protein
GO:0048513	Biological Process	animal organ development	43	34	77	632	0.000629624	0.0146629	ENSCCRG00000037685(npnta);ENSCCRG00000007386(notch3);ENSCCRG00000041254(rpl11);ENSCCRG00000021407(jun);ENSCCRG00000014352(rps7);ENSCCRG00000000340(arl6ip1);ENSCCRG00000003160(rpl27);ENSCCRG00000027873(rplp1);ENSCCRG00000026927(rps4x);ENSCCRG00000047965(rpl22);ENSCCRG00000010277(rps24);ENSCCRG00000039147(rdh5);ENSCCRG00000009261(abcc5);ENSCCRG00000026572(cox5ab);ENSCCRG00000034203(rpl19);ENSCCRG00…	ENSCCRG00000049931(hmgcs1);ENSCCRG00000046122(top2a);ENSCCRG00000046427(-);ENSCCRG00000022738(sec23a);ENSCCRG00000020681(cdh23);ENSCCRG00000012488(ap1b1);ENSCCRG00000009646(rtkn2a);ENSCCRG00000039545(kif20a);ENSCCRG00000048194(nuf2);ENSCCRG00000048924(topbp1);ENSCCRG00000051122(ewsr1a);ENSCCRG00000009603(ptk2ba);ENSCCRG00000005245(mcm3);ENSCCRG00000027831(rfc4);ENSCCRG00000007221(elovl1b);ENSCCRG…	77/2744	632/32686	0.121835	C vs H+Zn	animal organ development
GO:0005740	Cellular Component	mitochondrial envelope	27	7	34	226	0.000646466	0.0146629	ENSCCRG00000018267(ucp1);ENSCCRG00000040039(bnip3);ENSCCRG00000011511(cox6a2);ENSCCRG00000002846(-);ENSCCRG00000026572(cox5ab);ENSCCRG00000028110(cox17);ENSCCRG00000030724(ndufc2);ENSCCRG00000024155(-);ENSCCRG00000039694(ndufa7);ENSCCRG00000010673(vdac3);ENSCCRG00000033848(COA4);ENSCCRG00000035154(slc25a42);ENSCCRG00000043882(slc25a38a);ENSCCRG00000034102(ndufa7);ENSCCRG00000000893(slc25a10);ENSC…	ENSCCRG00000042768(zgc:103678);ENSCCRG00000027404(ucp2);ENSCCRG00000044464(tomm20a);ENSCCRG00000003359(cox7a2l);ENSCCRG00000045481(mpc1);ENSCCRG00000038596(rhot1a);ENSCCRG00000025029(-)	34/2744	226/32686	0.150442	C vs H+Zn	mitochondrial envelope
GO:0006750	Biological Process	glutathione biosynthetic process	0	4	4	6	0.000647293	0.0146629	-	ENSCCRG00000008583(gss);ENSCCRG00000005245(mcm3);ENSCCRG00000023416(gclm);ENSCCRG00000020090(gclc)	4/2744	6/32686	0.666667	C vs H+Zn	glutathione biosynthetic process
GO:0009396	Biological Process	folic acid-containing compound biosynthetic process	3	1	4	6	0.000647293	0.0146629	ENSCCRG00000039826(fpgs);ENSCCRG00000023452(dhfr);ENSCCRG00000047897(fpgs)	ENSCCRG00000003525(dhfr)	4/2744	6/32686	0.666667	C vs H+Zn	folic acid-containing compound
GO:0019184	Biological Process	nonribosomal peptide biosynthetic process	0	4	4	6	0.000647293	0.0146629	-	ENSCCRG00000008583(gss);ENSCCRG00000005245(mcm3);ENSCCRG00000023416(gclm);ENSCCRG00000020090(gclc)	4/2744	6/32686	0.666667	C vs H+Zn	nonribosomal peptide biosynthetic
GO:0051920	Molecular Function	peroxiredoxin activity	2	2	4	6	0.000647293	0.0146629	ENSCCRG00000007268(-);ENSCCRG00000009523(PRDX6)	ENSCCRG00000040616(prdx1);ENSCCRG00000019027(prdx1)	4/2744	6/32686	0.666667	C vs H+Zn	peroxiredoxin activity
GO:0032553	Molecular Function	ribonucleotide binding	292	240	532	3179	0.000297856	0.0147834	ENSCCRG00000034542(-);ENSCCRG00000007422(-);ENSCCRG00000007442(-);ENSCCRG00000007483(-);ENSCCRG00000014816(abca1a);ENSCCRG00000049109(ulk1a);ENSCCRG00000029353(insra);ENSCCRG00000034345(-);ENSCCRG00000040089(-);ENSCCRG00000008881(rasl11b);ENSCCRG00000007418(-);ENSCCRG00000007318(TGFBR2);ENSCCRG00000004991(-);ENSCCRG00000034934(itih2);ENSCCRG00000041141(-);ENSCCRG00000045302(flt1);ENSCCRG000000115…	ENSCCRG00000008583(gss);ENSCCRG00000000206(bub1);ENSCCRG00000043949(mapk11);ENSCCRG00000009262(kif2c);ENSCCRG00000021827(kif11);ENSCCRG00000003644(rab25b);ENSCCRG00000018119(-);ENSCCRG00000042518(gfm2);ENSCCRG00000024560(kif20ba);ENSCCRG00000008296(plk4);ENSCCRG00000027356(pak6b);ENSCCRG00000002314(plk1);ENSCCRG00000030703(kif15);ENSCCRG00000008519(-);ENSCCRG00000030481(-);ENSCCRG00000036760(-);E…	532/4786	3179/32686	0.167348	C vs H	ribonucleotide binding
GO:0099080	Cellular Component	supramolecular complex	8	24	32	209	0.000675804	0.0152177	ENSCCRG00000020969(krt4);ENSCCRG00000009007(-);ENSCCRG00000037984(krt8);ENSCCRG00000025924(-);ENSCCRG00000046954(tubd1);ENSCCRG00000002528(tnnt3b);ENSCCRG00000024306(zgc:158846);ENSCCRG00000023191(viml)	ENSCCRG00000030481(-);ENSCCRG00000027717(tpx2);ENSCCRG00000001464(-);ENSCCRG00000017908(-);ENSCCRG00000048168(cenpi);ENSCCRG00000014436(-);ENSCCRG00000039545(kif20a);ENSCCRG00000048194(nuf2);ENSCCRG00000014430(-);ENSCCRG00000019464(tpx2);ENSCCRG00000028648(ndc80);ENSCCRG00000031283(-);ENSCCRG00000014533(nusap1);ENSCCRG00000036730(nsl1);ENSCCRG00000006222(si:dkey-225f5.4);ENSCCRG00000004044(dsn1);…	32/2744	209/32686	0.15311	C vs H+Zn	supramolecular complex
GO:0017076	Molecular Function	purine nucleotide binding	295	240	535	3200	0.000313024	0.0152427	ENSCCRG00000034542(-);ENSCCRG00000007422(-);ENSCCRG00000007442(-);ENSCCRG00000007483(-);ENSCCRG00000014816(abca1a);ENSCCRG00000049109(ulk1a);ENSCCRG00000029353(insra);ENSCCRG00000034345(-);ENSCCRG00000040089(-);ENSCCRG00000008881(rasl11b);ENSCCRG00000007418(-);ENSCCRG00000007318(TGFBR2);ENSCCRG00000004991(-);ENSCCRG00000034934(itih2);ENSCCRG00000041141(-);ENSCCRG00000045302(flt1);ENSCCRG000000115…	ENSCCRG00000008583(gss);ENSCCRG00000000206(bub1);ENSCCRG00000043949(mapk11);ENSCCRG00000009262(kif2c);ENSCCRG00000021827(kif11);ENSCCRG00000003644(rab25b);ENSCCRG00000018119(-);ENSCCRG00000042518(gfm2);ENSCCRG00000024560(kif20ba);ENSCCRG00000008296(plk4);ENSCCRG00000027356(pak6b);ENSCCRG00000002314(plk1);ENSCCRG00000030703(kif15);ENSCCRG00000008519(-);ENSCCRG00000030481(-);ENSCCRG00000036760(-);E…	535/4786	3200/32686	0.167188	C vs H	purine nucleotide binding
GO:0007051	Biological Process	spindle organization	2	13	15	40	0.000313378	0.0152427	ENSCCRG00000008135(-);ENSCCRG00000038045(arhgef10)	ENSCCRG00000008042(tacc3);ENSCCRG00000004094(tacc3);ENSCCRG00000019464(tpx2);ENSCCRG00000030363(aspm);ENSCCRG00000027717(tpx2);ENSCCRG00000010931(haus5);ENSCCRG00000033910(haus4);ENSCCRG00000027203(haus6);ENSCCRG00000008553(tpx2);ENSCCRG00000028090(haus3);ENSCCRG00000051122(ewsr1a);ENSCCRG00000022878(knstrn);ENSCCRG00000004102(tacc3)	15/4786	40/32686	0.375	C vs H	spindle organization
GO:0006575	Biological Process	cellular modified amino acid metabolic process	10	11	21	66	0.000321621	0.0154888	ENSCCRG00000033914(serinc1);ENSCCRG00000044912(-);ENSCCRG00000044922(ggt1b);ENSCCRG00000039826(fpgs);ENSCCRG00000050213(ckmb);ENSCCRG00000032306(serinc5);ENSCCRG00000011001(pcyox1);ENSCCRG00000039158(ptdss1b);ENSCCRG00000007208(ggt5a);ENSCCRG00000010699(ptdss2)	ENSCCRG00000008583(gss);ENSCCRG00000003525(dhfr);ENSCCRG00000023416(gclm);ENSCCRG00000032756(ckba);ENSCCRG00000034001(kyat1);ENSCCRG00000046739(ckmt1);ENSCCRG00000012623(shmt1);ENSCCRG00000020090(gclc);ENSCCRG00000021467(gclm);ENSCCRG00000005245(mcm3);ENSCCRG00000018553(ckba)	21/4786	66/32686	0.318182	C vs H	cellular modified amino
GO:0044281	Biological Process	small molecule metabolic process	43	100	143	744	0.000333518	0.0156237	ENSCCRG00000022330(gucy1b1);ENSCCRG00000006693(-);ENSCCRG00000048705(itpka);ENSCCRG00000033129(cyp1b1);ENSCCRG00000022272(aldob);ENSCCRG00000042384(coq8aa);ENSCCRG00000033393(ip6k2b);ENSCCRG00000013093(PMM1);ENSCCRG00000013593(pfkfb4a);ENSCCRG00000044555(si:dkey-37g12.1);ENSCCRG00000006625(csad);ENSCCRG00000012318(aldob);ENSCCRG00000025744(abcd1);ENSCCRG00000021037(pfkfb4b);ENSCCRG00000001151(PMM…	ENSCCRG00000051157(psph);ENSCCRG00000050160(csad);ENSCCRG00000031146(hmgcra);ENSCCRG00000031887(fah);ENSCCRG00000004923(HSD17B7);ENSCCRG00000023887(hmgcra);ENSCCRG00000050384(RRM2);ENSCCRG00000003665(hprt1);ENSCCRG00000000022(ATP8);ENSCCRG00000007721(gck);ENSCCRG00000047664(fdft1);ENSCCRG00000037581(pmvk);ENSCCRG00000006754(txn);ENSCCRG00000000023(ATP6);ENSCCRG00000003399(cmpk);ENSCCRG00000016566…	143/4786	744/32686	0.192204	C vs H	small molecule metabolic
GO:0061640	Biological Process	cytoskeleton-dependent cytokinesis	3	7	10	21	0.00033406	0.0156237	ENSCCRG00000008760(snx9a);ENSCCRG00000034885(apc);ENSCCRG00000006435(snx33)	ENSCCRG00000018583(-);ENSCCRG00000035117(cep55l);ENSCCRG00000015859(kif23);ENSCCRG00000016817(cep55l);ENSCCRG00000039545(kif20a);ENSCCRG00000014533(nusap1);ENSCCRG00000018551(-)	10/4786	21/32686	0.47619	C vs H	cytoskeleton-dependent cytokinesis
GO:1902850	Biological Process	microtubule cytoskeleton organization involved in mitosis	2	8	10	21	0.00033406	0.0156237	ENSCCRG00000008135(-);ENSCCRG00000038045(arhgef10)	ENSCCRG00000008042(tacc3);ENSCCRG00000004094(tacc3);ENSCCRG00000019464(tpx2);ENSCCRG00000027717(tpx2);ENSCCRG00000008553(tpx2);ENSCCRG00000014533(nusap1);ENSCCRG00000051122(ewsr1a);ENSCCRG00000004102(tacc3)	10/4786	21/32686	0.47619	C vs H	microtubule cytoskeleton organization
GO:0000776	Cellular Component	kinetochore	0	8	8	25	0.000718035	0.0158794	-	ENSCCRG00000048168(cenpi);ENSCCRG00000048194(nuf2);ENSCCRG00000028648(ndc80);ENSCCRG00000036730(nsl1);ENSCCRG00000006222(si:dkey-225f5.4);ENSCCRG00000004044(dsn1);ENSCCRG00000001964(cenpi);ENSCCRG00000022878(knstrn)	8/2744	25/32686	0.32	C vs H+Zn	kinetochore
GO:0000779	Cellular Component	condensed chromosome, centromeric region	0	8	8	25	0.000718035	0.0158794	-	ENSCCRG00000048168(cenpi);ENSCCRG00000048194(nuf2);ENSCCRG00000028648(ndc80);ENSCCRG00000036730(nsl1);ENSCCRG00000006222(si:dkey-225f5.4);ENSCCRG00000004044(dsn1);ENSCCRG00000001964(cenpi);ENSCCRG00000022878(knstrn)	8/2744	25/32686	0.32	C vs H+Zn	condensed chromosome, centromeric
GO:0046942	Biological Process	carboxylic acid transport	10	3	13	57	0.000728142	0.0158794	ENSCCRG00000022805(folr);ENSCCRG00000028040(slc16a7);ENSCCRG00000039433(slc13a5a);ENSCCRG00000014101(slc10a2);ENSCCRG00000050035(slc16a3);ENSCCRG00000009768(slc26a1);ENSCCRG00000011696(pla2g12a);ENSCCRG00000043882(slc25a38a);ENSCCRG00000018235(pla2g12b);ENSCCRG00000018803(slc23a1)	ENSCCRG00000033574(proca1);ENSCCRG00000042768(zgc:103678);ENSCCRG00000045481(mpc1)	13/2744	57/32686	0.22807	C vs H+Zn	carboxylic acid transport
GO:0008203	Biological Process	cholesterol metabolic process	2	3	5	10	0.000730377	0.0158794	ENSCCRG00000016055(cyp46a1.3);ENSCCRG00000011040(insig1)	ENSCCRG00000004923(HSD17B7);ENSCCRG00000037581(pmvk);ENSCCRG00000006378(pmvk)	5/2744	10/32686	0.5	C vs H+Zn	cholesterol metabolic process
GO:0016881	Molecular Function	acid-amino acid ligase activity	2	3	5	10	0.000730377	0.0158794	ENSCCRG00000039826(fpgs);ENSCCRG00000047897(fpgs)	ENSCCRG00000008583(gss);ENSCCRG00000005245(mcm3);ENSCCRG00000020090(gclc)	5/2744	10/32686	0.5	C vs H+Zn	acid-amino acid ligase
GO:0070069	Cellular Component	cytochrome complex	4	1	5	10	0.000730377	0.0158794	ENSCCRG00000011511(cox6a2);ENSCCRG00000002846(-);ENSCCRG00000010521(uqcr10);ENSCCRG00000032043(uqcr10)	ENSCCRG00000000017(COX1)	5/2744	10/32686	0.5	C vs H+Zn	cytochrome complex
GO:0044237	Biological Process	cellular metabolic process	639	560	1199	7557	0.000350309	0.0160909	ENSCCRG00000049109(ulk1a);ENSCCRG00000014285(pdcd4b);ENSCCRG00000013711(rpl6);ENSCCRG00000029353(insra);ENSCCRG00000021263(creb3l3a);ENSCCRG00000002904(rpl3);ENSCCRG00000033914(serinc1);ENSCCRG00000007318(TGFBR2);ENSCCRG00000007094(hoxa10b);ENSCCRG00000030213(-);ENSCCRG00000020146(rps18);ENSCCRG00000036941(-);ENSCCRG00000022330(gucy1b1);ENSCCRG00000041141(-);ENSCCRG00000045302(flt1);ENSCCRG000000…	ENSCCRG00000051707(lss);ENSCCRG00000049401(eif4e1b);ENSCCRG00000000024(COX3);ENSCCRG00000051157(psph);ENSCCRG00000008583(gss);ENSCCRG00000000017(COX1);ENSCCRG00000050160(csad);ENSCCRG00000000020(COX2);ENSCCRG00000031146(hmgcra);ENSCCRG00000031887(fah);ENSCCRG00000000206(bub1);ENSCCRG00000040967(-);ENSCCRG00000001171(fdps);ENSCCRG00000016591(sub1a);ENSCCRG00000015485(idi1);ENSCCRG00000023887(hmgcr…	1199/4786	7557/32686	0.158661	C vs H	cellular metabolic process
GO:0006750	Biological Process	glutathione biosynthetic process	0	5	5	6	0.000353973	0.0160909	-	ENSCCRG00000008583(gss);ENSCCRG00000023416(gclm);ENSCCRG00000020090(gclc);ENSCCRG00000021467(gclm);ENSCCRG00000005245(mcm3)	5/4786	6/32686	0.833333	C vs H	glutathione biosynthetic process
GO:0019184	Biological Process	nonribosomal peptide biosynthetic process	0	5	5	6	0.000353973	0.0160909	-	ENSCCRG00000008583(gss);ENSCCRG00000023416(gclm);ENSCCRG00000020090(gclc);ENSCCRG00000021467(gclm);ENSCCRG00000005245(mcm3)	5/4786	6/32686	0.833333	C vs H	nonribosomal peptide biosynthetic
GO:0008299	Biological Process	isoprenoid biosynthetic process	1	8	9	31	0.000748636	0.0161834	ENSCCRG00000039147(rdh5)	ENSCCRG00000015485(idi1);ENSCCRG00000049931(hmgcs1);ENSCCRG00000031146(hmgcra);ENSCCRG00000051707(lss);ENSCCRG00000001171(fdps);ENSCCRG00000002111(mvk);ENSCCRG00000023887(hmgcra);ENSCCRG00000001135(fdps)	9/2744	31/32686	0.290323	C vs H+Zn	isoprenoid biosynthetic process
GO:0006261	Biological Process	DNA-templated DNA replication	1	16	17	49	0.0003759	0.0169294	ENSCCRG00000046511(poln)	ENSCCRG00000004789(mcm10);ENSCCRG00000022924(mcm4);ENSCCRG00000003678(orc1);ENSCCRG00000010465(prim1);ENSCCRG00000000832(mcm5);ENSCCRG00000047778(mcm6);ENSCCRG00000009074(mms22l);ENSCCRG00000009205(mms22l);ENSCCRG00000008951(prim1);ENSCCRG00000000956(mcm5);ENSCCRG00000038238(mcm6);ENSCCRG00000012959(-);ENSCCRG00000022980(-);ENSCCRG00000026201(mcm2);ENSCCRG00000005245(mcm3);ENSCCRG00000023549(gins…	17/4786	49/32686	0.346939	C vs H	DNA-templated DNA replication
GO:0008017	Molecular Function	microtubule binding	18	33	51	218	0.000385365	0.0171965	ENSCCRG00000030062(macf1a);ENSCCRG00000008879(map1sb);ENSCCRG00000038578(-);ENSCCRG00000026813(mapre3a);ENSCCRG00000005180(KIF3A);ENSCCRG00000049239(kif26ba);ENSCCRG00000003670(mapre2);ENSCCRG00000029208(-);ENSCCRG00000041081(kif16ba);ENSCCRG00000031646(kifc3);ENSCCRG00000047944(mapre3b);ENSCCRG00000040785(daam1a);ENSCCRG00000051454(kif26ab);ENSCCRG00000034885(apc);ENSCCRG00000008000(kif5aa);ENSC…	ENSCCRG00000009262(kif2c);ENSCCRG00000021827(kif11);ENSCCRG00000024560(kif20ba);ENSCCRG00000030703(kif15);ENSCCRG00000004087(kif23);ENSCCRG00000010730(prc1a);ENSCCRG00000030155(kifc1);ENSCCRG00000047197(kif11);ENSCCRG00000015230(kifc1);ENSCCRG00000015859(kif23);ENSCCRG00000030757(gas2a);ENSCCRG00000003283(gas2a);ENSCCRG00000006817(prc1a);ENSCCRG00000008510(kif18a);ENSCCRG00000039740(cep57l1);ENSC…	51/4786	218/32686	0.233945	C vs H	microtubule binding
GO:0044255	Biological Process	cellular lipid metabolic process	26	31	57	442	0.000802481	0.0172488	ENSCCRG00000043850(gba);ENSCCRG00000039523(chpt1);ENSCCRG00000039147(rdh5);ENSCCRG00000015049(-);ENSCCRG00000001941(enpp7.2);ENSCCRG00000033914(serinc1);ENSCCRG00000015601(gnpat);ENSCCRG00000028053(pld2);ENSCCRG00000025744(abcd1);ENSCCRG00000011696(pla2g12a);ENSCCRG00000047719(plcd4b);ENSCCRG00000015633(pip4k2aa);ENSCCRG00000026467(-);ENSCCRG00000038197(asah2);ENSCCRG00000015359(-);ENSCCRG0000001…	ENSCCRG00000015485(idi1);ENSCCRG00000049931(hmgcs1);ENSCCRG00000031146(hmgcra);ENSCCRG00000051707(lss);ENSCCRG00000001171(fdps);ENSCCRG00000002111(mvk);ENSCCRG00000048676(gpcpd1);ENSCCRG00000023887(hmgcra);ENSCCRG00000028350(inpp5ka);ENSCCRG00000029594(inpp5ka);ENSCCRG00000047664(fdft1);ENSCCRG00000001135(fdps);ENSCCRG00000020721(elovl5);ENSCCRG00000041670(soat2);ENSCCRG00000007221(elovl1b);ENSCC…	57/2744	442/32686	0.128959	C vs H+Zn	cellular lipid metabolic
GO:0000776	Cellular Component	kinetochore	0	11	11	25	0.000397266	0.0174081	-	ENSCCRG00000028648(ndc80);ENSCCRG00000048168(cenpi);ENSCCRG00000036730(nsl1);ENSCCRG00000004044(dsn1);ENSCCRG00000001964(cenpi);ENSCCRG00000048194(nuf2);ENSCCRG00000052618(cenph);ENSCCRG00000006222(si:dkey-225f5.4);ENSCCRG00000022878(knstrn);ENSCCRG00000050136(ska2);ENSCCRG00000030511(cenph)	11/4786	25/32686	0.44	C vs H	kinetochore
GO:0000779	Cellular Component	condensed chromosome, centromeric region	0	11	11	25	0.000397266	0.0174081	-	ENSCCRG00000028648(ndc80);ENSCCRG00000048168(cenpi);ENSCCRG00000036730(nsl1);ENSCCRG00000004044(dsn1);ENSCCRG00000001964(cenpi);ENSCCRG00000048194(nuf2);ENSCCRG00000052618(cenph);ENSCCRG00000006222(si:dkey-225f5.4);ENSCCRG00000022878(knstrn);ENSCCRG00000050136(ska2);ENSCCRG00000030511(cenph)	11/4786	25/32686	0.44	C vs H	condensed chromosome, centromeric
GO:0008202	Biological Process	steroid metabolic process	3	16	19	58	0.000403521	0.0174326	ENSCCRG00000006693(-);ENSCCRG00000033129(cyp1b1);ENSCCRG00000006691(-)	ENSCCRG00000025167(tm7sf2);ENSCCRG00000040771(nsdhl);ENSCCRG00000049449(sqlea);ENSCCRG00000004923(HSD17B7);ENSCCRG00000049145(sqlea);ENSCCRG00000022417(tm7sf2);ENSCCRG00000035391(ebp);ENSCCRG00000047664(fdft1);ENSCCRG00000037581(pmvk);ENSCCRG00000001829(nsdhl);ENSCCRG00000041670(soat2);ENSCCRG00000006378(pmvk);ENSCCRG00000015744(ebpl);ENSCCRG00000007486(lipea);ENSCCRG00000049400(star);ENSCCRG0000…	19/4786	58/32686	0.327586	C vs H	steroid metabolic process
GO:0001525	Biological Process	angiogenesis	24	4	28	100	0.000404993	0.0174326	ENSCCRG00000038916(cald1b);ENSCCRG00000031366(mep1a.2);ENSCCRG00000024350(mcamb);ENSCCRG00000033209(angptl4);ENSCCRG00000031791(itgav);ENSCCRG00000011725(nrp2b);ENSCCRG00000043592(foxf1);ENSCCRG00000009505(igfbp7);ENSCCRG00000006095(mtdha);ENSCCRG00000041490(angpt4);ENSCCRG00000037941(ackr3b);ENSCCRG00000044225(wnt2bb);ENSCCRG00000043968(angptl4);ENSCCRG00000003232(rtn4a);ENSCCRG00000013877(rspo1…	ENSCCRG00000009603(ptk2ba);ENSCCRG00000052038(nostrin);ENSCCRG00000005979(mtdha);ENSCCRG00000022117(arhgef7b)	28/4786	100/32686	0.28	C vs H	angiogenesis
GO:0048646	Biological Process	anatomical structure formation involved in morphogenesis	42	10	52	224	0.000413726	0.0175141	ENSCCRG00000037685(npnta);ENSCCRG00000024337(IGFBP-3);ENSCCRG00000038916(cald1b);ENSCCRG00000031366(mep1a.2);ENSCCRG00000007386(notch3);ENSCCRG00000024350(mcamb);ENSCCRG00000033209(angptl4);ENSCCRG00000031791(itgav);ENSCCRG00000011725(nrp2b);ENSCCRG00000031975(pkd1a);ENSCCRG00000013299(rgs2);ENSCCRG00000043592(foxf1);ENSCCRG00000000546(sfrp1a);ENSCCRG00000008170(efnb2a);ENSCCRG00000009505(igfbp7)…	ENSCCRG00000050911(mapk14a);ENSCCRG00000009603(ptk2ba);ENSCCRG00000006912(zgc:162025);ENSCCRG00000052038(nostrin);ENSCCRG00000007580(gmds);ENSCCRG00000047054(capn3b);ENSCCRG00000005979(mtdha);ENSCCRG00000032344(capn3a);ENSCCRG00000022117(arhgef7b);ENSCCRG00000038875(tnnt2d)	52/4786	224/32686	0.232143	C vs H	anatomical structure formation
GO:1901615	Biological Process	organic hydroxy compound metabolic process	10	19	29	105	0.000414088	0.0175141	ENSCCRG00000006693(-);ENSCCRG00000048705(itpka);ENSCCRG00000033129(cyp1b1);ENSCCRG00000033393(ip6k2b);ENSCCRG00000011802(itpkcb);ENSCCRG00000006691(-);ENSCCRG00000004719(itpka);ENSCCRG00000027382(-);ENSCCRG00000026467(-);ENSCCRG00000010587(itpk1a)	ENSCCRG00000025167(tm7sf2);ENSCCRG00000049449(sqlea);ENSCCRG00000004923(HSD17B7);ENSCCRG00000049145(sqlea);ENSCCRG00000022417(tm7sf2);ENSCCRG00000035391(ebp);ENSCCRG00000047664(fdft1);ENSCCRG00000037581(pmvk);ENSCCRG00000006378(pmvk);ENSCCRG00000049070(lrata);ENSCCRG00000010103(miox);ENSCCRG00000001188(impa1);ENSCCRG00000000872(th2);ENSCCRG00000015744(ebpl);ENSCCRG00000014723(ttr);ENSCCRG00000007…	29/4786	105/32686	0.27619	C vs H	organic hydroxy compound
GO:0034641	Biological Process	cellular nitrogen compound metabolic process	0	3	3	4597	0.00994885	0.017584	-	ENSCCRG00000011326(-);ENSCCRG00000045884(-);ENSCCRG00000049356(hoxb10a)	4597/32686"	0.0006526	C vs Zn	cellular nitrogen compound
GO:0000281	Biological Process	mitotic cytokinesis	3	6	9	18	0.000423536	0.0177593	ENSCCRG00000008760(snx9a);ENSCCRG00000034885(apc);ENSCCRG00000006435(snx33)	ENSCCRG00000018583(-);ENSCCRG00000035117(cep55l);ENSCCRG00000016817(cep55l);ENSCCRG00000039545(kif20a);ENSCCRG00000014533(nusap1);ENSCCRG00000018551(-)	9/4786	18/32686	0.5	C vs H	mitotic cytokinesis
GO:0033043	Biological Process	regulation of organelle organization	20	27	47	198	0.000452442	0.0187683	ENSCCRG00000001343(lmod1a);ENSCCRG00000050433(lmod1b);ENSCCRG00000032761(tmod1);ENSCCRG00000001507(afap1);ENSCCRG00000010673(vdac3);ENSCCRG00000003056(lmod1b);ENSCCRG00000002552(fyco1a);ENSCCRG00000016442(wasla);ENSCCRG00000047175(doc2b);ENSCCRG00000039268(PFN2);ENSCCRG00000004480(lmod1a);ENSCCRG00000050471(eps8a);ENSCCRG00000009736(stmn2b);ENSCCRG00000034942(-);ENSCCRG00000005186(stmn4);ENSCCRG0…	ENSCCRG00000000206(bub1);ENSCCRG00000026232(gsnb);ENSCCRG00000019464(tpx2);ENSCCRG00000027717(tpx2);ENSCCRG00000009603(ptk2ba);ENSCCRG00000027321(arpc4l);ENSCCRG00000027232(arpc4l);ENSCCRG00000038661(gmfb);ENSCCRG00000008553(tpx2);ENSCCRG00000052675(zgc:86896);ENSCCRG00000043385(-);ENSCCRG00000038650(gmfb);ENSCCRG00000042478(twf2b);ENSCCRG00000024444(arpc5a);ENSCCRG00000051122(ewsr1a);ENSCCRG0000…	47/4786	198/32686	0.237374	C vs H	regulation of organelle
GO:0000900	Molecular Function	mRNA regulatory element binding translation repressor activity	4	0	4	4	0.000459176	0.0187683	ENSCCRG00000029362(paip2b);ENSCCRG00000019259(paip2b);ENSCCRG00000021553(-);ENSCCRG00000045980(PAIP2B)	-	4/4786	4/32686	1	C vs H	mRNA regulatory element
GO:0048857	Biological Process	neural nucleus development	3	1	4	4	0.000459176	0.0187683	ENSCCRG00000018721(gli1);ENSCCRG00000049094(bmp2b);ENSCCRG00000018546(prnprs3)	ENSCCRG00000007580(gmds)	4/4786	4/32686	1	C vs H	neural nucleus development
GO:0015631	Molecular Function	tubulin binding	22	34	56	247	0.000477209	0.0193005	ENSCCRG00000031021(TPPP);ENSCCRG00000030062(macf1a);ENSCCRG00000008879(map1sb);ENSCCRG00000038578(-);ENSCCRG00000026813(mapre3a);ENSCCRG00000005180(KIF3A);ENSCCRG00000049239(kif26ba);ENSCCRG00000003670(mapre2);ENSCCRG00000029208(-);ENSCCRG00000037482(cacybp);ENSCCRG00000041081(kif16ba);ENSCCRG00000031646(kifc3);ENSCCRG00000047944(mapre3b);ENSCCRG00000040785(daam1a);ENSCCRG00000025834(ift81);ENSCC…	ENSCCRG00000009262(kif2c);ENSCCRG00000021827(kif11);ENSCCRG00000024560(kif20ba);ENSCCRG00000030703(kif15);ENSCCRG00000013430(tubgcp3);ENSCCRG00000004087(kif23);ENSCCRG00000010730(prc1a);ENSCCRG00000030155(kifc1);ENSCCRG00000047197(kif11);ENSCCRG00000015230(kifc1);ENSCCRG00000015859(kif23);ENSCCRG00000030757(gas2a);ENSCCRG00000003283(gas2a);ENSCCRG00000006817(prc1a);ENSCCRG00000008510(kif18a);ENSC…	56/4786	247/32686	0.226721	C vs H	tubulin binding
GO:0005975	Biological Process	carbohydrate metabolic process	40	37	77	364	0.000480132	0.0193005	ENSCCRG00000012337(-);ENSCCRG00000006039(si:dkey-199f5.8);ENSCCRG00000012046(-);ENSCCRG00000022272(aldob);ENSCCRG00000024457(PYGM);ENSCCRG00000013593(pfkfb4a);ENSCCRG00000015100(si:ch73-91k6.2);ENSCCRG00000037349(klb);ENSCCRG00000036708(adpgk2);ENSCCRG00000012318(aldob);ENSCCRG00000012804(si:ch73-12o23.1);ENSCCRG00000049114(naga);ENSCCRG00000021037(pfkfb4b);ENSCCRG00000012080(-);ENSCCRG0000002294…	ENSCCRG00000023449(-);ENSCCRG00000038429(-);ENSCCRG00000048706(pygl);ENSCCRG00000007721(gck);ENSCCRG00000032330(-);ENSCCRG00000023540(-);ENSCCRG00000011669(gpd1c);ENSCCRG00000047061(-);ENSCCRG00000000240(gys2);ENSCCRG00000010103(miox);ENSCCRG00000016392(agla);ENSCCRG00000035281(gk5);ENSCCRG00000047888(pkma);ENSCCRG00000010376(-);ENSCCRG00000001188(impa1);ENSCCRG00000036100(zgc:113333);ENSCCRG0000…	77/4786	364/32686	0.211538	C vs H	carbohydrate metabolic process
GO:0003676	Molecular Function	nucleic acid binding	0	3	3	4793	0.01122	0.0193801	-	ENSCCRG00000011326(-);ENSCCRG00000045884(-);ENSCCRG00000049356(hoxb10a)	4793/32686"	0.000625913	C vs Zn	nucleic acid binding
GO:0140014	Biological Process	mitotic nuclear division	0	14	14	66	0.000996686	0.0213021	-	ENSCCRG00000000206(bub1);ENSCCRG00000021335(ncapg);ENSCCRG00000018583(-);ENSCCRG00000022965(ncaph);ENSCCRG00000051122(ewsr1a);ENSCCRG00000024703(ncapd3);ENSCCRG00000028648(ndc80);ENSCCRG00000044471(ncapd2);ENSCCRG00000050149(sgo1);ENSCCRG00000024105(ncapd3);ENSCCRG00000036730(nsl1);ENSCCRG00000030473(ncaph);ENSCCRG00000018551(-);ENSCCRG00000030776(anapc4)	14/2744	66/32686	0.212121	C vs H+Zn	mitotic nuclear division
GO:0015711	Biological Process	organic anion transport	13	3	16	81	0.00101889	0.0216542	ENSCCRG00000022805(folr);ENSCCRG00000009261(abcc5);ENSCCRG00000028040(slc16a7);ENSCCRG00000042060(slc52a2);ENSCCRG00000039433(slc13a5a);ENSCCRG00000014101(slc10a2);ENSCCRG00000026156(-);ENSCCRG00000050035(slc16a3);ENSCCRG00000009768(slc26a1);ENSCCRG00000011696(pla2g12a);ENSCCRG00000043882(slc25a38a);ENSCCRG00000018235(pla2g12b);ENSCCRG00000018803(slc23a1)	ENSCCRG00000033574(proca1);ENSCCRG00000042768(zgc:103678);ENSCCRG00000045481(mpc1)	16/2744	81/32686	0.197531	C vs H+Zn	organic anion transport
GO:0030513	Biological Process	positive regulation of BMP signaling pathway	5	1	6	9	0.000553109	0.0218725	ENSCCRG00000010056(-);ENSCCRG00000000546(sfrp1a);ENSCCRG00000013848(NEO1);ENSCCRG00000049094(bmp2b);ENSCCRG00000028503(neo1a)	ENSCCRG00000014625(ppp4cb)	6/4786	9/32686	0.666667	C vs H	positive regulation of
GO:0090100	Biological Process	positive regulation of transmembrane receptor protein serine/threonine kinase signaling pathway	5	1	6	9	0.000553109	0.0218725	ENSCCRG00000010056(-);ENSCCRG00000000546(sfrp1a);ENSCCRG00000013848(NEO1);ENSCCRG00000049094(bmp2b);ENSCCRG00000028503(neo1a)	ENSCCRG00000014625(ppp4cb)	6/4786	9/32686	0.666667	C vs H	positive regulation of
GO:0009792	Biological Process	embryo development ending in birth or egg hatching	24	5	29	107	0.000580965	0.0225064	ENSCCRG00000024337(IGFBP-3);ENSCCRG00000033586(rpl28);ENSCCRG00000007386(notch3);ENSCCRG00000031791(itgav);ENSCCRG00000013299(rgs2);ENSCCRG00000008170(efnb2a);ENSCCRG00000020252(wls);ENSCCRG00000008136(rpl36a);ENSCCRG00000014352(rps7);ENSCCRG00000044061(rps3a);ENSCCRG00000018721(gli1);ENSCCRG00000028192(npc1);ENSCCRG00000003670(mapre2);ENSCCRG00000036765(ambra1a);ENSCCRG00000026927(rps4x);ENSCCRG…	ENSCCRG00000049931(hmgcs1);ENSCCRG00000050911(mapk14a);ENSCCRG00000016378(leo1);ENSCCRG00000030637(sec23b);ENSCCRG00000022738(sec23a)	29/4786	107/32686	0.271028	C vs H	embryo development ending
GO:0043009	Biological Process	chordate embryonic development	24	5	29	107	0.000580965	0.0225064	ENSCCRG00000024337(IGFBP-3);ENSCCRG00000033586(rpl28);ENSCCRG00000007386(notch3);ENSCCRG00000031791(itgav);ENSCCRG00000013299(rgs2);ENSCCRG00000008170(efnb2a);ENSCCRG00000020252(wls);ENSCCRG00000008136(rpl36a);ENSCCRG00000014352(rps7);ENSCCRG00000044061(rps3a);ENSCCRG00000018721(gli1);ENSCCRG00000028192(npc1);ENSCCRG00000003670(mapre2);ENSCCRG00000036765(ambra1a);ENSCCRG00000026927(rps4x);ENSCCRG…	ENSCCRG00000049931(hmgcs1);ENSCCRG00000050911(mapk14a);ENSCCRG00000016378(leo1);ENSCCRG00000030637(sec23b);ENSCCRG00000022738(sec23a)	29/4786	107/32686	0.271028	C vs H	chordate embryonic development
GO:0007178	Biological Process	transmembrane receptor protein serine/threonine kinase signaling pathway	30	2	32	122	0.000583019	0.0225064	ENSCCRG00000024337(IGFBP-3);ENSCCRG00000007318(TGFBR2);ENSCCRG00000010064(tgfbr2a);ENSCCRG00000010056(-);ENSCCRG00000047762(acvrl1);ENSCCRG00000000546(sfrp1a);ENSCCRG00000007325(TGFBR2);ENSCCRG00000023888(rgmb);ENSCCRG00000013848(NEO1);ENSCCRG00000010910(acvr1bb);ENSCCRG00000046124(bmpr2b);ENSCCRG00000026700(rgma);ENSCCRG00000016249(tgif1);ENSCCRG00000046910(acvrl1);ENSCCRG00000006072(-);ENSCCRG0…	ENSCCRG00000014625(ppp4cb);ENSCCRG00000019496(hjv)	32/4786	122/32686	0.262295	C vs H	transmembrane receptor protein
GO:0048870	Biological Process	cell motility	32	11	43	179	0.000592383	0.0226878	ENSCCRG00000035086(CXCL14);ENSCCRG00000034901(itgb4);ENSCCRG00000026132(sdc4);ENSCCRG00000044189(-);ENSCCRG00000000340(arl6ip1);ENSCCRG00000038916(cald1b);ENSCCRG00000013774(-);ENSCCRG00000017121(fzd7a);ENSCCRG00000023339(LAMA2);ENSCCRG00000031791(itgav);ENSCCRG00000051761(ccr9a);ENSCCRG00000011725(nrp2b);ENSCCRG00000008170(efnb2a);ENSCCRG00000044969(cxcl14);ENSCCRG00000045563(fmnl3);ENSCCRG00000…	ENSCCRG00000003135(iqgap3);ENSCCRG00000009603(ptk2ba);ENSCCRG00000030577(elmo3);ENSCCRG00000014533(nusap1);ENSCCRG00000037336(-);ENSCCRG00000003513(ccdc125);ENSCCRG00000019861(pum3);ENSCCRG00000012774(-);ENSCCRG00000023637(carmil2);ENSCCRG00000043692(-);ENSCCRG00000046544(elmo3)	43/4786	179/32686	0.240223	C vs H	cell motility
GO:0007275	Biological Process	multicellular organism development	163	56	219	1218	0.00060731	0.0230778	ENSCCRG00000037685(npnta);ENSCCRG00000044049(appb);ENSCCRG00000044186(appb);ENSCCRG00000024337(IGFBP-3);ENSCCRG00000026132(sdc4);ENSCCRG00000028679(-);ENSCCRG00000000340(arl6ip1);ENSCCRG00000038916(cald1b);ENSCCRG00000041643(nup98);ENSCCRG00000025422(zranb1b);ENSCCRG00000048100(notch1b);ENSCCRG00000009562(ppdpfb);ENSCCRG00000041637(appa);ENSCCRG00000034203(rpl19);ENSCCRG00000031366(mep1a.2);ENSCC…	ENSCCRG00000009646(rtkn2a);ENSCCRG00000049931(hmgcs1);ENSCCRG00000002872(pcsk9);ENSCCRG00000005092(scinla);ENSCCRG00000003135(iqgap3);ENSCCRG00000040327(eya4);ENSCCRG00000029355(h2az2b);ENSCCRG00000020681(cdh23);ENSCCRG00000050911(mapk14a);ENSCCRG00000032820(sclt1);ENSCCRG00000048924(topbp1);ENSCCRG00000046427(-);ENSCCRG00000046535(sae1);ENSCCRG00000009603(ptk2ba);ENSCCRG00000027831(rfc4);ENSCCRG…	219/4786	1218/32686	0.179803	C vs H	multicellular organism development
GO:0006281	Biological Process	DNA repair	1	35	36	251	0.00111161	0.0234928	ENSCCRG00000022993(poli)	ENSCCRG00000018798(rpa1);ENSCCRG00000033488(dmap1);ENSCCRG00000029633(fancf);ENSCCRG00000000733(lig1);ENSCCRG00000009074(mms22l);ENSCCRG00000023636(fen1);ENSCCRG00000020565(pole);ENSCCRG00000009205(mms22l);ENSCCRG00000000844(parpbp);ENSCCRG00000011965(rad51ap1);ENSCCRG00000043113(blm);ENSCCRG00000028405(exo1);ENSCCRG00000048214(fancg);ENSCCRG00000009845(-);ENSCCRG00000039596(smc5);ENSCCRG00000011…	36/2744	251/32686	0.143426	C vs H+Zn	DNA repair
GO:0000910	Biological Process	cytokinesis	1	9	10	39	0.00112529	0.0236498	ENSCCRG00000008760(snx9a)	ENSCCRG00000006817(prc1a);ENSCCRG00000018583(-);ENSCCRG00000015859(kif23);ENSCCRG00000039545(kif20a);ENSCCRG00000035117(cep55l);ENSCCRG00000010730(prc1a);ENSCCRG00000014533(nusap1);ENSCCRG00000016817(cep55l);ENSCCRG00000018551(-)	10/2744	39/32686	0.25641	C vs H+Zn	cytokinesis
GO:0031967	Cellular Component	organelle envelope	28	11	39	279	0.00116392	0.024193	ENSCCRG00000018267(ucp1);ENSCCRG00000040039(bnip3);ENSCCRG00000011511(cox6a2);ENSCCRG00000002846(-);ENSCCRG00000026572(cox5ab);ENSCCRG00000028110(cox17);ENSCCRG00000039603(nup93);ENSCCRG00000030724(ndufc2);ENSCCRG00000024155(-);ENSCCRG00000039694(ndufa7);ENSCCRG00000010673(vdac3);ENSCCRG00000033848(COA4);ENSCCRG00000035154(slc25a42);ENSCCRG00000043882(slc25a38a);ENSCCRG00000034102(ndufa7);ENSCCRG…	ENSCCRG00000028722(nup43);ENSCCRG00000000856(nup37);ENSCCRG00000013719(gle1);ENSCCRG00000042768(zgc:103678);ENSCCRG00000027404(ucp2);ENSCCRG00000044464(tomm20a);ENSCCRG00000029280(nup93);ENSCCRG00000003359(cox7a2l);ENSCCRG00000045481(mpc1);ENSCCRG00000038596(rhot1a);ENSCCRG00000025029(-)	39/2744	279/32686	0.139785	C vs H+Zn	organelle envelope
GO:0031975	Cellular Component	envelope	28	11	39	279	0.00116392	0.024193	ENSCCRG00000018267(ucp1);ENSCCRG00000040039(bnip3);ENSCCRG00000011511(cox6a2);ENSCCRG00000002846(-);ENSCCRG00000026572(cox5ab);ENSCCRG00000028110(cox17);ENSCCRG00000039603(nup93);ENSCCRG00000030724(ndufc2);ENSCCRG00000024155(-);ENSCCRG00000039694(ndufa7);ENSCCRG00000010673(vdac3);ENSCCRG00000033848(COA4);ENSCCRG00000035154(slc25a42);ENSCCRG00000043882(slc25a38a);ENSCCRG00000034102(ndufa7);ENSCCRG…	ENSCCRG00000028722(nup43);ENSCCRG00000000856(nup37);ENSCCRG00000013719(gle1);ENSCCRG00000042768(zgc:103678);ENSCCRG00000027404(ucp2);ENSCCRG00000044464(tomm20a);ENSCCRG00000029280(nup93);ENSCCRG00000003359(cox7a2l);ENSCCRG00000045481(mpc1);ENSCCRG00000038596(rhot1a);ENSCCRG00000025029(-)	39/2744	279/32686	0.139785	C vs H+Zn	envelope
GO:0031072	Molecular Function	heat shock protein binding	6	1	7	21	0.0011801	0.0243952	ENSCCRG00000041945(fkbp4);ENSCCRG00000010214(-);ENSCCRG00000009121(fkbp4);ENSCCRG00000009762(ahsa1b);ENSCCRG00000017093(-);ENSCCRG00000014479(fkbp5)	ENSCCRG00000009119(dnaja3b)	7/2744	21/32686	0.333333	C vs H+Zn	heat shock protein
GO:0009653	Biological Process	anatomical structure morphogenesis	81	22	103	518	0.000654412	0.0245732	ENSCCRG00000037685(npnta);ENSCCRG00000024337(IGFBP-3);ENSCCRG00000026132(sdc4);ENSCCRG00000000340(arl6ip1);ENSCCRG00000038916(cald1b);ENSCCRG00000025422(zranb1b);ENSCCRG00000031366(mep1a.2);ENSCCRG00000007386(notch3);ENSCCRG00000024350(mcamb);ENSCCRG00000035772(slit3);ENSCCRG00000017121(fzd7a);ENSCCRG00000033209(angptl4);ENSCCRG00000031791(itgav);ENSCCRG00000011725(nrp2b);ENSCCRG00000031975(pkd1a…	ENSCCRG00000049931(hmgcs1);ENSCCRG00000003135(iqgap3);ENSCCRG00000020681(cdh23);ENSCCRG00000050911(mapk14a);ENSCCRG00000009603(ptk2ba);ENSCCRG00000006912(zgc:162025);ENSCCRG00000016378(leo1);ENSCCRG00000052038(nostrin);ENSCCRG00000008659(atp2b1a);ENSCCRG00000027002(tsen54);ENSCCRG00000007580(gmds);ENSCCRG00000047054(capn3b);ENSCCRG00000005979(mtdha);ENSCCRG00000009731(ttc36);ENSCCRG00000003760(ra…	103/4786	518/32686	0.198842	C vs H	anatomical structure morphogenesis
GO:0010564	Biological Process	regulation of cell cycle process	1	25	26	93	0.000656769	0.0245732	ENSCCRG00000051087(pgrmc1)	ENSCCRG00000000206(bub1);ENSCCRG00000019464(tpx2);ENSCCRG00000010730(prc1a);ENSCCRG00000027717(tpx2);ENSCCRG00000018583(-);ENSCCRG00000023867(atrip);ENSCCRG00000018046(si:dkey-25o16.4);ENSCCRG00000006817(prc1a);ENSCCRG00000019455(ccnb3);ENSCCRG00000020907(HUS1);ENSCCRG00000030589(ttk);ENSCCRG00000008553(tpx2);ENSCCRG00000040645(mad2l1bp);ENSCCRG00000046733(-);ENSCCRG00000015796(fbxo31);ENSCCRG000…	26/4786	93/32686	0.27957	C vs H	regulation of cell
GO:0004843	Molecular Function	cysteine-type deubiquitinase activity	6	7	13	60	0.00121298	0.0249386	ENSCCRG00000024876(uchl1);ENSCCRG00000015837(uchl1);ENSCCRG00000042985(usp48);ENSCCRG00000026579(uchl1);ENSCCRG00000029160(josd1);ENSCCRG00000035399(otud5a)	ENSCCRG00000000248(usp5);ENSCCRG00000013025(usp5);ENSCCRG00000010622(mindy2);ENSCCRG00000009241(uchl5);ENSCCRG00000037873(uchl3);ENSCCRG00000007867(uchl5);ENSCCRG00000012166(usp4)	13/2744	60/32686	0.216667	C vs H+Zn	cysteine-type deubiquitinase activity
GO:0000775	Cellular Component	chromosome, centromeric region	0	9	9	33	0.00122864	0.0249889	-	ENSCCRG00000048168(cenpi);ENSCCRG00000048194(nuf2);ENSCCRG00000028648(ndc80);ENSCCRG00000050149(sgo1);ENSCCRG00000036730(nsl1);ENSCCRG00000006222(si:dkey-225f5.4);ENSCCRG00000004044(dsn1);ENSCCRG00000001964(cenpi);ENSCCRG00000022878(knstrn)	9/2744	33/32686	0.272727	C vs H+Zn	chromosome, centromeric region
GO:0031418	Molecular Function	L-ascorbic acid binding	9	0	9	33	0.00122864	0.0249889	ENSCCRG00000043501(p4ha2);ENSCCRG00000043089(p4ha1b);ENSCCRG00000040597(-);ENSCCRG00000025795(p4ha1a);ENSCCRG00000023598(egln3);ENSCCRG00000046970(p4ha1b);ENSCCRG00000021591(egln3);ENSCCRG00000009679(plod1a);ENSCCRG00000006035(p3h2)	-	9/2744	33/32686	0.272727	C vs H+Zn	L-ascorbic acid binding
GO:0008380	Biological Process	RNA splicing	10	17	27	173	0.00127477	0.0257886	ENSCCRG00000020409(txnl4a);ENSCCRG00000005136(rbfox1l);ENSCCRG00000017044(prpf18);ENSCCRG00000027220(-);ENSCCRG00000025253(u2af1);ENSCCRG00000028332(prpf18);ENSCCRG00000008403(zmat2);ENSCCRG00000021097(txnl4a);ENSCCRG00000037838(luc7l3);ENSCCRG00000043569(-)	ENSCCRG00000040967(-);ENSCCRG00000036609(-);ENSCCRG00000005072(magoh);ENSCCRG00000025301(prpf19);ENSCCRG00000015308(-);ENSCCRG00000004679(srek1);ENSCCRG00000049601(-);ENSCCRG00000010912(magoh);ENSCCRG00000042737(prpf40a);ENSCCRG00000052325(eftud2);ENSCCRG00000013116(snrpg);ENSCCRG00000009069(prpf31);ENSCCRG00000029595(isy1);ENSCCRG00000014270(snrpg);ENSCCRG00000038078(usp39);ENSCCRG00000028675(pr…	27/2744	173/32686	0.156069	C vs H+Zn	RNA splicing
GO:0008289	Molecular Function	lipid binding	45	46	91	449	0.000698596	0.0259387	ENSCCRG00000024783(pltp);ENSCCRG00000022815(snx14);ENSCCRG00000026132(sdc4);ENSCCRG00000036142(snx18a);ENSCCRG00000030995(nr3c1);ENSCCRG00000014739(esyt2a);ENSCCRG00000045571(esyt2b);ENSCCRG00000011027(nr3c1);ENSCCRG00000041367(esyt1b);ENSCCRG00000038906(snx13);ENSCCRG00000018146(snx14);ENSCCRG00000028053(pld2);ENSCCRG00000031657(snx18b);ENSCCRG00000039483(-);ENSCCRG00000047175(doc2b);ENSCCRG0000…	ENSCCRG00000022321(afp4);ENSCCRG00000029821(apoda.2);ENSCCRG00000025088(stard4);ENSCCRG00000036785(anxa3b);ENSCCRG00000047216(anxa2a);ENSCCRG00000001311(-);ENSCCRG00000007011(apoa1b);ENSCCRG00000018782(fabp6);ENSCCRG00000047711(zgc:162964);ENSCCRG00000025027(acbd4);ENSCCRG00000034923(fabp7a);ENSCCRG00000006096(rbp2b);ENSCCRG00000027595(fabp10a);ENSCCRG00000006859(snx27b);ENSCCRG00000000361(-);ENS…	91/4786	449/32686	0.202673	C vs H	lipid binding
GO:0004866	Molecular Function	endopeptidase inhibitor activity	24	13	37	149	0.000714147	0.0261174	ENSCCRG00000023972(serpinh1b);ENSCCRG00000024067(serpinh1b);ENSCCRG00000034934(itih2);ENSCCRG00000003291(-);ENSCCRG00000003432(aplp2);ENSCCRG00000048504(tfpi2);ENSCCRG00000040662(timp4.1);ENSCCRG00000023913(ctsf);ENSCCRG00000040617(-);ENSCCRG00000004026(c4b);ENSCCRG00000016568(spint1a);ENSCCRG00000039288(-);ENSCCRG00000037690(spint2);ENSCCRG00000019148(spint2);ENSCCRG00000009329(serpinh1a);ENSCCR…	ENSCCRG00000050855(ahsg1);ENSCCRG00000009930(serpinc1);ENSCCRG00000041669(ahsg1);ENSCCRG00000040818(-);ENSCCRG00000009879(ambp);ENSCCRG00000048631(-);ENSCCRG00000002396(-);ENSCCRG00000050623(ahsg2);ENSCCRG00000027467(-);ENSCCRG00000041677(fetub);ENSCCRG00000011687(-);ENSCCRG00000029591(-);ENSCCRG00000020920(ahsg2)	37/4786	149/32686	0.248322	C vs H	endopeptidase inhibitor activity
GO:0061135	Molecular Function	endopeptidase regulator activity	24	13	37	149	0.000714147	0.0261174	ENSCCRG00000023972(serpinh1b);ENSCCRG00000024067(serpinh1b);ENSCCRG00000034934(itih2);ENSCCRG00000003291(-);ENSCCRG00000003432(aplp2);ENSCCRG00000048504(tfpi2);ENSCCRG00000040662(timp4.1);ENSCCRG00000023913(ctsf);ENSCCRG00000040617(-);ENSCCRG00000004026(c4b);ENSCCRG00000016568(spint1a);ENSCCRG00000039288(-);ENSCCRG00000037690(spint2);ENSCCRG00000019148(spint2);ENSCCRG00000009329(serpinh1a);ENSCCR…	ENSCCRG00000050855(ahsg1);ENSCCRG00000009930(serpinc1);ENSCCRG00000041669(ahsg1);ENSCCRG00000040818(-);ENSCCRG00000009879(ambp);ENSCCRG00000048631(-);ENSCCRG00000002396(-);ENSCCRG00000050623(ahsg2);ENSCCRG00000027467(-);ENSCCRG00000041677(fetub);ENSCCRG00000011687(-);ENSCCRG00000029591(-);ENSCCRG00000020920(ahsg2)	37/4786	149/32686	0.248322	C vs H	endopeptidase regulator activity
GO:0004396	Molecular Function	hexokinase activity	0	4	4	7	0.00140966	0.028067	-	ENSCCRG00000007721(gck);ENSCCRG00000012171(hk2);ENSCCRG00000031777(-);ENSCCRG00000030894(-)	4/2744	7/32686	0.571429	C vs H+Zn	hexokinase activity
GO:0005536	Molecular Function	glucose binding	0	4	4	7	0.00140966	0.028067	-	ENSCCRG00000007721(gck);ENSCCRG00000012171(hk2);ENSCCRG00000031777(-);ENSCCRG00000030894(-)	4/2744	7/32686	0.571429	C vs H+Zn	glucose binding
GO:0046912	Molecular Function	acyltransferase activity, acyl groups converted into alkyl on transfer	0	4	4	7	0.00140966	0.028067	-	ENSCCRG00000049931(hmgcs1);ENSCCRG00000043645(ACLY);ENSCCRG00000033443(ACLY);ENSCCRG00000033904(aclyb)	4/2744	7/32686	0.571429	C vs H+Zn	acyltransferase activity, acyl
GO:0006629	Biological Process	lipid metabolic process	52	76	128	669	0.000792909	0.0287814	ENSCCRG00000018105(si:ch1073-406l10.2);ENSCCRG00000024783(pltp);ENSCCRG00000033914(serinc1);ENSCCRG00000006520(pla2g15);ENSCCRG00000006693(-);ENSCCRG00000033129(cyp1b1);ENSCCRG00000015633(pip4k2aa);ENSCCRG00000019726(plpp3);ENSCCRG00000004869(pik3ca);ENSCCRG00000008827(pnpla2);ENSCCRG00000037910(inpp5e);ENSCCRG00000038867(plce1);ENSCCRG00000025744(abcd1);ENSCCRG00000028053(pld2);ENSCCRG0000001560…	ENSCCRG00000051707(lss);ENSCCRG00000025167(tm7sf2);ENSCCRG00000040771(nsdhl);ENSCCRG00000031146(hmgcra);ENSCCRG00000049449(sqlea);ENSCCRG00000004923(HSD17B7);ENSCCRG00000001171(fdps);ENSCCRG00000049145(sqlea);ENSCCRG00000022417(tm7sf2);ENSCCRG00000035391(ebp);ENSCCRG00000015485(idi1);ENSCCRG00000023887(hmgcra);ENSCCRG00000039221(fads2);ENSCCRG00000026080(msmo1);ENSCCRG00000049931(hmgcs1);ENSCCRG0…	128/4786	669/32686	0.19133	C vs H	lipid metabolic process
GO:0019318	Biological Process	hexose metabolic process	8	3	11	47	0.00146021	0.0289214	ENSCCRG00000021037(pfkfb4b);ENSCCRG00000002372(man2b2);ENSCCRG00000006923(gpia);ENSCCRG00000013593(pfkfb4a);ENSCCRG00000028915(pfkfb4a);ENSCCRG00000005929(pck2);ENSCCRG00000037775(pck1);ENSCCRG00000020723(pck2)	ENSCCRG00000001330(g6pd);ENSCCRG00000044151(pfkfb2a);ENSCCRG00000006667(galk2)	11/2744	47/32686	0.234043	C vs H+Zn	hexose metabolic process
GO:0019637	Biological Process	organophosphate metabolic process	46	69	115	592	0.000812058	0.0292041	ENSCCRG00000033914(serinc1);ENSCCRG00000022330(gucy1b1);ENSCCRG00000048705(itpka);ENSCCRG00000022272(aldob);ENSCCRG00000015633(pip4k2aa);ENSCCRG00000033393(ip6k2b);ENSCCRG00000013593(pfkfb4a);ENSCCRG00000019726(plpp3);ENSCCRG00000044555(si:dkey-37g12.1);ENSCCRG00000004869(pik3ca);ENSCCRG00000037910(inpp5e);ENSCCRG00000012318(aldob);ENSCCRG00000021037(pfkfb4b);ENSCCRG00000028053(pld2);ENSCCRG00000…	ENSCCRG00000031146(hmgcra);ENSCCRG00000023887(hmgcra);ENSCCRG00000050384(RRM2);ENSCCRG00000028350(inpp5ka);ENSCCRG00000020666(pik3c2g);ENSCCRG00000048676(gpcpd1);ENSCCRG00000000022(ATP8);ENSCCRG00000007721(gck);ENSCCRG00000001947(enpp7.1);ENSCCRG00000000023(ATP6);ENSCCRG00000003399(cmpk);ENSCCRG00000032756(ckba);ENSCCRG00000022685(namptb);ENSCCRG00000018920(si:ch73-139e5.4);ENSCCRG00000029594(inp…	115/4786	592/32686	0.194257	C vs H	organophosphate metabolic process
GO:0051338	Biological Process	regulation of transferase activity	2	17	19	61	0.000816562	0.0292041	ENSCCRG00000006855(fyna);ENSCCRG00000012964(deptor)	ENSCCRG00000023322(-);ENSCCRG00000044357(cdc20);ENSCCRG00000019464(tpx2);ENSCCRG00000027717(tpx2);ENSCCRG00000000611(-);ENSCCRG00000019455(ccnb3);ENSCCRG00000044245(ccnl1a);ENSCCRG00000008553(tpx2);ENSCCRG00000009722(ccnyl1);ENSCCRG00000032373(traf4b);ENSCCRG00000050249(ccnb3);ENSCCRG00000028624(ccnl1a);ENSCCRG00000000566(cdc20);ENSCCRG00000029465(wdr91);ENSCCRG00000040622(ccnl1a);ENSCCRG00000010…	19/4786	61/32686	0.311475	C vs H	regulation of transferase
GO:0051276	Biological Process	chromosome organization	3	32	35	140	0.000860056	0.0305351	ENSCCRG00000012084(rad21b);ENSCCRG00000045625(-);ENSCCRG00000030447(terfa)	ENSCCRG00000000206(bub1);ENSCCRG00000021335(ncapg);ENSCCRG00000028648(ndc80);ENSCCRG00000048168(cenpi);ENSCCRG00000018583(-);ENSCCRG00000035754(pttg1);ENSCCRG00000046122(top2a);ENSCCRG00000036730(nsl1);ENSCCRG00000022965(ncaph);ENSCCRG00000042150(cenpn);ENSCCRG00000020929(ncaph2);ENSCCRG00000052578(pttg1);ENSCCRG00000001964(cenpi);ENSCCRG00000050149(sgo1);ENSCCRG00000022182(rad50);ENSCCRG00000052…	35/4786	140/32686	0.25	C vs H	chromosome organization
GO:0003887	Molecular Function	DNA-directed DNA polymerase activity	0	7	7	22	0.00160636	0.0314863	-	ENSCCRG00000020565(pole);ENSCCRG00000051870(pold1);ENSCCRG00000025848(pola1);ENSCCRG00000046493(rev1);ENSCCRG00000051300(sf3a1);ENSCCRG00000048686(pola1);ENSCCRG00000030499(pola2)	7/2744	22/32686	0.318182	C vs H+Zn	DNA-directed DNA polymerase
GO:0005819	Cellular Component	spindle	0	7	7	22	0.00160636	0.0314863	-	ENSCCRG00000027717(tpx2);ENSCCRG00000013430(tubgcp3);ENSCCRG00000019464(tpx2);ENSCCRG00000014533(nusap1);ENSCCRG00000048185(tubgcp2);ENSCCRG00000031849(clasp1a);ENSCCRG00000008553(tpx2)	7/2744	22/32686	0.318182	C vs H+Zn	spindle
GO:0000226	Biological Process	microtubule cytoskeleton organization	4	23	27	176	0.00164969	0.032169	ENSCCRG00000031021(TPPP);ENSCCRG00000010881(map7d2a);ENSCCRG00000037241(tbc1d32);ENSCCRG00000008135(-)	ENSCCRG00000008042(tacc3);ENSCCRG00000027717(tpx2);ENSCCRG00000006817(prc1a);ENSCCRG00000004094(tacc3);ENSCCRG00000013430(tubgcp3);ENSCCRG00000008296(plk4);ENSCCRG00000051122(ewsr1a);ENSCCRG00000019464(tpx2);ENSCCRG00000028090(haus3);ENSCCRG00000010730(prc1a);ENSCCRG00000026084(stmn1a);ENSCCRG00000014533(nusap1);ENSCCRG00000048185(tubgcp2);ENSCCRG00000008358(map1ab);ENSCCRG00000009785(zgc:86764);…	27/2744	176/32686	0.153409	C vs H+Zn	microtubule cytoskeleton organization
GO:0016765	Molecular Function	transferase activity, transferring alkyl or aryl (other than methyl) groups	3	7	10	41	0.00170045	0.0329887	ENSCCRG00000028884(-);ENSCCRG00000000824(-);ENSCCRG00000028892(-)	ENSCCRG00000000741(-);ENSCCRG00000018900(fnta);ENSCCRG00000001171(fdps);ENSCCRG00000047664(fdft1);ENSCCRG00000001135(fdps);ENSCCRG00000009650(gsto2);ENSCCRG00000016810(sms)	10/2744	41/32686	0.243902	C vs H+Zn	transferase activity, transferring
GO:0016052	Biological Process	carbohydrate catabolic process	5	7	12	55	0.00173334	0.0334553	ENSCCRG00000031972(pfklb);ENSCCRG00000006923(gpia);ENSCCRG00000012318(aldob);ENSCCRG00000045329(pgam2);ENSCCRG00000022272(aldob)	ENSCCRG00000007721(gck);ENSCCRG00000047888(pkma);ENSCCRG00000012171(hk2);ENSCCRG00000031710(-);ENSCCRG00000010103(miox);ENSCCRG00000031777(-);ENSCCRG00000030894(-)	12/2744	55/32686	0.218182	C vs H+Zn	carbohydrate catabolic process
GO:0046488	Biological Process	phosphatidylinositol metabolic process	0	1	1	175	0.0212455	0.0358813	-	ENSCCRG00000029594(inpp5ka)	175/32686"	0.00571429	C vs Zn	phosphatidylinositol metabolic process
GO:0006974	Biological Process	cellular response to DNA damage stimulus	10	52	62	288	0.00101998	0.0359504	ENSCCRG00000038159(fto);ENSCCRG00000022993(poli);ENSCCRG00000001495(msh6);ENSCCRG00000018846(gtf2h1);ENSCCRG00000027343(rad23aa);ENSCCRG00000001153(rad23ab);ENSCCRG00000051997(prkdc);ENSCCRG00000034885(apc);ENSCCRG00000030447(terfa);ENSCCRG00000046511(poln)	ENSCCRG00000013552(pclaf);ENSCCRG00000009845(-);ENSCCRG00000023867(atrip);ENSCCRG00000000733(lig1);ENSCCRG00000049291(zgc:110269);ENSCCRG00000023636(fen1);ENSCCRG00000048924(topbp1);ENSCCRG00000029633(fancf);ENSCCRG00000016079(-);ENSCCRG00000033488(dmap1);ENSCCRG00000020907(HUS1);ENSCCRG00000020656(-);ENSCCRG00000028456(exo1);ENSCCRG00000000844(parpbp);ENSCCRG00000052142(apex2);ENSCCRG00000043775…	62/4786	288/32686	0.215278	C vs H	cellular response to
GO:0099513	Cellular Component	polymeric cytoskeletal fiber	7	16	23	143	0.00188076	0.0361162	ENSCCRG00000020969(krt4);ENSCCRG00000009007(-);ENSCCRG00000037984(krt8);ENSCCRG00000025924(-);ENSCCRG00000046954(tubd1);ENSCCRG00000024306(zgc:158846);ENSCCRG00000023191(viml)	ENSCCRG00000030481(-);ENSCCRG00000027717(tpx2);ENSCCRG00000001464(-);ENSCCRG00000017908(-);ENSCCRG00000014436(-);ENSCCRG00000039545(kif20a);ENSCCRG00000014430(-);ENSCCRG00000019464(tpx2);ENSCCRG00000031283(-);ENSCCRG00000014533(nusap1);ENSCCRG00000051615(tubb2b);ENSCCRG00000008358(map1ab);ENSCCRG00000031849(clasp1a);ENSCCRG00000008553(tpx2);ENSCCRG00000014424(-);ENSCCRG00000010063(tuba8l)	23/2744	143/32686	0.160839	C vs H+Zn	polymeric cytoskeletal fiber
GO:1902652	Biological Process	secondary alcohol metabolic process	2	4	6	17	0.00191243	0.036539	ENSCCRG00000016055(cyp46a1.3);ENSCCRG00000011040(insig1)	ENSCCRG00000004923(HSD17B7);ENSCCRG00000037581(pmvk);ENSCCRG00000047664(fdft1);ENSCCRG00000006378(pmvk)	6/2744	17/32686	0.352941	C vs H+Zn	secondary alcohol metabolic
GO:0046165	Biological Process	alcohol biosynthetic process	4	5	9	35	0.00193034	0.0366959	ENSCCRG00000033393(ip6k2b);ENSCCRG00000026467(-);ENSCCRG00000047708(pts);ENSCCRG00000011802(itpkcb)	ENSCCRG00000004923(HSD17B7);ENSCCRG00000037581(pmvk);ENSCCRG00000047664(fdft1);ENSCCRG00000006378(pmvk);ENSCCRG00000050608(ipmkb)	9/2744	35/32686	0.257143	C vs H+Zn	alcohol biosynthetic process
GO:0006413	Biological Process	translational initiation	7	6	13	63	0.00194089	0.0367119	ENSCCRG00000022770(eif4ebp3l);ENSCCRG00000036257(eif4ebp3l);ENSCCRG00000000981(eif3f);ENSCCRG00000046417(eif4e2);ENSCCRG00000045980(PAIP2B);ENSCCRG00000021553(-);ENSCCRG00000018349(EIF5)	ENSCCRG00000049401(eif4e1b);ENSCCRG00000000281(EIF2S2);ENSCCRG00000050652(eif4eb);ENSCCRG00000013206(-);ENSCCRG00000012656(EIF4E3);ENSCCRG00000050683(denr)	13/2744	63/32686	0.206349	C vs H+Zn	translational initiation
GO:0051603	Biological Process	proteolysis involved in protein catabolic process	17	39	56	255	0.00106847	0.037023	ENSCCRG00000048357(USP30);ENSCCRG00000019965(ubxn8);ENSCCRG00000051201(cul4b);ENSCCRG00000017233(tmub2);ENSCCRG00000003689(usp2a);ENSCCRG00000036035(ubr3);ENSCCRG00000026579(uchl1);ENSCCRG00000022493(usp19);ENSCCRG00000027343(rad23aa);ENSCCRG00000005338(-);ENSCCRG00000051383(siah2l);ENSCCRG00000001153(rad23ab);ENSCCRG00000006525(-);ENSCCRG00000051017(itcha);ENSCCRG00000013004(cacul1);ENSCCRG00000…	ENSCCRG00000009751(psmb3);ENSCCRG00000000248(usp5);ENSCCRG00000039340(psma1);ENSCCRG00000029445(psma4);ENSCCRG00000049361(psma3);ENSCCRG00000047204(psmb2);ENSCCRG00000019933(psmb10);ENSCCRG00000036716(psma3);ENSCCRG00000021039(plaa);ENSCCRG00000043423(psma4);ENSCCRG00000046505(psmb7);ENSCCRG00000005390(usp14);ENSCCRG00000050882(psmb10);ENSCCRG00000008130(psma5);ENSCCRG00000014729(usp2b);ENSCCRG00…	56/4786	255/32686	0.219608	C vs H	proteolysis involved in
GO:0008283	Biological Process	cell population proliferation	30	10	40	168	0.0010796	0.037023	ENSCCRG00000016440(fgfr3);ENSCCRG00000017121(fzd7a);ENSCCRG00000031791(itgav);ENSCCRG00000010961(ndrg1a);ENSCCRG00000020252(wls);ENSCCRG00000051295(fgfr4);ENSCCRG00000028420(tgfbi);ENSCCRG00000016249(tgif1);ENSCCRG00000032633(cdkn1bb);ENSCCRG00000044225(wnt2bb);ENSCCRG00000009795(ndrg1a);ENSCCRG00000045235(tmem127);ENSCCRG00000025227(il34);ENSCCRG00000016198(tmem127);ENSCCRG00000005846(fgfr4);ENS…	ENSCCRG00000044188(puraa);ENSCCRG00000009603(ptk2ba);ENSCCRG00000007676(cdca7b);ENSCCRG00000000550(ing5b);ENSCCRG00000004117(cdca7b);ENSCCRG00000029322(brat1);ENSCCRG00000013247(cdca7a);ENSCCRG00000022117(arhgef7b);ENSCCRG00000004750(ehf);ENSCCRG00000043431(cdca7a)	40/4786	168/32686	0.238095	C vs H	cell population proliferation
GO:0004947	Molecular Function	bradykinin receptor activity	5	0	5	7	0.00108846	0.037023	ENSCCRG00000023930(si:dkey-63b1.1);ENSCCRG00000004403(si:dkey-63b1.1);ENSCCRG00000037018(BDKRB2);ENSCCRG00000052240(bdkrb1);ENSCCRG00000020016(bdkrb1)	-	5/4786	7/32686	0.714286	C vs H	bradykinin receptor activity
GO:0005112	Molecular Function	Notch binding	5	0	5	7	0.00108846	0.037023	ENSCCRG00000007251(-);ENSCCRG00000005091(JAG1);ENSCCRG00000022420(jag2b);ENSCCRG00000028961(jag1a);ENSCCRG00000018272(jag1b)	-	5/4786	7/32686	0.714286	C vs H	Notch binding
GO:0070567	Molecular Function	cytidylyltransferase activity	4	1	5	7	0.00108846	0.037023	ENSCCRG00000045542(-);ENSCCRG00000000880(cds1);ENSCCRG00000048213(cds2);ENSCCRG00000022211(cds2)	ENSCCRG00000036889(tamm41)	5/4786	7/32686	0.714286	C vs H	cytidylyltransferase activity
GO:0009225	Biological Process	nucleotide-sugar metabolic process	2	3	5	12	0.00198963	0.0372612	ENSCCRG00000013093(PMM1);ENSCCRG00000001151(PMM1)	ENSCCRG00000005640(TSTA3);ENSCCRG00000004073(gnpnat1);ENSCCRG00000018829(ugp2b)	5/2744	12/32686	0.416667	C vs H+Zn	nucleotide-sugar metabolic process
GO:0042559	Biological Process	pteridine-containing compound biosynthetic process	4	1	5	12	0.00198963	0.0372612	ENSCCRG00000039826(fpgs);ENSCCRG00000023452(dhfr);ENSCCRG00000047897(fpgs);ENSCCRG00000047708(pts)	ENSCCRG00000003525(dhfr)	5/2744	12/32686	0.416667	C vs H+Zn	pteridine-containing compound biosynthetic
GO:0140535	Cellular Component	intracellular protein-containing complex	10	43	53	421	0.00203189	0.0373145	ENSCCRG00000004053(cbx7b);ENSCCRG00000027133(cbx7a);ENSCCRG00000004835(cnot7);ENSCCRG00000052268(anapc16);ENSCCRG00000025553(anapc16);ENSCCRG00000032214(ivns1abpb);ENSCCRG00000017471(aimp2);ENSCCRG00000045531(crebbpa);ENSCCRG00000017312(aimp2);ENSCCRG00000015616(sgf29)	ENSCCRG00000003384(si:ch211-59d17.3);ENSCCRG00000009751(psmb3);ENSCCRG00000037915(psmd8);ENSCCRG00000033488(dmap1);ENSCCRG00000035208(psmd1);ENSCCRG00000020565(pole);ENSCCRG00000036716(psma3);ENSCCRG00000019933(psmb10);ENSCCRG00000050882(psmb10);ENSCCRG00000000550(ing5b);ENSCCRG00000049361(psma3);ENSCCRG00000008130(psma5);ENSCCRG00000029445(psma4);ENSCCRG00000046505(psmb7);ENSCCRG00000039340(psma…	53/2744	421/32686	0.125891	C vs H+Zn	intracellular protein-containing complex
GO:0016853	Molecular Function	isomerase activity	15	8	23	144	0.00206404	0.0373145	ENSCCRG00000041945(fkbp4);ENSCCRG00000009121(fkbp4);ENSCCRG00000013093(PMM1);ENSCCRG00000006923(gpia);ENSCCRG00000001151(PMM1);ENSCCRG00000045329(pgam2);ENSCCRG00000017093(-);ENSCCRG00000003606(ero1a);ENSCCRG00000045799(pdia8);ENSCCRG00000005191(aip);ENSCCRG00000014479(fkbp5);ENSCCRG00000026467(-);ENSCCRG00000037077(pdia3);ENSCCRG00000006820(fkbp8);ENSCCRG00000007958(ppiaa)	ENSCCRG00000035391(ebp);ENSCCRG00000015485(idi1);ENSCCRG00000051707(lss);ENSCCRG00000046122(top2a);ENSCCRG00000014833(tpi1b);ENSCCRG00000017005(dkc1);ENSCCRG00000047145(fkbp10b);ENSCCRG00000025074(top3b)	23/2744	144/32686	0.159722	C vs H+Zn	isomerase activity
GO:0004601	Molecular Function	peroxidase activity	8	2	10	42	0.00206625	0.0373145	ENSCCRG00000007268(-);ENSCCRG00000040287(-);ENSCCRG00000041342(-);ENSCCRG00000010864(cat);ENSCCRG00000010841(cat);ENSCCRG00000009523(PRDX6);ENSCCRG00000025591(gpx1a);ENSCCRG00000032335(ptgs2a)	ENSCCRG00000040616(prdx1);ENSCCRG00000019027(prdx1)	10/2744	42/32686	0.238095	C vs H+Zn	peroxidase activity
GO:0016684	Molecular Function	oxidoreductase activity, acting on peroxide as acceptor	8	2	10	42	0.00206625	0.0373145	ENSCCRG00000007268(-);ENSCCRG00000040287(-);ENSCCRG00000041342(-);ENSCCRG00000010864(cat);ENSCCRG00000010841(cat);ENSCCRG00000009523(PRDX6);ENSCCRG00000025591(gpx1a);ENSCCRG00000032335(ptgs2a)	ENSCCRG00000040616(prdx1);ENSCCRG00000019027(prdx1)	10/2744	42/32686	0.238095	C vs H+Zn	oxidoreductase activity, acting
GO:0006096	Biological Process	glycolytic process	5	6	11	49	0.00209111	0.0373145	ENSCCRG00000031972(pfklb);ENSCCRG00000006923(gpia);ENSCCRG00000012318(aldob);ENSCCRG00000045329(pgam2);ENSCCRG00000022272(aldob)	ENSCCRG00000007721(gck);ENSCCRG00000047888(pkma);ENSCCRG00000012171(hk2);ENSCCRG00000031710(-);ENSCCRG00000031777(-);ENSCCRG00000030894(-)	11/2744	49/32686	0.22449	C vs H+Zn	glycolytic process
GO:0006757	Biological Process	ATP generation from ADP	5	6	11	49	0.00209111	0.0373145	ENSCCRG00000031972(pfklb);ENSCCRG00000006923(gpia);ENSCCRG00000012318(aldob);ENSCCRG00000045329(pgam2);ENSCCRG00000022272(aldob)	ENSCCRG00000007721(gck);ENSCCRG00000047888(pkma);ENSCCRG00000012171(hk2);ENSCCRG00000031710(-);ENSCCRG00000031777(-);ENSCCRG00000030894(-)	11/2744	49/32686	0.22449	C vs H+Zn	ATP generation from
GO:0009135	Biological Process	purine nucleoside diphosphate metabolic process	5	6	11	49	0.00209111	0.0373145	ENSCCRG00000031972(pfklb);ENSCCRG00000006923(gpia);ENSCCRG00000012318(aldob);ENSCCRG00000045329(pgam2);ENSCCRG00000022272(aldob)	ENSCCRG00000007721(gck);ENSCCRG00000047888(pkma);ENSCCRG00000012171(hk2);ENSCCRG00000031710(-);ENSCCRG00000031777(-);ENSCCRG00000030894(-)	11/2744	49/32686	0.22449	C vs H+Zn	purine nucleoside diphosphate
GO:0009179	Biological Process	purine ribonucleoside diphosphate metabolic process	5	6	11	49	0.00209111	0.0373145	ENSCCRG00000031972(pfklb);ENSCCRG00000006923(gpia);ENSCCRG00000012318(aldob);ENSCCRG00000045329(pgam2);ENSCCRG00000022272(aldob)	ENSCCRG00000007721(gck);ENSCCRG00000047888(pkma);ENSCCRG00000012171(hk2);ENSCCRG00000031710(-);ENSCCRG00000031777(-);ENSCCRG00000030894(-)	11/2744	49/32686	0.22449	C vs H+Zn	purine ribonucleoside diphosphate
GO:0009185	Biological Process	ribonucleoside diphosphate metabolic process	5	6	11	49	0.00209111	0.0373145	ENSCCRG00000031972(pfklb);ENSCCRG00000006923(gpia);ENSCCRG00000012318(aldob);ENSCCRG00000045329(pgam2);ENSCCRG00000022272(aldob)	ENSCCRG00000007721(gck);ENSCCRG00000047888(pkma);ENSCCRG00000012171(hk2);ENSCCRG00000031710(-);ENSCCRG00000031777(-);ENSCCRG00000030894(-)	11/2744	49/32686	0.22449	C vs H+Zn	ribonucleoside diphosphate metabolic
GO:0046031	Biological Process	ADP metabolic process	5	6	11	49	0.00209111	0.0373145	ENSCCRG00000031972(pfklb);ENSCCRG00000006923(gpia);ENSCCRG00000012318(aldob);ENSCCRG00000045329(pgam2);ENSCCRG00000022272(aldob)	ENSCCRG00000007721(gck);ENSCCRG00000047888(pkma);ENSCCRG00000012171(hk2);ENSCCRG00000031710(-);ENSCCRG00000031777(-);ENSCCRG00000030894(-)	11/2744	49/32686	0.22449	C vs H+Zn	ADP metabolic process
GO:0006066	Biological Process	alcohol metabolic process	8	7	15	79	0.0021797	0.0375846	ENSCCRG00000033393(ip6k2b);ENSCCRG00000016055(cyp46a1.3);ENSCCRG00000011040(insig1);ENSCCRG00000026467(-);ENSCCRG00000047708(pts);ENSCCRG00000001309(dpm2);ENSCCRG00000010587(itpk1a);ENSCCRG00000011802(itpkcb)	ENSCCRG00000004923(HSD17B7);ENSCCRG00000037581(pmvk);ENSCCRG00000047664(fdft1);ENSCCRG00000001188(impa1);ENSCCRG00000006378(pmvk);ENSCCRG00000010103(miox);ENSCCRG00000050608(ipmkb)	15/2744	79/32686	0.189873	C vs H+Zn	alcohol metabolic process
GO:0000796	Cellular Component	condensin complex	0	3	3	4	0.00221553	0.0375846	-	ENSCCRG00000021335(ncapg);ENSCCRG00000022965(ncaph);ENSCCRG00000030473(ncaph)	3/2744	4/32686	0.75	C vs H+Zn	condensin complex
GO:0001595	Molecular Function	angiotensin receptor activity	3	0	3	4	0.00221553	0.0375846	ENSCCRG00000026657(agtr2);ENSCCRG00000008332(agtr2);ENSCCRG00000014634(agtr1b)	-	3/2744	4/32686	0.75	C vs H+Zn	angiotensin receptor activity
GO:0004945	Molecular Function	angiotensin type II receptor activity	3	0	3	4	0.00221553	0.0375846	ENSCCRG00000026657(agtr2);ENSCCRG00000008332(agtr2);ENSCCRG00000014634(agtr1b)	-	3/2744	4/32686	0.75	C vs H+Zn	angiotensin type II
GO:0006695	Biological Process	cholesterol biosynthetic process	0	3	3	4	0.00221553	0.0375846	-	ENSCCRG00000004923(HSD17B7);ENSCCRG00000037581(pmvk);ENSCCRG00000006378(pmvk)	3/2744	4/32686	0.75	C vs H+Zn	cholesterol biosynthetic process
GO:0035312	Molecular Function	5'-3' exodeoxyribonuclease activity	1	2	3	4	0.00221553	0.0375846	ENSCCRG00000026474(exo5)	ENSCCRG00000028405(exo1);ENSCCRG00000028456(exo1)	3/2744	4/32686	0.75	C vs H+Zn	5'-3' exodeoxyribonuclease activity
GO:0042816	Biological Process	vitamin B6 metabolic process	3	0	3	4	0.00221553	0.0375846	ENSCCRG00000024955(pdxka);ENSCCRG00000052496(pdxka);ENSCCRG00000027582(-)	-	3/2744	4/32686	0.75	C vs H+Zn	vitamin B6 metabolic
GO:0042819	Biological Process	vitamin B6 biosynthetic process	3	0	3	4	0.00221553	0.0375846	ENSCCRG00000024955(pdxka);ENSCCRG00000052496(pdxka);ENSCCRG00000027582(-)	-	3/2744	4/32686	0.75	C vs H+Zn	vitamin B6 biosynthetic
GO:0048488	Biological Process	synaptic vesicle endocytosis	0	3	3	4	0.00221553	0.0375846	-	ENSCCRG00000047658(-);ENSCCRG00000025632(synj1);ENSCCRG00000026441(-)	3/2744	4/32686	0.75	C vs H+Zn	synaptic vesicle endocytosis
GO:0072331	Biological Process	signal transduction by p53 class mediator	2	1	3	4	0.00221553	0.0375846	ENSCCRG00000040251(cdkn1a);ENSCCRG00000032556(cdkn1a)	ENSCCRG00000048924(topbp1)	3/2744	4/32686	0.75	C vs H+Zn	signal transduction by
GO:0140238	Biological Process	presynaptic endocytosis	0	3	3	4	0.00221553	0.0375846	-	ENSCCRG00000047658(-);ENSCCRG00000025632(synj1);ENSCCRG00000026441(-)	3/2744	4/32686	0.75	C vs H+Zn	presynaptic endocytosis
GO:0072359	Biological Process	circulatory system development	48	9	57	261	0.00111429	0.0376381	ENSCCRG00000037685(npnta);ENSCCRG00000028679(-);ENSCCRG00000038916(cald1b);ENSCCRG00000031366(mep1a.2);ENSCCRG00000007386(notch3);ENSCCRG00000024350(mcamb);ENSCCRG00000033209(angptl4);ENSCCRG00000031791(itgav);ENSCCRG00000027097(lrp1ab);ENSCCRG00000011725(nrp2b);ENSCCRG00000031975(pkd1a);ENSCCRG00000043592(foxf1);ENSCCRG00000008170(efnb2a);ENSCCRG00000009505(igfbp7);ENSCCRG00000040334(-);ENSCCRG0…	ENSCCRG00000009603(ptk2ba);ENSCCRG00000039545(kif20a);ENSCCRG00000048194(nuf2);ENSCCRG00000016378(leo1);ENSCCRG00000052038(nostrin);ENSCCRG00000005979(mtdha);ENSCCRG00000009731(ttc36);ENSCCRG00000002594(smarca5);ENSCCRG00000022117(arhgef7b)	57/4786	261/32686	0.218391	C vs H	circulatory system development
GO:0006650	Biological Process	glycerophospholipid metabolic process	0	1	1	194	0.0235316	0.0388783	-	ENSCCRG00000029594(inpp5ka)	194/32686"	0.00515464	C vs Zn	glycerophospholipid metabolic process
GO:0005634	Cellular Component	nucleus	0	2	2	2171	0.0241753	0.0389392	-	ENSCCRG00000011326(-);ENSCCRG00000045884(-)	2171/32686"	0.000921234	C vs Zn	nucleus
GO:0046486	Biological Process	glycerolipid metabolic process	0	1	1	204	0.0247332	0.0389392	-	ENSCCRG00000029594(inpp5ka)	204/32686"	0.00490196	C vs Zn	glycerolipid metabolic process
GO:0038023	Molecular Function	signaling receptor activity	0	2	2	2238	0.0256179	0.0389392	-	ENSCCRG00000011326(-);ENSCCRG00000045884(-)	2238/32686"	0.000893655	C vs Zn	signaling receptor activity
GO:0060089	Molecular Function	molecular transducer activity	0	2	2	2238	0.0256179	0.0389392	-	ENSCCRG00000011326(-);ENSCCRG00000045884(-)	2238/32686"	0.000893655	C vs Zn	molecular transducer activity
GO:0051493	Biological Process	regulation of cytoskeleton organization	16	22	38	158	0.00116247	0.0389948	ENSCCRG00000001343(lmod1a);ENSCCRG00000050433(lmod1b);ENSCCRG00000032761(tmod1);ENSCCRG00000001507(afap1);ENSCCRG00000003056(lmod1b);ENSCCRG00000016442(wasla);ENSCCRG00000039268(PFN2);ENSCCRG00000004480(lmod1a);ENSCCRG00000050471(eps8a);ENSCCRG00000009736(stmn2b);ENSCCRG00000034942(-);ENSCCRG00000005186(stmn4);ENSCCRG00000034885(apc);ENSCCRG00000009419(stmn2b);ENSCCRG00000052184(stmn2a);ENSCCRG00…	ENSCCRG00000026232(gsnb);ENSCCRG00000019464(tpx2);ENSCCRG00000027717(tpx2);ENSCCRG00000009603(ptk2ba);ENSCCRG00000027321(arpc4l);ENSCCRG00000027232(arpc4l);ENSCCRG00000038661(gmfb);ENSCCRG00000008553(tpx2);ENSCCRG00000052675(zgc:86896);ENSCCRG00000043385(-);ENSCCRG00000038650(gmfb);ENSCCRG00000042478(twf2b);ENSCCRG00000024444(arpc5a);ENSCCRG00000041619(clip1a);ENSCCRG00000026084(stmn1a);ENSCCRG00…	38/4786	158/32686	0.240506	C vs H	regulation of cytoskeleton
GO:0035239	Biological Process	tube morphogenesis	33	4	37	153	0.00120383	0.0396846	ENSCCRG00000024337(IGFBP-3);ENSCCRG00000038916(cald1b);ENSCCRG00000031366(mep1a.2);ENSCCRG00000007386(notch3);ENSCCRG00000024350(mcamb);ENSCCRG00000033209(angptl4);ENSCCRG00000031791(itgav);ENSCCRG00000011725(nrp2b);ENSCCRG00000043592(foxf1);ENSCCRG00000008170(efnb2a);ENSCCRG00000009505(igfbp7);ENSCCRG00000006095(mtdha);ENSCCRG00000033581(lama4);ENSCCRG00000041490(angpt4);ENSCCRG00000037941(ackr3…	ENSCCRG00000009603(ptk2ba);ENSCCRG00000052038(nostrin);ENSCCRG00000005979(mtdha);ENSCCRG00000022117(arhgef7b)	37/4786	153/32686	0.24183	C vs H	tube morphogenesis
GO:0048854	Biological Process	brain morphogenesis	4	2	6	10	0.00121099	0.0396846	ENSCCRG00000018721(gli1);ENSCCRG00000016249(tgif1);ENSCCRG00000032379(pafah1b1a);ENSCCRG00000018546(prnprs3)	ENSCCRG00000027002(tsen54);ENSCCRG00000003760(rars2)	6/4786	10/32686	0.6	C vs H	brain morphogenesis
GO:0006270	Biological Process	DNA replication initiation	0	10	10	24	0.00122054	0.0396846	-	ENSCCRG00000004789(mcm10);ENSCCRG00000022924(mcm4);ENSCCRG00000003678(orc1);ENSCCRG00000000832(mcm5);ENSCCRG00000047778(mcm6);ENSCCRG00000000956(mcm5);ENSCCRG00000038238(mcm6);ENSCCRG00000022980(-);ENSCCRG00000026201(mcm2);ENSCCRG00000005245(mcm3)	10/4786	24/32686	0.416667	C vs H	DNA replication initiation
GO:0030509	Biological Process	BMP signaling pathway	10	2	12	32	0.00123198	0.0396846	ENSCCRG00000024337(IGFBP-3);ENSCCRG00000010056(-);ENSCCRG00000000546(sfrp1a);ENSCCRG00000023888(rgmb);ENSCCRG00000013848(NEO1);ENSCCRG00000026700(rgma);ENSCCRG00000049094(bmp2b);ENSCCRG00000028503(neo1a);ENSCCRG00000035599(rgmb);ENSCCRG00000015154(nog3)	ENSCCRG00000014625(ppp4cb);ENSCCRG00000019496(hjv)	12/4786	32/32686	0.375	C vs H	BMP signaling pathway
GO:0071772	Biological Process	response to BMP	10	2	12	32	0.00123198	0.0396846	ENSCCRG00000024337(IGFBP-3);ENSCCRG00000010056(-);ENSCCRG00000000546(sfrp1a);ENSCCRG00000023888(rgmb);ENSCCRG00000013848(NEO1);ENSCCRG00000026700(rgma);ENSCCRG00000049094(bmp2b);ENSCCRG00000028503(neo1a);ENSCCRG00000035599(rgmb);ENSCCRG00000015154(nog3)	ENSCCRG00000014625(ppp4cb);ENSCCRG00000019496(hjv)	12/4786	32/32686	0.375	C vs H	response to BMP
GO:0071773	Biological Process	cellular response to BMP stimulus	10	2	12	32	0.00123198	0.0396846	ENSCCRG00000024337(IGFBP-3);ENSCCRG00000010056(-);ENSCCRG00000000546(sfrp1a);ENSCCRG00000023888(rgmb);ENSCCRG00000013848(NEO1);ENSCCRG00000026700(rgma);ENSCCRG00000049094(bmp2b);ENSCCRG00000028503(neo1a);ENSCCRG00000035599(rgmb);ENSCCRG00000015154(nog3)	ENSCCRG00000014625(ppp4cb);ENSCCRG00000019496(hjv)	12/4786	32/32686	0.375	C vs H	cellular response to
GO:0055086	Biological Process	nucleobase-containing small molecule metabolic process	16	50	66	313	0.00126155	0.0403695	ENSCCRG00000022330(gucy1b1);ENSCCRG00000022272(aldob);ENSCCRG00000013093(PMM1);ENSCCRG00000044555(si:dkey-37g12.1);ENSCCRG00000012318(aldob);ENSCCRG00000001151(PMM1);ENSCCRG00000023673(ada2a);ENSCCRG00000026909(GUCY1A2);ENSCCRG00000031972(pfklb);ENSCCRG00000038385(npr1a);ENSCCRG00000010816(-);ENSCCRG00000049388(npr2);ENSCCRG00000029925(-);ENSCCRG00000014974(adcy3a);ENSCCRG00000002938(-);ENSCCRG00…	ENSCCRG00000031146(hmgcra);ENSCCRG00000023887(hmgcra);ENSCCRG00000050384(RRM2);ENSCCRG00000003665(hprt1);ENSCCRG00000000022(ATP8);ENSCCRG00000007721(gck);ENSCCRG00000000023(ATP6);ENSCCRG00000003399(cmpk);ENSCCRG00000022685(namptb);ENSCCRG00000018829(ugp2b);ENSCCRG00000018920(si:ch73-139e5.4);ENSCCRG00000000579(gda);ENSCCRG00000021042(prpsap2);ENSCCRG00000011895(ada);ENSCCRG00000010222(atp6v1ab);E…	66/4786	313/32686	0.210863	C vs H	nucleobase-containing small molecule
GO:0006090	Biological Process	pyruvate metabolic process	5	6	11	50	0.00248075	0.0417712	ENSCCRG00000031972(pfklb);ENSCCRG00000006923(gpia);ENSCCRG00000012318(aldob);ENSCCRG00000045329(pgam2);ENSCCRG00000022272(aldob)	ENSCCRG00000007721(gck);ENSCCRG00000047888(pkma);ENSCCRG00000012171(hk2);ENSCCRG00000031710(-);ENSCCRG00000031777(-);ENSCCRG00000030894(-)	11/2744	50/32686	0.22	C vs H+Zn	pyruvate metabolic process
GO:0006511	Biological Process	ubiquitin-dependent protein catabolic process	9	22	31	217	0.00250649	0.0417712	ENSCCRG00000019965(ubxn8);ENSCCRG00000024876(uchl1);ENSCCRG00000015837(uchl1);ENSCCRG00000042985(usp48);ENSCCRG00000013004(cacul1);ENSCCRG00000026579(uchl1);ENSCCRG00000033887(ufd1l);ENSCCRG00000048357(USP30);ENSCCRG00000017233(tmub2)	ENSCCRG00000009751(psmb3);ENSCCRG00000000248(usp5);ENSCCRG00000005390(usp14);ENSCCRG00000036716(psma3);ENSCCRG00000013025(usp5);ENSCCRG00000049361(psma3);ENSCCRG00000021039(plaa);ENSCCRG00000008130(psma5);ENSCCRG00000029445(psma4);ENSCCRG00000039340(psma1);ENSCCRG00000035957(nploc4);ENSCCRG00000009241(uchl5);ENSCCRG00000013998(usp9);ENSCCRG00000051120(ube4b);ENSCCRG00000037873(uchl3);ENSCCRG00000…	31/2744	217/32686	0.142857	C vs H+Zn	ubiquitin-dependent protein catabolic
GO:0019941	Biological Process	modification-dependent protein catabolic process	9	22	31	217	0.00250649	0.0417712	ENSCCRG00000019965(ubxn8);ENSCCRG00000024876(uchl1);ENSCCRG00000015837(uchl1);ENSCCRG00000042985(usp48);ENSCCRG00000013004(cacul1);ENSCCRG00000026579(uchl1);ENSCCRG00000033887(ufd1l);ENSCCRG00000048357(USP30);ENSCCRG00000017233(tmub2)	ENSCCRG00000009751(psmb3);ENSCCRG00000000248(usp5);ENSCCRG00000005390(usp14);ENSCCRG00000036716(psma3);ENSCCRG00000013025(usp5);ENSCCRG00000049361(psma3);ENSCCRG00000021039(plaa);ENSCCRG00000008130(psma5);ENSCCRG00000029445(psma4);ENSCCRG00000039340(psma1);ENSCCRG00000035957(nploc4);ENSCCRG00000009241(uchl5);ENSCCRG00000013998(usp9);ENSCCRG00000051120(ube4b);ENSCCRG00000037873(uchl3);ENSCCRG00000…	31/2744	217/32686	0.142857	C vs H+Zn	modification-dependent protein catabolic
GO:0043632	Biological Process	modification-dependent macromolecule catabolic process	9	22	31	217	0.00250649	0.0417712	ENSCCRG00000019965(ubxn8);ENSCCRG00000024876(uchl1);ENSCCRG00000015837(uchl1);ENSCCRG00000042985(usp48);ENSCCRG00000013004(cacul1);ENSCCRG00000026579(uchl1);ENSCCRG00000033887(ufd1l);ENSCCRG00000048357(USP30);ENSCCRG00000017233(tmub2)	ENSCCRG00000009751(psmb3);ENSCCRG00000000248(usp5);ENSCCRG00000005390(usp14);ENSCCRG00000036716(psma3);ENSCCRG00000013025(usp5);ENSCCRG00000049361(psma3);ENSCCRG00000021039(plaa);ENSCCRG00000008130(psma5);ENSCCRG00000029445(psma4);ENSCCRG00000039340(psma1);ENSCCRG00000035957(nploc4);ENSCCRG00000009241(uchl5);ENSCCRG00000013998(usp9);ENSCCRG00000051120(ube4b);ENSCCRG00000037873(uchl3);ENSCCRG00000…	31/2744	217/32686	0.142857	C vs H+Zn	modification-dependent macromolecule catabolic
GO:0009057	Biological Process	macromolecule catabolic process	24	52	76	371	0.00134524	0.0427662	ENSCCRG00000048357(USP30);ENSCCRG00000019965(ubxn8);ENSCCRG00000051201(cul4b);ENSCCRG00000017233(tmub2);ENSCCRG00000003299(pnrc2);ENSCCRG00000003689(usp2a);ENSCCRG00000022957(lonp1);ENSCCRG00000036035(ubr3);ENSCCRG00000026579(uchl1);ENSCCRG00000041323(ppt1);ENSCCRG00000001835(upf3b);ENSCCRG00000022493(usp19);ENSCCRG00000027343(rad23aa);ENSCCRG00000005338(-);ENSCCRG00000051383(siah2l);ENSCCRG00000…	ENSCCRG00000009751(psmb3);ENSCCRG00000022590(lygl2);ENSCCRG00000031404(pelo);ENSCCRG00000000248(usp5);ENSCCRG00000039340(psma1);ENSCCRG00000029445(psma4);ENSCCRG00000049361(psma3);ENSCCRG00000047204(psmb2);ENSCCRG00000019933(psmb10);ENSCCRG00000032553(pelo);ENSCCRG00000036716(psma3);ENSCCRG00000021039(plaa);ENSCCRG00000043423(psma4);ENSCCRG00000046505(psmb7);ENSCCRG00000005390(usp14);ENSCCRG00000…	76/4786	371/32686	0.204852	C vs H	macromolecule catabolic process
GO:0006760	Biological Process	folic acid-containing compound metabolic process	3	1	4	8	0.00263193	0.0434786	ENSCCRG00000039826(fpgs);ENSCCRG00000023452(dhfr);ENSCCRG00000047897(fpgs)	ENSCCRG00000003525(dhfr)	4/2744	8/32686	0.5	C vs H+Zn	folic acid-containing compound
GO:0009226	Biological Process	nucleotide-sugar biosynthetic process	2	2	4	8	0.00263193	0.0434786	ENSCCRG00000013093(PMM1);ENSCCRG00000001151(PMM1)	ENSCCRG00000005640(TSTA3);ENSCCRG00000004073(gnpnat1)	4/2744	8/32686	0.5	C vs H+Zn	nucleotide-sugar biosynthetic process
GO:0048863	Biological Process	stem cell differentiation	5	3	8	30	0.00266185	0.0436683	ENSCCRG00000000340(arl6ip1);ENSCCRG00000011378(ak2);ENSCCRG00000013299(rgs2);ENSCCRG00000006058(dmxl2);ENSCCRG00000009709(nrg1)	ENSCCRG00000049931(hmgcs1);ENSCCRG00000014533(nusap1);ENSCCRG00000019400(nop14)	8/2744	30/32686	0.266667	C vs H+Zn	stem cell differentiation
GO:0042775	Biological Process	mitochondrial ATP synthesis coupled electron transport	6	0	6	18	0.0026665	0.0436683	ENSCCRG00000050757(ndufa8);ENSCCRG00000030724(ndufc2);ENSCCRG00000029806(uqcrh);ENSCCRG00000010521(uqcr10);ENSCCRG00000016898(ndufa8);ENSCCRG00000032043(uqcr10)	-	6/2744	18/32686	0.333333	C vs H+Zn	mitochondrial ATP synthesis
GO:0016705	Molecular Function	oxidoreductase activity, acting on paired donors, with incorporation or reduction of molecular oxygen	25	13	38	283	0.00274237	0.0447171	ENSCCRG00000043501(p4ha2);ENSCCRG00000015794(cyp2ad3);ENSCCRG00000043089(p4ha1b);ENSCCRG00000040597(-);ENSCCRG00000042177(cyp2ae1);ENSCCRG00000025795(p4ha1a);ENSCCRG00000023598(egln3);ENSCCRG00000016055(cyp46a1.3);ENSCCRG00000019006(cyp2ae1);ENSCCRG00000009652(cyp1a);ENSCCRG00000046970(p4ha1b);ENSCCRG00000030874(-);ENSCCRG00000006269(-);ENSCCRG00000045530(cyp2aa8);ENSCCRG00000010978(-);ENSCCRG000…	ENSCCRG00000018198(zgc:77439);ENSCCRG00000028150(cyp51);ENSCCRG00000049145(sqlea);ENSCCRG00000049449(sqlea);ENSCCRG00000030553(cyp2x9);ENSCCRG00000048087(cyp2ad2);ENSCCRG00000007501(si:ch211-113j14.1);ENSCCRG00000042445(kdm6bb);ENSCCRG00000013039(scd);ENSCCRG00000016139(zgc:77439);ENSCCRG00000037059(-);ENSCCRG00000019898(cyp27c1);ENSCCRG00000040864(kdm6bb)	38/2744	283/32686	0.134276	C vs H+Zn	oxidoreductase activity, acting
GO:0016887	Molecular Function	ATP hydrolysis activity	12	6	18	105	0.00276016	0.0448141	ENSCCRG00000014816(abca1a);ENSCCRG00000009261(abcc5);ENSCCRG00000025744(abcd1);ENSCCRG00000048306(abcc4);ENSCCRG00000028064(abca3b);ENSCCRG00000023687(-);ENSCCRG00000030339(abcd4);ENSCCRG00000044919(abce1);ENSCCRG00000003303(atp13a3);ENSCCRG00000021525(abca1a);ENSCCRG00000011718(abca4a);ENSCCRG00000044757(smarca1)	ENSCCRG00000036184(atad2);ENSCCRG00000005852(smarca4a);ENSCCRG00000033439(abcc3);ENSCCRG00000031379(ABCF3);ENSCCRG00000002594(smarca5);ENSCCRG00000024646(-)	18/2744	105/32686	0.171429	C vs H+Zn	ATP hydrolysis activity
GO:0006644	Biological Process	phospholipid metabolic process	0	1	1	249	0.0301267	0.0448947	-	ENSCCRG00000029594(inpp5ka)	249/32686"	0.00401606	C vs Zn	phospholipid metabolic process
GO:0006694	Biological Process	steroid biosynthetic process	2	12	14	41	0.00144239	0.0451289	ENSCCRG00000006693(-);ENSCCRG00000006691(-)	ENSCCRG00000025167(tm7sf2);ENSCCRG00000040771(nsdhl);ENSCCRG00000049449(sqlea);ENSCCRG00000004923(HSD17B7);ENSCCRG00000049145(sqlea);ENSCCRG00000022417(tm7sf2);ENSCCRG00000047664(fdft1);ENSCCRG00000037581(pmvk);ENSCCRG00000001829(nsdhl);ENSCCRG00000006378(pmvk);ENSCCRG00000049400(star);ENSCCRG00000015258(si:ch1073-429i10.1)	14/4786	41/32686	0.341463	C vs H	steroid biosynthetic process
GO:0008284	Biological Process	positive regulation of cell population proliferation	6	2	8	17	0.00147522	0.0451289	ENSCCRG00000016440(fgfr3);ENSCCRG00000051295(fgfr4);ENSCCRG00000025227(il34);ENSCCRG00000005846(fgfr4);ENSCCRG00000031692(fgfr2);ENSCCRG00000026736(il34)	ENSCCRG00000007676(cdca7b);ENSCCRG00000004117(cdca7b)	8/4786	17/32686	0.470588	C vs H	positive regulation of
GO:0030968	Biological Process	endoplasmic reticulum unfolded protein response	8	0	8	17	0.00147522	0.0451289	ENSCCRG00000021263(creb3l3a);ENSCCRG00000010591(creb3l2);ENSCCRG00000028568(atf6);ENSCCRG00000028032(creb3l3a);ENSCCRG00000029340(creb3l2);ENSCCRG00000035205(-);ENSCCRG00000044160(creb3l3b);ENSCCRG00000001706(-)	-	8/4786	17/32686	0.470588	C vs H	endoplasmic reticulum unfolded
GO:0034620	Biological Process	cellular response to unfolded protein	8	0	8	17	0.00147522	0.0451289	ENSCCRG00000021263(creb3l3a);ENSCCRG00000010591(creb3l2);ENSCCRG00000028568(atf6);ENSCCRG00000028032(creb3l3a);ENSCCRG00000029340(creb3l2);ENSCCRG00000035205(-);ENSCCRG00000044160(creb3l3b);ENSCCRG00000001706(-)	-	8/4786	17/32686	0.470588	C vs H	cellular response to
GO:0035967	Biological Process	cellular response to topologically incorrect protein	8	0	8	17	0.00147522	0.0451289	ENSCCRG00000021263(creb3l3a);ENSCCRG00000010591(creb3l2);ENSCCRG00000028568(atf6);ENSCCRG00000028032(creb3l3a);ENSCCRG00000029340(creb3l2);ENSCCRG00000035205(-);ENSCCRG00000044160(creb3l3b);ENSCCRG00000001706(-)	-	8/4786	17/32686	0.470588	C vs H	cellular response to
GO:0060027	Biological Process	convergent extension involved in gastrulation	6	2	8	17	0.00147522	0.0451289	ENSCCRG00000017121(fzd7a);ENSCCRG00000047011(fzd7b);ENSCCRG00000049094(bmp2b);ENSCCRG00000006855(fyna);ENSCCRG00000028151(zeb2a);ENSCCRG00000024311(map2k4b)	ENSCCRG00000003135(iqgap3);ENSCCRG00000050905(prmt1)	8/4786	17/32686	0.470588	C vs H	convergent extension involved
GO:0034061	Molecular Function	DNA polymerase activity	0	7	7	24	0.002809	0.0454122	-	ENSCCRG00000020565(pole);ENSCCRG00000051870(pold1);ENSCCRG00000025848(pola1);ENSCCRG00000046493(rev1);ENSCCRG00000051300(sf3a1);ENSCCRG00000048686(pola1);ENSCCRG00000030499(pola2)	7/2744	24/32686	0.291667	C vs H+Zn	DNA polymerase activity
GO:1902532	Biological Process	negative regulation of intracellular signal transduction	12	1	13	37	0.00157055	0.0477449	ENSCCRG00000030236(akt1s1);ENSCCRG00000001613(-);ENSCCRG00000012425(sh3bp4a);ENSCCRG00000018486(-);ENSCCRG00000035289(-);ENSCCRG00000028164(rnf152);ENSCCRG00000045235(tmem127);ENSCCRG00000007087(RASA3);ENSCCRG00000023537(sh3bp4);ENSCCRG00000016198(tmem127);ENSCCRG00000012964(deptor);ENSCCRG00000027543(spry1)	ENSCCRG00000021062(gpatch3)	13/4786	37/32686	0.351351	C vs H	negative regulation of
GO:0006767	Biological Process	water-soluble vitamin metabolic process	5	0	5	13	0.00301084	0.0480591	ENSCCRG00000024955(pdxka);ENSCCRG00000008153(zgc:92335);ENSCCRG00000025943(mmadhc);ENSCCRG00000052496(pdxka);ENSCCRG00000027582(-)	-	5/2744	13/32686	0.384615	C vs H+Zn	water-soluble vitamin metabolic
GO:0019773	Cellular Component	proteasome core complex, alpha-subunit complex	0	5	5	13	0.00301084	0.0480591	-	ENSCCRG00000036716(psma3);ENSCCRG00000049361(psma3);ENSCCRG00000008130(psma5);ENSCCRG00000029445(psma4);ENSCCRG00000039340(psma1)	5/2744	13/32686	0.384615	C vs H+Zn	proteasome core complex,
GO:0045947	Biological Process	negative regulation of translational initiation	4	1	5	13	0.00301084	0.0480591	ENSCCRG00000022770(eif4ebp3l);ENSCCRG00000036257(eif4ebp3l);ENSCCRG00000045980(PAIP2B);ENSCCRG00000021553(-)	ENSCCRG00000013206(-)	5/2744	13/32686	0.384615	C vs H+Zn	negative regulation of
GO:0043167	Molecular Function	ion binding	570	447	1017	6427	0.00159701	0.0482476	ENSCCRG00000043501(p4ha2);ENSCCRG00000037685(npnta);ENSCCRG00000041814(LTBP3);ENSCCRG00000034542(-);ENSCCRG00000044049(appb);ENSCCRG00000007422(-);ENSCCRG00000007442(-);ENSCCRG00000007483(-);ENSCCRG00000014816(abca1a);ENSCCRG00000001005(ca5a);ENSCCRG00000001950(fbln1);ENSCCRG00000049109(ulk1a);ENSCCRG00000029353(insra);ENSCCRG00000034345(-);ENSCCRG00000040089(-);ENSCCRG00000044186(appb);ENSCCRG00…	ENSCCRG00000028150(cyp51);ENSCCRG00000018198(zgc:77439);ENSCCRG00000023449(-);ENSCCRG00000008583(gss);ENSCCRG00000050160(csad);ENSCCRG00000000020(COX2);ENSCCRG00000029134(-);ENSCCRG00000016139(zgc:77439);ENSCCRG00000049449(sqlea);ENSCCRG00000000206(bub1);ENSCCRG00000049145(sqlea);ENSCCRG00000043949(mapk11);ENSCCRG00000009262(kif2c);ENSCCRG00000026080(msmo1);ENSCCRG00000039764(-);ENSCCRG0000002182…	1017/4786	6427/32686	0.158239	C vs H	ion binding
GO:0048731	Biological Process	system development	128	45	173	956	0.00161985	0.0486354	ENSCCRG00000037685(npnta);ENSCCRG00000044049(appb);ENSCCRG00000044186(appb);ENSCCRG00000024337(IGFBP-3);ENSCCRG00000028679(-);ENSCCRG00000000340(arl6ip1);ENSCCRG00000038916(cald1b);ENSCCRG00000041643(nup98);ENSCCRG00000025422(zranb1b);ENSCCRG00000041637(appa);ENSCCRG00000034203(rpl19);ENSCCRG00000031366(mep1a.2);ENSCCRG00000007386(notch3);ENSCCRG00000024350(mcamb);ENSCCRG00000021407(jun);ENSCCRG0…	ENSCCRG00000009646(rtkn2a);ENSCCRG00000049931(hmgcs1);ENSCCRG00000002872(pcsk9);ENSCCRG00000005092(scinla);ENSCCRG00000020681(cdh23);ENSCCRG00000050911(mapk14a);ENSCCRG00000032820(sclt1);ENSCCRG00000048924(topbp1);ENSCCRG00000046427(-);ENSCCRG00000046535(sae1);ENSCCRG00000009603(ptk2ba);ENSCCRG00000027831(rfc4);ENSCCRG00000039545(kif20a);ENSCCRG00000048194(nuf2);ENSCCRG00000013700(col1a2);ENSCCRG…	173/4786	956/32686	0.180962	C vs H	system development
GO:0008233	Molecular Function	peptidase activity	94	100	194	1086	0.00164082	0.0487751	ENSCCRG00000002586(TINAGL1);ENSCCRG00000005104(adam10a);ENSCCRG00000040874(ctsl.1);ENSCCRG00000016769(proza);ENSCCRG00000031738(nrip2);ENSCCRG00000045623(-);ENSCCRG00000022304(c1s);ENSCCRG00000039128(mmp14b);ENSCCRG00000050345(-);ENSCCRG00000031366(mep1a.2);ENSCCRG00000042171(htra1b);ENSCCRG00000010333(-);ENSCCRG00000012766(adam9);ENSCCRG00000044912(-);ENSCCRG00000029196(cfd);ENSCCRG00000044681(d…	ENSCCRG00000029134(-);ENSCCRG00000023244(casp21);ENSCCRG00000019998(-);ENSCCRG00000002872(pcsk9);ENSCCRG00000009751(psmb3);ENSCCRG00000025288(zgc:112160);ENSCCRG00000011525(-);ENSCCRG00000010428(f2);ENSCCRG00000027707(f2);ENSCCRG00000027493(-);ENSCCRG00000000248(usp5);ENSCCRG00000036722(-);ENSCCRG00000051930(cpa4);ENSCCRG00000039340(psma1);ENSCCRG00000029445(psma4);ENSCCRG00000034738(casp7);ENSCC…	194/4786	1086/32686	0.178637	C vs H	peptidase activity
GO:0018024	Molecular Function	histone-lysine N-methyltransferase activity	8	9	17	55	0.00165458	0.0487751	ENSCCRG00000027440(-);ENSCCRG00000050849(setmar);ENSCCRG00000048996(ash1l);ENSCCRG00000016993(ezh1);ENSCCRG00000013709(dot1l);ENSCCRG00000052179(-);ENSCCRG00000020895(-);ENSCCRG00000018786(setd1ba)	ENSCCRG00000018008(setdb2);ENSCCRG00000048984(setdb1a);ENSCCRG00000046693(nsd2);ENSCCRG00000041194(suv39h1a);ENSCCRG00000003507(setdb1b);ENSCCRG00000018925(kmt5ab);ENSCCRG00000013159(ehmt1b);ENSCCRG00000048470(kmt5aa);ENSCCRG00000008846(-)	17/4786	55/32686	0.309091	C vs H	histone-lysine N-methyltransferase activity
GO:0042054	Molecular Function	histone methyltransferase activity	8	9	17	55	0.00165458	0.0487751	ENSCCRG00000027440(-);ENSCCRG00000050849(setmar);ENSCCRG00000048996(ash1l);ENSCCRG00000016993(ezh1);ENSCCRG00000013709(dot1l);ENSCCRG00000052179(-);ENSCCRG00000020895(-);ENSCCRG00000018786(setd1ba)	ENSCCRG00000018008(setdb2);ENSCCRG00000048984(setdb1a);ENSCCRG00000046693(nsd2);ENSCCRG00000041194(suv39h1a);ENSCCRG00000003507(setdb1b);ENSCCRG00000018925(kmt5ab);ENSCCRG00000013159(ehmt1b);ENSCCRG00000048470(kmt5aa);ENSCCRG00000008846(-)	17/4786	55/32686	0.309091	C vs H	histone methyltransferase activity
GO:0000775	Cellular Component	chromosome, centromeric region	0	12	12	33	0.00168057	0.0490363	-	ENSCCRG00000028648(ndc80);ENSCCRG00000048168(cenpi);ENSCCRG00000036730(nsl1);ENSCCRG00000004044(dsn1);ENSCCRG00000001964(cenpi);ENSCCRG00000050149(sgo1);ENSCCRG00000048194(nuf2);ENSCCRG00000052618(cenph);ENSCCRG00000006222(si:dkey-225f5.4);ENSCCRG00000022878(knstrn);ENSCCRG00000050136(ska2);ENSCCRG00000030511(cenph)	12/4786	33/32686	0.363636	C vs H	chromosome, centromeric region
GO:0043170	Biological Process	macromolecule metabolic process	671	535	1206	7687	0.00168361	0.0490363	ENSCCRG00000041945(fkbp4);ENSCCRG00000049109(ulk1a);ENSCCRG00000002586(TINAGL1);ENSCCRG00000014285(pdcd4b);ENSCCRG00000013711(rpl6);ENSCCRG00000029353(insra);ENSCCRG00000005104(adam10a);ENSCCRG00000021263(creb3l3a);ENSCCRG00000002904(rpl3);ENSCCRG00000040874(ctsl.1);ENSCCRG00000016769(proza);ENSCCRG00000009121(fkbp4);ENSCCRG00000007318(TGFBR2);ENSCCRG00000031738(nrip2);ENSCCRG00000007094(hoxa10b)…	ENSCCRG00000049401(eif4e1b);ENSCCRG00000022321(afp4);ENSCCRG00000029134(-);ENSCCRG00000000206(bub1);ENSCCRG00000040967(-);ENSCCRG00000016591(sub1a);ENSCCRG00000015592(sub1b);ENSCCRG00000043949(mapk11);ENSCCRG00000039764(-);ENSCCRG00000023244(casp21);ENSCCRG00000012322(rnf20);ENSCCRG00000023322(-);ENSCCRG00000019998(-);ENSCCRG00000002872(pcsk9);ENSCCRG00000008296(plk4);ENSCCRG00000015312(mafa);ENS…	1206/4786	7687/32686	0.156888	C vs H	macromolecule metabolic process
