# Supplementary material for: Transcriptomic Response and Molecular Adaptation Mechanisms of Common Carp (Cyprinus carpio) Intestine Under Dual Stress of High Temperature and Zinc
Source: Animals (Basel). 2026 Apr 27;16(9):1334. doi: 10.3390/ani16091334 (PMC13162933; doi:10.3390/ani16091334)
Supplement: Supplementary file 1 [file animals-16-01334-s001.zip › Table S5.xlsx]

## Sheet: Sheet1
MEblack	MEblue	MEbrown	MEgreen	MEgreenyellow	MEgrey	MEmagenta	MEpink	Mepurple	MEtan	MEturquoise	MEyellow
ENSCCRG00000000104	ENSCCRG00000000047	ENSCCRG00000000045	ENSCCRG00000000041	ENSCCRG00000000050	ENSCCRG00000000213	ENSCCRG00000000026	ENSCCRG00000000039	ENSCCRG00000000137	ENSCCRG00000000218	ENSCCRG00000000007	ENSCCRG00000000092
ENSCCRG00000000130	ENSCCRG00000000063	ENSCCRG00000000131	ENSCCRG00000000159	ENSCCRG00000000119	ENSCCRG00000003876	ENSCCRG00000000059	ENSCCRG00000000052	ENSCCRG00000000206	ENSCCRG00000000349	ENSCCRG00000000011	ENSCCRG00000000096
ENSCCRG00000000140	ENSCCRG00000000066	ENSCCRG00000000152	ENSCCRG00000000165	ENSCCRG00000000145	ENSCCRG00000005896	ENSCCRG00000000123	ENSCCRG00000000151	ENSCCRG00000000355	ENSCCRG00000000377	ENSCCRG00000000017	ENSCCRG00000000113
ENSCCRG00000000161	ENSCCRG00000000073	ENSCCRG00000000209	ENSCCRG00000000172	ENSCCRG00000000178	ENSCCRG00000006754	ENSCCRG00000000168	ENSCCRG00000000189	ENSCCRG00000000371	ENSCCRG00000000392	ENSCCRG00000000020	ENSCCRG00000000117
ENSCCRG00000000176	ENSCCRG00000000090	ENSCCRG00000000212	ENSCCRG00000000210	ENSCCRG00000000301	ENSCCRG00000007703	ENSCCRG00000000186	ENSCCRG00000000233	ENSCCRG00000000409	ENSCCRG00000000434	ENSCCRG00000000022	ENSCCRG00000000120
ENSCCRG00000000228	ENSCCRG00000000097	ENSCCRG00000000216	ENSCCRG00000000215	ENSCCRG00000000442	ENSCCRG00000012171	ENSCCRG00000000221	ENSCCRG00000000265	ENSCCRG00000000415	ENSCCRG00000000481	ENSCCRG00000000023	ENSCCRG00000000128
ENSCCRG00000000245	ENSCCRG00000000112	ENSCCRG00000000246	ENSCCRG00000000225	ENSCCRG00000000485	ENSCCRG00000014005	ENSCCRG00000000232	ENSCCRG00000000280	ENSCCRG00000000422	ENSCCRG00000000501	ENSCCRG00000000024	ENSCCRG00000000171
ENSCCRG00000000263	ENSCCRG00000000118	ENSCCRG00000000269	ENSCCRG00000000262	ENSCCRG00000000595	ENSCCRG00000015649	ENSCCRG00000000237	ENSCCRG00000000412	ENSCCRG00000000505	ENSCCRG00000000551	ENSCCRG00000000028	ENSCCRG00000000201
ENSCCRG00000000268	ENSCCRG00000000122	ENSCCRG00000000290	ENSCCRG00000000373	ENSCCRG00000000634	ENSCCRG00000016335	ENSCCRG00000000239	ENSCCRG00000000463	ENSCCRG00000000540	ENSCCRG00000000608	ENSCCRG00000000029	ENSCCRG00000000259
ENSCCRG00000000432	ENSCCRG00000000136	ENSCCRG00000000322	ENSCCRG00000000416	ENSCCRG00000000650	ENSCCRG00000018378	ENSCCRG00000000285	ENSCCRG00000000512	ENSCCRG00000000550	ENSCCRG00000000624	ENSCCRG00000000033	ENSCCRG00000000261
ENSCCRG00000000465	ENSCCRG00000000142	ENSCCRG00000000343	ENSCCRG00000000424	ENSCCRG00000000799	ENSCCRG00000018566	ENSCCRG00000000299	ENSCCRG00000000523	ENSCCRG00000000566	ENSCCRG00000000680	ENSCCRG00000000034	ENSCCRG00000000267
ENSCCRG00000000524	ENSCCRG00000000169	ENSCCRG00000000363	ENSCCRG00000000453	ENSCCRG00000000884	ENSCCRG00000026531	ENSCCRG00000000323	ENSCCRG00000000549	ENSCCRG00000000570	ENSCCRG00000000805	ENSCCRG00000000036	ENSCCRG00000000292
ENSCCRG00000000538	ENSCCRG00000000182	ENSCCRG00000000388	ENSCCRG00000000517	ENSCCRG00000000895	ENSCCRG00000029609	ENSCCRG00000000331	ENSCCRG00000000839	ENSCCRG00000000579	ENSCCRG00000000864	ENSCCRG00000000042	ENSCCRG00000000304
ENSCCRG00000000553	ENSCCRG00000000193	ENSCCRG00000000413	ENSCCRG00000000542	ENSCCRG00000000953	ENSCCRG00000030614	ENSCCRG00000000452	ENSCCRG00000000840	ENSCCRG00000000585	ENSCCRG00000001143	ENSCCRG00000000046	ENSCCRG00000000329
ENSCCRG00000000686	ENSCCRG00000000211	ENSCCRG00000000441	ENSCCRG00000000574	ENSCCRG00000001055	ENSCCRG00000030638	ENSCCRG00000000461	ENSCCRG00000000901	ENSCCRG00000000611	ENSCCRG00000001228	ENSCCRG00000000048	ENSCCRG00000000348
ENSCCRG00000000700	ENSCCRG00000000226	ENSCCRG00000000482	ENSCCRG00000000583	ENSCCRG00000001073	ENSCCRG00000037287	ENSCCRG00000000471	ENSCCRG00000000950	ENSCCRG00000000642	ENSCCRG00000001278	ENSCCRG00000000049	ENSCCRG00000000396
ENSCCRG00000000755	ENSCCRG00000000230	ENSCCRG00000000496	ENSCCRG00000000631	ENSCCRG00000001229	ENSCCRG00000038305	ENSCCRG00000000499	ENSCCRG00000000987	ENSCCRG00000000651	ENSCCRG00000001361	ENSCCRG00000000051	ENSCCRG00000000431
ENSCCRG00000000807	ENSCCRG00000000240	ENSCCRG00000000525	ENSCCRG00000000784	ENSCCRG00000001241	ENSCCRG00000039699	ENSCCRG00000000567	ENSCCRG00000001014	ENSCCRG00000000667	ENSCCRG00000001573	ENSCCRG00000000056	ENSCCRG00000000531
ENSCCRG00000000817	ENSCCRG00000000264	ENSCCRG00000000545	ENSCCRG00000000801	ENSCCRG00000001259	ENSCCRG00000044727	ENSCCRG00000000619	ENSCCRG00000001031	ENSCCRG00000000698	ENSCCRG00000001616	ENSCCRG00000000058	ENSCCRG00000000589
ENSCCRG00000000823	ENSCCRG00000000266	ENSCCRG00000000554	ENSCCRG00000000835	ENSCCRG00000001315	ENSCCRG00000047130	ENSCCRG00000000647	ENSCCRG00000001047	ENSCCRG00000000761	ENSCCRG00000001921	ENSCCRG00000000060	ENSCCRG00000000721
ENSCCRG00000000865	ENSCCRG00000000281	ENSCCRG00000000644	ENSCCRG00000000846	ENSCCRG00000001326		ENSCCRG00000000684	ENSCCRG00000001049	ENSCCRG00000000780	ENSCCRG00000001977	ENSCCRG00000000061	ENSCCRG00000000740
ENSCCRG00000000929	ENSCCRG00000000287	ENSCCRG00000000662	ENSCCRG00000000862	ENSCCRG00000001356		ENSCCRG00000000727	ENSCCRG00000001054	ENSCCRG00000000789	ENSCCRG00000002034	ENSCCRG00000000062	ENSCCRG00000000742
ENSCCRG00000000934	ENSCCRG00000000295	ENSCCRG00000000707	ENSCCRG00000000919	ENSCCRG00000001492		ENSCCRG00000000735	ENSCCRG00000001062	ENSCCRG00000000844	ENSCCRG00000002153	ENSCCRG00000000064	ENSCCRG00000000787
ENSCCRG00000000958	ENSCCRG00000000315	ENSCCRG00000000713	ENSCCRG00000000941	ENSCCRG00000001505		ENSCCRG00000000752	ENSCCRG00000001068	ENSCCRG00000000856	ENSCCRG00000002234	ENSCCRG00000000065	ENSCCRG00000000813
ENSCCRG00000000978	ENSCCRG00000000336	ENSCCRG00000000717	ENSCCRG00000001007	ENSCCRG00000001540		ENSCCRG00000000766	ENSCCRG00000001071	ENSCCRG00000000990	ENSCCRG00000002421	ENSCCRG00000000067	ENSCCRG00000000816
ENSCCRG00000001017	ENSCCRG00000000356	ENSCCRG00000000726	ENSCCRG00000001045	ENSCCRG00000001586		ENSCCRG00000000775	ENSCCRG00000001134	ENSCCRG00000001116	ENSCCRG00000002441	ENSCCRG00000000068	ENSCCRG00000001088
ENSCCRG00000001176	ENSCCRG00000000383	ENSCCRG00000000731	ENSCCRG00000001070	ENSCCRG00000001605		ENSCCRG00000000810	ENSCCRG00000001184	ENSCCRG00000001122	ENSCCRG00000002478	ENSCCRG00000000070	ENSCCRG00000001135
ENSCCRG00000001333	ENSCCRG00000000389	ENSCCRG00000000732	ENSCCRG00000001095	ENSCCRG00000001681		ENSCCRG00000000819	ENSCCRG00000001258	ENSCCRG00000001173	ENSCCRG00000002525	ENSCCRG00000000071	ENSCCRG00000001171
ENSCCRG00000001357	ENSCCRG00000000404	ENSCCRG00000000747	ENSCCRG00000001098	ENSCCRG00000001782		ENSCCRG00000000829	ENSCCRG00000001293	ENSCCRG00000001188	ENSCCRG00000002557	ENSCCRG00000000074	ENSCCRG00000001195
ENSCCRG00000001381	ENSCCRG00000000407	ENSCCRG00000000748	ENSCCRG00000001105	ENSCCRG00000001800		ENSCCRG00000000872	ENSCCRG00000001294	ENSCCRG00000001213	ENSCCRG00000002636	ENSCCRG00000000091	ENSCCRG00000001196
ENSCCRG00000001390	ENSCCRG00000000426	ENSCCRG00000000749	ENSCCRG00000001170	ENSCCRG00000001838		ENSCCRG00000000892	ENSCCRG00000001298	ENSCCRG00000001245	ENSCCRG00000002885	ENSCCRG00000000098	ENSCCRG00000001205
ENSCCRG00000001427	ENSCCRG00000000429	ENSCCRG00000000851	ENSCCRG00000001243	ENSCCRG00000001839		ENSCCRG00000000923	ENSCCRG00000001310	ENSCCRG00000001306	ENSCCRG00000002917	ENSCCRG00000000099	ENSCCRG00000001220
ENSCCRG00000001453	ENSCCRG00000000445	ENSCCRG00000000917	ENSCCRG00000001317	ENSCCRG00000001849		ENSCCRG00000000972	ENSCCRG00000001336	ENSCCRG00000001394	ENSCCRG00000002922	ENSCCRG00000000101	ENSCCRG00000001236
ENSCCRG00000001516	ENSCCRG00000000458	ENSCCRG00000000944	ENSCCRG00000001319	ENSCCRG00000001872		ENSCCRG00000001026	ENSCCRG00000001339	ENSCCRG00000001451	ENSCCRG00000003055	ENSCCRG00000000102	ENSCCRG00000001238
ENSCCRG00000001576	ENSCCRG00000000479	ENSCCRG00000000964	ENSCCRG00000001322	ENSCCRG00000001928		ENSCCRG00000001089	ENSCCRG00000001443	ENSCCRG00000001474	ENSCCRG00000003078	ENSCCRG00000000103	ENSCCRG00000001250
ENSCCRG00000001614	ENSCCRG00000000510	ENSCCRG00000000994	ENSCCRG00000001372	ENSCCRG00000001938		ENSCCRG00000001125	ENSCCRG00000001491	ENSCCRG00000001494	ENSCCRG00000003094	ENSCCRG00000000106	ENSCCRG00000001267
ENSCCRG00000001618	ENSCCRG00000000513	ENSCCRG00000001033	ENSCCRG00000001387	ENSCCRG00000002020		ENSCCRG00000001156	ENSCCRG00000001518	ENSCCRG00000001496	ENSCCRG00000003171	ENSCCRG00000000107	ENSCCRG00000001271
ENSCCRG00000001621	ENSCCRG00000000514	ENSCCRG00000001081	ENSCCRG00000001420	ENSCCRG00000002131		ENSCCRG00000001212	ENSCCRG00000001532	ENSCCRG00000001686	ENSCCRG00000003210	ENSCCRG00000000108	ENSCCRG00000001277
ENSCCRG00000001626	ENSCCRG00000000569	ENSCCRG00000001100	ENSCCRG00000001449	ENSCCRG00000002172		ENSCCRG00000001242	ENSCCRG00000001550	ENSCCRG00000001689	ENSCCRG00000003237	ENSCCRG00000000110	ENSCCRG00000001342
ENSCCRG00000001671	ENSCCRG00000000580	ENSCCRG00000001107	ENSCCRG00000001485	ENSCCRG00000002273		ENSCCRG00000001260	ENSCCRG00000001599	ENSCCRG00000001771	ENSCCRG00000003301	ENSCCRG00000000114	ENSCCRG00000001354
ENSCCRG00000001846	ENSCCRG00000000617	ENSCCRG00000001190	ENSCCRG00000001489	ENSCCRG00000002310		ENSCCRG00000001274	ENSCCRG00000001650	ENSCCRG00000001802	ENSCCRG00000003310	ENSCCRG00000000115	ENSCCRG00000001369
ENSCCRG00000001847	ENSCCRG00000000637	ENSCCRG00000001217	ENSCCRG00000001555	ENSCCRG00000002361		ENSCCRG00000001521	ENSCCRG00000001661	ENSCCRG00000001814	ENSCCRG00000003313	ENSCCRG00000000116	ENSCCRG00000001446
ENSCCRG00000001863	ENSCCRG00000000639	ENSCCRG00000001237	ENSCCRG00000001582	ENSCCRG00000002494		ENSCCRG00000001561	ENSCCRG00000002012	ENSCCRG00000001825	ENSCCRG00000003366	ENSCCRG00000000121	ENSCCRG00000001482
ENSCCRG00000001910	ENSCCRG00000000659	ENSCCRG00000001249	ENSCCRG00000001590	ENSCCRG00000002571		ENSCCRG00000001789	ENSCCRG00000002032	ENSCCRG00000001829	ENSCCRG00000003401	ENSCCRG00000000124	ENSCCRG00000001525
ENSCCRG00000001942	ENSCCRG00000000666	ENSCCRG00000001256	ENSCCRG00000001612	ENSCCRG00000002609		ENSCCRG00000001796	ENSCCRG00000002054	ENSCCRG00000001898	ENSCCRG00000003451	ENSCCRG00000000126	ENSCCRG00000001538
ENSCCRG00000002000	ENSCCRG00000000678	ENSCCRG00000001286	ENSCCRG00000001646	ENSCCRG00000002642		ENSCCRG00000001804	ENSCCRG00000002090	ENSCCRG00000001907	ENSCCRG00000003926	ENSCCRG00000000129	ENSCCRG00000001600
ENSCCRG00000002049	ENSCCRG00000000689	ENSCCRG00000001318	ENSCCRG00000001702	ENSCCRG00000002643		ENSCCRG00000001843	ENSCCRG00000002159	ENSCCRG00000001983	ENSCCRG00000003941	ENSCCRG00000000132	ENSCCRG00000001641
ENSCCRG00000002061	ENSCCRG00000000793	ENSCCRG00000001324	ENSCCRG00000001716	ENSCCRG00000002725		ENSCCRG00000001868	ENSCCRG00000002204	ENSCCRG00000002002	ENSCCRG00000003994	ENSCCRG00000000133	ENSCCRG00000001643
ENSCCRG00000002089	ENSCCRG00000000855	ENSCCRG00000001330	ENSCCRG00000001734	ENSCCRG00000002964		ENSCCRG00000001890	ENSCCRG00000002209	ENSCCRG00000002014	ENSCCRG00000004045	ENSCCRG00000000134	ENSCCRG00000001745
ENSCCRG00000002113	ENSCCRG00000000860	ENSCCRG00000001340	ENSCCRG00000001775	ENSCCRG00000002985		ENSCCRG00000001947	ENSCCRG00000002296	ENSCCRG00000002068	ENSCCRG00000004128	ENSCCRG00000000135	ENSCCRG00000001749
ENSCCRG00000002128	ENSCCRG00000000861	ENSCCRG00000001366	ENSCCRG00000001781	ENSCCRG00000003116		ENSCCRG00000001973	ENSCCRG00000002336	ENSCCRG00000002103	ENSCCRG00000004146	ENSCCRG00000000141	ENSCCRG00000001752
ENSCCRG00000002164	ENSCCRG00000000885	ENSCCRG00000001378	ENSCCRG00000001824	ENSCCRG00000003121		ENSCCRG00000002043	ENSCCRG00000002353	ENSCCRG00000002121	ENSCCRG00000004168	ENSCCRG00000000144	ENSCCRG00000001764
ENSCCRG00000002341	ENSCCRG00000000903	ENSCCRG00000001386	ENSCCRG00000001906	ENSCCRG00000003130		ENSCCRG00000002062	ENSCCRG00000002408	ENSCCRG00000002138	ENSCCRG00000004189	ENSCCRG00000000148	ENSCCRG00000001772
ENSCCRG00000002397	ENSCCRG00000000945	ENSCCRG00000001396	ENSCCRG00000001919	ENSCCRG00000003131		ENSCCRG00000002079	ENSCCRG00000002509	ENSCCRG00000002178	ENSCCRG00000004191	ENSCCRG00000000150	ENSCCRG00000001830
ENSCCRG00000002436	ENSCCRG00000000946	ENSCCRG00000001434	ENSCCRG00000001944	ENSCCRG00000003188		ENSCCRG00000002101	ENSCCRG00000002629	ENSCCRG00000002217	ENSCCRG00000004217	ENSCCRG00000000153	ENSCCRG00000001837
ENSCCRG00000002464	ENSCCRG00000000956	ENSCCRG00000001445	ENSCCRG00000001968	ENSCCRG00000003372		ENSCCRG00000002105	ENSCCRG00000002657	ENSCCRG00000002280	ENSCCRG00000004237	ENSCCRG00000000154	ENSCCRG00000001845
ENSCCRG00000002515	ENSCCRG00000000969	ENSCCRG00000001473	ENSCCRG00000002013	ENSCCRG00000003409		ENSCCRG00000002169	ENSCCRG00000002677	ENSCCRG00000002281	ENSCCRG00000004390	ENSCCRG00000000155	ENSCCRG00000001860
ENSCCRG00000002580	ENSCCRG00000000976	ENSCCRG00000001499	ENSCCRG00000002192	ENSCCRG00000003445		ENSCCRG00000002248	ENSCCRG00000002755	ENSCCRG00000002307	ENSCCRG00000004415	ENSCCRG00000000156	ENSCCRG00000001866
ENSCCRG00000002596	ENSCCRG00000000983	ENSCCRG00000001509	ENSCCRG00000002220	ENSCCRG00000003499		ENSCCRG00000002251	ENSCCRG00000002819	ENSCCRG00000002429	ENSCCRG00000004447	ENSCCRG00000000157	ENSCCRG00000001903
ENSCCRG00000002598	ENSCCRG00000000993	ENSCCRG00000001535	ENSCCRG00000002230	ENSCCRG00000003503		ENSCCRG00000002265	ENSCCRG00000002897	ENSCCRG00000002430	ENSCCRG00000004485	ENSCCRG00000000160	ENSCCRG00000001918
ENSCCRG00000002626	ENSCCRG00000001037	ENSCCRG00000001559	ENSCCRG00000002258	ENSCCRG00000003633		ENSCCRG00000002370	ENSCCRG00000002903	ENSCCRG00000002589	ENSCCRG00000004493	ENSCCRG00000000163	ENSCCRG00000001957
ENSCCRG00000002698	ENSCCRG00000001065	ENSCCRG00000001566	ENSCCRG00000002285	ENSCCRG00000003639		ENSCCRG00000002378	ENSCCRG00000002954	ENSCCRG00000002594	ENSCCRG00000004589	ENSCCRG00000000164	ENSCCRG00000001969
ENSCCRG00000002727	ENSCCRG00000001077	ENSCCRG00000001584	ENSCCRG00000002372	ENSCCRG00000003660		ENSCCRG00000002387	ENSCCRG00000002983	ENSCCRG00000002621	ENSCCRG00000004641	ENSCCRG00000000166	ENSCCRG00000001998
ENSCCRG00000002786	ENSCCRG00000001112	ENSCCRG00000001601	ENSCCRG00000002377	ENSCCRG00000003728		ENSCCRG00000002395	ENSCCRG00000003003	ENSCCRG00000002627	ENSCCRG00000004813	ENSCCRG00000000167	ENSCCRG00000002025
ENSCCRG00000002898	ENSCCRG00000001126	ENSCCRG00000001637	ENSCCRG00000002522	ENSCCRG00000003765		ENSCCRG00000002396	ENSCCRG00000003041	ENSCCRG00000002640	ENSCCRG00000004888	ENSCCRG00000000170	ENSCCRG00000002039
ENSCCRG00000002934	ENSCCRG00000001193	ENSCCRG00000001680	ENSCCRG00000002524	ENSCCRG00000003774		ENSCCRG00000002407	ENSCCRG00000003065	ENSCCRG00000002651	ENSCCRG00000004950	ENSCCRG00000000173	ENSCCRG00000002051
ENSCCRG00000002963	ENSCCRG00000001209	ENSCCRG00000001731	ENSCCRG00000002553	ENSCCRG00000003864		ENSCCRG00000002432	ENSCCRG00000003229	ENSCCRG00000002692	ENSCCRG00000004994	ENSCCRG00000000175	ENSCCRG00000002110
ENSCCRG00000002974	ENSCCRG00000001219	ENSCCRG00000001754	ENSCCRG00000002614	ENSCCRG00000003879		ENSCCRG00000002496	ENSCCRG00000003292	ENSCCRG00000002701	ENSCCRG00000005009	ENSCCRG00000000179	ENSCCRG00000002115
ENSCCRG00000002975	ENSCCRG00000001222	ENSCCRG00000001794	ENSCCRG00000002637	ENSCCRG00000003885		ENSCCRG00000002540	ENSCCRG00000003391	ENSCCRG00000002726	ENSCCRG00000005024	ENSCCRG00000000180	ENSCCRG00000002117
ENSCCRG00000003054	ENSCCRG00000001224	ENSCCRG00000001826	ENSCCRG00000002660	ENSCCRG00000003905		ENSCCRG00000002569	ENSCCRG00000003454	ENSCCRG00000002796	ENSCCRG00000005031	ENSCCRG00000000184	ENSCCRG00000002317
ENSCCRG00000003105	ENSCCRG00000001244	ENSCCRG00000001880	ENSCCRG00000002672	ENSCCRG00000003915		ENSCCRG00000002620	ENSCCRG00000003478	ENSCCRG00000002822	ENSCCRG00000005158	ENSCCRG00000000185	ENSCCRG00000002339
ENSCCRG00000003110	ENSCCRG00000001248	ENSCCRG00000001893	ENSCCRG00000002707	ENSCCRG00000004012		ENSCCRG00000002674	ENSCCRG00000003512	ENSCCRG00000002825	ENSCCRG00000005218	ENSCCRG00000000188	ENSCCRG00000002344
ENSCCRG00000003128	ENSCCRG00000001265	ENSCCRG00000001900	ENSCCRG00000002713	ENSCCRG00000004102		ENSCCRG00000002720	ENSCCRG00000003533	ENSCCRG00000002826	ENSCCRG00000005269	ENSCCRG00000000192	ENSCCRG00000002345
ENSCCRG00000003137	ENSCCRG00000001288	ENSCCRG00000001916	ENSCCRG00000002717	ENSCCRG00000004288		ENSCCRG00000002769	ENSCCRG00000003547	ENSCCRG00000002888	ENSCCRG00000005328	ENSCCRG00000000196	ENSCCRG00000002388
ENSCCRG00000003182	ENSCCRG00000001290	ENSCCRG00000001979	ENSCCRG00000002753	ENSCCRG00000004363		ENSCCRG00000002827	ENSCCRG00000003578	ENSCCRG00000002941	ENSCCRG00000005385	ENSCCRG00000000198	ENSCCRG00000002389
ENSCCRG00000003345	ENSCCRG00000001300	ENSCCRG00000002086	ENSCCRG00000002800	ENSCCRG00000004364		ENSCCRG00000002924	ENSCCRG00000003754	ENSCCRG00000002947	ENSCCRG00000005483	ENSCCRG00000000199	ENSCCRG00000002405
ENSCCRG00000003356	ENSCCRG00000001360	ENSCCRG00000002097	ENSCCRG00000002808	ENSCCRG00000004422		ENSCCRG00000002935	ENSCCRG00000003827	ENSCCRG00000003018	ENSCCRG00000005850	ENSCCRG00000000203	ENSCCRG00000002412
ENSCCRG00000003364	ENSCCRG00000001373	ENSCCRG00000002123	ENSCCRG00000002809	ENSCCRG00000004437		ENSCCRG00000003035	ENSCCRG00000003860	ENSCCRG00000003027	ENSCCRG00000005920	ENSCCRG00000000204	ENSCCRG00000002439
ENSCCRG00000003430	ENSCCRG00000001404	ENSCCRG00000002129	ENSCCRG00000002815	ENSCCRG00000004509		ENSCCRG00000003117	ENSCCRG00000003916	ENSCCRG00000003045	ENSCCRG00000005957	ENSCCRG00000000219	ENSCCRG00000002489
ENSCCRG00000003452	ENSCCRG00000001426	ENSCCRG00000002170	ENSCCRG00000002821	ENSCCRG00000004522		ENSCCRG00000003142	ENSCCRG00000003929	ENSCCRG00000003135	ENSCCRG00000006150	ENSCCRG00000000220	ENSCCRG00000002511
ENSCCRG00000003474	ENSCCRG00000001429	ENSCCRG00000002218	ENSCCRG00000002839	ENSCCRG00000004608		ENSCCRG00000003170	ENSCCRG00000003990	ENSCCRG00000003228	ENSCCRG00000006278	ENSCCRG00000000223	ENSCCRG00000002560
ENSCCRG00000003576	ENSCCRG00000001431	ENSCCRG00000002222	ENSCCRG00000002891	ENSCCRG00000004630		ENSCCRG00000003174	ENSCCRG00000004046	ENSCCRG00000003289	ENSCCRG00000006282	ENSCCRG00000000227	ENSCCRG00000002561
ENSCCRG00000003595	ENSCCRG00000001464	ENSCCRG00000002262	ENSCCRG00000002928	ENSCCRG00000004682		ENSCCRG00000003211	ENSCCRG00000004062	ENSCCRG00000003317	ENSCCRG00000006286	ENSCCRG00000000229	ENSCCRG00000002604
ENSCCRG00000003616	ENSCCRG00000001465	ENSCCRG00000002290	ENSCCRG00000002933	ENSCCRG00000004807		ENSCCRG00000003298	ENSCCRG00000004098	ENSCCRG00000003337	ENSCCRG00000006304	ENSCCRG00000000231	ENSCCRG00000002619
ENSCCRG00000003645	ENSCCRG00000001483	ENSCCRG00000002343	ENSCCRG00000002946	ENSCCRG00000004932		ENSCCRG00000003307	ENSCCRG00000004114	ENSCCRG00000003384	ENSCCRG00000006313	ENSCCRG00000000234	ENSCCRG00000002668
ENSCCRG00000003671	ENSCCRG00000001495	ENSCCRG00000002376	ENSCCRG00000003013	ENSCCRG00000004935		ENSCCRG00000003339	ENSCCRG00000004158	ENSCCRG00000003399	ENSCCRG00000006499	ENSCCRG00000000236	ENSCCRG00000002669
ENSCCRG00000003679	ENSCCRG00000001500	ENSCCRG00000002426	ENSCCRG00000003038	ENSCCRG00000004944		ENSCCRG00000003440	ENSCCRG00000004225	ENSCCRG00000003441	ENSCCRG00000006505	ENSCCRG00000000238	ENSCCRG00000002676
ENSCCRG00000003700	ENSCCRG00000001510	ENSCCRG00000002437	ENSCCRG00000003068	ENSCCRG00000004973		ENSCCRG00000003467	ENSCCRG00000004249	ENSCCRG00000003468	ENSCCRG00000006536	ENSCCRG00000000241	ENSCCRG00000002752
ENSCCRG00000003756	ENSCCRG00000001514	ENSCCRG00000002465	ENSCCRG00000003086	ENSCCRG00000004975		ENSCCRG00000003477	ENSCCRG00000004298	ENSCCRG00000003505	ENSCCRG00000006593	ENSCCRG00000000242	ENSCCRG00000002766
ENSCCRG00000003780	ENSCCRG00000001551	ENSCCRG00000002497	ENSCCRG00000003088	ENSCCRG00000004987		ENSCCRG00000003520	ENSCCRG00000004355	ENSCCRG00000003507	ENSCCRG00000006685	ENSCCRG00000000243	ENSCCRG00000002773
ENSCCRG00000003790	ENSCCRG00000001572	ENSCCRG00000002548	ENSCCRG00000003113	ENSCCRG00000005099		ENSCCRG00000003572	ENSCCRG00000004373	ENSCCRG00000003513	ENSCCRG00000006692	ENSCCRG00000000248	ENSCCRG00000002780
ENSCCRG00000003810	ENSCCRG00000001592	ENSCCRG00000002572	ENSCCRG00000003212	ENSCCRG00000005234		ENSCCRG00000003610	ENSCCRG00000004423	ENSCCRG00000003525	ENSCCRG00000006710	ENSCCRG00000000249	ENSCCRG00000002810
ENSCCRG00000003866	ENSCCRG00000001593	ENSCCRG00000002581	ENSCCRG00000003218	ENSCCRG00000005245		ENSCCRG00000003635	ENSCCRG00000004546	ENSCCRG00000003626	ENSCCRG00000006914	ENSCCRG00000000250	ENSCCRG00000002820
ENSCCRG00000003924	ENSCCRG00000001606	ENSCCRG00000002628	ENSCCRG00000003225	ENSCCRG00000005262		ENSCCRG00000003760	ENSCCRG00000004587	ENSCCRG00000003648	ENSCCRG00000007005	ENSCCRG00000000251	ENSCCRG00000002865
ENSCCRG00000003989	ENSCCRG00000001620	ENSCCRG00000002645	ENSCCRG00000003265	ENSCCRG00000005300		ENSCCRG00000003782	ENSCCRG00000004662	ENSCCRG00000003656	ENSCCRG00000007006	ENSCCRG00000000252	ENSCCRG00000002872
ENSCCRG00000004016	ENSCCRG00000001662	ENSCCRG00000002661	ENSCCRG00000003268	ENSCCRG00000005302		ENSCCRG00000003828	ENSCCRG00000004698	ENSCCRG00000003691	ENSCCRG00000007042	ENSCCRG00000000253	ENSCCRG00000002874
ENSCCRG00000004137	ENSCCRG00000001685	ENSCCRG00000002721	ENSCCRG00000003330	ENSCCRG00000005333		ENSCCRG00000003848	ENSCCRG00000004775	ENSCCRG00000003723	ENSCCRG00000007114	ENSCCRG00000000255	ENSCCRG00000002880
ENSCCRG00000004255	ENSCCRG00000001711	ENSCCRG00000002745	ENSCCRG00000003343	ENSCCRG00000005418		ENSCCRG00000003871	ENSCCRG00000004846	ENSCCRG00000003751	ENSCCRG00000007297	ENSCCRG00000000256	ENSCCRG00000002910
ENSCCRG00000004268	ENSCCRG00000001747	ENSCCRG00000002757	ENSCCRG00000003393	ENSCCRG00000005443		ENSCCRG00000003889	ENSCCRG00000004884	ENSCCRG00000003762	ENSCCRG00000007311	ENSCCRG00000000257	ENSCCRG00000002921
ENSCCRG00000004272	ENSCCRG00000001763	ENSCCRG00000002778	ENSCCRG00000003396	ENSCCRG00000005524		ENSCCRG00000003903	ENSCCRG00000004896	ENSCCRG00000003841	ENSCCRG00000007374	ENSCCRG00000000258	ENSCCRG00000002932
ENSCCRG00000004346	ENSCCRG00000001799	ENSCCRG00000002795	ENSCCRG00000003449	ENSCCRG00000005559		ENSCCRG00000003991	ENSCCRG00000004929	ENSCCRG00000003852	ENSCCRG00000007427	ENSCCRG00000000260	ENSCCRG00000003070
ENSCCRG00000004396	ENSCCRG00000001815	ENSCCRG00000002846	ENSCCRG00000003480	ENSCCRG00000005635		ENSCCRG00000004229	ENSCCRG00000005050	ENSCCRG00000003949	ENSCCRG00000008040	ENSCCRG00000000271	ENSCCRG00000003106
ENSCCRG00000004410	ENSCCRG00000001858	ENSCCRG00000002850	ENSCCRG00000003481	ENSCCRG00000006011		ENSCCRG00000004252	ENSCCRG00000005058	ENSCCRG00000003974	ENSCCRG00000008217	ENSCCRG00000000273	ENSCCRG00000003153
ENSCCRG00000004413	ENSCCRG00000001914	ENSCCRG00000002851	ENSCCRG00000003491	ENSCCRG00000006022		ENSCCRG00000004300	ENSCCRG00000005118	ENSCCRG00000003983	ENSCCRG00000008256	ENSCCRG00000000274	ENSCCRG00000003158
ENSCCRG00000004418	ENSCCRG00000001917	ENSCCRG00000002852	ENSCCRG00000003539	ENSCCRG00000006025		ENSCCRG00000004305	ENSCCRG00000005122	ENSCCRG00000004044	ENSCCRG00000008322	ENSCCRG00000000277	ENSCCRG00000003176
ENSCCRG00000004564	ENSCCRG00000001955	ENSCCRG00000002864	ENSCCRG00000003596	ENSCCRG00000006096		ENSCCRG00000004340	ENSCCRG00000005130	ENSCCRG00000004075	ENSCCRG00000008363	ENSCCRG00000000279	ENSCCRG00000003201
ENSCCRG00000004617	ENSCCRG00000001959	ENSCCRG00000002908	ENSCCRG00000003654	ENSCCRG00000006109		ENSCCRG00000004402	ENSCCRG00000005228	ENSCCRG00000004084	ENSCCRG00000008643	ENSCCRG00000000282	ENSCCRG00000003220
ENSCCRG00000004675	ENSCCRG00000002027	ENSCCRG00000002979	ENSCCRG00000003678	ENSCCRG00000006184		ENSCCRG00000004420	ENSCCRG00000005279	ENSCCRG00000004087	ENSCCRG00000008710	ENSCCRG00000000284	ENSCCRG00000003244
ENSCCRG00000004795	ENSCCRG00000002048	ENSCCRG00000002999	ENSCCRG00000003742	ENSCCRG00000006268		ENSCCRG00000004537	ENSCCRG00000005313	ENSCCRG00000004091	ENSCCRG00000008894	ENSCCRG00000000286	ENSCCRG00000003271
ENSCCRG00000004824	ENSCCRG00000002056	ENSCCRG00000003090	ENSCCRG00000003821	ENSCCRG00000006349		ENSCCRG00000004685	ENSCCRG00000005354	ENSCCRG00000004094	ENSCCRG00000008947	ENSCCRG00000000289	ENSCCRG00000003347
ENSCCRG00000005036	ENSCCRG00000002072	ENSCCRG00000003098	ENSCCRG00000003839	ENSCCRG00000006557		ENSCCRG00000004754	ENSCCRG00000005371	ENSCCRG00000004110	ENSCCRG00000008969	ENSCCRG00000000291	ENSCCRG00000003351
ENSCCRG00000005044	ENSCCRG00000002082	ENSCCRG00000003101	ENSCCRG00000003856	ENSCCRG00000006658		ENSCCRG00000004760	ENSCCRG00000005382	ENSCCRG00000004122	ENSCCRG00000009001	ENSCCRG00000000293	ENSCCRG00000003378
ENSCCRG00000005051	ENSCCRG00000002084	ENSCCRG00000003103	ENSCCRG00000003906	ENSCCRG00000006779		ENSCCRG00000004817	ENSCCRG00000005419	ENSCCRG00000004152	ENSCCRG00000009049	ENSCCRG00000000297	ENSCCRG00000003405
ENSCCRG00000005065	ENSCCRG00000002106	ENSCCRG00000003119	ENSCCRG00000003922	ENSCCRG00000006882		ENSCCRG00000004917	ENSCCRG00000005420	ENSCCRG00000004157	ENSCCRG00000009152	ENSCCRG00000000298	ENSCCRG00000003421
ENSCCRG00000005202	ENSCCRG00000002120	ENSCCRG00000003138	ENSCCRG00000004004	ENSCCRG00000006918		ENSCCRG00000004922	ENSCCRG00000005425	ENSCCRG00000004175	ENSCCRG00000009164	ENSCCRG00000000300	ENSCCRG00000003428
ENSCCRG00000005223	ENSCCRG00000002126	ENSCCRG00000003189	ENSCCRG00000004040	ENSCCRG00000006951		ENSCCRG00000004977	ENSCCRG00000005489	ENSCCRG00000004198	ENSCCRG00000009187	ENSCCRG00000000311	ENSCCRG00000003436
ENSCCRG00000005224	ENSCCRG00000002130	ENSCCRG00000003240	ENSCCRG00000004055	ENSCCRG00000006992		ENSCCRG00000005001	ENSCCRG00000005520	ENSCCRG00000004212	ENSCCRG00000009246	ENSCCRG00000000313	ENSCCRG00000003444
ENSCCRG00000005270	ENSCCRG00000002147	ENSCCRG00000003243	ENSCCRG00000004097	ENSCCRG00000007018		ENSCCRG00000005029	ENSCCRG00000005534	ENSCCRG00000004214	ENSCCRG00000009247	ENSCCRG00000000316	ENSCCRG00000003511
ENSCCRG00000005285	ENSCCRG00000002167	ENSCCRG00000003246	ENSCCRG00000004109	ENSCCRG00000007020		ENSCCRG00000005070	ENSCCRG00000005642	ENSCCRG00000004289	ENSCCRG00000009412	ENSCCRG00000000317	ENSCCRG00000003521
ENSCCRG00000005320	ENSCCRG00000002195	ENSCCRG00000003274	ENSCCRG00000004166	ENSCCRG00000007102		ENSCCRG00000005089	ENSCCRG00000005663	ENSCCRG00000004333	ENSCCRG00000009534	ENSCCRG00000000319	ENSCCRG00000003550
ENSCCRG00000005327	ENSCCRG00000002199	ENSCCRG00000003279	ENSCCRG00000004179	ENSCCRG00000007173		ENSCCRG00000005114	ENSCCRG00000005747	ENSCCRG00000004354	ENSCCRG00000009591	ENSCCRG00000000320	ENSCCRG00000003573
ENSCCRG00000005331	ENSCCRG00000002201	ENSCCRG00000003324	ENSCCRG00000004199	ENSCCRG00000007280		ENSCCRG00000005156	ENSCCRG00000005886	ENSCCRG00000004468	ENSCCRG00000009599	ENSCCRG00000000321	ENSCCRG00000003588
ENSCCRG00000005363	ENSCCRG00000002205	ENSCCRG00000003325	ENSCCRG00000004221	ENSCCRG00000007335		ENSCCRG00000005175	ENSCCRG00000005948	ENSCCRG00000004553	ENSCCRG00000009702	ENSCCRG00000000324	ENSCCRG00000003609
ENSCCRG00000005381	ENSCCRG00000002227	ENSCCRG00000003333	ENSCCRG00000004222	ENSCCRG00000007411		ENSCCRG00000005190	ENSCCRG00000005987	ENSCCRG00000004554	ENSCCRG00000009836	ENSCCRG00000000325	ENSCCRG00000003657
ENSCCRG00000005442	ENSCCRG00000002276	ENSCCRG00000003377	ENSCCRG00000004317	ENSCCRG00000007420		ENSCCRG00000005208	ENSCCRG00000006001	ENSCCRG00000004619	ENSCCRG00000009868	ENSCCRG00000000326	ENSCCRG00000003694
ENSCCRG00000005451	ENSCCRG00000002278	ENSCCRG00000003383	ENSCCRG00000004321	ENSCCRG00000007520		ENSCCRG00000005252	ENSCCRG00000006068	ENSCCRG00000004649	ENSCCRG00000009913	ENSCCRG00000000327	ENSCCRG00000003725
ENSCCRG00000005492	ENSCCRG00000002293	ENSCCRG00000003390	ENSCCRG00000004387	ENSCCRG00000007556		ENSCCRG00000005429	ENSCCRG00000006131	ENSCCRG00000004679	ENSCCRG00000010085	ENSCCRG00000000328	ENSCCRG00000003755
ENSCCRG00000005555	ENSCCRG00000002297	ENSCCRG00000003406	ENSCCRG00000004392	ENSCCRG00000007583		ENSCCRG00000005468	ENSCCRG00000006140	ENSCCRG00000004722	ENSCCRG00000010188	ENSCCRG00000000334	ENSCCRG00000003858
ENSCCRG00000005618	ENSCCRG00000002300	ENSCCRG00000003411	ENSCCRG00000004404	ENSCCRG00000007607		ENSCCRG00000005575	ENSCCRG00000006145	ENSCCRG00000004727	ENSCCRG00000010196	ENSCCRG00000000338	ENSCCRG00000003873
ENSCCRG00000005626	ENSCCRG00000002301	ENSCCRG00000003424	ENSCCRG00000004433	ENSCCRG00000007654		ENSCCRG00000005659	ENSCCRG00000006149	ENSCCRG00000004750	ENSCCRG00000010199	ENSCCRG00000000340	ENSCCRG00000003914
ENSCCRG00000005639	ENSCCRG00000002305	ENSCCRG00000003438	ENSCCRG00000004452	ENSCCRG00000007692		ENSCCRG00000005672	ENSCCRG00000006173	ENSCCRG00000004789	ENSCCRG00000010325	ENSCCRG00000000341	ENSCCRG00000003945
ENSCCRG00000005656	ENSCCRG00000002448	ENSCCRG00000003456	ENSCCRG00000004569	ENSCCRG00000007740		ENSCCRG00000005695	ENSCCRG00000006222	ENSCCRG00000004827	ENSCCRG00000010424	ENSCCRG00000000342	ENSCCRG00000003982
ENSCCRG00000005684	ENSCCRG00000002466	ENSCCRG00000003470	ENSCCRG00000004606	ENSCCRG00000007852		ENSCCRG00000005746	ENSCCRG00000006228	ENSCCRG00000004859	ENSCCRG00000010473	ENSCCRG00000000345	ENSCCRG00000004018
ENSCCRG00000005707	ENSCCRG00000002483	ENSCCRG00000003542	ENSCCRG00000004652	ENSCCRG00000008091		ENSCCRG00000005759	ENSCCRG00000006338	ENSCCRG00000004863	ENSCCRG00000010512	ENSCCRG00000000346	ENSCCRG00000004022
ENSCCRG00000005720	ENSCCRG00000002510	ENSCCRG00000003584	ENSCCRG00000004829	ENSCCRG00000008191		ENSCCRG00000005768	ENSCCRG00000006343	ENSCCRG00000004926	ENSCCRG00000010648	ENSCCRG00000000350	ENSCCRG00000004050
ENSCCRG00000005833	ENSCCRG00000002519	ENSCCRG00000003612	ENSCCRG00000004886	ENSCCRG00000008402		ENSCCRG00000005792	ENSCCRG00000006375	ENSCCRG00000004961	ENSCCRG00000010656	ENSCCRG00000000351	ENSCCRG00000004104
ENSCCRG00000005848	ENSCCRG00000002526	ENSCCRG00000003619	ENSCCRG00000004918	ENSCCRG00000008436		ENSCCRG00000005810	ENSCCRG00000006404	ENSCCRG00000005022	ENSCCRG00000010836	ENSCCRG00000000352	ENSCCRG00000004123
ENSCCRG00000005951	ENSCCRG00000002529	ENSCCRG00000003625	ENSCCRG00000004928	ENSCCRG00000008482		ENSCCRG00000005864	ENSCCRG00000006456	ENSCCRG00000005072	ENSCCRG00000010848	ENSCCRG00000000353	ENSCCRG00000004130
ENSCCRG00000005961	ENSCCRG00000002530	ENSCCRG00000003641	ENSCCRG00000004965	ENSCCRG00000008501		ENSCCRG00000005906	ENSCCRG00000006510	ENSCCRG00000005110	ENSCCRG00000010890	ENSCCRG00000000354	ENSCCRG00000004195
ENSCCRG00000006017	ENSCCRG00000002539	ENSCCRG00000003643	ENSCCRG00000004993	ENSCCRG00000008572		ENSCCRG00000005921	ENSCCRG00000006534	ENSCCRG00000005113	ENSCCRG00000010921	ENSCCRG00000000359	ENSCCRG00000004265
ENSCCRG00000006044	ENSCCRG00000002563	ENSCCRG00000003647	ENSCCRG00000005010	ENSCCRG00000008616		ENSCCRG00000005925	ENSCCRG00000006559	ENSCCRG00000005200	ENSCCRG00000010934	ENSCCRG00000000360	ENSCCRG00000004269
ENSCCRG00000006055	ENSCCRG00000002567	ENSCCRG00000003692	ENSCCRG00000005011	ENSCCRG00000008640		ENSCCRG00000006004	ENSCCRG00000006662	ENSCCRG00000005207	ENSCCRG00000011028	ENSCCRG00000000361	ENSCCRG00000004279
ENSCCRG00000006070	ENSCCRG00000002591	ENSCCRG00000003697	ENSCCRG00000005014	ENSCCRG00000008650		ENSCCRG00000006098	ENSCCRG00000006736	ENSCCRG00000005209	ENSCCRG00000011033	ENSCCRG00000000362	ENSCCRG00000004312
ENSCCRG00000006122	ENSCCRG00000002595	ENSCCRG00000003710	ENSCCRG00000005037	ENSCCRG00000008819		ENSCCRG00000006101	ENSCCRG00000006788	ENSCCRG00000005248	ENSCCRG00000011034	ENSCCRG00000000367	ENSCCRG00000004319
ENSCCRG00000006137	ENSCCRG00000002605	ENSCCRG00000003720	ENSCCRG00000005060	ENSCCRG00000008844		ENSCCRG00000006153	ENSCCRG00000006879	ENSCCRG00000005251	ENSCCRG00000011240	ENSCCRG00000000368	ENSCCRG00000004327
ENSCCRG00000006197	ENSCCRG00000002631	ENSCCRG00000003729	ENSCCRG00000005091	ENSCCRG00000008850		ENSCCRG00000006188	ENSCCRG00000006886	ENSCCRG00000005298	ENSCCRG00000011306	ENSCCRG00000000370	ENSCCRG00000004382
ENSCCRG00000006203	ENSCCRG00000002634	ENSCCRG00000003769	ENSCCRG00000005097	ENSCCRG00000009039		ENSCCRG00000006300	ENSCCRG00000007058	ENSCCRG00000005399	ENSCCRG00000011337	ENSCCRG00000000372	ENSCCRG00000004384
ENSCCRG00000006218	ENSCCRG00000002654	ENSCCRG00000003800	ENSCCRG00000005101	ENSCCRG00000009071		ENSCCRG00000006386	ENSCCRG00000007065	ENSCCRG00000005423	ENSCCRG00000011718	ENSCCRG00000000375	ENSCCRG00000004385
ENSCCRG00000006233	ENSCCRG00000002671	ENSCCRG00000003806	ENSCCRG00000005139	ENSCCRG00000009085		ENSCCRG00000006439	ENSCCRG00000007121	ENSCCRG00000005459	ENSCCRG00000011864	ENSCCRG00000000376	ENSCCRG00000004394
ENSCCRG00000006303	ENSCCRG00000002675	ENSCCRG00000003825	ENSCCRG00000005189	ENSCCRG00000009092		ENSCCRG00000006457	ENSCCRG00000007157	ENSCCRG00000005495	ENSCCRG00000011877	ENSCCRG00000000380	ENSCCRG00000004398
ENSCCRG00000006341	ENSCCRG00000002680	ENSCCRG00000003842	ENSCCRG00000005232	ENSCCRG00000009140		ENSCCRG00000006501	ENSCCRG00000007168	ENSCCRG00000005505	ENSCCRG00000011925	ENSCCRG00000000382	ENSCCRG00000004408
ENSCCRG00000006430	ENSCCRG00000002687	ENSCCRG00000003843	ENSCCRG00000005236	ENSCCRG00000009230		ENSCCRG00000006518	ENSCCRG00000007234	ENSCCRG00000005547	ENSCCRG00000011938	ENSCCRG00000000386	ENSCCRG00000004434
ENSCCRG00000006462	ENSCCRG00000002705	ENSCCRG00000003859	ENSCCRG00000005266	ENSCCRG00000009307		ENSCCRG00000006668	ENSCCRG00000007250	ENSCCRG00000005637	ENSCCRG00000011990	ENSCCRG00000000390	ENSCCRG00000004459
ENSCCRG00000006470	ENSCCRG00000002708	ENSCCRG00000003867	ENSCCRG00000005271	ENSCCRG00000009332		ENSCCRG00000006733	ENSCCRG00000007390	ENSCCRG00000005645	ENSCCRG00000012023	ENSCCRG00000000391	ENSCCRG00000004474
ENSCCRG00000006580	ENSCCRG00000002739	ENSCCRG00000003874	ENSCCRG00000005299	ENSCCRG00000009353		ENSCCRG00000006746	ENSCCRG00000007471	ENSCCRG00000005675	ENSCCRG00000012029	ENSCCRG00000000394	ENSCCRG00000004477
ENSCCRG00000006606	ENSCCRG00000002776	ENSCCRG00000003892	ENSCCRG00000005407	ENSCCRG00000009489		ENSCCRG00000006888	ENSCCRG00000007496	ENSCCRG00000005677	ENSCCRG00000012048	ENSCCRG00000000395	ENSCCRG00000004503
ENSCCRG00000006686	ENSCCRG00000002781	ENSCCRG00000003913	ENSCCRG00000005435	ENSCCRG00000009513		ENSCCRG00000006938	ENSCCRG00000007515	ENSCCRG00000005789	ENSCCRG00000012158	ENSCCRG00000000397	ENSCCRG00000004505
ENSCCRG00000006698	ENSCCRG00000002871	ENSCCRG00000003927	ENSCCRG00000005464	ENSCCRG00000009575		ENSCCRG00000007011	ENSCCRG00000007516	ENSCCRG00000005795	ENSCCRG00000012168	ENSCCRG00000000399	ENSCCRG00000004543
ENSCCRG00000006700	ENSCCRG00000002882	ENSCCRG00000003972	ENSCCRG00000005485	ENSCCRG00000009585		ENSCCRG00000007050	ENSCCRG00000007589	ENSCCRG00000005923	ENSCCRG00000012498	ENSCCRG00000000400	ENSCCRG00000004593
ENSCCRG00000006742	ENSCCRG00000002893	ENSCCRG00000004008	ENSCCRG00000005511	ENSCCRG00000009647		ENSCCRG00000007109	ENSCCRG00000007626	ENSCCRG00000006010	ENSCCRG00000012619	ENSCCRG00000000401	ENSCCRG00000004595
ENSCCRG00000006869	ENSCCRG00000002896	ENSCCRG00000004024	ENSCCRG00000005599	ENSCCRG00000009686		ENSCCRG00000007122	ENSCCRG00000007659	ENSCCRG00000006127	ENSCCRG00000012660	ENSCCRG00000000402	ENSCCRG00000004602
ENSCCRG00000006887	ENSCCRG00000002899	ENSCCRG00000004028	ENSCCRG00000005628	ENSCCRG00000009734		ENSCCRG00000007352	ENSCCRG00000007672	ENSCCRG00000006166	ENSCCRG00000012709	ENSCCRG00000000403	ENSCCRG00000004603
ENSCCRG00000006897	ENSCCRG00000002911	ENSCCRG00000004034	ENSCCRG00000005641	ENSCCRG00000009748		ENSCCRG00000007376	ENSCCRG00000007693	ENSCCRG00000006208	ENSCCRG00000012735	ENSCCRG00000000405	ENSCCRG00000004612
ENSCCRG00000006915	ENSCCRG00000002926	ENSCCRG00000004043	ENSCCRG00000005664	ENSCCRG00000009817		ENSCCRG00000007407	ENSCCRG00000007696	ENSCCRG00000006321	ENSCCRG00000013119	ENSCCRG00000000406	ENSCCRG00000004628
ENSCCRG00000006963	ENSCCRG00000002931	ENSCCRG00000004067	ENSCCRG00000005676	ENSCCRG00000009958		ENSCCRG00000007419	ENSCCRG00000007812	ENSCCRG00000006348	ENSCCRG00000013215	ENSCCRG00000000408	ENSCCRG00000004658
ENSCCRG00000007033	ENSCCRG00000002940	ENSCCRG00000004073	ENSCCRG00000005696	ENSCCRG00000010023		ENSCCRG00000007525	ENSCCRG00000007854	ENSCCRG00000006406	ENSCCRG00000013377	ENSCCRG00000000410	ENSCCRG00000004665
ENSCCRG00000007106	ENSCCRG00000002944	ENSCCRG00000004086	ENSCCRG00000005753	ENSCCRG00000010245		ENSCCRG00000007554	ENSCCRG00000007880	ENSCCRG00000006422	ENSCCRG00000013399	ENSCCRG00000000414	ENSCCRG00000004695
ENSCCRG00000007140	ENSCCRG00000002972	ENSCCRG00000004132	ENSCCRG00000005777	ENSCCRG00000010309		ENSCCRG00000007580	ENSCCRG00000007916	ENSCCRG00000006509	ENSCCRG00000013434	ENSCCRG00000000417	ENSCCRG00000004717
ENSCCRG00000007198	ENSCCRG00000003066	ENSCCRG00000004136	ENSCCRG00000005821	ENSCCRG00000010319		ENSCCRG00000007593	ENSCCRG00000008006	ENSCCRG00000006526	ENSCCRG00000013439	ENSCCRG00000000418	ENSCCRG00000004762
ENSCCRG00000007215	ENSCCRG00000003079	ENSCCRG00000004151	ENSCCRG00000005831	ENSCCRG00000010431		ENSCCRG00000007763	ENSCCRG00000008012	ENSCCRG00000006543	ENSCCRG00000013482	ENSCCRG00000000419	ENSCCRG00000004767
ENSCCRG00000007259	ENSCCRG00000003082	ENSCCRG00000004186	ENSCCRG00000005839	ENSCCRG00000010628		ENSCCRG00000008004	ENSCCRG00000008045	ENSCCRG00000006548	ENSCCRG00000013512	ENSCCRG00000000421	ENSCCRG00000004864
ENSCCRG00000007264	ENSCCRG00000003095	ENSCCRG00000004193	ENSCCRG00000005860	ENSCCRG00000010756		ENSCCRG00000008033	ENSCCRG00000008080	ENSCCRG00000006554	ENSCCRG00000013528	ENSCCRG00000000423	ENSCCRG00000004923
ENSCCRG00000007303	ENSCCRG00000003112	ENSCCRG00000004234	ENSCCRG00000005861	ENSCCRG00000010827		ENSCCRG00000008048	ENSCCRG00000008098	ENSCCRG00000006634	ENSCCRG00000013700	ENSCCRG00000000428	ENSCCRG00000004927
ENSCCRG00000007328	ENSCCRG00000003115	ENSCCRG00000004242	ENSCCRG00000005870	ENSCCRG00000010837		ENSCCRG00000008101	ENSCCRG00000008107	ENSCCRG00000006646	ENSCCRG00000013792	ENSCCRG00000000430	ENSCCRG00000004983
ENSCCRG00000007331	ENSCCRG00000003127	ENSCCRG00000004261	ENSCCRG00000005934	ENSCCRG00000010854		ENSCCRG00000008150	ENSCCRG00000008119	ENSCCRG00000006837	ENSCCRG00000013808	ENSCCRG00000000435	ENSCCRG00000005075
ENSCCRG00000007351	ENSCCRG00000003145	ENSCCRG00000004264	ENSCCRG00000005942	ENSCCRG00000011081		ENSCCRG00000008155	ENSCCRG00000008279	ENSCCRG00000006874	ENSCCRG00000013941	ENSCCRG00000000437	ENSCCRG00000005100
ENSCCRG00000007393	ENSCCRG00000003162	ENSCCRG00000004286	ENSCCRG00000006038	ENSCCRG00000011109		ENSCCRG00000008178	ENSCCRG00000008281	ENSCCRG00000006926	ENSCCRG00000014022	ENSCCRG00000000438	ENSCCRG00000005106
ENSCCRG00000007406	ENSCCRG00000003181	ENSCCRG00000004302	ENSCCRG00000006081	ENSCCRG00000011123		ENSCCRG00000008206	ENSCCRG00000008347	ENSCCRG00000006936	ENSCCRG00000014104	ENSCCRG00000000440	ENSCCRG00000005121
ENSCCRG00000007412	ENSCCRG00000003195	ENSCCRG00000004311	ENSCCRG00000006082	ENSCCRG00000011142		ENSCCRG00000008220	ENSCCRG00000008355	ENSCCRG00000006939	ENSCCRG00000014202	ENSCCRG00000000444	ENSCCRG00000005132
ENSCCRG00000007424	ENSCCRG00000003198	ENSCCRG00000004318	ENSCCRG00000006091	ENSCCRG00000011168		ENSCCRG00000008303	ENSCCRG00000008376	ENSCCRG00000006970	ENSCCRG00000014311	ENSCCRG00000000447	ENSCCRG00000005187
ENSCCRG00000007441	ENSCCRG00000003205	ENSCCRG00000004341	ENSCCRG00000006103	ENSCCRG00000011293		ENSCCRG00000008378	ENSCCRG00000008406	ENSCCRG00000006973	ENSCCRG00000014388	ENSCCRG00000000448	ENSCCRG00000005192
ENSCCRG00000007469	ENSCCRG00000003226	ENSCCRG00000004347	ENSCCRG00000006115	ENSCCRG00000011307		ENSCCRG00000008535	ENSCCRG00000008421	ENSCCRG00000007100	ENSCCRG00000014445	ENSCCRG00000000450	ENSCCRG00000005194
ENSCCRG00000007514	ENSCCRG00000003235	ENSCCRG00000004350	ENSCCRG00000006175	ENSCCRG00000011317		ENSCCRG00000008587	ENSCCRG00000008442	ENSCCRG00000007221	ENSCCRG00000014452	ENSCCRG00000000451	ENSCCRG00000005243
ENSCCRG00000007712	ENSCCRG00000003262	ENSCCRG00000004379	ENSCCRG00000006177	ENSCCRG00000011402		ENSCCRG00000008625	ENSCCRG00000008481	ENSCCRG00000007228	ENSCCRG00000014575	ENSCCRG00000000454	ENSCCRG00000005263
ENSCCRG00000007718	ENSCCRG00000003273	ENSCCRG00000004395	ENSCCRG00000006187	ENSCCRG00000011459		ENSCCRG00000008672	ENSCCRG00000008521	ENSCCRG00000007245	ENSCCRG00000014924	ENSCCRG00000000455	ENSCCRG00000005318
ENSCCRG00000007742	ENSCCRG00000003284	ENSCCRG00000004397	ENSCCRG00000006213	ENSCCRG00000011524		ENSCCRG00000008730	ENSCCRG00000008526	ENSCCRG00000007265	ENSCCRG00000014947	ENSCCRG00000000459	ENSCCRG00000005374
ENSCCRG00000007790	ENSCCRG00000003296	ENSCCRG00000004432	ENSCCRG00000006244	ENSCCRG00000011552		ENSCCRG00000008865	ENSCCRG00000008531	ENSCCRG00000007272	ENSCCRG00000014975	ENSCCRG00000000460	ENSCCRG00000005398
ENSCCRG00000007791	ENSCCRG00000003306	ENSCCRG00000004441	ENSCCRG00000006323	ENSCCRG00000011561		ENSCCRG00000008954	ENSCCRG00000008615	ENSCCRG00000007309	ENSCCRG00000015089	ENSCCRG00000000462	ENSCCRG00000005412
ENSCCRG00000007901	ENSCCRG00000003308	ENSCCRG00000004489	ENSCCRG00000006324	ENSCCRG00000011629		ENSCCRG00000009003	ENSCCRG00000008647	ENSCCRG00000007334	ENSCCRG00000015118	ENSCCRG00000000464	ENSCCRG00000005431
ENSCCRG00000007965	ENSCCRG00000003321	ENSCCRG00000004497	ENSCCRG00000006369	ENSCCRG00000011631		ENSCCRG00000009046	ENSCCRG00000008682	ENSCCRG00000007368	ENSCCRG00000015243	ENSCCRG00000000466	ENSCCRG00000005433
ENSCCRG00000007982	ENSCCRG00000003335	ENSCCRG00000004559	ENSCCRG00000006388	ENSCCRG00000011669		ENSCCRG00000009048	ENSCCRG00000008684	ENSCCRG00000007373	ENSCCRG00000015254	ENSCCRG00000000467	ENSCCRG00000005449
ENSCCRG00000008009	ENSCCRG00000003350	ENSCCRG00000004577	ENSCCRG00000006410	ENSCCRG00000011693		ENSCCRG00000009105	ENSCCRG00000008692	ENSCCRG00000007389	ENSCCRG00000015259	ENSCCRG00000000468	ENSCCRG00000005465
ENSCCRG00000008017	ENSCCRG00000003359	ENSCCRG00000004632	ENSCCRG00000006464	ENSCCRG00000011762		ENSCCRG00000009181	ENSCCRG00000008736	ENSCCRG00000007436	ENSCCRG00000015269	ENSCCRG00000000470	ENSCCRG00000005490
ENSCCRG00000008070	ENSCCRG00000003459	ENSCCRG00000004647	ENSCCRG00000006479	ENSCCRG00000011768		ENSCCRG00000009303	ENSCCRG00000008753	ENSCCRG00000007457	ENSCCRG00000015317	ENSCCRG00000000473	ENSCCRG00000005527
ENSCCRG00000008093	ENSCCRG00000003473	ENSCCRG00000004673	ENSCCRG00000006491	ENSCCRG00000011799		ENSCCRG00000009433	ENSCCRG00000008779	ENSCCRG00000007481	ENSCCRG00000015390	ENSCCRG00000000474	ENSCCRG00000005552
ENSCCRG00000008212	ENSCCRG00000003492	ENSCCRG00000004684	ENSCCRG00000006513	ENSCCRG00000011815		ENSCCRG00000009457	ENSCCRG00000008781	ENSCCRG00000007486	ENSCCRG00000015517	ENSCCRG00000000476	ENSCCRG00000005587
ENSCCRG00000008259	ENSCCRG00000003497	ENSCCRG00000004724	ENSCCRG00000006552	ENSCCRG00000011845		ENSCCRG00000009556	ENSCCRG00000008786	ENSCCRG00000007501	ENSCCRG00000015561	ENSCCRG00000000478	ENSCCRG00000005592
ENSCCRG00000008268	ENSCCRG00000003535	ENSCCRG00000004751	ENSCCRG00000006577	ENSCCRG00000011860		ENSCCRG00000009613	ENSCCRG00000008821	ENSCCRG00000007584	ENSCCRG00000015641	ENSCCRG00000000483	ENSCCRG00000005624
ENSCCRG00000008286	ENSCCRG00000003546	ENSCCRG00000004773	ENSCCRG00000006666	ENSCCRG00000011961		ENSCCRG00000009627	ENSCCRG00000008872	ENSCCRG00000007590	ENSCCRG00000015696	ENSCCRG00000000486	ENSCCRG00000005669
ENSCCRG00000008372	ENSCCRG00000003568	ENSCCRG00000004850	ENSCCRG00000006672	ENSCCRG00000011962		ENSCCRG00000009731	ENSCCRG00000009031	ENSCCRG00000007639	ENSCCRG00000015724	ENSCCRG00000000488	ENSCCRG00000005699
ENSCCRG00000008424	ENSCCRG00000003615	ENSCCRG00000004875	ENSCCRG00000006675	ENSCCRG00000011966		ENSCCRG00000009804	ENSCCRG00000009122	ENSCCRG00000007648	ENSCCRG00000015746	ENSCCRG00000000489	ENSCCRG00000005726
ENSCCRG00000008450	ENSCCRG00000003617	ENSCCRG00000004953	ENSCCRG00000006731	ENSCCRG00000012071		ENSCCRG00000009824	ENSCCRG00000009125	ENSCCRG00000007669	ENSCCRG00000015980	ENSCCRG00000000490	ENSCCRG00000005743
ENSCCRG00000008492	ENSCCRG00000003636	ENSCCRG00000004978	ENSCCRG00000006753	ENSCCRG00000012228		ENSCCRG00000009835	ENSCCRG00000009175	ENSCCRG00000007673	ENSCCRG00000016063	ENSCCRG00000000492	ENSCCRG00000005770
ENSCCRG00000008494	ENSCCRG00000003675	ENSCCRG00000004985	ENSCCRG00000006780	ENSCCRG00000012262		ENSCCRG00000009853	ENSCCRG00000009220	ENSCCRG00000007676	ENSCCRG00000016261	ENSCCRG00000000493	ENSCCRG00000005776
ENSCCRG00000008506	ENSCCRG00000003681	ENSCCRG00000005043	ENSCCRG00000006783	ENSCCRG00000012313		ENSCCRG00000009876	ENSCCRG00000009280	ENSCCRG00000007683	ENSCCRG00000016331	ENSCCRG00000000494	ENSCCRG00000005798
ENSCCRG00000008507	ENSCCRG00000003683	ENSCCRG00000005086	ENSCCRG00000006840	ENSCCRG00000012413		ENSCCRG00000009879	ENSCCRG00000009283	ENSCCRG00000007779	ENSCCRG00000016463	ENSCCRG00000000495	ENSCCRG00000005807
ENSCCRG00000008552	ENSCCRG00000003688	ENSCCRG00000005137	ENSCCRG00000006894	ENSCCRG00000012541		ENSCCRG00000009908	ENSCCRG00000009313	ENSCCRG00000007783	ENSCCRG00000016475	ENSCCRG00000000497	ENSCCRG00000005858
ENSCCRG00000008564	ENSCCRG00000003711	ENSCCRG00000005140	ENSCCRG00000006965	ENSCCRG00000012674		ENSCCRG00000009977	ENSCCRG00000009331	ENSCCRG00000007817	ENSCCRG00000016687	ENSCCRG00000000498	ENSCCRG00000005877
ENSCCRG00000008593	ENSCCRG00000003713	ENSCCRG00000005201	ENSCCRG00000006969	ENSCCRG00000012702		ENSCCRG00000010062	ENSCCRG00000009333	ENSCCRG00000007849	ENSCCRG00000016808	ENSCCRG00000000500	ENSCCRG00000005893
ENSCCRG00000008604	ENSCCRG00000003738	ENSCCRG00000005233	ENSCCRG00000006996	ENSCCRG00000012730		ENSCCRG00000010103	ENSCCRG00000009343	ENSCCRG00000007864	ENSCCRG00000016983	ENSCCRG00000000503	ENSCCRG00000005947
ENSCCRG00000008683	ENSCCRG00000003739	ENSCCRG00000005288	ENSCCRG00000007008	ENSCCRG00000013103		ENSCCRG00000010127	ENSCCRG00000009363	ENSCCRG00000007902	ENSCCRG00000016995	ENSCCRG00000000504	ENSCCRG00000005956
ENSCCRG00000008831	ENSCCRG00000003741	ENSCCRG00000005309	ENSCCRG00000007025	ENSCCRG00000013109		ENSCCRG00000010186	ENSCCRG00000009504	ENSCCRG00000007917	ENSCCRG00000017119	ENSCCRG00000000506	ENSCCRG00000006036
ENSCCRG00000008911	ENSCCRG00000003744	ENSCCRG00000005450	ENSCCRG00000007031	ENSCCRG00000013126		ENSCCRG00000010212	ENSCCRG00000009552	ENSCCRG00000007955	ENSCCRG00000017219	ENSCCRG00000000507	ENSCCRG00000006066
ENSCCRG00000008968	ENSCCRG00000003779	ENSCCRG00000005462	ENSCCRG00000007040	ENSCCRG00000013176		ENSCCRG00000010249	ENSCCRG00000009555	ENSCCRG00000007959	ENSCCRG00000017283	ENSCCRG00000000508	ENSCCRG00000006083
ENSCCRG00000009101	ENSCCRG00000003784	ENSCCRG00000005488	ENSCCRG00000007059	ENSCCRG00000013200		ENSCCRG00000010299	ENSCCRG00000009648	ENSCCRG00000008022	ENSCCRG00000017427	ENSCCRG00000000511	ENSCCRG00000006102
ENSCCRG00000009166	ENSCCRG00000003807	ENSCCRG00000005519	ENSCCRG00000007086	ENSCCRG00000013226		ENSCCRG00000010428	ENSCCRG00000009721	ENSCCRG00000008042	ENSCCRG00000017474	ENSCCRG00000000515	ENSCCRG00000006123
ENSCCRG00000009253	ENSCCRG00000003815	ENSCCRG00000005611	ENSCCRG00000007107	ENSCCRG00000013243		ENSCCRG00000010432	ENSCCRG00000009763	ENSCCRG00000008082	ENSCCRG00000017487	ENSCCRG00000000516	ENSCCRG00000006128
ENSCCRG00000009264	ENSCCRG00000003829	ENSCCRG00000005640	ENSCCRG00000007179	ENSCCRG00000013292		ENSCCRG00000010446	ENSCCRG00000009770	ENSCCRG00000008085	ENSCCRG00000017490	ENSCCRG00000000518	ENSCCRG00000006138
ENSCCRG00000009285	ENSCCRG00000003833	ENSCCRG00000005653	ENSCCRG00000007237	ENSCCRG00000013365		ENSCCRG00000010498	ENSCCRG00000009785	ENSCCRG00000008109	ENSCCRG00000017692	ENSCCRG00000000519	ENSCCRG00000006194
ENSCCRG00000009360	ENSCCRG00000003853	ENSCCRG00000005744	ENSCCRG00000007261	ENSCCRG00000013419		ENSCCRG00000010513	ENSCCRG00000009793	ENSCCRG00000008187	ENSCCRG00000017743	ENSCCRG00000000521	ENSCCRG00000006276
ENSCCRG00000009377	ENSCCRG00000003872	ENSCCRG00000005765	ENSCCRG00000007320	ENSCCRG00000013582		ENSCCRG00000010515	ENSCCRG00000009831	ENSCCRG00000008194	ENSCCRG00000017772	ENSCCRG00000000529	ENSCCRG00000006301
ENSCCRG00000009405	ENSCCRG00000003881	ENSCCRG00000005781	ENSCCRG00000007435	ENSCCRG00000013669		ENSCCRG00000010562	ENSCCRG00000009842	ENSCCRG00000008201	ENSCCRG00000018191	ENSCCRG00000000536	ENSCCRG00000006329
ENSCCRG00000009425	ENSCCRG00000003883	ENSCCRG00000005809	ENSCCRG00000007439	ENSCCRG00000013697		ENSCCRG00000010596	ENSCCRG00000009847	ENSCCRG00000008203	ENSCCRG00000018261	ENSCCRG00000000537	ENSCCRG00000006337
ENSCCRG00000009430	ENSCCRG00000003884	ENSCCRG00000005812	ENSCCRG00000007465	ENSCCRG00000013760		ENSCCRG00000010637	ENSCCRG00000009873	ENSCCRG00000008253	ENSCCRG00000018352	ENSCCRG00000000539	ENSCCRG00000006378
ENSCCRG00000009445	ENSCCRG00000003898	ENSCCRG00000005813	ENSCCRG00000007527	ENSCCRG00000013834		ENSCCRG00000010681	ENSCCRG00000009888	ENSCCRG00000008261	ENSCCRG00000018438	ENSCCRG00000000541	ENSCCRG00000006394
ENSCCRG00000009449	ENSCCRG00000003899	ENSCCRG00000005819	ENSCCRG00000007570	ENSCCRG00000013855		ENSCCRG00000010769	ENSCCRG00000009912	ENSCCRG00000008276	ENSCCRG00000018468	ENSCCRG00000000543	ENSCCRG00000006433
ENSCCRG00000009470	ENSCCRG00000003910	ENSCCRG00000005827	ENSCCRG00000007573	ENSCCRG00000013870		ENSCCRG00000010859	ENSCCRG00000009962	ENSCCRG00000008296	ENSCCRG00000018632	ENSCCRG00000000544	ENSCCRG00000006458
ENSCCRG00000009472	ENSCCRG00000003919	ENSCCRG00000005852	ENSCCRG00000007579	ENSCCRG00000013925		ENSCCRG00000010867	ENSCCRG00000009990	ENSCCRG00000008318	ENSCCRG00000018750	ENSCCRG00000000546	ENSCCRG00000006468
ENSCCRG00000009492	ENSCCRG00000003936	ENSCCRG00000005916	ENSCCRG00000007596	ENSCCRG00000013950		ENSCCRG00000010907	ENSCCRG00000010281	ENSCCRG00000008359	ENSCCRG00000018815	ENSCCRG00000000547	ENSCCRG00000006537
ENSCCRG00000009495	ENSCCRG00000003954	ENSCCRG00000005919	ENSCCRG00000007609	ENSCCRG00000013960		ENSCCRG00000010908	ENSCCRG00000010385	ENSCCRG00000008382	ENSCCRG00000018915	ENSCCRG00000000558	ENSCCRG00000006550
ENSCCRG00000009518	ENSCCRG00000003955	ENSCCRG00000005922	ENSCCRG00000007674	ENSCCRG00000014069		ENSCCRG00000010971	ENSCCRG00000010411	ENSCCRG00000008486	ENSCCRG00000019120	ENSCCRG00000000560	ENSCCRG00000006582
ENSCCRG00000009621	ENSCCRG00000003957	ENSCCRG00000005965	ENSCCRG00000007720	ENSCCRG00000014136		ENSCCRG00000011035	ENSCCRG00000010429	ENSCCRG00000008510	ENSCCRG00000019167	ENSCCRG00000000562	ENSCCRG00000006584
ENSCCRG00000009687	ENSCCRG00000003963	ENSCCRG00000005974	ENSCCRG00000007766	ENSCCRG00000014246		ENSCCRG00000011116	ENSCCRG00000010449	ENSCCRG00000008514	ENSCCRG00000019171	ENSCCRG00000000563	ENSCCRG00000006585
ENSCCRG00000009698	ENSCCRG00000003965	ENSCCRG00000006031	ENSCCRG00000007777	ENSCCRG00000014289		ENSCCRG00000011131	ENSCCRG00000010468	ENSCCRG00000008533	ENSCCRG00000019381	ENSCCRG00000000565	ENSCCRG00000006644
ENSCCRG00000009713	ENSCCRG00000003999	ENSCCRG00000006046	ENSCCRG00000007822	ENSCCRG00000014357		ENSCCRG00000011140	ENSCCRG00000010471	ENSCCRG00000008553	ENSCCRG00000019429	ENSCCRG00000000568	ENSCCRG00000006648
ENSCCRG00000009735	ENSCCRG00000004013	ENSCCRG00000006078	ENSCCRG00000007825	ENSCCRG00000014474		ENSCCRG00000011145	ENSCCRG00000010474	ENSCCRG00000008567	ENSCCRG00000019450	ENSCCRG00000000571	ENSCCRG00000006650
ENSCCRG00000009769	ENSCCRG00000004042	ENSCCRG00000006085	ENSCCRG00000007832	ENSCCRG00000014532		ENSCCRG00000011185	ENSCCRG00000010476	ENSCCRG00000008685	ENSCCRG00000019462	ENSCCRG00000000572	ENSCCRG00000006663
ENSCCRG00000009829	ENSCCRG00000004048	ENSCCRG00000006093	ENSCCRG00000007930	ENSCCRG00000014584		ENSCCRG00000011186	ENSCCRG00000010582	ENSCCRG00000008697	ENSCCRG00000019487	ENSCCRG00000000573	ENSCCRG00000006748
ENSCCRG00000009840	ENSCCRG00000004072	ENSCCRG00000006120	ENSCCRG00000007932	ENSCCRG00000014920		ENSCCRG00000011192	ENSCCRG00000010590	ENSCCRG00000008757	ENSCCRG00000019555	ENSCCRG00000000575	ENSCCRG00000006767
ENSCCRG00000009894	ENSCCRG00000004081	ENSCCRG00000006154	ENSCCRG00000007935	ENSCCRG00000015005		ENSCCRG00000011195	ENSCCRG00000010711	ENSCCRG00000008866	ENSCCRG00000019620	ENSCCRG00000000576	ENSCCRG00000006786
ENSCCRG00000009904	ENSCCRG00000004099	ENSCCRG00000006189	ENSCCRG00000007936	ENSCCRG00000015085		ENSCCRG00000011241	ENSCCRG00000010733	ENSCCRG00000008951	ENSCCRG00000019622	ENSCCRG00000000577	ENSCCRG00000006843
ENSCCRG00000009920	ENSCCRG00000004111	ENSCCRG00000006243	ENSCCRG00000008002	ENSCCRG00000015094		ENSCCRG00000011242	ENSCCRG00000010767	ENSCCRG00000008965	ENSCCRG00000019635	ENSCCRG00000000578	ENSCCRG00000006852
ENSCCRG00000009932	ENSCCRG00000004129	ENSCCRG00000006255	ENSCCRG00000008030	ENSCCRG00000015097		ENSCCRG00000011302	ENSCCRG00000010770	ENSCCRG00000009069	ENSCCRG00000019673	ENSCCRG00000000581	ENSCCRG00000006853
ENSCCRG00000010079	ENSCCRG00000004139	ENSCCRG00000006305	ENSCCRG00000008035	ENSCCRG00000015098		ENSCCRG00000011362	ENSCCRG00000010786	ENSCCRG00000009135	ENSCCRG00000019876	ENSCCRG00000000582	ENSCCRG00000006860
ENSCCRG00000010115	ENSCCRG00000004142	ENSCCRG00000006312	ENSCCRG00000008043	ENSCCRG00000015184		ENSCCRG00000011499	ENSCCRG00000010847	ENSCCRG00000009156	ENSCCRG00000019950	ENSCCRG00000000584	ENSCCRG00000006868
ENSCCRG00000010130	ENSCCRG00000004144	ENSCCRG00000006336	ENSCCRG00000008112	ENSCCRG00000015528		ENSCCRG00000011525	ENSCCRG00000010885	ENSCCRG00000009191	ENSCCRG00000020281	ENSCCRG00000000586	ENSCCRG00000007001
ENSCCRG00000010230	ENSCCRG00000004154	ENSCCRG00000006340	ENSCCRG00000008156	ENSCCRG00000015600		ENSCCRG00000011551	ENSCCRG00000010906	ENSCCRG00000009225	ENSCCRG00000020435	ENSCCRG00000000588	ENSCCRG00000007067
ENSCCRG00000010273	ENSCCRG00000004176	ENSCCRG00000006364	ENSCCRG00000008174	ENSCCRG00000015646		ENSCCRG00000011667	ENSCCRG00000010920	ENSCCRG00000009259	ENSCCRG00000020437	ENSCCRG00000000590	ENSCCRG00000007119
ENSCCRG00000010306	ENSCCRG00000004183	ENSCCRG00000006367	ENSCCRG00000008188	ENSCCRG00000015668		ENSCCRG00000011730	ENSCCRG00000011102	ENSCCRG00000009262	ENSCCRG00000020568	ENSCCRG00000000596	ENSCCRG00000007145
ENSCCRG00000010378	ENSCCRG00000004194	ENSCCRG00000006382	ENSCCRG00000008223	ENSCCRG00000015688		ENSCCRG00000011835	ENSCCRG00000011106	ENSCCRG00000009265	ENSCCRG00000020578	ENSCCRG00000000597	ENSCCRG00000007152
ENSCCRG00000010489	ENSCCRG00000004215	ENSCCRG00000006523	ENSCCRG00000008231	ENSCCRG00000015755		ENSCCRG00000011890	ENSCCRG00000011138	ENSCCRG00000009372	ENSCCRG00000020809	ENSCCRG00000000602	ENSCCRG00000007155
ENSCCRG00000010507	ENSCCRG00000004231	ENSCCRG00000006564	ENSCCRG00000008246	ENSCCRG00000015771		ENSCCRG00000011901	ENSCCRG00000011139	ENSCCRG00000009378	ENSCCRG00000020852	ENSCCRG00000000604	ENSCCRG00000007162
ENSCCRG00000010599	ENSCCRG00000004240	ENSCCRG00000006574	ENSCCRG00000008252	ENSCCRG00000015883		ENSCCRG00000012057	ENSCCRG00000011218	ENSCCRG00000009415	ENSCCRG00000020855	ENSCCRG00000000606	ENSCCRG00000007231
ENSCCRG00000010627	ENSCCRG00000004256	ENSCCRG00000006591	ENSCCRG00000008297	ENSCCRG00000015892		ENSCCRG00000012094	ENSCCRG00000011227	ENSCCRG00000009437	ENSCCRG00000021055	ENSCCRG00000000607	ENSCCRG00000007242
ENSCCRG00000010675	ENSCCRG00000004304	ENSCCRG00000006614	ENSCCRG00000008342	ENSCCRG00000015909		ENSCCRG00000012106	ENSCCRG00000011263	ENSCCRG00000009473	ENSCCRG00000021073	ENSCCRG00000000610	ENSCCRG00000007254
ENSCCRG00000010689	ENSCCRG00000004307	ENSCCRG00000006621	ENSCCRG00000008343	ENSCCRG00000015953		ENSCCRG00000012136	ENSCCRG00000011341	ENSCCRG00000009478	ENSCCRG00000021119	ENSCCRG00000000614	ENSCCRG00000007255
ENSCCRG00000010701	ENSCCRG00000004309	ENSCCRG00000006627	ENSCCRG00000008414	ENSCCRG00000015975		ENSCCRG00000012165	ENSCCRG00000011355	ENSCCRG00000009491	ENSCCRG00000021274	ENSCCRG00000000616	ENSCCRG00000007299
ENSCCRG00000010708	ENSCCRG00000004356	ENSCCRG00000006628	ENSCCRG00000008460	ENSCCRG00000015979		ENSCCRG00000012217	ENSCCRG00000011374	ENSCCRG00000009499	ENSCCRG00000021460	ENSCCRG00000000618	ENSCCRG00000007302
ENSCCRG00000010738	ENSCCRG00000004361	ENSCCRG00000006652	ENSCCRG00000008637	ENSCCRG00000016021		ENSCCRG00000012252	ENSCCRG00000011391	ENSCCRG00000009511	ENSCCRG00000021545	ENSCCRG00000000623	ENSCCRG00000007400
ENSCCRG00000010765	ENSCCRG00000004367	ENSCCRG00000006667	ENSCCRG00000008652	ENSCCRG00000016023		ENSCCRG00000012302	ENSCCRG00000011399	ENSCCRG00000009566	ENSCCRG00000021658	ENSCCRG00000000627	ENSCCRG00000007414
ENSCCRG00000010840	ENSCCRG00000004399	ENSCCRG00000006682	ENSCCRG00000008663	ENSCCRG00000016091		ENSCCRG00000012304	ENSCCRG00000011414	ENSCCRG00000009617	ENSCCRG00000021696	ENSCCRG00000000628	ENSCCRG00000007423
ENSCCRG00000010894	ENSCCRG00000004429	ENSCCRG00000006683	ENSCCRG00000008693	ENSCCRG00000016133		ENSCCRG00000012323	ENSCCRG00000011530	ENSCCRG00000009650	ENSCCRG00000021805	ENSCCRG00000000630	ENSCCRG00000007459
ENSCCRG00000010988	ENSCCRG00000004469	ENSCCRG00000006715	ENSCCRG00000008719	ENSCCRG00000016180		ENSCCRG00000012380	ENSCCRG00000011544	ENSCCRG00000009692	ENSCCRG00000022020	ENSCCRG00000000633	ENSCCRG00000007548
ENSCCRG00000010993	ENSCCRG00000004486	ENSCCRG00000006797	ENSCCRG00000008769	ENSCCRG00000016218		ENSCCRG00000012381	ENSCCRG00000011708	ENSCCRG00000009722	ENSCCRG00000022102	ENSCCRG00000000635	ENSCCRG00000007563
ENSCCRG00000011000	ENSCCRG00000004517	ENSCCRG00000006872	ENSCCRG00000008840	ENSCCRG00000016290		ENSCCRG00000012388	ENSCCRG00000011833	ENSCCRG00000009754	ENSCCRG00000022290	ENSCCRG00000000638	ENSCCRG00000007600
ENSCCRG00000011036	ENSCCRG00000004626	ENSCCRG00000006921	ENSCCRG00000008849	ENSCCRG00000016375		ENSCCRG00000012435	ENSCCRG00000011866	ENSCCRG00000009801	ENSCCRG00000022318	ENSCCRG00000000640	ENSCCRG00000007620
ENSCCRG00000011221	ENSCCRG00000004627	ENSCCRG00000006922	ENSCCRG00000008869	ENSCCRG00000016424		ENSCCRG00000012483	ENSCCRG00000011915	ENSCCRG00000009859	ENSCCRG00000022323	ENSCCRG00000000641	ENSCCRG00000007652
ENSCCRG00000011237	ENSCCRG00000004639	ENSCCRG00000006940	ENSCCRG00000008871	ENSCCRG00000016438		ENSCCRG00000012539	ENSCCRG00000012128	ENSCCRG00000010035	ENSCCRG00000022413	ENSCCRG00000000643	ENSCCRG00000007709
ENSCCRG00000011238	ENSCCRG00000004640	ENSCCRG00000006964	ENSCCRG00000008891	ENSCCRG00000016491		ENSCCRG00000012590	ENSCCRG00000012140	ENSCCRG00000010094	ENSCCRG00000022416	ENSCCRG00000000645	ENSCCRG00000007721
ENSCCRG00000011239	ENSCCRG00000004651	ENSCCRG00000006981	ENSCCRG00000009064	ENSCCRG00000016540		ENSCCRG00000012657	ENSCCRG00000012147	ENSCCRG00000010097	ENSCCRG00000022674	ENSCCRG00000000646	ENSCCRG00000007768
ENSCCRG00000011259	ENSCCRG00000004670	ENSCCRG00000006987	ENSCCRG00000009103	ENSCCRG00000016541		ENSCCRG00000012795	ENSCCRG00000012148	ENSCCRG00000010105	ENSCCRG00000022682	ENSCCRG00000000649	ENSCCRG00000007780
ENSCCRG00000011330	ENSCCRG00000004759	ENSCCRG00000007019	ENSCCRG00000009132	ENSCCRG00000016558		ENSCCRG00000012822	ENSCCRG00000012163	ENSCCRG00000010145	ENSCCRG00000022737	ENSCCRG00000000653	ENSCCRG00000007833
ENSCCRG00000011405	ENSCCRG00000004764	ENSCCRG00000007024	ENSCCRG00000009149	ENSCCRG00000016747		ENSCCRG00000012859	ENSCCRG00000012178	ENSCCRG00000010159	ENSCCRG00000022771	ENSCCRG00000000654	ENSCCRG00000007844
ENSCCRG00000011407	ENSCCRG00000004783	ENSCCRG00000007027	ENSCCRG00000009155	ENSCCRG00000016773		ENSCCRG00000012993	ENSCCRG00000012230	ENSCCRG00000010160	ENSCCRG00000022836	ENSCCRG00000000656	ENSCCRG00000007847
ENSCCRG00000011418	ENSCCRG00000004793	ENSCCRG00000007035	ENSCCRG00000009194	ENSCCRG00000016837		ENSCCRG00000013002	ENSCCRG00000012300	ENSCCRG00000010182	ENSCCRG00000022870	ENSCCRG00000000658	ENSCCRG00000007877
ENSCCRG00000011458	ENSCCRG00000004800	ENSCCRG00000007093	ENSCCRG00000009195	ENSCCRG00000016865		ENSCCRG00000013132	ENSCCRG00000012303	ENSCCRG00000010189	ENSCCRG00000022952	ENSCCRG00000000661	ENSCCRG00000007926
ENSCCRG00000011465	ENSCCRG00000004812	ENSCCRG00000007134	ENSCCRG00000009198	ENSCCRG00000016936		ENSCCRG00000013151	ENSCCRG00000012344	ENSCCRG00000010206	ENSCCRG00000023058	ENSCCRG00000000663	ENSCCRG00000007969
ENSCCRG00000011489	ENSCCRG00000004833	ENSCCRG00000007137	ENSCCRG00000009252	ENSCCRG00000016964		ENSCCRG00000013254	ENSCCRG00000012406	ENSCCRG00000010220	ENSCCRG00000023106	ENSCCRG00000000664	ENSCCRG00000007972
ENSCCRG00000011491	ENSCCRG00000004844	ENSCCRG00000007150	ENSCCRG00000009270	ENSCCRG00000017016		ENSCCRG00000013259	ENSCCRG00000012444	ENSCCRG00000010233	ENSCCRG00000023220	ENSCCRG00000000665	ENSCCRG00000007977
ENSCCRG00000011494	ENSCCRG00000004845	ENSCCRG00000007370	ENSCCRG00000009272	ENSCCRG00000017060		ENSCCRG00000013438	ENSCCRG00000012515	ENSCCRG00000010258	ENSCCRG00000023239	ENSCCRG00000000669	ENSCCRG00000007992
ENSCCRG00000011523	ENSCCRG00000004848	ENSCCRG00000007375	ENSCCRG00000009275	ENSCCRG00000017139		ENSCCRG00000013558	ENSCCRG00000012793	ENSCCRG00000010292	ENSCCRG00000023346	ENSCCRG00000000670	ENSCCRG00000008010
ENSCCRG00000011527	ENSCCRG00000004849	ENSCCRG00000007377	ENSCCRG00000009288	ENSCCRG00000017270		ENSCCRG00000013575	ENSCCRG00000012864	ENSCCRG00000010307	ENSCCRG00000023400	ENSCCRG00000000671	ENSCCRG00000008011
ENSCCRG00000011553	ENSCCRG00000004855	ENSCCRG00000007383	ENSCCRG00000009293	ENSCCRG00000017301		ENSCCRG00000013799	ENSCCRG00000012959	ENSCCRG00000010434	ENSCCRG00000023405	ENSCCRG00000000672	ENSCCRG00000008050
ENSCCRG00000011569	ENSCCRG00000004869	ENSCCRG00000007418	ENSCCRG00000009366	ENSCCRG00000017538		ENSCCRG00000013815	ENSCCRG00000013016	ENSCCRG00000010442	ENSCCRG00000023411	ENSCCRG00000000674	ENSCCRG00000008068
ENSCCRG00000011607	ENSCCRG00000004870	ENSCCRG00000007422	ENSCCRG00000009439	ENSCCRG00000017566		ENSCCRG00000013871	ENSCCRG00000013072	ENSCCRG00000010453	ENSCCRG00000023447	ENSCCRG00000000675	ENSCCRG00000008100
ENSCCRG00000011698	ENSCCRG00000004897	ENSCCRG00000007437	ENSCCRG00000009448	ENSCCRG00000017632		ENSCCRG00000013897	ENSCCRG00000013156	ENSCCRG00000010465	ENSCCRG00000023505	ENSCCRG00000000676	ENSCCRG00000008103
ENSCCRG00000011834	ENSCCRG00000004914	ENSCCRG00000007442	ENSCCRG00000009548	ENSCCRG00000017720		ENSCCRG00000013920	ENSCCRG00000013282	ENSCCRG00000010491	ENSCCRG00000023571	ENSCCRG00000000677	ENSCCRG00000008106
ENSCCRG00000011836	ENSCCRG00000004921	ENSCCRG00000007458	ENSCCRG00000009637	ENSCCRG00000017900		ENSCCRG00000013953	ENSCCRG00000013306	ENSCCRG00000010504	ENSCCRG00000023669	ENSCCRG00000000679	ENSCCRG00000008154
ENSCCRG00000011853	ENSCCRG00000004940	ENSCCRG00000007472	ENSCCRG00000009678	ENSCCRG00000017976		ENSCCRG00000014006	ENSCCRG00000013357	ENSCCRG00000010532	ENSCCRG00000023733	ENSCCRG00000000681	ENSCCRG00000008164
ENSCCRG00000011900	ENSCCRG00000004960	ENSCCRG00000007533	ENSCCRG00000009696	ENSCCRG00000018051		ENSCCRG00000014035	ENSCCRG00000013363	ENSCCRG00000010551	ENSCCRG00000023763	ENSCCRG00000000682	ENSCCRG00000008179
ENSCCRG00000011955	ENSCCRG00000004964	ENSCCRG00000007566	ENSCCRG00000009708	ENSCCRG00000018122		ENSCCRG00000014222	ENSCCRG00000013405	ENSCCRG00000010572	ENSCCRG00000023778	ENSCCRG00000000688	ENSCCRG00000008227
ENSCCRG00000012020	ENSCCRG00000004966	ENSCCRG00000007594	ENSCCRG00000009822	ENSCCRG00000018130		ENSCCRG00000014278	ENSCCRG00000013544	ENSCCRG00000010622	ENSCCRG00000023802	ENSCCRG00000000690	ENSCCRG00000008338
ENSCCRG00000012021	ENSCCRG00000004967	ENSCCRG00000007664	ENSCCRG00000009858	ENSCCRG00000018391		ENSCCRG00000014380	ENSCCRG00000013592	ENSCCRG00000010672	ENSCCRG00000023806	ENSCCRG00000000691	ENSCCRG00000008396
ENSCCRG00000012040	ENSCCRG00000004969	ENSCCRG00000007679	ENSCCRG00000009951	ENSCCRG00000018450		ENSCCRG00000014420	ENSCCRG00000013616	ENSCCRG00000010703	ENSCCRG00000023830	ENSCCRG00000000695	ENSCCRG00000008401
ENSCCRG00000012080	ENSCCRG00000004980	ENSCCRG00000007736	ENSCCRG00000009956	ENSCCRG00000018675		ENSCCRG00000014432	ENSCCRG00000013642	ENSCCRG00000010726	ENSCCRG00000023914	ENSCCRG00000000697	ENSCCRG00000008420
ENSCCRG00000012127	ENSCCRG00000005006	ENSCCRG00000007771	ENSCCRG00000009969	ENSCCRG00000018685		ENSCCRG00000014433	ENSCCRG00000013645	ENSCCRG00000010745	ENSCCRG00000024140	ENSCCRG00000000699	ENSCCRG00000008458
ENSCCRG00000012159	ENSCCRG00000005023	ENSCCRG00000007774	ENSCCRG00000009982	ENSCCRG00000018788		ENSCCRG00000014567	ENSCCRG00000013651	ENSCCRG00000010838	ENSCCRG00000024179	ENSCCRG00000000701	ENSCCRG00000008463
ENSCCRG00000012197	ENSCCRG00000005040	ENSCCRG00000007792	ENSCCRG00000009995	ENSCCRG00000018796		ENSCCRG00000014590	ENSCCRG00000013654	ENSCCRG00000010849	ENSCCRG00000024283	ENSCCRG00000000702	ENSCCRG00000008490
ENSCCRG00000012219	ENSCCRG00000005052	ENSCCRG00000007804	ENSCCRG00000010008	ENSCCRG00000018812		ENSCCRG00000014594	ENSCCRG00000013665	ENSCCRG00000010863	ENSCCRG00000024364	ENSCCRG00000000703	ENSCCRG00000008515
ENSCCRG00000012235	ENSCCRG00000005064	ENSCCRG00000007838	ENSCCRG00000010133	ENSCCRG00000018972		ENSCCRG00000014650	ENSCCRG00000013667	ENSCCRG00000010874	ENSCCRG00000024485	ENSCCRG00000000704	ENSCCRG00000008556
ENSCCRG00000012236	ENSCCRG00000005079	ENSCCRG00000007903	ENSCCRG00000010162	ENSCCRG00000019018		ENSCCRG00000014704	ENSCCRG00000013691	ENSCCRG00000010883	ENSCCRG00000024688	ENSCCRG00000000708	ENSCCRG00000008583
ENSCCRG00000012312	ENSCCRG00000005096	ENSCCRG00000007999	ENSCCRG00000010327	ENSCCRG00000019075		ENSCCRG00000014723	ENSCCRG00000013717	ENSCCRG00000010912	ENSCCRG00000024788	ENSCCRG00000000709	ENSCCRG00000008590
ENSCCRG00000012340	ENSCCRG00000005108	ENSCCRG00000008018	ENSCCRG00000010376	ENSCCRG00000019307		ENSCCRG00000014806	ENSCCRG00000013743	ENSCCRG00000010931	ENSCCRG00000024816	ENSCCRG00000000710	ENSCCRG00000008614
ENSCCRG00000012399	ENSCCRG00000005112	ENSCCRG00000008044	ENSCCRG00000010391	ENSCCRG00000019343		ENSCCRG00000014842	ENSCCRG00000013753	ENSCCRG00000010938	ENSCCRG00000024827	ENSCCRG00000000712	ENSCCRG00000008621
ENSCCRG00000012421	ENSCCRG00000005119	ENSCCRG00000008128	ENSCCRG00000010397	ENSCCRG00000019384		ENSCCRG00000014889	ENSCCRG00000013780	ENSCCRG00000010946	ENSCCRG00000024835	ENSCCRG00000000714	ENSCCRG00000008664
ENSCCRG00000012523	ENSCCRG00000005127	ENSCCRG00000008153	ENSCCRG00000010482	ENSCCRG00000019518		ENSCCRG00000015073	ENSCCRG00000013902	ENSCCRG00000010949	ENSCCRG00000024914	ENSCCRG00000000716	ENSCCRG00000008726
ENSCCRG00000012545	ENSCCRG00000005128	ENSCCRG00000008183	ENSCCRG00000010566	ENSCCRG00000019585		ENSCCRG00000015078	ENSCCRG00000013965	ENSCCRG00000010959	ENSCCRG00000024940	ENSCCRG00000000719	ENSCCRG00000008732
ENSCCRG00000012588	ENSCCRG00000005129	ENSCCRG00000008263	ENSCCRG00000010600	ENSCCRG00000019709		ENSCCRG00000015082	ENSCCRG00000013983	ENSCCRG00000010969	ENSCCRG00000025009	ENSCCRG00000000722	ENSCCRG00000008737
ENSCCRG00000012593	ENSCCRG00000005167	ENSCCRG00000008274	ENSCCRG00000010614	ENSCCRG00000019765		ENSCCRG00000015103	ENSCCRG00000014015	ENSCCRG00000010987	ENSCCRG00000025012	ENSCCRG00000000723	ENSCCRG00000008755
ENSCCRG00000012643	ENSCCRG00000005169	ENSCCRG00000008309	ENSCCRG00000010679	ENSCCRG00000019908		ENSCCRG00000015142	ENSCCRG00000014017	ENSCCRG00000011013	ENSCCRG00000025229	ENSCCRG00000000724	ENSCCRG00000008764
ENSCCRG00000012645	ENSCCRG00000005171	ENSCCRG00000008328	ENSCCRG00000010691	ENSCCRG00000019957		ENSCCRG00000015156	ENSCCRG00000014025	ENSCCRG00000011024	ENSCCRG00000025314	ENSCCRG00000000730	ENSCCRG00000008772
ENSCCRG00000012838	ENSCCRG00000005178	ENSCCRG00000008379	ENSCCRG00000010725	ENSCCRG00000019959		ENSCCRG00000015290	ENSCCRG00000014112	ENSCCRG00000011141	ENSCCRG00000025431	ENSCCRG00000000733	ENSCCRG00000008793
ENSCCRG00000012858	ENSCCRG00000005242	ENSCCRG00000008407	ENSCCRG00000010805	ENSCCRG00000019967		ENSCCRG00000015296	ENSCCRG00000014177	ENSCCRG00000011274	ENSCCRG00000025591	ENSCCRG00000000734	ENSCCRG00000008797
ENSCCRG00000012871	ENSCCRG00000005264	ENSCCRG00000008529	ENSCCRG00000010829	ENSCCRG00000020026		ENSCCRG00000015325	ENSCCRG00000014231	ENSCCRG00000011286	ENSCCRG00000025594	ENSCCRG00000000736	ENSCCRG00000008806
ENSCCRG00000012877	ENSCCRG00000005274	ENSCCRG00000008562	ENSCCRG00000010855	ENSCCRG00000020151		ENSCCRG00000015411	ENSCCRG00000014234	ENSCCRG00000011298	ENSCCRG00000025839	ENSCCRG00000000741	ENSCCRG00000008823
ENSCCRG00000012947	ENSCCRG00000005282	ENSCCRG00000008569	ENSCCRG00000010866	ENSCCRG00000020172		ENSCCRG00000015570	ENSCCRG00000014244	ENSCCRG00000011305	ENSCCRG00000025896	ENSCCRG00000000743	ENSCCRG00000008841
ENSCCRG00000013007	ENSCCRG00000005286	ENSCCRG00000008580	ENSCCRG00000010897	ENSCCRG00000020205		ENSCCRG00000015573	ENSCCRG00000014435	ENSCCRG00000011324	ENSCCRG00000025967	ENSCCRG00000000746	ENSCCRG00000008860
ENSCCRG00000013014	ENSCCRG00000005312	ENSCCRG00000008610	ENSCCRG00000010937	ENSCCRG00000020315		ENSCCRG00000015593	ENSCCRG00000014507	ENSCCRG00000011328	ENSCCRG00000026042	ENSCCRG00000000750	ENSCCRG00000008929
ENSCCRG00000013046	ENSCCRG00000005319	ENSCCRG00000008613	ENSCCRG00000010941	ENSCCRG00000020322		ENSCCRG00000015720	ENSCCRG00000014510	ENSCCRG00000011334	ENSCCRG00000026126	ENSCCRG00000000751	ENSCCRG00000008938
ENSCCRG00000013048	ENSCCRG00000005341	ENSCCRG00000008662	ENSCCRG00000010986	ENSCCRG00000020373		ENSCCRG00000015733	ENSCCRG00000014539	ENSCCRG00000011438	ENSCCRG00000026296	ENSCCRG00000000754	ENSCCRG00000008999
ENSCCRG00000013061	ENSCCRG00000005347	ENSCCRG00000008722	ENSCCRG00000011007	ENSCCRG00000020383		ENSCCRG00000015835	ENSCCRG00000014544	ENSCCRG00000011446	ENSCCRG00000026329	ENSCCRG00000000758	ENSCCRG00000009006
ENSCCRG00000013086	ENSCCRG00000005362	ENSCCRG00000008740	ENSCCRG00000011068	ENSCCRG00000020405		ENSCCRG00000015957	ENSCCRG00000014562	ENSCCRG00000011466	ENSCCRG00000026386	ENSCCRG00000000760	ENSCCRG00000009008
ENSCCRG00000013099	ENSCCRG00000005388	ENSCCRG00000008742	ENSCCRG00000011096	ENSCCRG00000020440		ENSCCRG00000015965	ENSCCRG00000014692	ENSCCRG00000011487	ENSCCRG00000026547	ENSCCRG00000000762	ENSCCRG00000009024
ENSCCRG00000013157	ENSCCRG00000005392	ENSCCRG00000008745	ENSCCRG00000011133	ENSCCRG00000020541		ENSCCRG00000015969	ENSCCRG00000014780	ENSCCRG00000011540	ENSCCRG00000026591	ENSCCRG00000000767	ENSCCRG00000009029
ENSCCRG00000013221	ENSCCRG00000005394	ENSCCRG00000008846	ENSCCRG00000011177	ENSCCRG00000020797		ENSCCRG00000016002	ENSCCRG00000014826	ENSCCRG00000011626	ENSCCRG00000026711	ENSCCRG00000000769	ENSCCRG00000009040
ENSCCRG00000013227	ENSCCRG00000005408	ENSCCRG00000008884	ENSCCRG00000011196	ENSCCRG00000020860		ENSCCRG00000016042	ENSCCRG00000014844	ENSCCRG00000011641	ENSCCRG00000026839	ENSCCRG00000000771	ENSCCRG00000009047
ENSCCRG00000013240	ENSCCRG00000005414	ENSCCRG00000008899	ENSCCRG00000011236	ENSCCRG00000020886		ENSCCRG00000016114	ENSCCRG00000014848	ENSCCRG00000011648	ENSCCRG00000026845	ENSCCRG00000000772	ENSCCRG00000009097
ENSCCRG00000013295	ENSCCRG00000005416	ENSCCRG00000008904	ENSCCRG00000011303	ENSCCRG00000020921		ENSCCRG00000016119	ENSCCRG00000014928	ENSCCRG00000011666	ENSCCRG00000026884	ENSCCRG00000000773	ENSCCRG00000009109
ENSCCRG00000013298	ENSCCRG00000005444	ENSCCRG00000008917	ENSCCRG00000011508	ENSCCRG00000020960		ENSCCRG00000016155	ENSCCRG00000014955	ENSCCRG00000011675	ENSCCRG00000026898	ENSCCRG00000000774	ENSCCRG00000009287
ENSCCRG00000013379	ENSCCRG00000005461	ENSCCRG00000008928	ENSCCRG00000011531	ENSCCRG00000020974		ENSCCRG00000016200	ENSCCRG00000015029	ENSCCRG00000011687	ENSCCRG00000026972	ENSCCRG00000000777	ENSCCRG00000009309
ENSCCRG00000013389	ENSCCRG00000005480	ENSCCRG00000008933	ENSCCRG00000011563	ENSCCRG00000021014		ENSCCRG00000016231	ENSCCRG00000015037	ENSCCRG00000011689	ENSCCRG00000027012	ENSCCRG00000000778	ENSCCRG00000009324
ENSCCRG00000013461	ENSCCRG00000005484	ENSCCRG00000008937	ENSCCRG00000011565	ENSCCRG00000021040		ENSCCRG00000016302	ENSCCRG00000015047	ENSCCRG00000011690	ENSCCRG00000027096	ENSCCRG00000000781	ENSCCRG00000009359
ENSCCRG00000013511	ENSCCRG00000005496	ENSCCRG00000008958	ENSCCRG00000011570	ENSCCRG00000021306		ENSCCRG00000016326	ENSCCRG00000015136	ENSCCRG00000011816	ENSCCRG00000027165	ENSCCRG00000000782	ENSCCRG00000009362
ENSCCRG00000013519	ENSCCRG00000005506	ENSCCRG00000008979	ENSCCRG00000011596	ENSCCRG00000021338		ENSCCRG00000016349	ENSCCRG00000015161	ENSCCRG00000011823	ENSCCRG00000027353	ENSCCRG00000000783	ENSCCRG00000009376
ENSCCRG00000013611	ENSCCRG00000005535	ENSCCRG00000008993	ENSCCRG00000011618	ENSCCRG00000021416		ENSCCRG00000016386	ENSCCRG00000015198	ENSCCRG00000011952	ENSCCRG00000027360	ENSCCRG00000000785	ENSCCRG00000009398
ENSCCRG00000013687	ENSCCRG00000005556	ENSCCRG00000009010	ENSCCRG00000011707	ENSCCRG00000021420		ENSCCRG00000016411	ENSCCRG00000015208	ENSCCRG00000011976	ENSCCRG00000027419	ENSCCRG00000000786	ENSCCRG00000009424
ENSCCRG00000013722	ENSCCRG00000005561	ENSCCRG00000009014	ENSCCRG00000011716	ENSCCRG00000021422		ENSCCRG00000016444	ENSCCRG00000015230	ENSCCRG00000011996	ENSCCRG00000027473	ENSCCRG00000000788	ENSCCRG00000009447
ENSCCRG00000013746	ENSCCRG00000005565	ENSCCRG00000009033	ENSCCRG00000011754	ENSCCRG00000021456		ENSCCRG00000016510	ENSCCRG00000015278	ENSCCRG00000012000	ENSCCRG00000027582	ENSCCRG00000000791	ENSCCRG00000009467
ENSCCRG00000013775	ENSCCRG00000005589	ENSCCRG00000009042	ENSCCRG00000011776	ENSCCRG00000021524		ENSCCRG00000016539	ENSCCRG00000015320	ENSCCRG00000012082	ENSCCRG00000027665	ENSCCRG00000000792	ENSCCRG00000009474
ENSCCRG00000013784	ENSCCRG00000005597	ENSCCRG00000009051	ENSCCRG00000011791	ENSCCRG00000021526		ENSCCRG00000016564	ENSCCRG00000015342	ENSCCRG00000012103	ENSCCRG00000027741	ENSCCRG00000000794	ENSCCRG00000009485
ENSCCRG00000013829	ENSCCRG00000005598	ENSCCRG00000009095	ENSCCRG00000011796	ENSCCRG00000021662		ENSCCRG00000016589	ENSCCRG00000015457	ENSCCRG00000012118	ENSCCRG00000027949	ENSCCRG00000000796	ENSCCRG00000009503
ENSCCRG00000013838	ENSCCRG00000005610	ENSCCRG00000009147	ENSCCRG00000011817	ENSCCRG00000021666		ENSCCRG00000016639	ENSCCRG00000015465	ENSCCRG00000012240	ENSCCRG00000028070	ENSCCRG00000000798	ENSCCRG00000009533
ENSCCRG00000013856	ENSCCRG00000005651	ENSCCRG00000009148	ENSCCRG00000011919	ENSCCRG00000021712		ENSCCRG00000016648	ENSCCRG00000015493	ENSCCRG00000012263	ENSCCRG00000028125	ENSCCRG00000000802	ENSCCRG00000009538
ENSCCRG00000013885	ENSCCRG00000005654	ENSCCRG00000009153	ENSCCRG00000011930	ENSCCRG00000021775		ENSCCRG00000016730	ENSCCRG00000015509	ENSCCRG00000012332	ENSCCRG00000028201	ENSCCRG00000000806	ENSCCRG00000009563
ENSCCRG00000013943	ENSCCRG00000005665	ENSCCRG00000009158	ENSCCRG00000011989	ENSCCRG00000021782		ENSCCRG00000016787	ENSCCRG00000015516	ENSCCRG00000012408	ENSCCRG00000028482	ENSCCRG00000000812	ENSCCRG00000009597
ENSCCRG00000013968	ENSCCRG00000005679	ENSCCRG00000009170	ENSCCRG00000012086	ENSCCRG00000021963		ENSCCRG00000016788	ENSCCRG00000015555	ENSCCRG00000012412	ENSCCRG00000028553	ENSCCRG00000000820	ENSCCRG00000009603
ENSCCRG00000014073	ENSCCRG00000005690	ENSCCRG00000009185	ENSCCRG00000012111	ENSCCRG00000021973		ENSCCRG00000016799	ENSCCRG00000015681	ENSCCRG00000012414	ENSCCRG00000028593	ENSCCRG00000000824	ENSCCRG00000009674
ENSCCRG00000014075	ENSCCRG00000005691	ENSCCRG00000009186	ENSCCRG00000012174	ENSCCRG00000022066		ENSCCRG00000016802	ENSCCRG00000015714	ENSCCRG00000012422	ENSCCRG00000028598	ENSCCRG00000000825	ENSCCRG00000009718
ENSCCRG00000014148	ENSCCRG00000005703	ENSCCRG00000009215	ENSCCRG00000012186	ENSCCRG00000022132		ENSCCRG00000016820	ENSCCRG00000015840	ENSCCRG00000012431	ENSCCRG00000028765	ENSCCRG00000000826	ENSCCRG00000009724
ENSCCRG00000014152	ENSCCRG00000005727	ENSCCRG00000009223	ENSCCRG00000012267	ENSCCRG00000022185		ENSCCRG00000016911	ENSCCRG00000015918	ENSCCRG00000012433	ENSCCRG00000028845	ENSCCRG00000000827	ENSCCRG00000009753
ENSCCRG00000014189	ENSCCRG00000005752	ENSCCRG00000009233	ENSCCRG00000012298	ENSCCRG00000022260		ENSCCRG00000016945	ENSCCRG00000016031	ENSCCRG00000012445	ENSCCRG00000028891	ENSCCRG00000000828	ENSCCRG00000009814
ENSCCRG00000014271	ENSCCRG00000005756	ENSCCRG00000009241	ENSCCRG00000012307	ENSCCRG00000022322		ENSCCRG00000016987	ENSCCRG00000016050	ENSCCRG00000012499	ENSCCRG00000028931	ENSCCRG00000000831	ENSCCRG00000009837
ENSCCRG00000014281	ENSCCRG00000005790	ENSCCRG00000009297	ENSCCRG00000012494	ENSCCRG00000022421		ENSCCRG00000017075	ENSCCRG00000016074	ENSCCRG00000012508	ENSCCRG00000029102	ENSCCRG00000000832	ENSCCRG00000009845
ENSCCRG00000014316	ENSCCRG00000005830	ENSCCRG00000009386	ENSCCRG00000012525	ENSCCRG00000022433		ENSCCRG00000017223	ENSCCRG00000016095	ENSCCRG00000012668	ENSCCRG00000029147	ENSCCRG00000000837	ENSCCRG00000009860
ENSCCRG00000014404	ENSCCRG00000005849	ENSCCRG00000009396	ENSCCRG00000012692	ENSCCRG00000022462		ENSCCRG00000017314	ENSCCRG00000016120	ENSCCRG00000012669	ENSCCRG00000029167	ENSCCRG00000000838	ENSCCRG00000009866
ENSCCRG00000014429	ENSCCRG00000005854	ENSCCRG00000009407	ENSCCRG00000012731	ENSCCRG00000022497		ENSCCRG00000017323	ENSCCRG00000016148	ENSCCRG00000012742	ENSCCRG00000029185	ENSCCRG00000000841	ENSCCRG00000009870
ENSCCRG00000014504	ENSCCRG00000005888	ENSCCRG00000009411	ENSCCRG00000012753	ENSCCRG00000022531		ENSCCRG00000017331	ENSCCRG00000016228	ENSCCRG00000012772	ENSCCRG00000029206	ENSCCRG00000000842	ENSCCRG00000009882
ENSCCRG00000014523	ENSCCRG00000005890	ENSCCRG00000009432	ENSCCRG00000012755	ENSCCRG00000022544		ENSCCRG00000017446	ENSCCRG00000016230	ENSCCRG00000012801	ENSCCRG00000029318	ENSCCRG00000000843	ENSCCRG00000009889
ENSCCRG00000014534	ENSCCRG00000005904	ENSCCRG00000009452	ENSCCRG00000012846	ENSCCRG00000022552		ENSCCRG00000017671	ENSCCRG00000016265	ENSCCRG00000012845	ENSCCRG00000029427	ENSCCRG00000000847	ENSCCRG00000009892
ENSCCRG00000014564	ENSCCRG00000005905	ENSCCRG00000009490	ENSCCRG00000012925	ENSCCRG00000022576		ENSCCRG00000017685	ENSCCRG00000016316	ENSCCRG00000012900	ENSCCRG00000029451	ENSCCRG00000000848	ENSCCRG00000009927
ENSCCRG00000014619	ENSCCRG00000005907	ENSCCRG00000009549	ENSCCRG00000012990	ENSCCRG00000022577		ENSCCRG00000017700	ENSCCRG00000016408	ENSCCRG00000012935	ENSCCRG00000029476	ENSCCRG00000000849	ENSCCRG00000009955
ENSCCRG00000014633	ENSCCRG00000005913	ENSCCRG00000009581	ENSCCRG00000013123	ENSCCRG00000022700		ENSCCRG00000017715	ENSCCRG00000016469	ENSCCRG00000012967	ENSCCRG00000029484	ENSCCRG00000000850	ENSCCRG00000010025
ENSCCRG00000014648	ENSCCRG00000005915	ENSCCRG00000009671	ENSCCRG00000013204	ENSCCRG00000022742		ENSCCRG00000017728	ENSCCRG00000016522	ENSCCRG00000013009	ENSCCRG00000029593	ENSCCRG00000000852	ENSCCRG00000010053
ENSCCRG00000014651	ENSCCRG00000005967	ENSCCRG00000009677	ENSCCRG00000013309	ENSCCRG00000022746		ENSCCRG00000017769	ENSCCRG00000016567	ENSCCRG00000013063	ENSCCRG00000029681	ENSCCRG00000000853	ENSCCRG00000010083
ENSCCRG00000014670	ENSCCRG00000005971	ENSCCRG00000009684	ENSCCRG00000013322	ENSCCRG00000022767		ENSCCRG00000017815	ENSCCRG00000016590	ENSCCRG00000013076	ENSCCRG00000029713	ENSCCRG00000000854	ENSCCRG00000010120
ENSCCRG00000014680	ENSCCRG00000005979	ENSCCRG00000009715	ENSCCRG00000013329	ENSCCRG00000022788		ENSCCRG00000017870	ENSCCRG00000016613	ENSCCRG00000013085	ENSCCRG00000029720	ENSCCRG00000000858	ENSCCRG00000010154
ENSCCRG00000014757	ENSCCRG00000006006	ENSCCRG00000009781	ENSCCRG00000013331	ENSCCRG00000022912		ENSCCRG00000017917	ENSCCRG00000016638	ENSCCRG00000013100	ENSCCRG00000029774	ENSCCRG00000000863	ENSCCRG00000010173
ENSCCRG00000014797	ENSCCRG00000006018	ENSCCRG00000009798	ENSCCRG00000013336	ENSCCRG00000022981		ENSCCRG00000017928	ENSCCRG00000016693	ENSCCRG00000013102	ENSCCRG00000029954	ENSCCRG00000000866	ENSCCRG00000010208
ENSCCRG00000014882	ENSCCRG00000006028	ENSCCRG00000009799	ENSCCRG00000013416	ENSCCRG00000022990		ENSCCRG00000017929	ENSCCRG00000016717	ENSCCRG00000013116	ENSCCRG00000029963	ENSCCRG00000000867	ENSCCRG00000010227
ENSCCRG00000014913	ENSCCRG00000006047	ENSCCRG00000009806	ENSCCRG00000013431	ENSCCRG00000023001		ENSCCRG00000017975	ENSCCRG00000016754	ENSCCRG00000013142	ENSCCRG00000029974	ENSCCRG00000000869	ENSCCRG00000010234
ENSCCRG00000015010	ENSCCRG00000006063	ENSCCRG00000009819	ENSCCRG00000013441	ENSCCRG00000023040		ENSCCRG00000018005	ENSCCRG00000016789	ENSCCRG00000013159	ENSCCRG00000030011	ENSCCRG00000000874	ENSCCRG00000010236
ENSCCRG00000015025	ENSCCRG00000006065	ENSCCRG00000009839	ENSCCRG00000013444	ENSCCRG00000023075		ENSCCRG00000018011	ENSCCRG00000016890	ENSCCRG00000013179	ENSCCRG00000030013	ENSCCRG00000000875	ENSCCRG00000010427
ENSCCRG00000015035	ENSCCRG00000006079	ENSCCRG00000009846	ENSCCRG00000013454	ENSCCRG00000023212		ENSCCRG00000018271	ENSCCRG00000016894	ENSCCRG00000013192	ENSCCRG00000030190	ENSCCRG00000000877	ENSCCRG00000010452
ENSCCRG00000015042	ENSCCRG00000006104	ENSCCRG00000009907	ENSCCRG00000013481	ENSCCRG00000023379		ENSCCRG00000018308	ENSCCRG00000016904	ENSCCRG00000013236	ENSCCRG00000030215	ENSCCRG00000000878	ENSCCRG00000010506
ENSCCRG00000015065	ENSCCRG00000006105	ENSCCRG00000009918	ENSCCRG00000013484	ENSCCRG00000023387		ENSCCRG00000018313	ENSCCRG00000017070	ENSCCRG00000013247	ENSCCRG00000030283	ENSCCRG00000000880	ENSCCRG00000010583
ENSCCRG00000015075	ENSCCRG00000006110	ENSCCRG00000009928	ENSCCRG00000013684	ENSCCRG00000023556		ENSCCRG00000018319	ENSCCRG00000017203	ENSCCRG00000013276	ENSCCRG00000030368	ENSCCRG00000000881	ENSCCRG00000010586
ENSCCRG00000015102	ENSCCRG00000006112	ENSCCRG00000009964	ENSCCRG00000013702	ENSCCRG00000023575		ENSCCRG00000018409	ENSCCRG00000017344	ENSCCRG00000013288	ENSCCRG00000030482	ENSCCRG00000000883	ENSCCRG00000010635
ENSCCRG00000015135	ENSCCRG00000006130	ENSCCRG00000010018	ENSCCRG00000013721	ENSCCRG00000023581		ENSCCRG00000018440	ENSCCRG00000017366	ENSCCRG00000013319	ENSCCRG00000030634	ENSCCRG00000000888	ENSCCRG00000010640
ENSCCRG00000015202	ENSCCRG00000006181	ENSCCRG00000010075	ENSCCRG00000013754	ENSCCRG00000023606		ENSCCRG00000018499	ENSCCRG00000017392	ENSCCRG00000013328	ENSCCRG00000030753	ENSCCRG00000000891	ENSCCRG00000010697
ENSCCRG00000015302	ENSCCRG00000006186	ENSCCRG00000010077	ENSCCRG00000013764	ENSCCRG00000023686		ENSCCRG00000018652	ENSCCRG00000017399	ENSCCRG00000013347	ENSCCRG00000030863	ENSCCRG00000000893	ENSCCRG00000010712
ENSCCRG00000015340	ENSCCRG00000006215	ENSCCRG00000010099	ENSCCRG00000013800	ENSCCRG00000023852		ENSCCRG00000018653	ENSCCRG00000017424	ENSCCRG00000013352	ENSCCRG00000030891	ENSCCRG00000000894	ENSCCRG00000010742
ENSCCRG00000015436	ENSCCRG00000006226	ENSCCRG00000010110	ENSCCRG00000013820	ENSCCRG00000023907		ENSCCRG00000018745	ENSCCRG00000017436	ENSCCRG00000013409	ENSCCRG00000030926	ENSCCRG00000000896	ENSCCRG00000010851
ENSCCRG00000015502	ENSCCRG00000006235	ENSCCRG00000010126	ENSCCRG00000013831	ENSCCRG00000024030		ENSCCRG00000018765	ENSCCRG00000017445	ENSCCRG00000013430	ENSCCRG00000030957	ENSCCRG00000000898	ENSCCRG00000010876
ENSCCRG00000015530	ENSCCRG00000006256	ENSCCRG00000010158	ENSCCRG00000013846	ENSCCRG00000024087		ENSCCRG00000018814	ENSCCRG00000017484	ENSCCRG00000013442	ENSCCRG00000031004	ENSCCRG00000000900	ENSCCRG00000010900
ENSCCRG00000015531	ENSCCRG00000006260	ENSCCRG00000010177	ENSCCRG00000013860	ENSCCRG00000024168		ENSCCRG00000018867	ENSCCRG00000017500	ENSCCRG00000013543	ENSCCRG00000031120	ENSCCRG00000000908	ENSCCRG00000010902
ENSCCRG00000015549	ENSCCRG00000006261	ENSCCRG00000010213	ENSCCRG00000013865	ENSCCRG00000024219		ENSCCRG00000018873	ENSCCRG00000017516	ENSCCRG00000013552	ENSCCRG00000031152	ENSCCRG00000000911	ENSCCRG00000010927
ENSCCRG00000015558	ENSCCRG00000006275	ENSCCRG00000010214	ENSCCRG00000013868	ENSCCRG00000024360		ENSCCRG00000018884	ENSCCRG00000017606	ENSCCRG00000013571	ENSCCRG00000031177	ENSCCRG00000000912	ENSCCRG00000010935
ENSCCRG00000015615	ENSCCRG00000006295	ENSCCRG00000010257	ENSCCRG00000013921	ENSCCRG00000024396		ENSCCRG00000018968	ENSCCRG00000017640	ENSCCRG00000013572	ENSCCRG00000031188	ENSCCRG00000000913	ENSCCRG00000010940
ENSCCRG00000015638	ENSCCRG00000006314	ENSCCRG00000010329	ENSCCRG00000013928	ENSCCRG00000024495		ENSCCRG00000019047	ENSCCRG00000017686	ENSCCRG00000013584	ENSCCRG00000031195	ENSCCRG00000000914	ENSCCRG00000010972
ENSCCRG00000015676	ENSCCRG00000006333	ENSCCRG00000010339	ENSCCRG00000013937	ENSCCRG00000024648		ENSCCRG00000019184	ENSCCRG00000017722	ENSCCRG00000013646	ENSCCRG00000031239	ENSCCRG00000000918	ENSCCRG00000011004
ENSCCRG00000015708	ENSCCRG00000006357	ENSCCRG00000010365	ENSCCRG00000013978	ENSCCRG00000024681		ENSCCRG00000019189	ENSCCRG00000017744	ENSCCRG00000013660	ENSCCRG00000031367	ENSCCRG00000000920	ENSCCRG00000011061
ENSCCRG00000015940	ENSCCRG00000006365	ENSCCRG00000010369	ENSCCRG00000013979	ENSCCRG00000024749		ENSCCRG00000019289	ENSCCRG00000017978	ENSCCRG00000013671	ENSCCRG00000031449	ENSCCRG00000000922	ENSCCRG00000011083
ENSCCRG00000015947	ENSCCRG00000006374	ENSCCRG00000010440	ENSCCRG00000014016	ENSCCRG00000024778		ENSCCRG00000019324	ENSCCRG00000017989	ENSCCRG00000013864	ENSCCRG00000031509	ENSCCRG00000000924	ENSCCRG00000011088
ENSCCRG00000015949	ENSCCRG00000006384	ENSCCRG00000010454	ENSCCRG00000014050	ENSCCRG00000024943		ENSCCRG00000019387	ENSCCRG00000018085	ENSCCRG00000013907	ENSCCRG00000031590	ENSCCRG00000000925	ENSCCRG00000011103
ENSCCRG00000016048	ENSCCRG00000006402	ENSCCRG00000010462	ENSCCRG00000014101	ENSCCRG00000025007		ENSCCRG00000019419	ENSCCRG00000018148	ENSCCRG00000013945	ENSCCRG00000031717	ENSCCRG00000000926	ENSCCRG00000011110
ENSCCRG00000016103	ENSCCRG00000006441	ENSCCRG00000010485	ENSCCRG00000014131	ENSCCRG00000025046		ENSCCRG00000019422	ENSCCRG00000018210	ENSCCRG00000014004	ENSCCRG00000031786	ENSCCRG00000000927	ENSCCRG00000011112
ENSCCRG00000016118	ENSCCRG00000006446	ENSCCRG00000010540	ENSCCRG00000014191	ENSCCRG00000025059		ENSCCRG00000019499	ENSCCRG00000018228	ENSCCRG00000014014	ENSCCRG00000031893	ENSCCRG00000000928	ENSCCRG00000011134
ENSCCRG00000016124	ENSCCRG00000006450	ENSCCRG00000010574	ENSCCRG00000014194	ENSCCRG00000025072		ENSCCRG00000019511	ENSCCRG00000018240	ENSCCRG00000014065	ENSCCRG00000031907	ENSCCRG00000000930	ENSCCRG00000011149
ENSCCRG00000016191	ENSCCRG00000006476	ENSCCRG00000010577	ENSCCRG00000014200	ENSCCRG00000025089		ENSCCRG00000019537	ENSCCRG00000018316	ENSCCRG00000014103	ENSCCRG00000032024	ENSCCRG00000000931	ENSCCRG00000011151
ENSCCRG00000016277	ENSCCRG00000006488	ENSCCRG00000010581	ENSCCRG00000014224	ENSCCRG00000025202		ENSCCRG00000019569	ENSCCRG00000018401	ENSCCRG00000014204	ENSCCRG00000032099	ENSCCRG00000000932	ENSCCRG00000011165
ENSCCRG00000016287	ENSCCRG00000006495	ENSCCRG00000010612	ENSCCRG00000014228	ENSCCRG00000025341		ENSCCRG00000019676	ENSCCRG00000018406	ENSCCRG00000014236	ENSCCRG00000032233	ENSCCRG00000000933	ENSCCRG00000011223
ENSCCRG00000016365	ENSCCRG00000006508	ENSCCRG00000010646	ENSCCRG00000014242	ENSCCRG00000025411		ENSCCRG00000019730	ENSCCRG00000018407	ENSCCRG00000014287	ENSCCRG00000032237	ENSCCRG00000000935	ENSCCRG00000011255
ENSCCRG00000016389	ENSCCRG00000006516	ENSCCRG00000010650	ENSCCRG00000014247	ENSCCRG00000025453		ENSCCRG00000019740	ENSCCRG00000018441	ENSCCRG00000014343	ENSCCRG00000032425	ENSCCRG00000000936	ENSCCRG00000011266
ENSCCRG00000016528	ENSCCRG00000006528	ENSCCRG00000010670	ENSCCRG00000014251	ENSCCRG00000025546		ENSCCRG00000019822	ENSCCRG00000018479	ENSCCRG00000014354	ENSCCRG00000032478	ENSCCRG00000000937	ENSCCRG00000011316
ENSCCRG00000016542	ENSCCRG00000006545	ENSCCRG00000010671	ENSCCRG00000014362	ENSCCRG00000025589		ENSCCRG00000019851	ENSCCRG00000018515	ENSCCRG00000014384	ENSCCRG00000032512	ENSCCRG00000000938	ENSCCRG00000011335
ENSCCRG00000016557	ENSCCRG00000006551	ENSCCRG00000010785	ENSCCRG00000014373	ENSCCRG00000025620		ENSCCRG00000019904	ENSCCRG00000018541	ENSCCRG00000014441	ENSCCRG00000032565	ENSCCRG00000000939	ENSCCRG00000011358
ENSCCRG00000016606	ENSCCRG00000006579	ENSCCRG00000010792	ENSCCRG00000014438	ENSCCRG00000025712		ENSCCRG00000019930	ENSCCRG00000018592	ENSCCRG00000014468	ENSCCRG00000032597	ENSCCRG00000000942	ENSCCRG00000011368
ENSCCRG00000016625	ENSCCRG00000006595	ENSCCRG00000010807	ENSCCRG00000014528	ENSCCRG00000025715		ENSCCRG00000019983	ENSCCRG00000018630	ENSCCRG00000014520	ENSCCRG00000032667	ENSCCRG00000000943	ENSCCRG00000011377
ENSCCRG00000016663	ENSCCRG00000006626	ENSCCRG00000010808	ENSCCRG00000014541	ENSCCRG00000025754		ENSCCRG00000020019	ENSCCRG00000018691	ENSCCRG00000014581	ENSCCRG00000032773	ENSCCRG00000000948	ENSCCRG00000011388
ENSCCRG00000016744	ENSCCRG00000006642	ENSCCRG00000010815	ENSCCRG00000014560	ENSCCRG00000025784		ENSCCRG00000020068	ENSCCRG00000018734	ENSCCRG00000014625	ENSCCRG00000032814	ENSCCRG00000000949	ENSCCRG00000011392
ENSCCRG00000016775	ENSCCRG00000006673	ENSCCRG00000010832	ENSCCRG00000014578	ENSCCRG00000025800		ENSCCRG00000020179	ENSCCRG00000018779	ENSCCRG00000014630	ENSCCRG00000032815	ENSCCRG00000000951	ENSCCRG00000011408
ENSCCRG00000016827	ENSCCRG00000006680	ENSCCRG00000010873	ENSCCRG00000014688	ENSCCRG00000025836		ENSCCRG00000020207	ENSCCRG00000018831	ENSCCRG00000014642	ENSCCRG00000032829	ENSCCRG00000000954	ENSCCRG00000011411
ENSCCRG00000016835	ENSCCRG00000006694	ENSCCRG00000010905	ENSCCRG00000014709	ENSCCRG00000025846		ENSCCRG00000020208	ENSCCRG00000018899	ENSCCRG00000014676	ENSCCRG00000032833	ENSCCRG00000000955	ENSCCRG00000011441
ENSCCRG00000016841	ENSCCRG00000006716	ENSCCRG00000011037	ENSCCRG00000014754	ENSCCRG00000025865		ENSCCRG00000020250	ENSCCRG00000018908	ENSCCRG00000014720	ENSCCRG00000033031	ENSCCRG00000000957	ENSCCRG00000011555
ENSCCRG00000016954	ENSCCRG00000006734	ENSCCRG00000011040	ENSCCRG00000014756	ENSCCRG00000025918		ENSCCRG00000020341	ENSCCRG00000018993	ENSCCRG00000014734	ENSCCRG00000033047	ENSCCRG00000000961	ENSCCRG00000011567
ENSCCRG00000016991	ENSCCRG00000006757	ENSCCRG00000011041	ENSCCRG00000014778	ENSCCRG00000026004		ENSCCRG00000020406	ENSCCRG00000019032	ENSCCRG00000014741	ENSCCRG00000033100	ENSCCRG00000000962	ENSCCRG00000011609
ENSCCRG00000017034	ENSCCRG00000006759	ENSCCRG00000011055	ENSCCRG00000014829	ENSCCRG00000026048		ENSCCRG00000020495	ENSCCRG00000019066	ENSCCRG00000014902	ENSCCRG00000033102	ENSCCRG00000000963	ENSCCRG00000011682
ENSCCRG00000017161	ENSCCRG00000006761	ENSCCRG00000011135	ENSCCRG00000014859	ENSCCRG00000026061		ENSCCRG00000020621	ENSCCRG00000019077	ENSCCRG00000014912	ENSCCRG00000033189	ENSCCRG00000000968	ENSCCRG00000011717
ENSCCRG00000017207	ENSCCRG00000006794	ENSCCRG00000011161	ENSCCRG00000014878	ENSCCRG00000026105		ENSCCRG00000020725	ENSCCRG00000019079	ENSCCRG00000014933	ENSCCRG00000033245	ENSCCRG00000000970	ENSCCRG00000011724
ENSCCRG00000017361	ENSCCRG00000006832	ENSCCRG00000011170	ENSCCRG00000014898	ENSCCRG00000026111		ENSCCRG00000020803	ENSCCRG00000019121	ENSCCRG00000014963	ENSCCRG00000033251	ENSCCRG00000000971	ENSCCRG00000011739
ENSCCRG00000017362	ENSCCRG00000006859	ENSCCRG00000011188	ENSCCRG00000014903	ENSCCRG00000026182		ENSCCRG00000020843	ENSCCRG00000019158	ENSCCRG00000015020	ENSCCRG00000033340	ENSCCRG00000000973	ENSCCRG00000011745
ENSCCRG00000017391	ENSCCRG00000006866	ENSCCRG00000011233	ENSCCRG00000014964	ENSCCRG00000026246		ENSCCRG00000020888	ENSCCRG00000019166	ENSCCRG00000015071	ENSCCRG00000033394	ENSCCRG00000000974	ENSCCRG00000011807
ENSCCRG00000017429	ENSCCRG00000006905	ENSCCRG00000011248	ENSCCRG00000014965	ENSCCRG00000026272		ENSCCRG00000020935	ENSCCRG00000019288	ENSCCRG00000015127	ENSCCRG00000033416	ENSCCRG00000000975	ENSCCRG00000011814
ENSCCRG00000017430	ENSCCRG00000006943	ENSCCRG00000011258	ENSCCRG00000015034	ENSCCRG00000026440		ENSCCRG00000020937	ENSCCRG00000019352	ENSCCRG00000015128	ENSCCRG00000033420	ENSCCRG00000000977	ENSCCRG00000011895
ENSCCRG00000017499	ENSCCRG00000006944	ENSCCRG00000011310	ENSCCRG00000015126	ENSCCRG00000026441		ENSCCRG00000020961	ENSCCRG00000019414	ENSCCRG00000015169	ENSCCRG00000033509	ENSCCRG00000000980	ENSCCRG00000011917
ENSCCRG00000017529	ENSCCRG00000006946	ENSCCRG00000011322	ENSCCRG00000015159	ENSCCRG00000026447		ENSCCRG00000021032	ENSCCRG00000019452	ENSCCRG00000015293	ENSCCRG00000033565	ENSCCRG00000000981	ENSCCRG00000011943
ENSCCRG00000017562	ENSCCRG00000006952	ENSCCRG00000011326	ENSCCRG00000015171	ENSCCRG00000026537		ENSCCRG00000021115	ENSCCRG00000019473	ENSCCRG00000015319	ENSCCRG00000033706	ENSCCRG00000000984	ENSCCRG00000011970
ENSCCRG00000017573	ENSCCRG00000006954	ENSCCRG00000011353	ENSCCRG00000015188	ENSCCRG00000026545		ENSCCRG00000021236	ENSCCRG00000019649	ENSCCRG00000015332	ENSCCRG00000033772	ENSCCRG00000000988	ENSCCRG00000011983
ENSCCRG00000017617	ENSCCRG00000006966	ENSCCRG00000011370	ENSCCRG00000015205	ENSCCRG00000026738		ENSCCRG00000021256	ENSCCRG00000019670	ENSCCRG00000015344	ENSCCRG00000033801	ENSCCRG00000000989	ENSCCRG00000011999
ENSCCRG00000017647	ENSCCRG00000006978	ENSCCRG00000011373	ENSCCRG00000015229	ENSCCRG00000026830		ENSCCRG00000021303	ENSCCRG00000019677	ENSCCRG00000015363	ENSCCRG00000033805	ENSCCRG00000000995	ENSCCRG00000012017
ENSCCRG00000017709	ENSCCRG00000006983	ENSCCRG00000011376	ENSCCRG00000015283	ENSCCRG00000026868		ENSCCRG00000021314	ENSCCRG00000019678	ENSCCRG00000015391	ENSCCRG00000033833	ENSCCRG00000000996	ENSCCRG00000012028
ENSCCRG00000017740	ENSCCRG00000007012	ENSCCRG00000011454	ENSCCRG00000015326	ENSCCRG00000026878		ENSCCRG00000021337	ENSCCRG00000019769	ENSCCRG00000015394	ENSCCRG00000033877	ENSCCRG00000000997	ENSCCRG00000012054
ENSCCRG00000017781	ENSCCRG00000007073	ENSCCRG00000011522	ENSCCRG00000015333	ENSCCRG00000026880		ENSCCRG00000021457	ENSCCRG00000019792	ENSCCRG00000015395	ENSCCRG00000033907	ENSCCRG00000000998	ENSCCRG00000012063
ENSCCRG00000017803	ENSCCRG00000007085	ENSCCRG00000011538	ENSCCRG00000015359	ENSCCRG00000027044		ENSCCRG00000021535	ENSCCRG00000019793	ENSCCRG00000015428	ENSCCRG00000034077	ENSCCRG00000001001	ENSCCRG00000012085
ENSCCRG00000017845	ENSCCRG00000007110	ENSCCRG00000011558	ENSCCRG00000015373	ENSCCRG00000027046		ENSCCRG00000021570	ENSCCRG00000020027	ENSCCRG00000015485	ENSCCRG00000034079	ENSCCRG00000001005	ENSCCRG00000012122
ENSCCRG00000017927	ENSCCRG00000007124	ENSCCRG00000011681	ENSCCRG00000015389	ENSCCRG00000027060		ENSCCRG00000021649	ENSCCRG00000020064	ENSCCRG00000015501	ENSCCRG00000034106	ENSCCRG00000001006	ENSCCRG00000012199
ENSCCRG00000017943	ENSCCRG00000007127	ENSCCRG00000011703	ENSCCRG00000015433	ENSCCRG00000027221		ENSCCRG00000021652	ENSCCRG00000020069	ENSCCRG00000015585	ENSCCRG00000034129	ENSCCRG00000001010	ENSCCRG00000012206
ENSCCRG00000018068	ENSCCRG00000007136	ENSCCRG00000011714	ENSCCRG00000015444	ENSCCRG00000027261		ENSCCRG00000021676	ENSCCRG00000020100	ENSCCRG00000015592	ENSCCRG00000034208	ENSCCRG00000001012	ENSCCRG00000012207
ENSCCRG00000018142	ENSCCRG00000007151	ENSCCRG00000011789	ENSCCRG00000015495	ENSCCRG00000027312		ENSCCRG00000021706	ENSCCRG00000020130	ENSCCRG00000015645	ENSCCRG00000034321	ENSCCRG00000001016	ENSCCRG00000012244
ENSCCRG00000018202	ENSCCRG00000007153	ENSCCRG00000011790	ENSCCRG00000015497	ENSCCRG00000027323		ENSCCRG00000021774	ENSCCRG00000020219	ENSCCRG00000015722	ENSCCRG00000034417	ENSCCRG00000001019	ENSCCRG00000012256
ENSCCRG00000018239	ENSCCRG00000007158	ENSCCRG00000011804	ENSCCRG00000015586	ENSCCRG00000027398		ENSCCRG00000021798	ENSCCRG00000020222	ENSCCRG00000015744	ENSCCRG00000034523	ENSCCRG00000001021	ENSCCRG00000012269
ENSCCRG00000018433	ENSCCRG00000007160	ENSCCRG00000011820	ENSCCRG00000015608	ENSCCRG00000027418		ENSCCRG00000021968	ENSCCRG00000020244	ENSCCRG00000015774	ENSCCRG00000034542	ENSCCRG00000001022	ENSCCRG00000012275
ENSCCRG00000018455	ENSCCRG00000007161	ENSCCRG00000011824	ENSCCRG00000015620	ENSCCRG00000027506		ENSCCRG00000021972	ENSCCRG00000020306	ENSCCRG00000015846	ENSCCRG00000034716	ENSCCRG00000001025	ENSCCRG00000012322
ENSCCRG00000018565	ENSCCRG00000007163	ENSCCRG00000011839	ENSCCRG00000015621	ENSCCRG00000027555		ENSCCRG00000021993	ENSCCRG00000020510	ENSCCRG00000015854	ENSCCRG00000034762	ENSCCRG00000001027	ENSCCRG00000012349
ENSCCRG00000018631	ENSCCRG00000007180	ENSCCRG00000011881	ENSCCRG00000015732	ENSCCRG00000027617		ENSCCRG00000022060	ENSCCRG00000020518	ENSCCRG00000015859	ENSCCRG00000034922	ENSCCRG00000001028	ENSCCRG00000012387
ENSCCRG00000018702	ENSCCRG00000007186	ENSCCRG00000011920	ENSCCRG00000015738	ENSCCRG00000027673		ENSCCRG00000022062	ENSCCRG00000020521	ENSCCRG00000015877	ENSCCRG00000035060	ENSCCRG00000001030	ENSCCRG00000012437
ENSCCRG00000018728	ENSCCRG00000007194	ENSCCRG00000011945	ENSCCRG00000015740	ENSCCRG00000027693		ENSCCRG00000022064	ENSCCRG00000020555	ENSCCRG00000015928	ENSCCRG00000035068	ENSCCRG00000001034	ENSCCRG00000012451
ENSCCRG00000018732	ENSCCRG00000007238	ENSCCRG00000011964	ENSCCRG00000015799	ENSCCRG00000027711		ENSCCRG00000022078	ENSCCRG00000020571	ENSCCRG00000015929	ENSCCRG00000035121	ENSCCRG00000001035	ENSCCRG00000012454
ENSCCRG00000018738	ENSCCRG00000007241	ENSCCRG00000011980	ENSCCRG00000015833	ENSCCRG00000027715		ENSCCRG00000022098	ENSCCRG00000020577	ENSCCRG00000016015	ENSCCRG00000035122	ENSCCRG00000001036	ENSCCRG00000012455
ENSCCRG00000018739	ENSCCRG00000007262	ENSCCRG00000012034	ENSCCRG00000015838	ENSCCRG00000027726		ENSCCRG00000022116	ENSCCRG00000020628	ENSCCRG00000016079	ENSCCRG00000035534	ENSCCRG00000001038	ENSCCRG00000012563
ENSCCRG00000018753	ENSCCRG00000007285	ENSCCRG00000012038	ENSCCRG00000015888	ENSCCRG00000027764		ENSCCRG00000022122	ENSCCRG00000020631	ENSCCRG00000016139	ENSCCRG00000035677	ENSCCRG00000001039	ENSCCRG00000012587
ENSCCRG00000018870	ENSCCRG00000007304	ENSCCRG00000012050	ENSCCRG00000015896	ENSCCRG00000027770		ENSCCRG00000022368	ENSCCRG00000020788	ENSCCRG00000016154	ENSCCRG00000035797	ENSCCRG00000001040	ENSCCRG00000012600
ENSCCRG00000018881	ENSCCRG00000007336	ENSCCRG00000012073	ENSCCRG00000015916	ENSCCRG00000027804		ENSCCRG00000022399	ENSCCRG00000020850	ENSCCRG00000016174	ENSCCRG00000035850	ENSCCRG00000001041	ENSCCRG00000012622
ENSCCRG00000018886	ENSCCRG00000007346	ENSCCRG00000012081	ENSCCRG00000015917	ENSCCRG00000027828		ENSCCRG00000022548	ENSCCRG00000020871	ENSCCRG00000016222	ENSCCRG00000035908	ENSCCRG00000001043	ENSCCRG00000012650
ENSCCRG00000018912	ENSCCRG00000007356	ENSCCRG00000012125	ENSCCRG00000015945	ENSCCRG00000027907		ENSCCRG00000022591	ENSCCRG00000020885	ENSCCRG00000016238	ENSCCRG00000036192	ENSCCRG00000001044	ENSCCRG00000012666
ENSCCRG00000019024	ENSCCRG00000007388	ENSCCRG00000012141	ENSCCRG00000015996	ENSCCRG00000028088		ENSCCRG00000022609	ENSCCRG00000020939	ENSCCRG00000016257	ENSCCRG00000036236	ENSCCRG00000001046	ENSCCRG00000012670
ENSCCRG00000019050	ENSCCRG00000007408	ENSCCRG00000012243	ENSCCRG00000016032	ENSCCRG00000028142		ENSCCRG00000022655	ENSCCRG00000020992	ENSCCRG00000016378	ENSCCRG00000036332	ENSCCRG00000001048	ENSCCRG00000012677
ENSCCRG00000019095	ENSCCRG00000007415	ENSCCRG00000012309	ENSCCRG00000016033	ENSCCRG00000028234		ENSCCRG00000022673	ENSCCRG00000020996	ENSCCRG00000016416	ENSCCRG00000036338	ENSCCRG00000001056	ENSCCRG00000012688
ENSCCRG00000019116	ENSCCRG00000007416	ENSCCRG00000012328	ENSCCRG00000016084	ENSCCRG00000028336		ENSCCRG00000022799	ENSCCRG00000020999	ENSCCRG00000016480	ENSCCRG00000036524	ENSCCRG00000001059	ENSCCRG00000012765
ENSCCRG00000019142	ENSCCRG00000007421	ENSCCRG00000012339	ENSCCRG00000016097	ENSCCRG00000028415		ENSCCRG00000022807	ENSCCRG00000021003	ENSCCRG00000016497	ENSCCRG00000036527	ENSCCRG00000001063	ENSCCRG00000012774
ENSCCRG00000019224	ENSCCRG00000007433	ENSCCRG00000012350	ENSCCRG00000016112	ENSCCRG00000028457		ENSCCRG00000022848	ENSCCRG00000021050	ENSCCRG00000016505	ENSCCRG00000036613	ENSCCRG00000001064	ENSCCRG00000012790
ENSCCRG00000019258	ENSCCRG00000007447	ENSCCRG00000012365	ENSCCRG00000016143	ENSCCRG00000028486		ENSCCRG00000022896	ENSCCRG00000021069	ENSCCRG00000016538	ENSCCRG00000036685	ENSCCRG00000001066	ENSCCRG00000012855
ENSCCRG00000019262	ENSCCRG00000007460	ENSCCRG00000012450	ENSCCRG00000016149	ENSCCRG00000028516		ENSCCRG00000022899	ENSCCRG00000021106	ENSCCRG00000016563	ENSCCRG00000036712	ENSCCRG00000001067	ENSCCRG00000012894
ENSCCRG00000019271	ENSCCRG00000007473	ENSCCRG00000012521	ENSCCRG00000016164	ENSCCRG00000028706		ENSCCRG00000022942	ENSCCRG00000021157	ENSCCRG00000016569	ENSCCRG00000036727	ENSCCRG00000001072	ENSCCRG00000012941
ENSCCRG00000019275	ENSCCRG00000007474	ENSCCRG00000012522	ENSCCRG00000016189	ENSCCRG00000028707		ENSCCRG00000022960	ENSCCRG00000021200	ENSCCRG00000016573	ENSCCRG00000036731	ENSCCRG00000001074	ENSCCRG00000012963
ENSCCRG00000019283	ENSCCRG00000007479	ENSCCRG00000012529	ENSCCRG00000016227	ENSCCRG00000028739		ENSCCRG00000022971	ENSCCRG00000021321	ENSCCRG00000016595	ENSCCRG00000036742	ENSCCRG00000001075	ENSCCRG00000012965
ENSCCRG00000019310	ENSCCRG00000007484	ENSCCRG00000012575	ENSCCRG00000016272	ENSCCRG00000028751		ENSCCRG00000022991	ENSCCRG00000021325	ENSCCRG00000016633	ENSCCRG00000036818	ENSCCRG00000001078	ENSCCRG00000013024
ENSCCRG00000019316	ENSCCRG00000007490	ENSCCRG00000012583	ENSCCRG00000016354	ENSCCRG00000028829		ENSCCRG00000023053	ENSCCRG00000021436	ENSCCRG00000016645	ENSCCRG00000036825	ENSCCRG00000001079	ENSCCRG00000013075
ENSCCRG00000019438	ENSCCRG00000007491	ENSCCRG00000012612	ENSCCRG00000016404	ENSCCRG00000028874		ENSCCRG00000023110	ENSCCRG00000021443	ENSCCRG00000016686	ENSCCRG00000037095	ENSCCRG00000001080	ENSCCRG00000013111
ENSCCRG00000019458	ENSCCRG00000007531	ENSCCRG00000012665	ENSCCRG00000016439	ENSCCRG00000028885		ENSCCRG00000023119	ENSCCRG00000021491	ENSCCRG00000016801	ENSCCRG00000037174	ENSCCRG00000001086	ENSCCRG00000013117
ENSCCRG00000019483	ENSCCRG00000007561	ENSCCRG00000012716	ENSCCRG00000016451	ENSCCRG00000028906		ENSCCRG00000023237	ENSCCRG00000021577	ENSCCRG00000016950	ENSCCRG00000037253	ENSCCRG00000001087	ENSCCRG00000013127
ENSCCRG00000019567	ENSCCRG00000007565	ENSCCRG00000012720	ENSCCRG00000016465	ENSCCRG00000028908		ENSCCRG00000023305	ENSCCRG00000021617	ENSCCRG00000016984	ENSCCRG00000037283	ENSCCRG00000001090	ENSCCRG00000013129
ENSCCRG00000019604	ENSCCRG00000007575	ENSCCRG00000012780	ENSCCRG00000016467	ENSCCRG00000028982		ENSCCRG00000023308	ENSCCRG00000021643	ENSCCRG00000017006	ENSCCRG00000037294	ENSCCRG00000001091	ENSCCRG00000013133
ENSCCRG00000019643	ENSCCRG00000007595	ENSCCRG00000012854	ENSCCRG00000016545	ENSCCRG00000028988		ENSCCRG00000023540	ENSCCRG00000021646	ENSCCRG00000017114	ENSCCRG00000037525	ENSCCRG00000001092	ENSCCRG00000013201
ENSCCRG00000019653	ENSCCRG00000007605	ENSCCRG00000012879	ENSCCRG00000016583	ENSCCRG00000028989		ENSCCRG00000023617	ENSCCRG00000021738	ENSCCRG00000017120	ENSCCRG00000037655	ENSCCRG00000001093	ENSCCRG00000013245
ENSCCRG00000019660	ENSCCRG00000007610	ENSCCRG00000012896	ENSCCRG00000016624	ENSCCRG00000028990		ENSCCRG00000023717	ENSCCRG00000021743	ENSCCRG00000017157	ENSCCRG00000037821	ENSCCRG00000001094	ENSCCRG00000013251
ENSCCRG00000019708	ENSCCRG00000007625	ENSCCRG00000012913	ENSCCRG00000016636	ENSCCRG00000029001		ENSCCRG00000023828	ENSCCRG00000021760	ENSCCRG00000017273	ENSCCRG00000037892	ENSCCRG00000001096	ENSCCRG00000013252
ENSCCRG00000019733	ENSCCRG00000007629	ENSCCRG00000012954	ENSCCRG00000016656	ENSCCRG00000029184		ENSCCRG00000023945	ENSCCRG00000021789	ENSCCRG00000017284	ENSCCRG00000037953	ENSCCRG00000001102	ENSCCRG00000013265
ENSCCRG00000019767	ENSCCRG00000007651	ENSCCRG00000012970	ENSCCRG00000016701	ENSCCRG00000029247		ENSCCRG00000024010	ENSCCRG00000021839	ENSCCRG00000017306	ENSCCRG00000038114	ENSCCRG00000001103	ENSCCRG00000013294
ENSCCRG00000019918	ENSCCRG00000007658	ENSCCRG00000012984	ENSCCRG00000016715	ENSCCRG00000029356		ENSCCRG00000024043	ENSCCRG00000021842	ENSCCRG00000017363	ENSCCRG00000038185	ENSCCRG00000001104	ENSCCRG00000013303
ENSCCRG00000019962	ENSCCRG00000007661	ENSCCRG00000013012	ENSCCRG00000016763	ENSCCRG00000029372		ENSCCRG00000024083	ENSCCRG00000021892	ENSCCRG00000017558	ENSCCRG00000038268	ENSCCRG00000001108	ENSCCRG00000013367
ENSCCRG00000019978	ENSCCRG00000007662	ENSCCRG00000013057	ENSCCRG00000016806	ENSCCRG00000029378		ENSCCRG00000024208	ENSCCRG00000021936	ENSCCRG00000017567	ENSCCRG00000038392	ENSCCRG00000001109	ENSCCRG00000013406
ENSCCRG00000020049	ENSCCRG00000007691	ENSCCRG00000013064	ENSCCRG00000016866	ENSCCRG00000029421		ENSCCRG00000024238	ENSCCRG00000021965	ENSCCRG00000017594	ENSCCRG00000038400	ENSCCRG00000001110	ENSCCRG00000013426
ENSCCRG00000020061	ENSCCRG00000007697	ENSCCRG00000013091	ENSCCRG00000016874	ENSCCRG00000029463		ENSCCRG00000024265	ENSCCRG00000021986	ENSCCRG00000017689	ENSCCRG00000038510	ENSCCRG00000001111	ENSCCRG00000013502
ENSCCRG00000020062	ENSCCRG00000007698	ENSCCRG00000013134	ENSCCRG00000016931	ENSCCRG00000029490		ENSCCRG00000024309	ENSCCRG00000021995	ENSCCRG00000017753	ENSCCRG00000038515	ENSCCRG00000001113	ENSCCRG00000013541
ENSCCRG00000020164	ENSCCRG00000007699	ENSCCRG00000013158	ENSCCRG00000017004	ENSCCRG00000029510		ENSCCRG00000024323	ENSCCRG00000022084	ENSCCRG00000017754	ENSCCRG00000038535	ENSCCRG00000001115	ENSCCRG00000013589
ENSCCRG00000020166	ENSCCRG00000007725	ENSCCRG00000013167	ENSCCRG00000017014	ENSCCRG00000029531		ENSCCRG00000024342	ENSCCRG00000022093	ENSCCRG00000017761	ENSCCRG00000038702	ENSCCRG00000001117	ENSCCRG00000013603
ENSCCRG00000020169	ENSCCRG00000007734	ENSCCRG00000013169	ENSCCRG00000017054	ENSCCRG00000029537		ENSCCRG00000024515	ENSCCRG00000022125	ENSCCRG00000017807	ENSCCRG00000038816	ENSCCRG00000001118	ENSCCRG00000013604
ENSCCRG00000020197	ENSCCRG00000007751	ENSCCRG00000013174	ENSCCRG00000017056	ENSCCRG00000029539		ENSCCRG00000024560	ENSCCRG00000022138	ENSCCRG00000017821	ENSCCRG00000038978	ENSCCRG00000001119	ENSCCRG00000013650
ENSCCRG00000020326	ENSCCRG00000007756	ENSCCRG00000013218	ENSCCRG00000017065	ENSCCRG00000029566		ENSCCRG00000024623	ENSCCRG00000022210	ENSCCRG00000017843	ENSCCRG00000039063	ENSCCRG00000001123	ENSCCRG00000013678
ENSCCRG00000020343	ENSCCRG00000007773	ENSCCRG00000013249	ENSCCRG00000017089	ENSCCRG00000029568		ENSCCRG00000024636	ENSCCRG00000022243	ENSCCRG00000017888	ENSCCRG00000039165	ENSCCRG00000001124	ENSCCRG00000013688
ENSCCRG00000020389	ENSCCRG00000007775	ENSCCRG00000013256	ENSCCRG00000017116	ENSCCRG00000029571		ENSCCRG00000024673	ENSCCRG00000022278	ENSCCRG00000017911	ENSCCRG00000039224	ENSCCRG00000001127	ENSCCRG00000013733
ENSCCRG00000020395	ENSCCRG00000007814	ENSCCRG00000013273	ENSCCRG00000017134	ENSCCRG00000029734		ENSCCRG00000024694	ENSCCRG00000022282	ENSCCRG00000017916	ENSCCRG00000039303	ENSCCRG00000001128	ENSCCRG00000013742
ENSCCRG00000020463	ENSCCRG00000007856	ENSCCRG00000013293	ENSCCRG00000017143	ENSCCRG00000029744		ENSCCRG00000024700	ENSCCRG00000022287	ENSCCRG00000017977	ENSCCRG00000039575	ENSCCRG00000001129	ENSCCRG00000013758
ENSCCRG00000020520	ENSCCRG00000007863	ENSCCRG00000013308	ENSCCRG00000017155	ENSCCRG00000029868		ENSCCRG00000024710	ENSCCRG00000022311	ENSCCRG00000017991	ENSCCRG00000039587	ENSCCRG00000001130	ENSCCRG00000013763
ENSCCRG00000020530	ENSCCRG00000007867	ENSCCRG00000013311	ENSCCRG00000017176	ENSCCRG00000029883		ENSCCRG00000024711	ENSCCRG00000022410	ENSCCRG00000018022	ENSCCRG00000039760	ENSCCRG00000001131	ENSCCRG00000013767
ENSCCRG00000020587	ENSCCRG00000007895	ENSCCRG00000013359	ENSCCRG00000017202	ENSCCRG00000029905		ENSCCRG00000024716	ENSCCRG00000022443	ENSCCRG00000018046	ENSCCRG00000039784	ENSCCRG00000001136	ENSCCRG00000013769
ENSCCRG00000020596	ENSCCRG00000007939	ENSCCRG00000013392	ENSCCRG00000017245	ENSCCRG00000030061		ENSCCRG00000024723	ENSCCRG00000022513	ENSCCRG00000018057	ENSCCRG00000039831	ENSCCRG00000001137	ENSCCRG00000013783
ENSCCRG00000020761	ENSCCRG00000007947	ENSCCRG00000013420	ENSCCRG00000017257	ENSCCRG00000030082		ENSCCRG00000024863	ENSCCRG00000022586	ENSCCRG00000018119	ENSCCRG00000039916	ENSCCRG00000001141	ENSCCRG00000013785
ENSCCRG00000020767	ENSCCRG00000007960	ENSCCRG00000013423	ENSCCRG00000017267	ENSCCRG00000030440		ENSCCRG00000024953	ENSCCRG00000022637	ENSCCRG00000018144	ENSCCRG00000040208	ENSCCRG00000001142	ENSCCRG00000013828
ENSCCRG00000020819	ENSCCRG00000007968	ENSCCRG00000013433	ENSCCRG00000017281	ENSCCRG00000030471		ENSCCRG00000025024	ENSCCRG00000022651	ENSCCRG00000018151	ENSCCRG00000040256	ENSCCRG00000001144	ENSCCRG00000013893
ENSCCRG00000020867	ENSCCRG00000007973	ENSCCRG00000013464	ENSCCRG00000017321	ENSCCRG00000030519		ENSCCRG00000025061	ENSCCRG00000022683	ENSCCRG00000018156	ENSCCRG00000040392	ENSCCRG00000001146	ENSCCRG00000013913
ENSCCRG00000020997	ENSCCRG00000007984	ENSCCRG00000013490	ENSCCRG00000017338	ENSCCRG00000030602		ENSCCRG00000025104	ENSCCRG00000022768	ENSCCRG00000018195	ENSCCRG00000040440	ENSCCRG00000001147	ENSCCRG00000013959
ENSCCRG00000021017	ENSCCRG00000007987	ENSCCRG00000013514	ENSCCRG00000017345	ENSCCRG00000030620		ENSCCRG00000025235	ENSCCRG00000022775	ENSCCRG00000018198	ENSCCRG00000040479	ENSCCRG00000001148	ENSCCRG00000013971
ENSCCRG00000021058	ENSCCRG00000007997	ENSCCRG00000013517	ENSCCRG00000017351	ENSCCRG00000030623		ENSCCRG00000025305	ENSCCRG00000022804	ENSCCRG00000018232	ENSCCRG00000040677	ENSCCRG00000001150	ENSCCRG00000013994
ENSCCRG00000021064	ENSCCRG00000007998	ENSCCRG00000013527	ENSCCRG00000017358	ENSCCRG00000030625		ENSCCRG00000025310	ENSCCRG00000022806	ENSCCRG00000018254	ENSCCRG00000040691	ENSCCRG00000001151	ENSCCRG00000013999
ENSCCRG00000021100	ENSCCRG00000008003	ENSCCRG00000013588	ENSCCRG00000017377	ENSCCRG00000030627		ENSCCRG00000025318	ENSCCRG00000022818	ENSCCRG00000018269	ENSCCRG00000040760	ENSCCRG00000001152	ENSCCRG00000014028
ENSCCRG00000021214	ENSCCRG00000008021	ENSCCRG00000013625	ENSCCRG00000017386	ENSCCRG00000030762		ENSCCRG00000025365	ENSCCRG00000022847	ENSCCRG00000018350	ENSCCRG00000040843	ENSCCRG00000001153	ENSCCRG00000014039
ENSCCRG00000021290	ENSCCRG00000008054	ENSCCRG00000013672	ENSCCRG00000017393	ENSCCRG00000030781		ENSCCRG00000025378	ENSCCRG00000022880	ENSCCRG00000018376	ENSCCRG00000040941	ENSCCRG00000001154	ENSCCRG00000014090
ENSCCRG00000021394	ENSCCRG00000008147	ENSCCRG00000013748	ENSCCRG00000017411	ENSCCRG00000030877		ENSCCRG00000025465	ENSCCRG00000022895	ENSCCRG00000018388	ENSCCRG00000040998	ENSCCRG00000001157	ENSCCRG00000014097
ENSCCRG00000021465	ENSCCRG00000008163	ENSCCRG00000013819	ENSCCRG00000017416	ENSCCRG00000030932		ENSCCRG00000025469	ENSCCRG00000022959	ENSCCRG00000018488	ENSCCRG00000041017	ENSCCRG00000001161	ENSCCRG00000014109
ENSCCRG00000021473	ENSCCRG00000008177	ENSCCRG00000013825	ENSCCRG00000017518	ENSCCRG00000030971		ENSCCRG00000025575	ENSCCRG00000022965	ENSCCRG00000018540	ENSCCRG00000041060	ENSCCRG00000001168	ENSCCRG00000014127
ENSCCRG00000021487	ENSCCRG00000008192	ENSCCRG00000013894	ENSCCRG00000017519	ENSCCRG00000031048		ENSCCRG00000025623	ENSCCRG00000023016	ENSCCRG00000018542	ENSCCRG00000041094	ENSCCRG00000001169	ENSCCRG00000014139
ENSCCRG00000021496	ENSCCRG00000008197	ENSCCRG00000013938	ENSCCRG00000017545	ENSCCRG00000031220		ENSCCRG00000025655	ENSCCRG00000023103	ENSCCRG00000018558	ENSCCRG00000041109	ENSCCRG00000001172	ENSCCRG00000014267
ENSCCRG00000021521	ENSCCRG00000008222	ENSCCRG00000013942	ENSCCRG00000017548	ENSCCRG00000031301		ENSCCRG00000025720	ENSCCRG00000023116	ENSCCRG00000018583	ENSCCRG00000041151	ENSCCRG00000001174	ENSCCRG00000014274
ENSCCRG00000021536	ENSCCRG00000008226	ENSCCRG00000013963	ENSCCRG00000017553	ENSCCRG00000031314		ENSCCRG00000025773	ENSCCRG00000023152	ENSCCRG00000018621	ENSCCRG00000041167	ENSCCRG00000001177	ENSCCRG00000014312
ENSCCRG00000021551	ENSCCRG00000008229	ENSCCRG00000013988	ENSCCRG00000017648	ENSCCRG00000031336		ENSCCRG00000025864	ENSCCRG00000023179	ENSCCRG00000018626	ENSCCRG00000041331	ENSCCRG00000001178	ENSCCRG00000014325
ENSCCRG00000021590	ENSCCRG00000008255	ENSCCRG00000014011	ENSCCRG00000017699	ENSCCRG00000031491		ENSCCRG00000026012	ENSCCRG00000023285	ENSCCRG00000018639	ENSCCRG00000041592	ENSCCRG00000001180	ENSCCRG00000014345
ENSCCRG00000021695	ENSCCRG00000008265	ENSCCRG00000014083	ENSCCRG00000017739	ENSCCRG00000031517		ENSCCRG00000026052	ENSCCRG00000023324	ENSCCRG00000018641	ENSCCRG00000041821	ENSCCRG00000001181	ENSCCRG00000014422
ENSCCRG00000021846	ENSCCRG00000008302	ENSCCRG00000014211	ENSCCRG00000017814	ENSCCRG00000031551		ENSCCRG00000026123	ENSCCRG00000023440	ENSCCRG00000018672	ENSCCRG00000041834	ENSCCRG00000001183	ENSCCRG00000014426
ENSCCRG00000021858	ENSCCRG00000008312	ENSCCRG00000014214	ENSCCRG00000017868	ENSCCRG00000031577		ENSCCRG00000026169	ENSCCRG00000023455	ENSCCRG00000018820	ENSCCRG00000041893	ENSCCRG00000001185	ENSCCRG00000014449
ENSCCRG00000021889	ENSCCRG00000008313	ENSCCRG00000014217	ENSCCRG00000017873	ENSCCRG00000031636		ENSCCRG00000026173	ENSCCRG00000023474	ENSCCRG00000018829	ENSCCRG00000041911	ENSCCRG00000001187	ENSCCRG00000014454
ENSCCRG00000021945	ENSCCRG00000008323	ENSCCRG00000014280	ENSCCRG00000017958	ENSCCRG00000031648		ENSCCRG00000026184	ENSCCRG00000023486	ENSCCRG00000018837	ENSCCRG00000041940	ENSCCRG00000001189	ENSCCRG00000014458
ENSCCRG00000021964	ENSCCRG00000008346	ENSCCRG00000014297	ENSCCRG00000017997	ENSCCRG00000031666		ENSCCRG00000026198	ENSCCRG00000023601	ENSCCRG00000018844	ENSCCRG00000041954	ENSCCRG00000001194	ENSCCRG00000014460
ENSCCRG00000022050	ENSCCRG00000008386	ENSCCRG00000014299	ENSCCRG00000018003	ENSCCRG00000031678		ENSCCRG00000026271	ENSCCRG00000023662	ENSCCRG00000018865	ENSCCRG00000042199	ENSCCRG00000001200	ENSCCRG00000014469
ENSCCRG00000022114	ENSCCRG00000008388	ENSCCRG00000014317	ENSCCRG00000018043	ENSCCRG00000031702		ENSCCRG00000026277	ENSCCRG00000023672	ENSCCRG00000018900	ENSCCRG00000042200	ENSCCRG00000001201	ENSCCRG00000014512
ENSCCRG00000022128	ENSCCRG00000008417	ENSCCRG00000014336	ENSCCRG00000018054	ENSCCRG00000031793		ENSCCRG00000026298	ENSCCRG00000023690	ENSCCRG00000018925	ENSCCRG00000042220	ENSCCRG00000001202	ENSCCRG00000014513
ENSCCRG00000022145	ENSCCRG00000008426	ENSCCRG00000014368	ENSCCRG00000018060	ENSCCRG00000031809		ENSCCRG00000026316	ENSCCRG00000023692	ENSCCRG00000018947	ENSCCRG00000042294	ENSCCRG00000001203	ENSCCRG00000014559
ENSCCRG00000022149	ENSCCRG00000008453	ENSCCRG00000014385	ENSCCRG00000018089	ENSCCRG00000031818		ENSCCRG00000026320	ENSCCRG00000023743	ENSCCRG00000018950	ENSCCRG00000042365	ENSCCRG00000001204	ENSCCRG00000014566
ENSCCRG00000022162	ENSCCRG00000008454	ENSCCRG00000014416	ENSCCRG00000018095	ENSCCRG00000031852		ENSCCRG00000026536	ENSCCRG00000023862	ENSCCRG00000018959	ENSCCRG00000042370	ENSCCRG00000001206	ENSCCRG00000014571
ENSCCRG00000022251	ENSCCRG00000008457	ENSCCRG00000014424	ENSCCRG00000018096	ENSCCRG00000031950		ENSCCRG00000026549	ENSCCRG00000023897	ENSCCRG00000018976	ENSCCRG00000042447	ENSCCRG00000001211	ENSCCRG00000014573
ENSCCRG00000022365	ENSCCRG00000008488	ENSCCRG00000014430	ENSCCRG00000018115	ENSCCRG00000031973		ENSCCRG00000026739	ENSCCRG00000024041	ENSCCRG00000018980	ENSCCRG00000042485	ENSCCRG00000001214	ENSCCRG00000014593
ENSCCRG00000022369	ENSCCRG00000008519	ENSCCRG00000014453	ENSCCRG00000018150	ENSCCRG00000032047		ENSCCRG00000026762	ENSCCRG00000024061	ENSCCRG00000018990	ENSCCRG00000042508	ENSCCRG00000001215	ENSCCRG00000014601
ENSCCRG00000022431	ENSCCRG00000008554	ENSCCRG00000014580	ENSCCRG00000018177	ENSCCRG00000032053		ENSCCRG00000026777	ENSCCRG00000024118	ENSCCRG00000019004	ENSCCRG00000042541	ENSCCRG00000001221	ENSCCRG00000014613
ENSCCRG00000022490	ENSCCRG00000008581	ENSCCRG00000014605	ENSCCRG00000018252	ENSCCRG00000032058		ENSCCRG00000026782	ENSCCRG00000024133	ENSCCRG00000019005	ENSCCRG00000042572	ENSCCRG00000001223	ENSCCRG00000014624
ENSCCRG00000022602	ENSCCRG00000008594	ENSCCRG00000014614	ENSCCRG00000018292	ENSCCRG00000032066		ENSCCRG00000026810	ENSCCRG00000024229	ENSCCRG00000019010	ENSCCRG00000042576	ENSCCRG00000001225	ENSCCRG00000014626
ENSCCRG00000022820	ENSCCRG00000008598	ENSCCRG00000014664	ENSCCRG00000018334	ENSCCRG00000032120		ENSCCRG00000026812	ENSCCRG00000024231	ENSCCRG00000019012	ENSCCRG00000042602	ENSCCRG00000001226	ENSCCRG00000014637
ENSCCRG00000022826	ENSCCRG00000008612	ENSCCRG00000014678	ENSCCRG00000018386	ENSCCRG00000032277		ENSCCRG00000026854	ENSCCRG00000024339	ENSCCRG00000019017	ENSCCRG00000042608	ENSCCRG00000001227	ENSCCRG00000014668
ENSCCRG00000022890	ENSCCRG00000008623	ENSCCRG00000014681	ENSCCRG00000018412	ENSCCRG00000032317		ENSCCRG00000026906	ENSCCRG00000024349	ENSCCRG00000019030	ENSCCRG00000042774	ENSCCRG00000001230	ENSCCRG00000014729
ENSCCRG00000022964	ENSCCRG00000008657	ENSCCRG00000014683	ENSCCRG00000018421	ENSCCRG00000032331		ENSCCRG00000026907	ENSCCRG00000024509	ENSCCRG00000019182	ENSCCRG00000042783	ENSCCRG00000001231	ENSCCRG00000014767
ENSCCRG00000023037	ENSCCRG00000008659	ENSCCRG00000014706	ENSCCRG00000018495	ENSCCRG00000032419		ENSCCRG00000026996	ENSCCRG00000024588	ENSCCRG00000019198	ENSCCRG00000042837	ENSCCRG00000001232	ENSCCRG00000014789
ENSCCRG00000023113	ENSCCRG00000008660	ENSCCRG00000014724	ENSCCRG00000018513	ENSCCRG00000032429		ENSCCRG00000027108	ENSCCRG00000024595	ENSCCRG00000019203	ENSCCRG00000042841	ENSCCRG00000001233	ENSCCRG00000014876
ENSCCRG00000023235	ENSCCRG00000008668	ENSCCRG00000014728	ENSCCRG00000018537	ENSCCRG00000032460		ENSCCRG00000027135	ENSCCRG00000024634	ENSCCRG00000019231	ENSCCRG00000042903	ENSCCRG00000001234	ENSCCRG00000014972
ENSCCRG00000023245	ENSCCRG00000008671	ENSCCRG00000014753	ENSCCRG00000018567	ENSCCRG00000032476		ENSCCRG00000027153	ENSCCRG00000024647	ENSCCRG00000019233	ENSCCRG00000043226	ENSCCRG00000001235	ENSCCRG00000014993
ENSCCRG00000023278	ENSCCRG00000008747	ENSCCRG00000014765	ENSCCRG00000018580	ENSCCRG00000032603		ENSCCRG00000027163	ENSCCRG00000024715	ENSCCRG00000019240	ENSCCRG00000043233	ENSCCRG00000001239	ENSCCRG00000014998
ENSCCRG00000023325	ENSCCRG00000008756	ENSCCRG00000014774	ENSCCRG00000018660	ENSCCRG00000032778		ENSCCRG00000027189	ENSCCRG00000024748	ENSCCRG00000019251	ENSCCRG00000043285	ENSCCRG00000001240	ENSCCRG00000015013
ENSCCRG00000023354	ENSCCRG00000008782	ENSCCRG00000014783	ENSCCRG00000018664	ENSCCRG00000032980		ENSCCRG00000027205	ENSCCRG00000024871	ENSCCRG00000019252	ENSCCRG00000043373	ENSCCRG00000001246	ENSCCRG00000015019
ENSCCRG00000023504	ENSCCRG00000008795	ENSCCRG00000014823	ENSCCRG00000018716	ENSCCRG00000033040		ENSCCRG00000027265	ENSCCRG00000024875	ENSCCRG00000019297	ENSCCRG00000043457	ENSCCRG00000001247	ENSCCRG00000015030
ENSCCRG00000023543	ENSCCRG00000008820	ENSCCRG00000014832	ENSCCRG00000018724	ENSCCRG00000033106		ENSCCRG00000027276	ENSCCRG00000024888	ENSCCRG00000019321	ENSCCRG00000043475	ENSCCRG00000001251	ENSCCRG00000015044
ENSCCRG00000023582	ENSCCRG00000008845	ENSCCRG00000014856	ENSCCRG00000018770	ENSCCRG00000033186		ENSCCRG00000027308	ENSCCRG00000024889	ENSCCRG00000019367	ENSCCRG00000043605	ENSCCRG00000001252	ENSCCRG00000015056
ENSCCRG00000023593	ENSCCRG00000008851	ENSCCRG00000014865	ENSCCRG00000018781	ENSCCRG00000033362		ENSCCRG00000027328	ENSCCRG00000024890	ENSCCRG00000019455	ENSCCRG00000043759	ENSCCRG00000001253	ENSCCRG00000015170
ENSCCRG00000023666	ENSCCRG00000008864	ENSCCRG00000014867	ENSCCRG00000018792	ENSCCRG00000033480		ENSCCRG00000027352	ENSCCRG00000024938	ENSCCRG00000019464	ENSCCRG00000043849	ENSCCRG00000001254	ENSCCRG00000015217
ENSCCRG00000023684	ENSCCRG00000008885	ENSCCRG00000014997	ENSCCRG00000018799	ENSCCRG00000033554		ENSCCRG00000027356	ENSCCRG00000024947	ENSCCRG00000019469	ENSCCRG00000043881	ENSCCRG00000001255	ENSCCRG00000015232
ENSCCRG00000023695	ENSCCRG00000008890	ENSCCRG00000015002	ENSCCRG00000018877	ENSCCRG00000033558		ENSCCRG00000027426	ENSCCRG00000024959	ENSCCRG00000019500	ENSCCRG00000044036	ENSCCRG00000001257	ENSCCRG00000015240
ENSCCRG00000023719	ENSCCRG00000008910	ENSCCRG00000015004	ENSCCRG00000018896	ENSCCRG00000033578		ENSCCRG00000027461	ENSCCRG00000024969	ENSCCRG00000019531	ENSCCRG00000044048	ENSCCRG00000001261	ENSCCRG00000015251
ENSCCRG00000023770	ENSCCRG00000008973	ENSCCRG00000015008	ENSCCRG00000018916	ENSCCRG00000033592		ENSCCRG00000027584	ENSCCRG00000024998	ENSCCRG00000019581	ENSCCRG00000044125	ENSCCRG00000001262	ENSCCRG00000015257
ENSCCRG00000023902	ENSCCRG00000008986	ENSCCRG00000015009	ENSCCRG00000018919	ENSCCRG00000033598		ENSCCRG00000027595	ENSCCRG00000025003	ENSCCRG00000019590	ENSCCRG00000044130	ENSCCRG00000001263	ENSCCRG00000015261
ENSCCRG00000023905	ENSCCRG00000008989	ENSCCRG00000015015	ENSCCRG00000018926	ENSCCRG00000033666		ENSCCRG00000027616	ENSCCRG00000025010	ENSCCRG00000019593	ENSCCRG00000044154	ENSCCRG00000001264	ENSCCRG00000015308
ENSCCRG00000023917	ENSCCRG00000009023	ENSCCRG00000015045	ENSCCRG00000018940	ENSCCRG00000033870		ENSCCRG00000027650	ENSCCRG00000025026	ENSCCRG00000019598	ENSCCRG00000044254	ENSCCRG00000001266	ENSCCRG00000015327
ENSCCRG00000023938	ENSCCRG00000009043	ENSCCRG00000015072	ENSCCRG00000018981	ENSCCRG00000033936		ENSCCRG00000027696	ENSCCRG00000025114	ENSCCRG00000019612	ENSCCRG00000044343	ENSCCRG00000001270	ENSCCRG00000015369
ENSCCRG00000023968	ENSCCRG00000009052	ENSCCRG00000015083	ENSCCRG00000019037	ENSCCRG00000033986		ENSCCRG00000027707	ENSCCRG00000025125	ENSCCRG00000019618	ENSCCRG00000044345	ENSCCRG00000001272	ENSCCRG00000015376
ENSCCRG00000024011	ENSCCRG00000009056	ENSCCRG00000015140	ENSCCRG00000019067	ENSCCRG00000034008		ENSCCRG00000027777	ENSCCRG00000025141	ENSCCRG00000019638	ENSCCRG00000044399	ENSCCRG00000001273	ENSCCRG00000015455
ENSCCRG00000024044	ENSCCRG00000009059	ENSCCRG00000015179	ENSCCRG00000019073	ENSCCRG00000034050		ENSCCRG00000027812	ENSCCRG00000025157	ENSCCRG00000019696	ENSCCRG00000044445	ENSCCRG00000001276	ENSCCRG00000015519
ENSCCRG00000024078	ENSCCRG00000009079	ENSCCRG00000015247	ENSCCRG00000019104	ENSCCRG00000034064		ENSCCRG00000027816	ENSCCRG00000025205	ENSCCRG00000019723	ENSCCRG00000044507	ENSCCRG00000001281	ENSCCRG00000015552
ENSCCRG00000024100	ENSCCRG00000009084	ENSCCRG00000015252	ENSCCRG00000019125	ENSCCRG00000034066		ENSCCRG00000027950	ENSCCRG00000025236	ENSCCRG00000019738	ENSCCRG00000044523	ENSCCRG00000001282	ENSCCRG00000015553
ENSCCRG00000024112	ENSCCRG00000009114	ENSCCRG00000015282	ENSCCRG00000019126	ENSCCRG00000034260		ENSCCRG00000028019	ENSCCRG00000025384	ENSCCRG00000019743	ENSCCRG00000044636	ENSCCRG00000001283	ENSCCRG00000015594
ENSCCRG00000024114	ENSCCRG00000009126	ENSCCRG00000015318	ENSCCRG00000019132	ENSCCRG00000034310		ENSCCRG00000028063	ENSCCRG00000025406	ENSCCRG00000019826	ENSCCRG00000044925	ENSCCRG00000001284	ENSCCRG00000015607
ENSCCRG00000024115	ENSCCRG00000009137	ENSCCRG00000015335	ENSCCRG00000019173	ENSCCRG00000034371		ENSCCRG00000028166	ENSCCRG00000025460	ENSCCRG00000019829	ENSCCRG00000045058	ENSCCRG00000001287	ENSCCRG00000015619
ENSCCRG00000024178	ENSCCRG00000009144	ENSCCRG00000015336	ENSCCRG00000019190	ENSCCRG00000034424		ENSCCRG00000028235	ENSCCRG00000025496	ENSCCRG00000019830	ENSCCRG00000045093	ENSCCRG00000001291	ENSCCRG00000015639
ENSCCRG00000024214	ENSCCRG00000009150	ENSCCRG00000015350	ENSCCRG00000019192	ENSCCRG00000034546		ENSCCRG00000028266	ENSCCRG00000025501	ENSCCRG00000019861	ENSCCRG00000045116	ENSCCRG00000001292	ENSCCRG00000015692
ENSCCRG00000024236	ENSCCRG00000009160	ENSCCRG00000015372	ENSCCRG00000019226	ENSCCRG00000034586		ENSCCRG00000028275	ENSCCRG00000025585	ENSCCRG00000019924	ENSCCRG00000045144	ENSCCRG00000001295	ENSCCRG00000015715
ENSCCRG00000024295	ENSCCRG00000009168	ENSCCRG00000015490	ENSCCRG00000019245	ENSCCRG00000034735		ENSCCRG00000028279	ENSCCRG00000025619	ENSCCRG00000019929	ENSCCRG00000045152	ENSCCRG00000001296	ENSCCRG00000015739
ENSCCRG00000024325	ENSCCRG00000009188	ENSCCRG00000015566	ENSCCRG00000019246	ENSCCRG00000034771		ENSCCRG00000028280	ENSCCRG00000025692	ENSCCRG00000019932	ENSCCRG00000045186	ENSCCRG00000001301	ENSCCRG00000015751
ENSCCRG00000024351	ENSCCRG00000009202	ENSCCRG00000015606	ENSCCRG00000019249	ENSCCRG00000034801		ENSCCRG00000028390	ENSCCRG00000025707	ENSCCRG00000019973	ENSCCRG00000045337	ENSCCRG00000001302	ENSCCRG00000015796
ENSCCRG00000024359	ENSCCRG00000009211	ENSCCRG00000015611	ENSCCRG00000019272	ENSCCRG00000034842		ENSCCRG00000028418	ENSCCRG00000025718	ENSCCRG00000019999	ENSCCRG00000045345	ENSCCRG00000001304	ENSCCRG00000015816
ENSCCRG00000024376	ENSCCRG00000009228	ENSCCRG00000015614	ENSCCRG00000019293	ENSCCRG00000034890		ENSCCRG00000028433	ENSCCRG00000025750	ENSCCRG00000020030	ENSCCRG00000045540	ENSCCRG00000001307	ENSCCRG00000015915
ENSCCRG00000024387	ENSCCRG00000009237	ENSCCRG00000015706	ENSCCRG00000019371	ENSCCRG00000034906		ENSCCRG00000028459	ENSCCRG00000025883	ENSCCRG00000020087	ENSCCRG00000045567	ENSCCRG00000001308	ENSCCRG00000015937
ENSCCRG00000024389	ENSCCRG00000009243	ENSCCRG00000015713	ENSCCRG00000019385	ENSCCRG00000035012		ENSCCRG00000028586	ENSCCRG00000025895	ENSCCRG00000020090	ENSCCRG00000045862	ENSCCRG00000001309	ENSCCRG00000015942
ENSCCRG00000024423	ENSCCRG00000009244	ENSCCRG00000015717	ENSCCRG00000019407	ENSCCRG00000035021		ENSCCRG00000028610	ENSCCRG00000025913	ENSCCRG00000020157	ENSCCRG00000045867	ENSCCRG00000001311	ENSCCRG00000015948
ENSCCRG00000024442	ENSCCRG00000009251	ENSCCRG00000015727	ENSCCRG00000019409	ENSCCRG00000035022		ENSCCRG00000028649	ENSCCRG00000025939	ENSCCRG00000020193	ENSCCRG00000045918	ENSCCRG00000001314	ENSCCRG00000015970
ENSCCRG00000024463	ENSCCRG00000009321	ENSCCRG00000015762	ENSCCRG00000019413	ENSCCRG00000035054		ENSCCRG00000028662	ENSCCRG00000025981	ENSCCRG00000020215	ENSCCRG00000045946	ENSCCRG00000001316	ENSCCRG00000016066
ENSCCRG00000024464	ENSCCRG00000009325	ENSCCRG00000015837	ENSCCRG00000019416	ENSCCRG00000035064		ENSCCRG00000028695	ENSCCRG00000026017	ENSCCRG00000020256	ENSCCRG00000045959	ENSCCRG00000001320	ENSCCRG00000016092
ENSCCRG00000024480	ENSCCRG00000009336	ENSCCRG00000015847	ENSCCRG00000019439	ENSCCRG00000035118		ENSCCRG00000028711	ENSCCRG00000026063	ENSCCRG00000020269	ENSCCRG00000046027	ENSCCRG00000001325	ENSCCRG00000016121
ENSCCRG00000024512	ENSCCRG00000009344	ENSCCRG00000015868	ENSCCRG00000019504	ENSCCRG00000035172		ENSCCRG00000028738	ENSCCRG00000026148	ENSCCRG00000020304	ENSCCRG00000046067	ENSCCRG00000001327	ENSCCRG00000016136
ENSCCRG00000024732	ENSCCRG00000009350	ENSCCRG00000015873	ENSCCRG00000019507	ENSCCRG00000035213		ENSCCRG00000028755	ENSCCRG00000026200	ENSCCRG00000020327	ENSCCRG00000046136	ENSCCRG00000001328	ENSCCRG00000016172
ENSCCRG00000024775	ENSCCRG00000009356	ENSCCRG00000015910	ENSCCRG00000019548	ENSCCRG00000035219		ENSCCRG00000028798	ENSCCRG00000026211	ENSCCRG00000020459	ENSCCRG00000046179	ENSCCRG00000001329	ENSCCRG00000016270
ENSCCRG00000024782	ENSCCRG00000009393	ENSCCRG00000015913	ENSCCRG00000019550	ENSCCRG00000035246		ENSCCRG00000028832	ENSCCRG00000026212	ENSCCRG00000020528	ENSCCRG00000046200	ENSCCRG00000001331	ENSCCRG00000016313
ENSCCRG00000024795	ENSCCRG00000009400	ENSCCRG00000016089	ENSCCRG00000019551	ENSCCRG00000035278		ENSCCRG00000028835	ENSCCRG00000026231	ENSCCRG00000020593	ENSCCRG00000046338	ENSCCRG00000001332	ENSCCRG00000016317
ENSCCRG00000024805	ENSCCRG00000009402	ENSCCRG00000016135	ENSCCRG00000019556	ENSCCRG00000035285		ENSCCRG00000028918	ENSCCRG00000026331	ENSCCRG00000020614	ENSCCRG00000046409	ENSCCRG00000001334	ENSCCRG00000016355
ENSCCRG00000024810	ENSCCRG00000009428	ENSCCRG00000016150	ENSCCRG00000019557	ENSCCRG00000035315		ENSCCRG00000029043	ENSCCRG00000026341	ENSCCRG00000020643	ENSCCRG00000046474	ENSCCRG00000001335	ENSCCRG00000016379
ENSCCRG00000024840	ENSCCRG00000009429	ENSCCRG00000016199	ENSCCRG00000019654	ENSCCRG00000035385		ENSCCRG00000029054	ENSCCRG00000026486	ENSCCRG00000020656	ENSCCRG00000046582	ENSCCRG00000001337	ENSCCRG00000016445
ENSCCRG00000024850	ENSCCRG00000009454	ENSCCRG00000016258	ENSCCRG00000019657	ENSCCRG00000035464		ENSCCRG00000029180	ENSCCRG00000026499	ENSCCRG00000020720	ENSCCRG00000046619	ENSCCRG00000001338	ENSCCRG00000016523
ENSCCRG00000024851	ENSCCRG00000009456	ENSCCRG00000016291	ENSCCRG00000019667	ENSCCRG00000035615		ENSCCRG00000029322	ENSCCRG00000026509	ENSCCRG00000020775	ENSCCRG00000046664	ENSCCRG00000001341	ENSCCRG00000016529
ENSCCRG00000024857	ENSCCRG00000009469	ENSCCRG00000016366	ENSCCRG00000019681	ENSCCRG00000035738		ENSCCRG00000029324	ENSCCRG00000026520	ENSCCRG00000020801	ENSCCRG00000046676	ENSCCRG00000001343	ENSCCRG00000016574
ENSCCRG00000024868	ENSCCRG00000009493	ENSCCRG00000016383	ENSCCRG00000019705	ENSCCRG00000035784		ENSCCRG00000029334	ENSCCRG00000026525	ENSCCRG00000020802	ENSCCRG00000046695	ENSCCRG00000001346	ENSCCRG00000016596
ENSCCRG00000024891	ENSCCRG00000009542	ENSCCRG00000016400	ENSCCRG00000019768	ENSCCRG00000035789		ENSCCRG00000029426	ENSCCRG00000026575	ENSCCRG00000020823	ENSCCRG00000046717	ENSCCRG00000001347	ENSCCRG00000016642
ENSCCRG00000024965	ENSCCRG00000009569	ENSCCRG00000016435	ENSCCRG00000019782	ENSCCRG00000035925		ENSCCRG00000029488	ENSCCRG00000026582	ENSCCRG00000020857	ENSCCRG00000046835	ENSCCRG00000001348	ENSCCRG00000016700
ENSCCRG00000024975	ENSCCRG00000009573	ENSCCRG00000016449	ENSCCRG00000019828	ENSCCRG00000035942		ENSCCRG00000029491	ENSCCRG00000026584	ENSCCRG00000020905	ENSCCRG00000046921	ENSCCRG00000001349	ENSCCRG00000016702
ENSCCRG00000024977	ENSCCRG00000009602	ENSCCRG00000016493	ENSCCRG00000019834	ENSCCRG00000035946		ENSCCRG00000029603	ENSCCRG00000026683	ENSCCRG00000020929	ENSCCRG00000046960	ENSCCRG00000001350	ENSCCRG00000016716
ENSCCRG00000024979	ENSCCRG00000009654	ENSCCRG00000016530	ENSCCRG00000019848	ENSCCRG00000036004		ENSCCRG00000029631	ENSCCRG00000026748	ENSCCRG00000020975	ENSCCRG00000047049	ENSCCRG00000001352	ENSCCRG00000016720
ENSCCRG00000025035	ENSCCRG00000009656	ENSCCRG00000016547	ENSCCRG00000019873	ENSCCRG00000036029		ENSCCRG00000029642	ENSCCRG00000026816	ENSCCRG00000021042	ENSCCRG00000047094	ENSCCRG00000001364	ENSCCRG00000016749
ENSCCRG00000025043	ENSCCRG00000009659	ENSCCRG00000016605	ENSCCRG00000020011	ENSCCRG00000036128		ENSCCRG00000029702	ENSCCRG00000026846	ENSCCRG00000021077	ENSCCRG00000047138	ENSCCRG00000001368	ENSCCRG00000016782
ENSCCRG00000025066	ENSCCRG00000009693	ENSCCRG00000016629	ENSCCRG00000020021	ENSCCRG00000036260		ENSCCRG00000029731	ENSCCRG00000026920	ENSCCRG00000021087	ENSCCRG00000047146	ENSCCRG00000001377	ENSCCRG00000016793
ENSCCRG00000025192	ENSCCRG00000009694	ENSCCRG00000016634	ENSCCRG00000020074	ENSCCRG00000036261		ENSCCRG00000029747	ENSCCRG00000026999	ENSCCRG00000021088	ENSCCRG00000047392	ENSCCRG00000001380	ENSCCRG00000016842
ENSCCRG00000025211	ENSCCRG00000009707	ENSCCRG00000016670	ENSCCRG00000020121	ENSCCRG00000036311		ENSCCRG00000029777	ENSCCRG00000027099	ENSCCRG00000021102	ENSCCRG00000047416	ENSCCRG00000001382	ENSCCRG00000016864
ENSCCRG00000025221	ENSCCRG00000009737	ENSCCRG00000016692	ENSCCRG00000020123	ENSCCRG00000036314		ENSCCRG00000029861	ENSCCRG00000027142	ENSCCRG00000021159	ENSCCRG00000047488	ENSCCRG00000001383	ENSCCRG00000016868
ENSCCRG00000025252	ENSCCRG00000009744	ENSCCRG00000016742	ENSCCRG00000020192	ENSCCRG00000036406		ENSCCRG00000030183	ENSCCRG00000027158	ENSCCRG00000021204	ENSCCRG00000047523	ENSCCRG00000001384	ENSCCRG00000016906
ENSCCRG00000025261	ENSCCRG00000009765	ENSCCRG00000016761	ENSCCRG00000020200	ENSCCRG00000036421		ENSCCRG00000030207	ENSCCRG00000027214	ENSCCRG00000021229	ENSCCRG00000047578	ENSCCRG00000001392	ENSCCRG00000016907
ENSCCRG00000025285	ENSCCRG00000009771	ENSCCRG00000016859	ENSCCRG00000020248	ENSCCRG00000036461		ENSCCRG00000030230	ENSCCRG00000027215	ENSCCRG00000021307	ENSCCRG00000047598	ENSCCRG00000001393	ENSCCRG00000017071
ENSCCRG00000025308	ENSCCRG00000009779	ENSCCRG00000016860	ENSCCRG00000020251	ENSCCRG00000036558		ENSCCRG00000030243	ENSCCRG00000027223	ENSCCRG00000021311	ENSCCRG00000047728	ENSCCRG00000001395	ENSCCRG00000017091
ENSCCRG00000025313	ENSCCRG00000009782	ENSCCRG00000016877	ENSCCRG00000020355	ENSCCRG00000036667		ENSCCRG00000030279	ENSCCRG00000027250	ENSCCRG00000021355	ENSCCRG00000047733	ENSCCRG00000001398	ENSCCRG00000017129
ENSCCRG00000025325	ENSCCRG00000009783	ENSCCRG00000016879	ENSCCRG00000020358	ENSCCRG00000036674		ENSCCRG00000030323	ENSCCRG00000027255	ENSCCRG00000021406	ENSCCRG00000047797	ENSCCRG00000001400	ENSCCRG00000017140
ENSCCRG00000025366	ENSCCRG00000009784	ENSCCRG00000016898	ENSCCRG00000020392	ENSCCRG00000036681		ENSCCRG00000030358	ENSCCRG00000027257	ENSCCRG00000021434	ENSCCRG00000047813	ENSCCRG00000001401	ENSCCRG00000017148
ENSCCRG00000025373	ENSCCRG00000009786	ENSCCRG00000016924	ENSCCRG00000020413	ENSCCRG00000036702		ENSCCRG00000030359	ENSCCRG00000027274	ENSCCRG00000021506	ENSCCRG00000047814	ENSCCRG00000001402	ENSCCRG00000017190
ENSCCRG00000025394	ENSCCRG00000009792	ENSCCRG00000016944	ENSCCRG00000020439	ENSCCRG00000036714		ENSCCRG00000030469	ENSCCRG00000027410	ENSCCRG00000021595	ENSCCRG00000047989	ENSCCRG00000001407	ENSCCRG00000017222
ENSCCRG00000025413	ENSCCRG00000009803	ENSCCRG00000016959	ENSCCRG00000020468	ENSCCRG00000036745		ENSCCRG00000030485	ENSCCRG00000027416	ENSCCRG00000021632	ENSCCRG00000048050	ENSCCRG00000001408	ENSCCRG00000017249
ENSCCRG00000025420	ENSCCRG00000009811	ENSCCRG00000016998	ENSCCRG00000020509	ENSCCRG00000036781		ENSCCRG00000030495	ENSCCRG00000027451	ENSCCRG00000021645	ENSCCRG00000048059	ENSCCRG00000001409	ENSCCRG00000017274
ENSCCRG00000025446	ENSCCRG00000009816	ENSCCRG00000017083	ENSCCRG00000020532	ENSCCRG00000036807		ENSCCRG00000030534	ENSCCRG00000027527	ENSCCRG00000021815	ENSCCRG00000048176	ENSCCRG00000001410	ENSCCRG00000017282
ENSCCRG00000025473	ENSCCRG00000009828	ENSCCRG00000017086	ENSCCRG00000020538	ENSCCRG00000036826		ENSCCRG00000030552	ENSCCRG00000027541	ENSCCRG00000021859	ENSCCRG00000048219	ENSCCRG00000001413	ENSCCRG00000017311
ENSCCRG00000025543	ENSCCRG00000009848	ENSCCRG00000017097	ENSCCRG00000020542	ENSCCRG00000036886		ENSCCRG00000030598	ENSCCRG00000027566	ENSCCRG00000021883	ENSCCRG00000048273	ENSCCRG00000001416	ENSCCRG00000017320
ENSCCRG00000025547	ENSCCRG00000009856	ENSCCRG00000017107	ENSCCRG00000020556	ENSCCRG00000036908		ENSCCRG00000030653	ENSCCRG00000027592	ENSCCRG00000021944	ENSCCRG00000048292	ENSCCRG00000001421	ENSCCRG00000017337
ENSCCRG00000025593	ENSCCRG00000009899	ENSCCRG00000017110	ENSCCRG00000020594	ENSCCRG00000036920		ENSCCRG00000030706	ENSCCRG00000027687	ENSCCRG00000021960	ENSCCRG00000048300	ENSCCRG00000001424	ENSCCRG00000017359
ENSCCRG00000025646	ENSCCRG00000009901	ENSCCRG00000017174	ENSCCRG00000020610	ENSCCRG00000037042		ENSCCRG00000030721	ENSCCRG00000027743	ENSCCRG00000021975	ENSCCRG00000048352	ENSCCRG00000001425	ENSCCRG00000017375
ENSCCRG00000025793	ENSCCRG00000009973	ENSCCRG00000017179	ENSCCRG00000020636	ENSCCRG00000037114		ENSCCRG00000030767	ENSCCRG00000027807	ENSCCRG00000022017	ENSCCRG00000048441	ENSCCRG00000001428	ENSCCRG00000017422
ENSCCRG00000025821	ENSCCRG00000009975	ENSCCRG00000017181	ENSCCRG00000020727	ENSCCRG00000037183		ENSCCRG00000030912	ENSCCRG00000027824	ENSCCRG00000022042	ENSCCRG00000048475	ENSCCRG00000001430	ENSCCRG00000017435
ENSCCRG00000025825	ENSCCRG00000009976	ENSCCRG00000017184	ENSCCRG00000020749	ENSCCRG00000037229		ENSCCRG00000030941	ENSCCRG00000027868	ENSCCRG00000022067	ENSCCRG00000048551	ENSCCRG00000001432	ENSCCRG00000017475
ENSCCRG00000025892	ENSCCRG00000010003	ENSCCRG00000017198	ENSCCRG00000020774	ENSCCRG00000037289		ENSCCRG00000030959	ENSCCRG00000027936	ENSCCRG00000022099	ENSCCRG00000048628	ENSCCRG00000001433	ENSCCRG00000017496
ENSCCRG00000025904	ENSCCRG00000010012	ENSCCRG00000017221	ENSCCRG00000020777	ENSCCRG00000037300		ENSCCRG00000030973	ENSCCRG00000027941	ENSCCRG00000022117	ENSCCRG00000048779	ENSCCRG00000001436	ENSCCRG00000017514
ENSCCRG00000025957	ENSCCRG00000010022	ENSCCRG00000017228	ENSCCRG00000020804	ENSCCRG00000037378		ENSCCRG00000031121	ENSCCRG00000027952	ENSCCRG00000022148	ENSCCRG00000048918	ENSCCRG00000001437	ENSCCRG00000017517
ENSCCRG00000025970	ENSCCRG00000010038	ENSCCRG00000017234	ENSCCRG00000020825	ENSCCRG00000037413		ENSCCRG00000031212	ENSCCRG00000028007	ENSCCRG00000022176	ENSCCRG00000049083	ENSCCRG00000001439	ENSCCRG00000017525
ENSCCRG00000026016	ENSCCRG00000010059	ENSCCRG00000017251	ENSCCRG00000020832	ENSCCRG00000037639		ENSCCRG00000031252	ENSCCRG00000028010	ENSCCRG00000022200	ENSCCRG00000049103	ENSCCRG00000001440	ENSCCRG00000017552
ENSCCRG00000026073	ENSCCRG00000010092	ENSCCRG00000017256	ENSCCRG00000020920	ENSCCRG00000037679		ENSCCRG00000031264	ENSCCRG00000028020	ENSCCRG00000022240	ENSCCRG00000049235	ENSCCRG00000001444	ENSCCRG00000017555
ENSCCRG00000026096	ENSCCRG00000010106	ENSCCRG00000017264	ENSCCRG00000020923	ENSCCRG00000037773		ENSCCRG00000031496	ENSCCRG00000028050	ENSCCRG00000022276	ENSCCRG00000049253	ENSCCRG00000001447	ENSCCRG00000017559
ENSCCRG00000026197	ENSCCRG00000010109	ENSCCRG00000017278	ENSCCRG00000020946	ENSCCRG00000037780		ENSCCRG00000031578	ENSCCRG00000028062	ENSCCRG00000022299	ENSCCRG00000049341	ENSCCRG00000001448	ENSCCRG00000017584
ENSCCRG00000026215	ENSCCRG00000010112	ENSCCRG00000017288	ENSCCRG00000020949	ENSCCRG00000037783		ENSCCRG00000031609	ENSCCRG00000028121	ENSCCRG00000022321	ENSCCRG00000049344	ENSCCRG00000001454	ENSCCRG00000017638
ENSCCRG00000026234	ENSCCRG00000010156	ENSCCRG00000017340	ENSCCRG00000020965	ENSCCRG00000037870		ENSCCRG00000031683	ENSCCRG00000028171	ENSCCRG00000022327	ENSCCRG00000049440	ENSCCRG00000001455	ENSCCRG00000017658
ENSCCRG00000026268	ENSCCRG00000010180	ENSCCRG00000017414	ENSCCRG00000020966	ENSCCRG00000037896		ENSCCRG00000031727	ENSCCRG00000028244	ENSCCRG00000022334	ENSCCRG00000049506	ENSCCRG00000001456	ENSCCRG00000017682
ENSCCRG00000026299	ENSCCRG00000010207	ENSCCRG00000017417	ENSCCRG00000021012	ENSCCRG00000037926		ENSCCRG00000031730	ENSCCRG00000028251	ENSCCRG00000022335	ENSCCRG00000049556	ENSCCRG00000001457	ENSCCRG00000017719
ENSCCRG00000026351	ENSCCRG00000010222	ENSCCRG00000017472	ENSCCRG00000021052	ENSCCRG00000037992		ENSCCRG00000031807	ENSCCRG00000028259	ENSCCRG00000022394	ENSCCRG00000049574	ENSCCRG00000001459	ENSCCRG00000017738
ENSCCRG00000026444	ENSCCRG00000010223	ENSCCRG00000017477	ENSCCRG00000021095	ENSCCRG00000038003		ENSCCRG00000031935	ENSCCRG00000028297	ENSCCRG00000022403	ENSCCRG00000049724	ENSCCRG00000001463	ENSCCRG00000017808
ENSCCRG00000026449	ENSCCRG00000010237	ENSCCRG00000017497	ENSCCRG00000021122	ENSCCRG00000038086		ENSCCRG00000031969	ENSCCRG00000028317	ENSCCRG00000022409	ENSCCRG00000049800	ENSCCRG00000001468	ENSCCRG00000017832
ENSCCRG00000026485	ENSCCRG00000010239	ENSCCRG00000017505	ENSCCRG00000021128	ENSCCRG00000038094		ENSCCRG00000032074	ENSCCRG00000028383	ENSCCRG00000022488	ENSCCRG00000049831	ENSCCRG00000001469	ENSCCRG00000017866
ENSCCRG00000026516	ENSCCRG00000010244	ENSCCRG00000017522	ENSCCRG00000021131	ENSCCRG00000038363		ENSCCRG00000032105	ENSCCRG00000028452	ENSCCRG00000022534	ENSCCRG00000049852	ENSCCRG00000001471	ENSCCRG00000017883
ENSCCRG00000026571	ENSCCRG00000010247	ENSCCRG00000017534	ENSCCRG00000021189	ENSCCRG00000038488		ENSCCRG00000032128	ENSCCRG00000028456	ENSCCRG00000022561	ENSCCRG00000049859	ENSCCRG00000001472	ENSCCRG00000017914
ENSCCRG00000026587	ENSCCRG00000010261	ENSCCRG00000017535	ENSCCRG00000021195	ENSCCRG00000038493		ENSCCRG00000032215	ENSCCRG00000028458	ENSCCRG00000022581	ENSCCRG00000049861	ENSCCRG00000001477	ENSCCRG00000017926
ENSCCRG00000026759	ENSCCRG00000010264	ENSCCRG00000017540	ENSCCRG00000021225	ENSCCRG00000038575		ENSCCRG00000032308	ENSCCRG00000028470	ENSCCRG00000022691	ENSCCRG00000049904	ENSCCRG00000001478	ENSCCRG00000017935
ENSCCRG00000026806	ENSCCRG00000010272	ENSCCRG00000017556	ENSCCRG00000021370	ENSCCRG00000038585		ENSCCRG00000032310	ENSCCRG00000028514	ENSCCRG00000022717	ENSCCRG00000049948	ENSCCRG00000001480	ENSCCRG00000018079
ENSCCRG00000026869	ENSCCRG00000010283	ENSCCRG00000017615	ENSCCRG00000021397	ENSCCRG00000038603		ENSCCRG00000032348	ENSCCRG00000028526	ENSCCRG00000022721	ENSCCRG00000050034	ENSCCRG00000001484	ENSCCRG00000018090
ENSCCRG00000026886	ENSCCRG00000010297	ENSCCRG00000017668	ENSCCRG00000021427	ENSCCRG00000038853		ENSCCRG00000032373	ENSCCRG00000028529	ENSCCRG00000022724	ENSCCRG00000050153	ENSCCRG00000001486	ENSCCRG00000018092
ENSCCRG00000026998	ENSCCRG00000010303	ENSCCRG00000017710	ENSCCRG00000021516	ENSCCRG00000038893		ENSCCRG00000032389	ENSCCRG00000028533	ENSCCRG00000022725	ENSCCRG00000050296	ENSCCRG00000001487	ENSCCRG00000018169
ENSCCRG00000027004	ENSCCRG00000010322	ENSCCRG00000017766	ENSCCRG00000021522	ENSCCRG00000038911		ENSCCRG00000032433	ENSCCRG00000028583	ENSCCRG00000022802	ENSCCRG00000050469	ENSCCRG00000001490	ENSCCRG00000018174
ENSCCRG00000027059	ENSCCRG00000010334	ENSCCRG00000017784	ENSCCRG00000021539	ENSCCRG00000038932		ENSCCRG00000032503	ENSCCRG00000028584	ENSCCRG00000022817	ENSCCRG00000050475	ENSCCRG00000001493	ENSCCRG00000018190
ENSCCRG00000027079	ENSCCRG00000010335	ENSCCRG00000017789	ENSCCRG00000021573	ENSCCRG00000038961		ENSCCRG00000032574	ENSCCRG00000028604	ENSCCRG00000022856	ENSCCRG00000050549	ENSCCRG00000001498	ENSCCRG00000018209
ENSCCRG00000027105	ENSCCRG00000010342	ENSCCRG00000017800	ENSCCRG00000021661	ENSCCRG00000038984		ENSCCRG00000032606	ENSCCRG00000028606	ENSCCRG00000022863	ENSCCRG00000050565	ENSCCRG00000001507	ENSCCRG00000018213
ENSCCRG00000027109	ENSCCRG00000010374	ENSCCRG00000017913	ENSCCRG00000021669	ENSCCRG00000039100		ENSCCRG00000032610	ENSCCRG00000028632	ENSCCRG00000022878	ENSCCRG00000050632	ENSCCRG00000001511	ENSCCRG00000018242
ENSCCRG00000027172	ENSCCRG00000010380	ENSCCRG00000017947	ENSCCRG00000021699	ENSCCRG00000039229		ENSCCRG00000032643	ENSCCRG00000028728	ENSCCRG00000022900	ENSCCRG00000050662	ENSCCRG00000001512	ENSCCRG00000018251
ENSCCRG00000027176	ENSCCRG00000010387	ENSCCRG00000018045	ENSCCRG00000021700	ENSCCRG00000039283		ENSCCRG00000032723	ENSCCRG00000028745	ENSCCRG00000022955	ENSCCRG00000050750	ENSCCRG00000001513	ENSCCRG00000018275
ENSCCRG00000027184	ENSCCRG00000010402	ENSCCRG00000018065	ENSCCRG00000021711	ENSCCRG00000039432		ENSCCRG00000032770	ENSCCRG00000028793	ENSCCRG00000022980	ENSCCRG00000050777	ENSCCRG00000001515	ENSCCRG00000018297
ENSCCRG00000027194	ENSCCRG00000010425	ENSCCRG00000018074	ENSCCRG00000021715	ENSCCRG00000039498		ENSCCRG00000032788	ENSCCRG00000028794	ENSCCRG00000022985	ENSCCRG00000050888	ENSCCRG00000001517	ENSCCRG00000018321
ENSCCRG00000027225	ENSCCRG00000010433	ENSCCRG00000018093	ENSCCRG00000021773	ENSCCRG00000039692		ENSCCRG00000032898	ENSCCRG00000028795	ENSCCRG00000022997	ENSCCRG00000050952	ENSCCRG00000001522	ENSCCRG00000018345
ENSCCRG00000027322	ENSCCRG00000010443	ENSCCRG00000018137	ENSCCRG00000021786	ENSCCRG00000039749		ENSCCRG00000032904	ENSCCRG00000028820	ENSCCRG00000023013	ENSCCRG00000051041	ENSCCRG00000001526	ENSCCRG00000018382
ENSCCRG00000027348	ENSCCRG00000010444	ENSCCRG00000018260	ENSCCRG00000021787	ENSCCRG00000039965		ENSCCRG00000032921	ENSCCRG00000028834	ENSCCRG00000023023	ENSCCRG00000051088	ENSCCRG00000001527	ENSCCRG00000018435
ENSCCRG00000027397	ENSCCRG00000010481	ENSCCRG00000018279	ENSCCRG00000021804	ENSCCRG00000039968		ENSCCRG00000032992	ENSCCRG00000028935	ENSCCRG00000023049	ENSCCRG00000051140	ENSCCRG00000001528	ENSCCRG00000018445
ENSCCRG00000027409	ENSCCRG00000010492	ENSCCRG00000018293	ENSCCRG00000021932	ENSCCRG00000040026		ENSCCRG00000033023	ENSCCRG00000028959	ENSCCRG00000023074	ENSCCRG00000051148	ENSCCRG00000001529	ENSCCRG00000018459
ENSCCRG00000027421	ENSCCRG00000010502	ENSCCRG00000018344	ENSCCRG00000021947	ENSCCRG00000040087		ENSCCRG00000033117	ENSCCRG00000029015	ENSCCRG00000023114	ENSCCRG00000051275	ENSCCRG00000001530	ENSCCRG00000018475
ENSCCRG00000027474	ENSCCRG00000010527	ENSCCRG00000018353	ENSCCRG00000022026	ENSCCRG00000040366		ENSCCRG00000033132	ENSCCRG00000029237	ENSCCRG00000023162	ENSCCRG00000051357	ENSCCRG00000001531	ENSCCRG00000018477
ENSCCRG00000027497	ENSCCRG00000010528	ENSCCRG00000018425	ENSCCRG00000022136	ENSCCRG00000040387		ENSCCRG00000033134	ENSCCRG00000029382	ENSCCRG00000023211	ENSCCRG00000051399	ENSCCRG00000001542	ENSCCRG00000018480
ENSCCRG00000027537	ENSCCRG00000010529	ENSCCRG00000018426	ENSCCRG00000022143	ENSCCRG00000040407		ENSCCRG00000033144	ENSCCRG00000029456	ENSCCRG00000023213	ENSCCRG00000051511	ENSCCRG00000001544	ENSCCRG00000018485
ENSCCRG00000027570	ENSCCRG00000010530	ENSCCRG00000018430	ENSCCRG00000022170	ENSCCRG00000040413		ENSCCRG00000033198	ENSCCRG00000029495	ENSCCRG00000023225	ENSCCRG00000051720	ENSCCRG00000001545	ENSCCRG00000018502
ENSCCRG00000027596	ENSCCRG00000010542	ENSCCRG00000018439	ENSCCRG00000022203	ENSCCRG00000040548		ENSCCRG00000033237	ENSCCRG00000029513	ENSCCRG00000023300	ENSCCRG00000051947	ENSCCRG00000001546	ENSCCRG00000018516
ENSCCRG00000027618	ENSCCRG00000010559	ENSCCRG00000018452	ENSCCRG00000022219	ENSCCRG00000040742		ENSCCRG00000033247	ENSCCRG00000029557	ENSCCRG00000023306	ENSCCRG00000052006	ENSCCRG00000001547	ENSCCRG00000018517
ENSCCRG00000027638	ENSCCRG00000010593	ENSCCRG00000018453	ENSCCRG00000022408	ENSCCRG00000040896		ENSCCRG00000033268	ENSCCRG00000029584	ENSCCRG00000023322	ENSCCRG00000052007	ENSCCRG00000001549	ENSCCRG00000018585
ENSCCRG00000027666	ENSCCRG00000010608	ENSCCRG00000018465	ENSCCRG00000022411	ENSCCRG00000040949		ENSCCRG00000033277	ENSCCRG00000029637	ENSCCRG00000023341	ENSCCRG00000052123	ENSCCRG00000001552	ENSCCRG00000018610
ENSCCRG00000027679	ENSCCRG00000010620	ENSCCRG00000018494	ENSCCRG00000022430	ENSCCRG00000040991		ENSCCRG00000033373	ENSCCRG00000029709	ENSCCRG00000023383	ENSCCRG00000052134	ENSCCRG00000001557	ENSCCRG00000018625
ENSCCRG00000027681	ENSCCRG00000010638	ENSCCRG00000018526	ENSCCRG00000022454	ENSCCRG00000041078		ENSCCRG00000033409	ENSCCRG00000029816	ENSCCRG00000023416	ENSCCRG00000052181	ENSCCRG00000001562	ENSCCRG00000018654
ENSCCRG00000027703	ENSCCRG00000010641	ENSCCRG00000018531	ENSCCRG00000022456	ENSCCRG00000041115		ENSCCRG00000033431	ENSCCRG00000029875	ENSCCRG00000023526	ENSCCRG00000052289	ENSCCRG00000001565	ENSCCRG00000018703
ENSCCRG00000027732	ENSCCRG00000010644	ENSCCRG00000018624	ENSCCRG00000022459	ENSCCRG00000041145		ENSCCRG00000033461	ENSCCRG00000029960	ENSCCRG00000023549	ENSCCRG00000052290	ENSCCRG00000001567	ENSCCRG00000018714
ENSCCRG00000027735	ENSCCRG00000010704	ENSCCRG00000018687	ENSCCRG00000022464	ENSCCRG00000041205		ENSCCRG00000033493	ENSCCRG00000030014	ENSCCRG00000023605	ENSCCRG00000052390	ENSCCRG00000001570	ENSCCRG00000018736
ENSCCRG00000027739	ENSCCRG00000010722	ENSCCRG00000018706	ENSCCRG00000022542	ENSCCRG00000041235		ENSCCRG00000033505	ENSCCRG00000030090	ENSCCRG00000023636	ENSCCRG00000052432	ENSCCRG00000001571	ENSCCRG00000018759
ENSCCRG00000027748	ENSCCRG00000010734	ENSCCRG00000018722	ENSCCRG00000022571	ENSCCRG00000041277		ENSCCRG00000033627	ENSCCRG00000030191	ENSCCRG00000023646	ENSCCRG00000052729	ENSCCRG00000001574	ENSCCRG00000018767
ENSCCRG00000027791	ENSCCRG00000010739	ENSCCRG00000018755	ENSCCRG00000022622	ENSCCRG00000041293		ENSCCRG00000033695	ENSCCRG00000030195	ENSCCRG00000023654	ENSCCRG00000052776	ENSCCRG00000001578	ENSCCRG00000018775
ENSCCRG00000027836	ENSCCRG00000010741	ENSCCRG00000018756	ENSCCRG00000022645	ENSCCRG00000041369		ENSCCRG00000033703	ENSCCRG00000030229	ENSCCRG00000023674		ENSCCRG00000001579	ENSCCRG00000018805
ENSCCRG00000027841	ENSCCRG00000010753	ENSCCRG00000018761	ENSCCRG00000022755	ENSCCRG00000041450		ENSCCRG00000033847	ENSCCRG00000030233	ENSCCRG00000023691		ENSCCRG00000001580	ENSCCRG00000018806
ENSCCRG00000027879	ENSCCRG00000010818	ENSCCRG00000018784	ENSCCRG00000022762	ENSCCRG00000041466		ENSCCRG00000033894	ENSCCRG00000030300	ENSCCRG00000023728		ENSCCRG00000001581	ENSCCRG00000018808
ENSCCRG00000027893	ENSCCRG00000010856	ENSCCRG00000018798	ENSCCRG00000022765	ENSCCRG00000041731		ENSCCRG00000033906	ENSCCRG00000030308	ENSCCRG00000023867		ENSCCRG00000001583	ENSCCRG00000018845
ENSCCRG00000027924	ENSCCRG00000010886	ENSCCRG00000018809	ENSCCRG00000022861	ENSCCRG00000041736		ENSCCRG00000033908	ENSCCRG00000030329	ENSCCRG00000024037		ENSCCRG00000001585	ENSCCRG00000018890
ENSCCRG00000028031	ENSCCRG00000010911	ENSCCRG00000018855	ENSCCRG00000022897	ENSCCRG00000041808		ENSCCRG00000033923	ENSCCRG00000030370	ENSCCRG00000024047		ENSCCRG00000001587	ENSCCRG00000018958
ENSCCRG00000028089	ENSCCRG00000010919	ENSCCRG00000018862	ENSCCRG00000022931	ENSCCRG00000041810		ENSCCRG00000033953	ENSCCRG00000030377	ENSCCRG00000024105		ENSCCRG00000001588	ENSCCRG00000018963
ENSCCRG00000028105	ENSCCRG00000010926	ENSCCRG00000018875	ENSCCRG00000022935	ENSCCRG00000041835		ENSCCRG00000033959	ENSCCRG00000030424	ENSCCRG00000024252		ENSCCRG00000001594	ENSCCRG00000018966
ENSCCRG00000028131	ENSCCRG00000010950	ENSCCRG00000018895	ENSCCRG00000022944	ENSCCRG00000041923		ENSCCRG00000034031	ENSCCRG00000030489	ENSCCRG00000024334		ENSCCRG00000001595	ENSCCRG00000018991
ENSCCRG00000028180	ENSCCRG00000011010	ENSCCRG00000018904	ENSCCRG00000022945	ENSCCRG00000041933		ENSCCRG00000034035	ENSCCRG00000030499	ENSCCRG00000024398		ENSCCRG00000001598	ENSCCRG00000019007
ENSCCRG00000028188	ENSCCRG00000011014	ENSCCRG00000018934	ENSCCRG00000022947	ENSCCRG00000041989		ENSCCRG00000034037	ENSCCRG00000030530	ENSCCRG00000024427		ENSCCRG00000001602	ENSCCRG00000019069
ENSCCRG00000028191	ENSCCRG00000011032	ENSCCRG00000018969	ENSCCRG00000023044	ENSCCRG00000042363		ENSCCRG00000034133	ENSCCRG00000030546	ENSCCRG00000024436		ENSCCRG00000001603	ENSCCRG00000019090
ENSCCRG00000028262	ENSCCRG00000011053	ENSCCRG00000019026	ENSCCRG00000023062	ENSCCRG00000042390		ENSCCRG00000034153	ENSCCRG00000030590	ENSCCRG00000024441		ENSCCRG00000001604	ENSCCRG00000019099
ENSCCRG00000028301	ENSCCRG00000011059	ENSCCRG00000019043	ENSCCRG00000023086	ENSCCRG00000042510		ENSCCRG00000034191	ENSCCRG00000030687	ENSCCRG00000024447		ENSCCRG00000001607	ENSCCRG00000019146
ENSCCRG00000028322	ENSCCRG00000011065	ENSCCRG00000019044	ENSCCRG00000023144	ENSCCRG00000042513		ENSCCRG00000034252	ENSCCRG00000030740	ENSCCRG00000024459		ENSCCRG00000001608	ENSCCRG00000019160
ENSCCRG00000028344	ENSCCRG00000011075	ENSCCRG00000019074	ENSCCRG00000023156	ENSCCRG00000042697		ENSCCRG00000034276	ENSCCRG00000030789	ENSCCRG00000024468		ENSCCRG00000001609	ENSCCRG00000019215
ENSCCRG00000028395	ENSCCRG00000011084	ENSCCRG00000019163	ENSCCRG00000023158	ENSCCRG00000042728		ENSCCRG00000034306	ENSCCRG00000030830	ENSCCRG00000024494		ENSCCRG00000001613	ENSCCRG00000019218
ENSCCRG00000028434	ENSCCRG00000011092	ENSCCRG00000019176	ENSCCRG00000023163	ENSCCRG00000042799		ENSCCRG00000034352	ENSCCRG00000030856	ENSCCRG00000024555		ENSCCRG00000001615	ENSCCRG00000019232
ENSCCRG00000028455	ENSCCRG00000011115	ENSCCRG00000019269	ENSCCRG00000023189	ENSCCRG00000042803		ENSCCRG00000034568	ENSCCRG00000030889	ENSCCRG00000024660		ENSCCRG00000001617	ENSCCRG00000019243
ENSCCRG00000028519	ENSCCRG00000011117	ENSCCRG00000019290	ENSCCRG00000023218	ENSCCRG00000042905		ENSCCRG00000034588	ENSCCRG00000030911	ENSCCRG00000024663		ENSCCRG00000001619	ENSCCRG00000019295
ENSCCRG00000028617	ENSCCRG00000011122	ENSCCRG00000019325	ENSCCRG00000023249	ENSCCRG00000042917		ENSCCRG00000034627	ENSCCRG00000030937	ENSCCRG00000024704		ENSCCRG00000001623	ENSCCRG00000019303
ENSCCRG00000028629	ENSCCRG00000011124	ENSCCRG00000019355	ENSCCRG00000023260	ENSCCRG00000043046		ENSCCRG00000034647	ENSCCRG00000030943	ENSCCRG00000024740		ENSCCRG00000001625	ENSCCRG00000019363
ENSCCRG00000028652	ENSCCRG00000011137	ENSCCRG00000019365	ENSCCRG00000023289	ENSCCRG00000043258		ENSCCRG00000034678	ENSCCRG00000030956	ENSCCRG00000024745		ENSCCRG00000001630	ENSCCRG00000019411
ENSCCRG00000028654	ENSCCRG00000011153	ENSCCRG00000019453	ENSCCRG00000023314	ENSCCRG00000043284		ENSCCRG00000034698	ENSCCRG00000030975	ENSCCRG00000024747		ENSCCRG00000001631	ENSCCRG00000019475
ENSCCRG00000028688	ENSCCRG00000011156	ENSCCRG00000019478	ENSCCRG00000023323	ENSCCRG00000043288		ENSCCRG00000034725	ENSCCRG00000031015	ENSCCRG00000024751		ENSCCRG00000001633	ENSCCRG00000019495
ENSCCRG00000028699	ENSCCRG00000011167	ENSCCRG00000019502	ENSCCRG00000023332	ENSCCRG00000043348		ENSCCRG00000034745	ENSCCRG00000031028	ENSCCRG00000024770		ENSCCRG00000001634	ENSCCRG00000019496
ENSCCRG00000028773	ENSCCRG00000011182	ENSCCRG00000019514	ENSCCRG00000023337	ENSCCRG00000043448		ENSCCRG00000034780	ENSCCRG00000031033	ENSCCRG00000024780		ENSCCRG00000001635	ENSCCRG00000019540
ENSCCRG00000028803	ENSCCRG00000011184	ENSCCRG00000019515	ENSCCRG00000023350	ENSCCRG00000043473		ENSCCRG00000034828	ENSCCRG00000031036	ENSCCRG00000024815		ENSCCRG00000001638	ENSCCRG00000019588
ENSCCRG00000028808	ENSCCRG00000011197	ENSCCRG00000019524	ENSCCRG00000023410	ENSCCRG00000043652		ENSCCRG00000034915	ENSCCRG00000031080	ENSCCRG00000024824		ENSCCRG00000001640	ENSCCRG00000019607
ENSCCRG00000028851	ENSCCRG00000011205	ENSCCRG00000019530	ENSCCRG00000023469	ENSCCRG00000043753		ENSCCRG00000034918	ENSCCRG00000031137	ENSCCRG00000024843		ENSCCRG00000001649	ENSCCRG00000019701
ENSCCRG00000028859	ENSCCRG00000011206	ENSCCRG00000019538	ENSCCRG00000023493	ENSCCRG00000043770		ENSCCRG00000034923	ENSCCRG00000031142	ENSCCRG00000024865		ENSCCRG00000001651	ENSCCRG00000019707
ENSCCRG00000028884	ENSCCRG00000011209	ENSCCRG00000019543	ENSCCRG00000023496	ENSCCRG00000043886		ENSCCRG00000034999	ENSCCRG00000031153	ENSCCRG00000024915		ENSCCRG00000001652	ENSCCRG00000019728
ENSCCRG00000028910	ENSCCRG00000011213	ENSCCRG00000019553	ENSCCRG00000023524	ENSCCRG00000043926		ENSCCRG00000035008	ENSCCRG00000031196	ENSCCRG00000024948		ENSCCRG00000001653	ENSCCRG00000019745
ENSCCRG00000028974	ENSCCRG00000011245	ENSCCRG00000019599	ENSCCRG00000023650	ENSCCRG00000043988		ENSCCRG00000035048	ENSCCRG00000031222	ENSCCRG00000024961		ENSCCRG00000001654	ENSCCRG00000019756
ENSCCRG00000028975	ENSCCRG00000011249	ENSCCRG00000019646	ENSCCRG00000023675	ENSCCRG00000044090		ENSCCRG00000035058	ENSCCRG00000031231	ENSCCRG00000024964		ENSCCRG00000001656	ENSCCRG00000019761
ENSCCRG00000028995	ENSCCRG00000011269	ENSCCRG00000019661	ENSCCRG00000023679	ENSCCRG00000044110		ENSCCRG00000035096	ENSCCRG00000031326	ENSCCRG00000024980		ENSCCRG00000001657	ENSCCRG00000019811
ENSCCRG00000029022	ENSCCRG00000011276	ENSCCRG00000019714	ENSCCRG00000023718	ENSCCRG00000044340		ENSCCRG00000035137	ENSCCRG00000031327	ENSCCRG00000025022		ENSCCRG00000001658	ENSCCRG00000019819
ENSCCRG00000029028	ENSCCRG00000011280	ENSCCRG00000019772	ENSCCRG00000023760	ENSCCRG00000044421		ENSCCRG00000035206	ENSCCRG00000031350	ENSCCRG00000025079		ENSCCRG00000001659	ENSCCRG00000019903
ENSCCRG00000029210	ENSCCRG00000011289	ENSCCRG00000019842	ENSCCRG00000023773	ENSCCRG00000044516		ENSCCRG00000035259	ENSCCRG00000031390	ENSCCRG00000025094		ENSCCRG00000001663	ENSCCRG00000019934
ENSCCRG00000029265	ENSCCRG00000011290	ENSCCRG00000019891	ENSCCRG00000023786	ENSCCRG00000044553		ENSCCRG00000035290	ENSCCRG00000031432	ENSCCRG00000025161		ENSCCRG00000001664	ENSCCRG00000019972
ENSCCRG00000029385	ENSCCRG00000011294	ENSCCRG00000019902	ENSCCRG00000023794	ENSCCRG00000044642		ENSCCRG00000035407	ENSCCRG00000031526	ENSCCRG00000025187		ENSCCRG00000001670	ENSCCRG00000019987
ENSCCRG00000029409	ENSCCRG00000011331	ENSCCRG00000019925	ENSCCRG00000023833	ENSCCRG00000044806		ENSCCRG00000035456	ENSCCRG00000031557	ENSCCRG00000025199		ENSCCRG00000001672	ENSCCRG00000020012
ENSCCRG00000029457	ENSCCRG00000011342	ENSCCRG00000019941	ENSCCRG00000023838	ENSCCRG00000044860		ENSCCRG00000035498	ENSCCRG00000031584	ENSCCRG00000025207		ENSCCRG00000001674	ENSCCRG00000020052
ENSCCRG00000029497	ENSCCRG00000011372	ENSCCRG00000019944	ENSCCRG00000023865	ENSCCRG00000044868		ENSCCRG00000035614	ENSCCRG00000031624	ENSCCRG00000025208		ENSCCRG00000001678	ENSCCRG00000020059
ENSCCRG00000029581	ENSCCRG00000011395	ENSCCRG00000019979	ENSCCRG00000023881	ENSCCRG00000044913		ENSCCRG00000035675	ENSCCRG00000031628	ENSCCRG00000025287		ENSCCRG00000001679	ENSCCRG00000020083
ENSCCRG00000029586	ENSCCRG00000011417	ENSCCRG00000020010	ENSCCRG00000023901	ENSCCRG00000045083		ENSCCRG00000035687	ENSCCRG00000031656	ENSCCRG00000025456		ENSCCRG00000001683	ENSCCRG00000020107
ENSCCRG00000029597	ENSCCRG00000011435	ENSCCRG00000020035	ENSCCRG00000023932	ENSCCRG00000045090		ENSCCRG00000035694	ENSCCRG00000031905	ENSCCRG00000025486		ENSCCRG00000001687	ENSCCRG00000020144
ENSCCRG00000029615	ENSCCRG00000011478	ENSCCRG00000020047	ENSCCRG00000024020	ENSCCRG00000045105		ENSCCRG00000035707	ENSCCRG00000031912	ENSCCRG00000025534		ENSCCRG00000001690	ENSCCRG00000020160
ENSCCRG00000029654	ENSCCRG00000011512	ENSCCRG00000020073	ENSCCRG00000024035	ENSCCRG00000045139		ENSCCRG00000035771	ENSCCRG00000031943	ENSCCRG00000025555		ENSCCRG00000001691	ENSCCRG00000020183
ENSCCRG00000029660	ENSCCRG00000011548	ENSCCRG00000020111	ENSCCRG00000024052	ENSCCRG00000045215		ENSCCRG00000035831	ENSCCRG00000031944	ENSCCRG00000025568		ENSCCRG00000001694	ENSCCRG00000020217
ENSCCRG00000029682	ENSCCRG00000011557	ENSCCRG00000020154	ENSCCRG00000024064	ENSCCRG00000045286		ENSCCRG00000035835	ENSCCRG00000031971	ENSCCRG00000025625		ENSCCRG00000001695	ENSCCRG00000020332
ENSCCRG00000029700	ENSCCRG00000011564	ENSCCRG00000020161	ENSCCRG00000024130	ENSCCRG00000045330		ENSCCRG00000035846	ENSCCRG00000031980	ENSCCRG00000025649		ENSCCRG00000001696	ENSCCRG00000020352
ENSCCRG00000029714	ENSCCRG00000011598	ENSCCRG00000020163	ENSCCRG00000024222	ENSCCRG00000045335		ENSCCRG00000035847	ENSCCRG00000031985	ENSCCRG00000025674		ENSCCRG00000001697	ENSCCRG00000020369
ENSCCRG00000029776	ENSCCRG00000011633	ENSCCRG00000020198	ENSCCRG00000024237	ENSCCRG00000045352		ENSCCRG00000035848	ENSCCRG00000032126	ENSCCRG00000025690		ENSCCRG00000001698	ENSCCRG00000020384
ENSCCRG00000029791	ENSCCRG00000011658	ENSCCRG00000020225	ENSCCRG00000024254	ENSCCRG00000045448		ENSCCRG00000035859	ENSCCRG00000032209	ENSCCRG00000025701		ENSCCRG00000001699	ENSCCRG00000020397
ENSCCRG00000029797	ENSCCRG00000011670	ENSCCRG00000020259	ENSCCRG00000024273	ENSCCRG00000045512		ENSCCRG00000036126	ENSCCRG00000032210	ENSCCRG00000025826		ENSCCRG00000001701	ENSCCRG00000020430
ENSCCRG00000029856	ENSCCRG00000011673	ENSCCRG00000020284	ENSCCRG00000024298	ENSCCRG00000045687		ENSCCRG00000036175	ENSCCRG00000032254	ENSCCRG00000025849		ENSCCRG00000001703	ENSCCRG00000020481
ENSCCRG00000029955	ENSCCRG00000011683	ENSCCRG00000020289	ENSCCRG00000024318	ENSCCRG00000045736		ENSCCRG00000036200	ENSCCRG00000032334	ENSCCRG00000025877		ENSCCRG00000001704	ENSCCRG00000020488
ENSCCRG00000029991	ENSCCRG00000011692	ENSCCRG00000020302	ENSCCRG00000024412	ENSCCRG00000045779		ENSCCRG00000036224	ENSCCRG00000032355	ENSCCRG00000025916		ENSCCRG00000001705	ENSCCRG00000020515
ENSCCRG00000030080	ENSCCRG00000011697	ENSCCRG00000020309	ENSCCRG00000024419	ENSCCRG00000045896		ENSCCRG00000036339	ENSCCRG00000032361	ENSCCRG00000025921		ENSCCRG00000001706	ENSCCRG00000020603
ENSCCRG00000030098	ENSCCRG00000011706	ENSCCRG00000020316	ENSCCRG00000024424	ENSCCRG00000045898		ENSCCRG00000036428	ENSCCRG00000032387	ENSCCRG00000025985		ENSCCRG00000001707	ENSCCRG00000020620
ENSCCRG00000030153	ENSCCRG00000011729	ENSCCRG00000020338	ENSCCRG00000024448	ENSCCRG00000045968		ENSCCRG00000036432	ENSCCRG00000032399	ENSCCRG00000025990		ENSCCRG00000001708	ENSCCRG00000020630
ENSCCRG00000030259	ENSCCRG00000011767	ENSCCRG00000020353	ENSCCRG00000024458	ENSCCRG00000046185		ENSCCRG00000036466	ENSCCRG00000032423	ENSCCRG00000026002		ENSCCRG00000001709	ENSCCRG00000020666
ENSCCRG00000030344	ENSCCRG00000011806	ENSCCRG00000020444	ENSCCRG00000024476	ENSCCRG00000046292		ENSCCRG00000036490	ENSCCRG00000032483	ENSCCRG00000026022		ENSCCRG00000001710	ENSCCRG00000020669
ENSCCRG00000030372	ENSCCRG00000011828	ENSCCRG00000020465	ENSCCRG00000024503	ENSCCRG00000046298		ENSCCRG00000036491	ENSCCRG00000032495	ENSCCRG00000026037		ENSCCRG00000001713	ENSCCRG00000020681
ENSCCRG00000030418	ENSCCRG00000011838	ENSCCRG00000020474	ENSCCRG00000024535	ENSCCRG00000046314		ENSCCRG00000036503	ENSCCRG00000032516	ENSCCRG00000026080		ENSCCRG00000001714	ENSCCRG00000020712
ENSCCRG00000030487	ENSCCRG00000011848	ENSCCRG00000020536	ENSCCRG00000024548	ENSCCRG00000046397		ENSCCRG00000036568	ENSCCRG00000032540	ENSCCRG00000026084		ENSCCRG00000001715	ENSCCRG00000020713
ENSCCRG00000030550	ENSCCRG00000011851	ENSCCRG00000020557	ENSCCRG00000024559	ENSCCRG00000046484		ENSCCRG00000036591	ENSCCRG00000032578	ENSCCRG00000026116		ENSCCRG00000001718	ENSCCRG00000020718
ENSCCRG00000030591	ENSCCRG00000011859	ENSCCRG00000020599	ENSCCRG00000024581	ENSCCRG00000046537		ENSCCRG00000036651	ENSCCRG00000032636	ENSCCRG00000026209		ENSCCRG00000001719	ENSCCRG00000020721
ENSCCRG00000030673	ENSCCRG00000011868	ENSCCRG00000020627	ENSCCRG00000024587	ENSCCRG00000046545		ENSCCRG00000036658	ENSCCRG00000032649	ENSCCRG00000026258		ENSCCRG00000001720	ENSCCRG00000020753
ENSCCRG00000030707	ENSCCRG00000011869	ENSCCRG00000020710	ENSCCRG00000024618	ENSCCRG00000046569		ENSCCRG00000036698	ENSCCRG00000032652	ENSCCRG00000026265		ENSCCRG00000001723	ENSCCRG00000020755
ENSCCRG00000030709	ENSCCRG00000011929	ENSCCRG00000020711	ENSCCRG00000024625	ENSCCRG00000046742		ENSCCRG00000036943	ENSCCRG00000032668	ENSCCRG00000026354		ENSCCRG00000001724	ENSCCRG00000020765
ENSCCRG00000030710	ENSCCRG00000011931	ENSCCRG00000020723	ENSCCRG00000024661	ENSCCRG00000046748		ENSCCRG00000036974	ENSCCRG00000032734	ENSCCRG00000026378		ENSCCRG00000001725	ENSCCRG00000020783
ENSCCRG00000030741	ENSCCRG00000011934	ENSCCRG00000020732	ENSCCRG00000024785	ENSCCRG00000046772		ENSCCRG00000037048	ENSCCRG00000032805	ENSCCRG00000026465		ENSCCRG00000001727	ENSCCRG00000020821
ENSCCRG00000030768	ENSCCRG00000012019	ENSCCRG00000020792	ENSCCRG00000024844	ENSCCRG00000046781		ENSCCRG00000037069	ENSCCRG00000032845	ENSCCRG00000026482		ENSCCRG00000001728	ENSCCRG00000020859
ENSCCRG00000030787	ENSCCRG00000012060	ENSCCRG00000020887	ENSCCRG00000024848	ENSCCRG00000046793		ENSCCRG00000037070	ENSCCRG00000032907	ENSCCRG00000026510		ENSCCRG00000001730	ENSCCRG00000020910
ENSCCRG00000030793	ENSCCRG00000012062	ENSCCRG00000020916	ENSCCRG00000024852	ENSCCRG00000046825		ENSCCRG00000037090	ENSCCRG00000032952	ENSCCRG00000026524		ENSCCRG00000001732	ENSCCRG00000020948
ENSCCRG00000030878	ENSCCRG00000012076	ENSCCRG00000020931	ENSCCRG00000024858	ENSCCRG00000046904		ENSCCRG00000037119	ENSCCRG00000032956	ENSCCRG00000026535		ENSCCRG00000001733	ENSCCRG00000020963
ENSCCRG00000030903	ENSCCRG00000012087	ENSCCRG00000020981	ENSCCRG00000024971	ENSCCRG00000046924		ENSCCRG00000037136	ENSCCRG00000032990	ENSCCRG00000026610		ENSCCRG00000001735	ENSCCRG00000021013
ENSCCRG00000030947	ENSCCRG00000012098	ENSCCRG00000020983	ENSCCRG00000025051	ENSCCRG00000046933		ENSCCRG00000037151	ENSCCRG00000033008	ENSCCRG00000026617		ENSCCRG00000001737	ENSCCRG00000021039
ENSCCRG00000030977	ENSCCRG00000012113	ENSCCRG00000021018	ENSCCRG00000025067	ENSCCRG00000046936		ENSCCRG00000037201	ENSCCRG00000033030	ENSCCRG00000026621		ENSCCRG00000001738	ENSCCRG00000021056
ENSCCRG00000030982	ENSCCRG00000012143	ENSCCRG00000021038	ENSCCRG00000025115	ENSCCRG00000046965		ENSCCRG00000037266	ENSCCRG00000033138	ENSCCRG00000026627		ENSCCRG00000001739	ENSCCRG00000021062
ENSCCRG00000031014	ENSCCRG00000012161	ENSCCRG00000021125	ENSCCRG00000025132	ENSCCRG00000047051		ENSCCRG00000037305	ENSCCRG00000033176	ENSCCRG00000026710		ENSCCRG00000001740	ENSCCRG00000021083
ENSCCRG00000031065	ENSCCRG00000012167	ENSCCRG00000021151	ENSCCRG00000025143	ENSCCRG00000047111		ENSCCRG00000037307	ENSCCRG00000033181	ENSCCRG00000026727		ENSCCRG00000001742	ENSCCRG00000021130
ENSCCRG00000031079	ENSCCRG00000012211	ENSCCRG00000021173	ENSCCRG00000025158	ENSCCRG00000047149		ENSCCRG00000037339	ENSCCRG00000033185	ENSCCRG00000026747		ENSCCRG00000001743	ENSCCRG00000021167
ENSCCRG00000031115	ENSCCRG00000012239	ENSCCRG00000021261	ENSCCRG00000025328	ENSCCRG00000047164		ENSCCRG00000037414	ENSCCRG00000033220	ENSCCRG00000026763		ENSCCRG00000001748	ENSCCRG00000021194
ENSCCRG00000031169	ENSCCRG00000012260	ENSCCRG00000021304	ENSCCRG00000025338	ENSCCRG00000047230		ENSCCRG00000037426	ENSCCRG00000033299	ENSCCRG00000026773		ENSCCRG00000001751	ENSCCRG00000021208
ENSCCRG00000031191	ENSCCRG00000012266	ENSCCRG00000021358	ENSCCRG00000025363	ENSCCRG00000047235		ENSCCRG00000037448	ENSCCRG00000033307	ENSCCRG00000026815		ENSCCRG00000001753	ENSCCRG00000021217
ENSCCRG00000031210	ENSCCRG00000012268	ENSCCRG00000021375	ENSCCRG00000025400	ENSCCRG00000047255		ENSCCRG00000037463	ENSCCRG00000033400	ENSCCRG00000026844		ENSCCRG00000001756	ENSCCRG00000021227
ENSCCRG00000031261	ENSCCRG00000012341	ENSCCRG00000021410	ENSCCRG00000025402	ENSCCRG00000047258		ENSCCRG00000037582	ENSCCRG00000033450	ENSCCRG00000026848		ENSCCRG00000001758	ENSCCRG00000021254
ENSCCRG00000031278	ENSCCRG00000012343	ENSCCRG00000021490	ENSCCRG00000025408	ENSCCRG00000047368		ENSCCRG00000037703	ENSCCRG00000033472	ENSCCRG00000026849		ENSCCRG00000001759	ENSCCRG00000021342
ENSCCRG00000031290	ENSCCRG00000012346	ENSCCRG00000021589	ENSCCRG00000025455	ENSCCRG00000047463		ENSCCRG00000037769	ENSCCRG00000033515	ENSCCRG00000026867		ENSCCRG00000001761	ENSCCRG00000021356
ENSCCRG00000031291	ENSCCRG00000012352	ENSCCRG00000021591	ENSCCRG00000025611	ENSCCRG00000047512		ENSCCRG00000037868	ENSCCRG00000033520	ENSCCRG00000026879		ENSCCRG00000001766	ENSCCRG00000021401
ENSCCRG00000031325	ENSCCRG00000012354	ENSCCRG00000021620	ENSCCRG00000025653	ENSCCRG00000047543		ENSCCRG00000037949	ENSCCRG00000033710	ENSCCRG00000026923		ENSCCRG00000001767	ENSCCRG00000021431
ENSCCRG00000031346	ENSCCRG00000012361	ENSCCRG00000021655	ENSCCRG00000025659	ENSCCRG00000047595		ENSCCRG00000037951	ENSCCRG00000033895	ENSCCRG00000026963		ENSCCRG00000001768	ENSCCRG00000021458
ENSCCRG00000031354	ENSCCRG00000012367	ENSCCRG00000021757	ENSCCRG00000025666	ENSCCRG00000047626		ENSCCRG00000038013	ENSCCRG00000033929	ENSCCRG00000026970		ENSCCRG00000001769	ENSCCRG00000021480
ENSCCRG00000031396	ENSCCRG00000012368	ENSCCRG00000021841	ENSCCRG00000025672	ENSCCRG00000047831		ENSCCRG00000038042	ENSCCRG00000034011	ENSCCRG00000026977		ENSCCRG00000001770	ENSCCRG00000021510
ENSCCRG00000031397	ENSCCRG00000012407	ENSCCRG00000021843	ENSCCRG00000025683	ENSCCRG00000047874		ENSCCRG00000038115	ENSCCRG00000034145	ENSCCRG00000027002		ENSCCRG00000001773	ENSCCRG00000021578
ENSCCRG00000031442	ENSCCRG00000012410	ENSCCRG00000021885	ENSCCRG00000025689	ENSCCRG00000047924		ENSCCRG00000038122	ENSCCRG00000034182	ENSCCRG00000027037		ENSCCRG00000001776	ENSCCRG00000021607
ENSCCRG00000031545	ENSCCRG00000012428	ENSCCRG00000021919	ENSCCRG00000025705	ENSCCRG00000047925		ENSCCRG00000038232	ENSCCRG00000034246	ENSCCRG00000027038		ENSCCRG00000001777	ENSCCRG00000021610
ENSCCRG00000031555	ENSCCRG00000012447	ENSCCRG00000021957	ENSCCRG00000025816	ENSCCRG00000048133		ENSCCRG00000038300	ENSCCRG00000034258	ENSCCRG00000027070		ENSCCRG00000001780	ENSCCRG00000021626
ENSCCRG00000031649	ENSCCRG00000012461	ENSCCRG00000022007	ENSCCRG00000025869	ENSCCRG00000048146		ENSCCRG00000038315	ENSCCRG00000034355	ENSCCRG00000027203		ENSCCRG00000001783	ENSCCRG00000021628
ENSCCRG00000031651	ENSCCRG00000012478	ENSCCRG00000022015	ENSCCRG00000025873	ENSCCRG00000048157		ENSCCRG00000038384	ENSCCRG00000034448	ENSCCRG00000027321		ENSCCRG00000001784	ENSCCRG00000021670
ENSCCRG00000031697	ENSCCRG00000012488	ENSCCRG00000022027	ENSCCRG00000025882	ENSCCRG00000048234		ENSCCRG00000038394	ENSCCRG00000034500	ENSCCRG00000027492		ENSCCRG00000001788	ENSCCRG00000021691
ENSCCRG00000031742	ENSCCRG00000012524	ENSCCRG00000022036	ENSCCRG00000025911	ENSCCRG00000048265		ENSCCRG00000038424	ENSCCRG00000034536	ENSCCRG00000027501		ENSCCRG00000001792	ENSCCRG00000021704
ENSCCRG00000031762	ENSCCRG00000012533	ENSCCRG00000022095	ENSCCRG00000025984	ENSCCRG00000048370		ENSCCRG00000038470	ENSCCRG00000034599	ENSCCRG00000027512		ENSCCRG00000001797	ENSCCRG00000021716
ENSCCRG00000031789	ENSCCRG00000012536	ENSCCRG00000022146	ENSCCRG00000025986	ENSCCRG00000048381		ENSCCRG00000038485	ENSCCRG00000034609	ENSCCRG00000027530		ENSCCRG00000001801	ENSCCRG00000021791
ENSCCRG00000031824	ENSCCRG00000012565	ENSCCRG00000022147	ENSCCRG00000025993	ENSCCRG00000048385		ENSCCRG00000038558	ENSCCRG00000034633	ENSCCRG00000027538		ENSCCRG00000001806	ENSCCRG00000021813
ENSCCRG00000031840	ENSCCRG00000012572	ENSCCRG00000022224	ENSCCRG00000026003	ENSCCRG00000048394		ENSCCRG00000038581	ENSCCRG00000034681	ENSCCRG00000027559		ENSCCRG00000001807	ENSCCRG00000021834
ENSCCRG00000031844	ENSCCRG00000012581	ENSCCRG00000022258	ENSCCRG00000026062	ENSCCRG00000048400		ENSCCRG00000038608	ENSCCRG00000034727	ENSCCRG00000027563		ENSCCRG00000001809	ENSCCRG00000021942
ENSCCRG00000031856	ENSCCRG00000012582	ENSCCRG00000022259	ENSCCRG00000026076	ENSCCRG00000048424		ENSCCRG00000038615	ENSCCRG00000034752	ENSCCRG00000027573		ENSCCRG00000001810	ENSCCRG00000021943
ENSCCRG00000032102	ENSCCRG00000012584	ENSCCRG00000022315	ENSCCRG00000026121	ENSCCRG00000048450		ENSCCRG00000038804	ENSCCRG00000034761	ENSCCRG00000027575		ENSCCRG00000001811	ENSCCRG00000022032
ENSCCRG00000032149	ENSCCRG00000012591	ENSCCRG00000022324	ENSCCRG00000026227	ENSCCRG00000048461		ENSCCRG00000038805	ENSCCRG00000034782	ENSCCRG00000027608		ENSCCRG00000001817	ENSCCRG00000022037
ENSCCRG00000032159	ENSCCRG00000012596	ENSCCRG00000022345	ENSCCRG00000026266	ENSCCRG00000048482		ENSCCRG00000038824	ENSCCRG00000034810	ENSCCRG00000027614		ENSCCRG00000001819	ENSCCRG00000022079
ENSCCRG00000032173	ENSCCRG00000012623	ENSCCRG00000022400	ENSCCRG00000026280	ENSCCRG00000048496		ENSCCRG00000038885	ENSCCRG00000034825	ENSCCRG00000027637		ENSCCRG00000001820	ENSCCRG00000022160
ENSCCRG00000032190	ENSCCRG00000012624	ENSCCRG00000022407	ENSCCRG00000026303	ENSCCRG00000048598		ENSCCRG00000038958	ENSCCRG00000034838	ENSCCRG00000027676		ENSCCRG00000001821	ENSCCRG00000022169
ENSCCRG00000032207	ENSCCRG00000012652	ENSCCRG00000022461	ENSCCRG00000026349	ENSCCRG00000048646		ENSCCRG00000039066	ENSCCRG00000034862	ENSCCRG00000027694		ENSCCRG00000001823	ENSCCRG00000022182
ENSCCRG00000032290	ENSCCRG00000012656	ENSCCRG00000022472	ENSCCRG00000026385	ENSCCRG00000048651		ENSCCRG00000039102	ENSCCRG00000034870	ENSCCRG00000027717		ENSCCRG00000001831	ENSCCRG00000022186
ENSCCRG00000032318	ENSCCRG00000012689	ENSCCRG00000022539	ENSCCRG00000026408	ENSCCRG00000048688		ENSCCRG00000039139	ENSCCRG00000034893	ENSCCRG00000027771		ENSCCRG00000001832	ENSCCRG00000022193
ENSCCRG00000032360	ENSCCRG00000012699	ENSCCRG00000022550	ENSCCRG00000026434	ENSCCRG00000048728		ENSCCRG00000039197	ENSCCRG00000034895	ENSCCRG00000027801		ENSCCRG00000001834	ENSCCRG00000022198
ENSCCRG00000032367	ENSCCRG00000012714	ENSCCRG00000022615	ENSCCRG00000026435	ENSCCRG00000048730		ENSCCRG00000039251	ENSCCRG00000034914	ENSCCRG00000027822		ENSCCRG00000001835	ENSCCRG00000022221
ENSCCRG00000032369	ENSCCRG00000012717	ENSCCRG00000022616	ENSCCRG00000026450	ENSCCRG00000048751		ENSCCRG00000039297	ENSCCRG00000035103	ENSCCRG00000027831		ENSCCRG00000001836	ENSCCRG00000022235
ENSCCRG00000032385	ENSCCRG00000012736	ENSCCRG00000022649	ENSCCRG00000026460	ENSCCRG00000048828		ENSCCRG00000039344	ENSCCRG00000035145	ENSCCRG00000027854		ENSCCRG00000001840	ENSCCRG00000022271
ENSCCRG00000032390	ENSCCRG00000012737	ENSCCRG00000022703	ENSCCRG00000026483	ENSCCRG00000048848		ENSCCRG00000039370	ENSCCRG00000035156	ENSCCRG00000027877		ENSCCRG00000001841	ENSCCRG00000022277
ENSCCRG00000032447	ENSCCRG00000012744	ENSCCRG00000022733	ENSCCRG00000026487	ENSCCRG00000048856		ENSCCRG00000039444	ENSCCRG00000035263	ENSCCRG00000027883		ENSCCRG00000001848	ENSCCRG00000022314
ENSCCRG00000032473	ENSCCRG00000012754	ENSCCRG00000022756	ENSCCRG00000026540	ENSCCRG00000048907		ENSCCRG00000039454	ENSCCRG00000035272	ENSCCRG00000027945		ENSCCRG00000001850	ENSCCRG00000022338
ENSCCRG00000032523	ENSCCRG00000012767	ENSCCRG00000022759	ENSCCRG00000026541	ENSCCRG00000048911		ENSCCRG00000039589	ENSCCRG00000035288	ENSCCRG00000028098		ENSCCRG00000001851	ENSCCRG00000022347
ENSCCRG00000032537	ENSCCRG00000012779	ENSCCRG00000022778	ENSCCRG00000026567	ENSCCRG00000048963		ENSCCRG00000039695	ENSCCRG00000035294	ENSCCRG00000028116		ENSCCRG00000001852	ENSCCRG00000022351
ENSCCRG00000032588	ENSCCRG00000012794	ENSCCRG00000022813	ENSCCRG00000026586	ENSCCRG00000049125		ENSCCRG00000039708	ENSCCRG00000035544	ENSCCRG00000028119		ENSCCRG00000001853	ENSCCRG00000022364
ENSCCRG00000032609	ENSCCRG00000012798	ENSCCRG00000022849	ENSCCRG00000026620	ENSCCRG00000049182		ENSCCRG00000039718	ENSCCRG00000035706	ENSCCRG00000028122		ENSCCRG00000001854	ENSCCRG00000022374
ENSCCRG00000032657	ENSCCRG00000012824	ENSCCRG00000022862	ENSCCRG00000026645	ENSCCRG00000049232		ENSCCRG00000039742	ENSCCRG00000035775	ENSCCRG00000028123		ENSCCRG00000001855	ENSCCRG00000022387
ENSCCRG00000032675	ENSCCRG00000012853	ENSCCRG00000022875	ENSCCRG00000026707	ENSCCRG00000049236		ENSCCRG00000039893	ENSCCRG00000035781	ENSCCRG00000028150		ENSCCRG00000001864	ENSCCRG00000022414
ENSCCRG00000032706	ENSCCRG00000012856	ENSCCRG00000022885	ENSCCRG00000026718	ENSCCRG00000049251		ENSCCRG00000039913	ENSCCRG00000035783	ENSCCRG00000028154		ENSCCRG00000001865	ENSCCRG00000022415
ENSCCRG00000032731	ENSCCRG00000012895	ENSCCRG00000022913	ENSCCRG00000026737	ENSCCRG00000049433		ENSCCRG00000039920	ENSCCRG00000035858	ENSCCRG00000028340		ENSCCRG00000001867	ENSCCRG00000022434
ENSCCRG00000032760	ENSCCRG00000012904	ENSCCRG00000022915	ENSCCRG00000026745	ENSCCRG00000049568		ENSCCRG00000039986	ENSCCRG00000035884	ENSCCRG00000028400		ENSCCRG00000001870	ENSCCRG00000022436
ENSCCRG00000032771	ENSCCRG00000012916	ENSCCRG00000022918	ENSCCRG00000026797	ENSCCRG00000049575		ENSCCRG00000039988	ENSCCRG00000035913	ENSCCRG00000028405		ENSCCRG00000001871	ENSCCRG00000022445
ENSCCRG00000032813	ENSCCRG00000012917	ENSCCRG00000023018	ENSCCRG00000026805	ENSCCRG00000049603		ENSCCRG00000040001	ENSCCRG00000036011	ENSCCRG00000028427		ENSCCRG00000001873	ENSCCRG00000022555
ENSCCRG00000032816	ENSCCRG00000012939	ENSCCRG00000023046	ENSCCRG00000026811	ENSCCRG00000049624		ENSCCRG00000040005	ENSCCRG00000036028	ENSCCRG00000028445		ENSCCRG00000001875	ENSCCRG00000022574
ENSCCRG00000032827	ENSCCRG00000012955	ENSCCRG00000023057	ENSCCRG00000026820	ENSCCRG00000049636		ENSCCRG00000040098	ENSCCRG00000036098	ENSCCRG00000028467		ENSCCRG00000001876	ENSCCRG00000022632
ENSCCRG00000032848	ENSCCRG00000012957	ENSCCRG00000023097	ENSCCRG00000026828	ENSCCRG00000049669		ENSCCRG00000040221	ENSCCRG00000036162	ENSCCRG00000028485		ENSCCRG00000001877	ENSCCRG00000022633
ENSCCRG00000032872	ENSCCRG00000012968	ENSCCRG00000023109	ENSCCRG00000026837	ENSCCRG00000049686		ENSCCRG00000040307	ENSCCRG00000036191	ENSCCRG00000028490		ENSCCRG00000001879	ENSCCRG00000022695
ENSCCRG00000032875	ENSCCRG00000012981	ENSCCRG00000023112	ENSCCRG00000026852	ENSCCRG00000049691		ENSCCRG00000040314	ENSCCRG00000036210	ENSCCRG00000028513		ENSCCRG00000001881	ENSCCRG00000022727
ENSCCRG00000032911	ENSCCRG00000012991	ENSCCRG00000023148	ENSCCRG00000026853	ENSCCRG00000049747		ENSCCRG00000040317	ENSCCRG00000036301	ENSCCRG00000028571		ENSCCRG00000001882	ENSCCRG00000022783
ENSCCRG00000032945	ENSCCRG00000013025	ENSCCRG00000023202	ENSCCRG00000026889	ENSCCRG00000049796		ENSCCRG00000040355	ENSCCRG00000036361	ENSCCRG00000028619		ENSCCRG00000001883	ENSCCRG00000022842
ENSCCRG00000032982	ENSCCRG00000013030	ENSCCRG00000023277	ENSCCRG00000026929	ENSCCRG00000049952		ENSCCRG00000040367	ENSCCRG00000036374	ENSCCRG00000028628		ENSCCRG00000001885	ENSCCRG00000022860
ENSCCRG00000032997	ENSCCRG00000013034	ENSCCRG00000023281	ENSCCRG00000026987	ENSCCRG00000049965		ENSCCRG00000040430	ENSCCRG00000036433	ENSCCRG00000028641		ENSCCRG00000001886	ENSCCRG00000022888
ENSCCRG00000033037	ENSCCRG00000013037	ENSCCRG00000023345	ENSCCRG00000027000	ENSCCRG00000049984		ENSCCRG00000040482	ENSCCRG00000036468	ENSCCRG00000028648		ENSCCRG00000001887	ENSCCRG00000022901
ENSCCRG00000033044	ENSCCRG00000013044	ENSCCRG00000023388	ENSCCRG00000027016	ENSCCRG00000050053		ENSCCRG00000040612	ENSCCRG00000036483	ENSCCRG00000028701		ENSCCRG00000001888	ENSCCRG00000022939
ENSCCRG00000033066	ENSCCRG00000013053	ENSCCRG00000023406	ENSCCRG00000027047	ENSCCRG00000050103		ENSCCRG00000040680	ENSCCRG00000036486	ENSCCRG00000028807		ENSCCRG00000001889	ENSCCRG00000023085
ENSCCRG00000033148	ENSCCRG00000013135	ENSCCRG00000023419	ENSCCRG00000027065	ENSCCRG00000050151		ENSCCRG00000040729	ENSCCRG00000036497	ENSCCRG00000028814		ENSCCRG00000001891	ENSCCRG00000023104
ENSCCRG00000033154	ENSCCRG00000013160	ENSCCRG00000023429	ENSCCRG00000027069	ENSCCRG00000050195		ENSCCRG00000040775	ENSCCRG00000036650	ENSCCRG00000028852		ENSCCRG00000001892	ENSCCRG00000023134
ENSCCRG00000033165	ENSCCRG00000013161	ENSCCRG00000023432	ENSCCRG00000027081	ENSCCRG00000050294		ENSCCRG00000040907	ENSCCRG00000036653	ENSCCRG00000028865		ENSCCRG00000001894	ENSCCRG00000023135
ENSCCRG00000033170	ENSCCRG00000013175	ENSCCRG00000023451	ENSCCRG00000027139	ENSCCRG00000050499		ENSCCRG00000040973	ENSCCRG00000036668	ENSCCRG00000029005		ENSCCRG00000001895	ENSCCRG00000023171
ENSCCRG00000033317	ENSCCRG00000013187	ENSCCRG00000023457	ENSCCRG00000027231	ENSCCRG00000050682		ENSCCRG00000041011	ENSCCRG00000036691	ENSCCRG00000029007		ENSCCRG00000001896	ENSCCRG00000023226
ENSCCRG00000033328	ENSCCRG00000013212	ENSCCRG00000023461	ENSCCRG00000027260	ENSCCRG00000050695		ENSCCRG00000041031	ENSCCRG00000036701	ENSCCRG00000029029		ENSCCRG00000001901	ENSCCRG00000023241
ENSCCRG00000033363	ENSCCRG00000013231	ENSCCRG00000023480	ENSCCRG00000027384	ENSCCRG00000050794		ENSCCRG00000041121	ENSCCRG00000036754	ENSCCRG00000029059		ENSCCRG00000001902	ENSCCRG00000023287
ENSCCRG00000033378	ENSCCRG00000013232	ENSCCRG00000023509	ENSCCRG00000027406	ENSCCRG00000050828		ENSCCRG00000041172	ENSCCRG00000036937	ENSCCRG00000029112		ENSCCRG00000001904	ENSCCRG00000023397
ENSCCRG00000033401	ENSCCRG00000013262	ENSCCRG00000023516	ENSCCRG00000027466	ENSCCRG00000050921		ENSCCRG00000041433	ENSCCRG00000036970	ENSCCRG00000029118		ENSCCRG00000001908	ENSCCRG00000023439
ENSCCRG00000033445	ENSCCRG00000013263	ENSCCRG00000023519	ENSCCRG00000027470	ENSCCRG00000050990		ENSCCRG00000041434	ENSCCRG00000037011	ENSCCRG00000029132		ENSCCRG00000001909	ENSCCRG00000023470
ENSCCRG00000033451	ENSCCRG00000013286	ENSCCRG00000023592	ENSCCRG00000027495	ENSCCRG00000051040		ENSCCRG00000041605	ENSCCRG00000037067	ENSCCRG00000029145		ENSCCRG00000001912	ENSCCRG00000023494
ENSCCRG00000033504	ENSCCRG00000013300	ENSCCRG00000023598	ENSCCRG00000027502	ENSCCRG00000051146		ENSCCRG00000041660	ENSCCRG00000037110	ENSCCRG00000029150		ENSCCRG00000001913	ENSCCRG00000023544
ENSCCRG00000033522	ENSCCRG00000013318	ENSCCRG00000023613	ENSCCRG00000027651	ENSCCRG00000051189		ENSCCRG00000041669	ENSCCRG00000037137	ENSCCRG00000029355		ENSCCRG00000001922	ENSCCRG00000023547
ENSCCRG00000033551	ENSCCRG00000013346	ENSCCRG00000023618	ENSCCRG00000027657	ENSCCRG00000051207		ENSCCRG00000041677	ENSCCRG00000037172	ENSCCRG00000029381		ENSCCRG00000001923	ENSCCRG00000023553
ENSCCRG00000033562	ENSCCRG00000013350	ENSCCRG00000023711	ENSCCRG00000027660	ENSCCRG00000051261		ENSCCRG00000041682	ENSCCRG00000037185	ENSCCRG00000029392		ENSCCRG00000001924	ENSCCRG00000023557
ENSCCRG00000033590	ENSCCRG00000013355	ENSCCRG00000023799	ENSCCRG00000027720	ENSCCRG00000051303		ENSCCRG00000041792	ENSCCRG00000037254	ENSCCRG00000029404		ENSCCRG00000001925	ENSCCRG00000023563
ENSCCRG00000033699	ENSCCRG00000013356	ENSCCRG00000023816	ENSCCRG00000027775	ENSCCRG00000051352		ENSCCRG00000041857	ENSCCRG00000037267	ENSCCRG00000029416		ENSCCRG00000001930	ENSCCRG00000023603
ENSCCRG00000033713	ENSCCRG00000013358	ENSCCRG00000023820	ENSCCRG00000027776	ENSCCRG00000051607		ENSCCRG00000041959	ENSCCRG00000037361	ENSCCRG00000029419		ENSCCRG00000001931	ENSCCRG00000023623
ENSCCRG00000033720	ENSCCRG00000013361	ENSCCRG00000023869	ENSCCRG00000027788	ENSCCRG00000051672		ENSCCRG00000042002	ENSCCRG00000037382	ENSCCRG00000029434		ENSCCRG00000001932	ENSCCRG00000023637
ENSCCRG00000033957	ENSCCRG00000013369	ENSCCRG00000023919	ENSCCRG00000027888	ENSCCRG00000051852		ENSCCRG00000042049	ENSCCRG00000037434	ENSCCRG00000029480		ENSCCRG00000001933	ENSCCRG00000023643
ENSCCRG00000033997	ENSCCRG00000013398	ENSCCRG00000023937	ENSCCRG00000027916	ENSCCRG00000051858		ENSCCRG00000042071	ENSCCRG00000037515	ENSCCRG00000029595		ENSCCRG00000001934	ENSCCRG00000023693
ENSCCRG00000034033	ENSCCRG00000013402	ENSCCRG00000023957	ENSCCRG00000027928	ENSCCRG00000051923		ENSCCRG00000042136	ENSCCRG00000037541	ENSCCRG00000029639		ENSCCRG00000001935	ENSCCRG00000023745
ENSCCRG00000034038	ENSCCRG00000013403	ENSCCRG00000023964	ENSCCRG00000027939	ENSCCRG00000051955		ENSCCRG00000042190	ENSCCRG00000037563	ENSCCRG00000029664		ENSCCRG00000001936	ENSCCRG00000023774
ENSCCRG00000034107	ENSCCRG00000013417	ENSCCRG00000023977	ENSCCRG00000027955	ENSCCRG00000052053		ENSCCRG00000042229	ENSCCRG00000037573	ENSCCRG00000029667		ENSCCRG00000001939	ENSCCRG00000023775
ENSCCRG00000034116	ENSCCRG00000013450	ENSCCRG00000023980	ENSCCRG00000028129	ENSCCRG00000052073		ENSCCRG00000042296	ENSCCRG00000037654	ENSCCRG00000029716		ENSCCRG00000001941	ENSCCRG00000023785
ENSCCRG00000034170	ENSCCRG00000013453	ENSCCRG00000024094	ENSCCRG00000028177	ENSCCRG00000052120		ENSCCRG00000042332	ENSCCRG00000037676	ENSCCRG00000029755		ENSCCRG00000001945	ENSCCRG00000023827
ENSCCRG00000034175	ENSCCRG00000013473	ENSCCRG00000024148	ENSCCRG00000028193	ENSCCRG00000052175		ENSCCRG00000042360	ENSCCRG00000037704	ENSCCRG00000029793		ENSCCRG00000001946	ENSCCRG00000023873
ENSCCRG00000034184	ENSCCRG00000013479	ENSCCRG00000024161	ENSCCRG00000028230	ENSCCRG00000052234		ENSCCRG00000042424	ENSCCRG00000037755	ENSCCRG00000029813		ENSCCRG00000001948	ENSCCRG00000023875
ENSCCRG00000034193	ENSCCRG00000013505	ENSCCRG00000024180	ENSCCRG00000028272	ENSCCRG00000052393		ENSCCRG00000042474	ENSCCRG00000037771	ENSCCRG00000029826		ENSCCRG00000001949	ENSCCRG00000023887
ENSCCRG00000034195	ENSCCRG00000013524	ENSCCRG00000024193	ENSCCRG00000028302	ENSCCRG00000052439		ENSCCRG00000042476	ENSCCRG00000037914	ENSCCRG00000029836		ENSCCRG00000001950	ENSCCRG00000023893
ENSCCRG00000034216	ENSCCRG00000013532	ENSCCRG00000024196	ENSCCRG00000028324	ENSCCRG00000052525		ENSCCRG00000042583	ENSCCRG00000037925	ENSCCRG00000029864		ENSCCRG00000001951	ENSCCRG00000023967
ENSCCRG00000034234	ENSCCRG00000013601	ENSCCRG00000024247	ENSCCRG00000028384	ENSCCRG00000052695		ENSCCRG00000042630	ENSCCRG00000038018	ENSCCRG00000029893		ENSCCRG00000001952	ENSCCRG00000023989
ENSCCRG00000034237	ENSCCRG00000013605	ENSCCRG00000024277	ENSCCRG00000028389	ENSCCRG00000052738		ENSCCRG00000042650	ENSCCRG00000038083	ENSCCRG00000029910		ENSCCRG00000001953	ENSCCRG00000024006
ENSCCRG00000034279	ENSCCRG00000013648	ENSCCRG00000024306	ENSCCRG00000028393	ENSCCRG00000052770		ENSCCRG00000042683	ENSCCRG00000038110	ENSCCRG00000029932		ENSCCRG00000001954	ENSCCRG00000024013
ENSCCRG00000034365	ENSCCRG00000013659	ENSCCRG00000024365	ENSCCRG00000028564			ENSCCRG00000042705	ENSCCRG00000038235	ENSCCRG00000029945		ENSCCRG00000001956	ENSCCRG00000024134
ENSCCRG00000034379	ENSCCRG00000013668	ENSCCRG00000024374	ENSCCRG00000028621			ENSCCRG00000042761	ENSCCRG00000038277	ENSCCRG00000030010		ENSCCRG00000001958	ENSCCRG00000024136
ENSCCRG00000034386	ENSCCRG00000013673	ENSCCRG00000024395	ENSCCRG00000028659			ENSCCRG00000042763	ENSCCRG00000038302	ENSCCRG00000030026		ENSCCRG00000001960	ENSCCRG00000024143
ENSCCRG00000034437	ENSCCRG00000013690	ENSCCRG00000024477	ENSCCRG00000028672			ENSCCRG00000042804	ENSCCRG00000038317	ENSCCRG00000030075		ENSCCRG00000001962	ENSCCRG00000024158
ENSCCRG00000034554	ENSCCRG00000013693	ENSCCRG00000024506	ENSCCRG00000028677			ENSCCRG00000042865	ENSCCRG00000038335	ENSCCRG00000030096		ENSCCRG00000001964	ENSCCRG00000024164
ENSCCRG00000034559	ENSCCRG00000013723	ENSCCRG00000024561	ENSCCRG00000028687			ENSCCRG00000042881	ENSCCRG00000038462	ENSCCRG00000030155		ENSCCRG00000001965	ENSCCRG00000024170
ENSCCRG00000034575	ENSCCRG00000013725	ENSCCRG00000024562	ENSCCRG00000028691			ENSCCRG00000042925	ENSCCRG00000038478	ENSCCRG00000030162		ENSCCRG00000001966	ENSCCRG00000024240
ENSCCRG00000034677	ENSCCRG00000013729	ENSCCRG00000024567	ENSCCRG00000028736			ENSCCRG00000042942	ENSCCRG00000038550	ENSCCRG00000030165		ENSCCRG00000001972	ENSCCRG00000024255
ENSCCRG00000034679	ENSCCRG00000013778	ENSCCRG00000024601	ENSCCRG00000028843			ENSCCRG00000043044	ENSCCRG00000038580	ENSCCRG00000030187		ENSCCRG00000001975	ENSCCRG00000024324
ENSCCRG00000034705	ENSCCRG00000013805	ENSCCRG00000024652	ENSCCRG00000028857			ENSCCRG00000043185	ENSCCRG00000038583	ENSCCRG00000030267		ENSCCRG00000001984	ENSCCRG00000024335
ENSCCRG00000034729	ENSCCRG00000013818	ENSCCRG00000024672	ENSCCRG00000028903			ENSCCRG00000043195	ENSCCRG00000038768	ENSCCRG00000030268		ENSCCRG00000001986	ENSCCRG00000024368
ENSCCRG00000034736	ENSCCRG00000013835	ENSCCRG00000024757	ENSCCRG00000028923			ENSCCRG00000043255	ENSCCRG00000038775	ENSCCRG00000030288		ENSCCRG00000001988	ENSCCRG00000024425
ENSCCRG00000034859	ENSCCRG00000013863	ENSCCRG00000024773	ENSCCRG00000028932			ENSCCRG00000043281	ENSCCRG00000038881	ENSCCRG00000030355		ENSCCRG00000001989	ENSCCRG00000024446
ENSCCRG00000034902	ENSCCRG00000013874	ENSCCRG00000024776	ENSCCRG00000028946			ENSCCRG00000043300	ENSCCRG00000039069	ENSCCRG00000030363		ENSCCRG00000001992	ENSCCRG00000024449
ENSCCRG00000034905	ENSCCRG00000013878	ENSCCRG00000024793	ENSCCRG00000028979			ENSCCRG00000043383	ENSCCRG00000039090	ENSCCRG00000030426		ENSCCRG00000001993	ENSCCRG00000024456
ENSCCRG00000034954	ENSCCRG00000013888	ENSCCRG00000024807	ENSCCRG00000028993			ENSCCRG00000043400	ENSCCRG00000039125	ENSCCRG00000030473		ENSCCRG00000001994	ENSCCRG00000024466
ENSCCRG00000034970	ENSCCRG00000013896	ENSCCRG00000024855	ENSCCRG00000029002			ENSCCRG00000043408	ENSCCRG00000039130	ENSCCRG00000030475		ENSCCRG00000001996	ENSCCRG00000024541
ENSCCRG00000034974	ENSCCRG00000013899	ENSCCRG00000024862	ENSCCRG00000029083			ENSCCRG00000043506	ENSCCRG00000039149	ENSCCRG00000030481		ENSCCRG00000002001	ENSCCRG00000024689
ENSCCRG00000034996	ENSCCRG00000013906	ENSCCRG00000024876	ENSCCRG00000029158			ENSCCRG00000043541	ENSCCRG00000039276	ENSCCRG00000030548		ENSCCRG00000002003	ENSCCRG00000024753
ENSCCRG00000035063	ENSCCRG00000013914	ENSCCRG00000024937	ENSCCRG00000029173			ENSCCRG00000043617	ENSCCRG00000039307	ENSCCRG00000030549		ENSCCRG00000002005	ENSCCRG00000024756
ENSCCRG00000035076	ENSCCRG00000013923	ENSCCRG00000024949	ENSCCRG00000029188			ENSCCRG00000043692	ENSCCRG00000039366	ENSCCRG00000030553		ENSCCRG00000002006	ENSCCRG00000024760
ENSCCRG00000035098	ENSCCRG00000013924	ENSCCRG00000024955	ENSCCRG00000029213			ENSCCRG00000043706	ENSCCRG00000039381	ENSCCRG00000030577		ENSCCRG00000002007	ENSCCRG00000024774
ENSCCRG00000035147	ENSCCRG00000013927	ENSCCRG00000024956	ENSCCRG00000029223			ENSCCRG00000043728	ENSCCRG00000039407	ENSCCRG00000030579		ENSCCRG00000002015	ENSCCRG00000024784
ENSCCRG00000035242	ENSCCRG00000013934	ENSCCRG00000025014	ENSCCRG00000029298			ENSCCRG00000043729	ENSCCRG00000039414	ENSCCRG00000030589		ENSCCRG00000002018	ENSCCRG00000024790
ENSCCRG00000035275	ENSCCRG00000013951	ENSCCRG00000025034	ENSCCRG00000029407			ENSCCRG00000043820	ENSCCRG00000039440	ENSCCRG00000030603		ENSCCRG00000002019	ENSCCRG00000024814
ENSCCRG00000035286	ENSCCRG00000013969	ENSCCRG00000025084	ENSCCRG00000029431			ENSCCRG00000043851	ENSCCRG00000039471	ENSCCRG00000030660		ENSCCRG00000002022	ENSCCRG00000024825
ENSCCRG00000035351	ENSCCRG00000014034	ENSCCRG00000025087	ENSCCRG00000029487			ENSCCRG00000043870	ENSCCRG00000039548	ENSCCRG00000030711		ENSCCRG00000002023	ENSCCRG00000024917
ENSCCRG00000035408	ENSCCRG00000014045	ENSCCRG00000025110	ENSCCRG00000029499			ENSCCRG00000043902	ENSCCRG00000039585	ENSCCRG00000030763		ENSCCRG00000002024	ENSCCRG00000024920
ENSCCRG00000035412	ENSCCRG00000014060	ENSCCRG00000025139	ENSCCRG00000029502			ENSCCRG00000043977	ENSCCRG00000039591	ENSCCRG00000030776		ENSCCRG00000002026	ENSCCRG00000024922
ENSCCRG00000035418	ENSCCRG00000014072	ENSCCRG00000025147	ENSCCRG00000029545			ENSCCRG00000043978	ENSCCRG00000039696	ENSCCRG00000030829		ENSCCRG00000002028	ENSCCRG00000024934
ENSCCRG00000035447	ENSCCRG00000014099	ENSCCRG00000025197	ENSCCRG00000029547			ENSCCRG00000044021	ENSCCRG00000039756	ENSCCRG00000030849		ENSCCRG00000002029	ENSCCRG00000024957
ENSCCRG00000035450	ENSCCRG00000014100	ENSCCRG00000025255	ENSCCRG00000029591			ENSCCRG00000044075	ENSCCRG00000039766	ENSCCRG00000030858		ENSCCRG00000002030	ENSCCRG00000024983
ENSCCRG00000035467	ENSCCRG00000014130	ENSCCRG00000025352	ENSCCRG00000029712			ENSCCRG00000044114	ENSCCRG00000039778	ENSCCRG00000030940		ENSCCRG00000002033	ENSCCRG00000025027
ENSCCRG00000035562	ENSCCRG00000014176	ENSCCRG00000025424	ENSCCRG00000029752			ENSCCRG00000044170	ENSCCRG00000039788	ENSCCRG00000030954		ENSCCRG00000002035	ENSCCRG00000025047
ENSCCRG00000035565	ENSCCRG00000014188	ENSCCRG00000025426	ENSCCRG00000029801			ENSCCRG00000044190	ENSCCRG00000039822	ENSCCRG00000031034		ENSCCRG00000002036	ENSCCRG00000025048
ENSCCRG00000035580	ENSCCRG00000014209	ENSCCRG00000025499	ENSCCRG00000029818			ENSCCRG00000044244	ENSCCRG00000039957	ENSCCRG00000031061		ENSCCRG00000002037	ENSCCRG00000025074
ENSCCRG00000035613	ENSCCRG00000014219	ENSCCRG00000025531	ENSCCRG00000029824			ENSCCRG00000044260	ENSCCRG00000039991	ENSCCRG00000031104		ENSCCRG00000002040	ENSCCRG00000025116
ENSCCRG00000035660	ENSCCRG00000014220	ENSCCRG00000025556	ENSCCRG00000029849			ENSCCRG00000044272	ENSCCRG00000040018	ENSCCRG00000031154		ENSCCRG00000002042	ENSCCRG00000025118
ENSCCRG00000035667	ENSCCRG00000014235	ENSCCRG00000025583	ENSCCRG00000029898			ENSCCRG00000044317	ENSCCRG00000040023	ENSCCRG00000031167		ENSCCRG00000002044	ENSCCRG00000025191
ENSCCRG00000035750	ENSCCRG00000014252	ENSCCRG00000025588	ENSCCRG00000030044			ENSCCRG00000044321	ENSCCRG00000040036	ENSCCRG00000031184		ENSCCRG00000002046	ENSCCRG00000025243
ENSCCRG00000035807	ENSCCRG00000014255	ENSCCRG00000025662	ENSCCRG00000030049			ENSCCRG00000044327	ENSCCRG00000040046	ENSCCRG00000031259		ENSCCRG00000002047	ENSCCRG00000025256
ENSCCRG00000035822	ENSCCRG00000014256	ENSCCRG00000025663	ENSCCRG00000030060			ENSCCRG00000044451	ENSCCRG00000040049	ENSCCRG00000031271		ENSCCRG00000002050	ENSCCRG00000025257
ENSCCRG00000035834	ENSCCRG00000014257	ENSCCRG00000025732	ENSCCRG00000030112			ENSCCRG00000044547	ENSCCRG00000040097	ENSCCRG00000031275		ENSCCRG00000002052	ENSCCRG00000025292
ENSCCRG00000035866	ENSCCRG00000014263	ENSCCRG00000025737	ENSCCRG00000030172			ENSCCRG00000044644	ENSCCRG00000040130	ENSCCRG00000031288		ENSCCRG00000002057	ENSCCRG00000025306
ENSCCRG00000035960	ENSCCRG00000014266	ENSCCRG00000025741	ENSCCRG00000030184			ENSCCRG00000044668	ENSCCRG00000040162	ENSCCRG00000031379		ENSCCRG00000002058	ENSCCRG00000025323
ENSCCRG00000036014	ENSCCRG00000014282	ENSCCRG00000025757	ENSCCRG00000030216			ENSCCRG00000044966	ENSCCRG00000040585	ENSCCRG00000031423		ENSCCRG00000002059	ENSCCRG00000025361
ENSCCRG00000036061	ENSCCRG00000014294	ENSCCRG00000025806	ENSCCRG00000030269			ENSCCRG00000045049	ENSCCRG00000040604	ENSCCRG00000031429		ENSCCRG00000002063	ENSCCRG00000025472
ENSCCRG00000036116	ENSCCRG00000014296	ENSCCRG00000025810	ENSCCRG00000030276			ENSCCRG00000045103	ENSCCRG00000040624	ENSCCRG00000031433		ENSCCRG00000002064	ENSCCRG00000025509
ENSCCRG00000036122	ENSCCRG00000014305	ENSCCRG00000025853	ENSCCRG00000030290			ENSCCRG00000045168	ENSCCRG00000040665	ENSCCRG00000031467		ENSCCRG00000002066	ENSCCRG00000025512
ENSCCRG00000036207	ENSCCRG00000014306	ENSCCRG00000025867	ENSCCRG00000030302			ENSCCRG00000045272	ENSCCRG00000040676	ENSCCRG00000031494		ENSCCRG00000002071	ENSCCRG00000025590
ENSCCRG00000036258	ENSCCRG00000014310	ENSCCRG00000025908	ENSCCRG00000030318			ENSCCRG00000045389	ENSCCRG00000040710	ENSCCRG00000031534		ENSCCRG00000002075	ENSCCRG00000025615
ENSCCRG00000036285	ENSCCRG00000014347	ENSCCRG00000025920	ENSCCRG00000030397			ENSCCRG00000045391	ENSCCRG00000040720	ENSCCRG00000031597		ENSCCRG00000002076	ENSCCRG00000025632
ENSCCRG00000036291	ENSCCRG00000014363	ENSCCRG00000025964	ENSCCRG00000030451			ENSCCRG00000045415	ENSCCRG00000040808	ENSCCRG00000031645		ENSCCRG00000002078	ENSCCRG00000025667
ENSCCRG00000036310	ENSCCRG00000014365	ENSCCRG00000025978	ENSCCRG00000030607			ENSCCRG00000045423	ENSCCRG00000040900	ENSCCRG00000031665		ENSCCRG00000002080	ENSCCRG00000025716
ENSCCRG00000036488	ENSCCRG00000014366	ENSCCRG00000025988	ENSCCRG00000030659			ENSCCRG00000045437	ENSCCRG00000040906	ENSCCRG00000031677		ENSCCRG00000002081	ENSCCRG00000025727
ENSCCRG00000036492	ENSCCRG00000014392	ENSCCRG00000026049	ENSCCRG00000030664			ENSCCRG00000045489	ENSCCRG00000040945	ENSCCRG00000031679		ENSCCRG00000002087	ENSCCRG00000025759
ENSCCRG00000036505	ENSCCRG00000014401	ENSCCRG00000026075	ENSCCRG00000030677			ENSCCRG00000045538	ENSCCRG00000040980	ENSCCRG00000031684		ENSCCRG00000002091	ENSCCRG00000025798
ENSCCRG00000036544	ENSCCRG00000014436	ENSCCRG00000026097	ENSCCRG00000030705			ENSCCRG00000045573	ENSCCRG00000041001	ENSCCRG00000031741		ENSCCRG00000002093	ENSCCRG00000025804
ENSCCRG00000036616	ENSCCRG00000014440	ENSCCRG00000026102	ENSCCRG00000030825			ENSCCRG00000045633	ENSCCRG00000041018	ENSCCRG00000031835		ENSCCRG00000002094	ENSCCRG00000025818
ENSCCRG00000036662	ENSCCRG00000014463	ENSCCRG00000026135	ENSCCRG00000030895			ENSCCRG00000045702	ENSCCRG00000041054	ENSCCRG00000031848		ENSCCRG00000002096	ENSCCRG00000025829
ENSCCRG00000036675	ENSCCRG00000014496	ENSCCRG00000026145	ENSCCRG00000030985			ENSCCRG00000045703	ENSCCRG00000041104	ENSCCRG00000031849		ENSCCRG00000002099	ENSCCRG00000025840
ENSCCRG00000036677	ENSCCRG00000014517	ENSCCRG00000026154	ENSCCRG00000031066			ENSCCRG00000045742	ENSCCRG00000041127	ENSCCRG00000031864		ENSCCRG00000002102	ENSCCRG00000025841
ENSCCRG00000036748	ENSCCRG00000014536	ENSCCRG00000026170	ENSCCRG00000031073			ENSCCRG00000045751	ENSCCRG00000041156	ENSCCRG00000031946		ENSCCRG00000002104	ENSCCRG00000025856
ENSCCRG00000036753	ENSCCRG00000014540	ENSCCRG00000026259	ENSCCRG00000031086			ENSCCRG00000045757	ENSCCRG00000041163	ENSCCRG00000031978		ENSCCRG00000002107	ENSCCRG00000025903
ENSCCRG00000036767	ENSCCRG00000014554	ENSCCRG00000026361	ENSCCRG00000031105			ENSCCRG00000045818	ENSCCRG00000041220	ENSCCRG00000031982		ENSCCRG00000002108	ENSCCRG00000025905
ENSCCRG00000036808	ENSCCRG00000014570	ENSCCRG00000026384	ENSCCRG00000031114			ENSCCRG00000045834	ENSCCRG00000041241	ENSCCRG00000032023		ENSCCRG00000002111	ENSCCRG00000025910
ENSCCRG00000036855	ENSCCRG00000014579	ENSCCRG00000026400	ENSCCRG00000031150			ENSCCRG00000045857	ENSCCRG00000041286	ENSCCRG00000032076		ENSCCRG00000002114	ENSCCRG00000025912
ENSCCRG00000036869	ENSCCRG00000014695	ENSCCRG00000026411	ENSCCRG00000031199			ENSCCRG00000045909	ENSCCRG00000041296	ENSCCRG00000032093		ENSCCRG00000002118	ENSCCRG00000025961
ENSCCRG00000036877	ENSCCRG00000014799	ENSCCRG00000026455	ENSCCRG00000031297			ENSCCRG00000045957	ENSCCRG00000041297	ENSCCRG00000032100		ENSCCRG00000002119	ENSCCRG00000025971
ENSCCRG00000036934	ENSCCRG00000014852	ENSCCRG00000026467	ENSCCRG00000031306			ENSCCRG00000046069	ENSCCRG00000041305	ENSCCRG00000032157		ENSCCRG00000002122	ENSCCRG00000025977
ENSCCRG00000036953	ENSCCRG00000014874	ENSCCRG00000026528	ENSCCRG00000031394			ENSCCRG00000046079	ENSCCRG00000041388	ENSCCRG00000032183		ENSCCRG00000002127	ENSCCRG00000026005
ENSCCRG00000036954	ENSCCRG00000014884	ENSCCRG00000026604	ENSCCRG00000031410			ENSCCRG00000046310	ENSCCRG00000041389	ENSCCRG00000032268		ENSCCRG00000002132	ENSCCRG00000026006
ENSCCRG00000036965	ENSCCRG00000014900	ENSCCRG00000026613	ENSCCRG00000031454			ENSCCRG00000046352	ENSCCRG00000041439	ENSCCRG00000032280		ENSCCRG00000002134	ENSCCRG00000026030
ENSCCRG00000036972	ENSCCRG00000014937	ENSCCRG00000026650	ENSCCRG00000031460			ENSCCRG00000046376	ENSCCRG00000041462	ENSCCRG00000032312		ENSCCRG00000002135	ENSCCRG00000026034
ENSCCRG00000036988	ENSCCRG00000014980	ENSCCRG00000026661	ENSCCRG00000031485			ENSCCRG00000046389	ENSCCRG00000041495	ENSCCRG00000032330		ENSCCRG00000002137	ENSCCRG00000026040
ENSCCRG00000037059	ENSCCRG00000014989	ENSCCRG00000026669	ENSCCRG00000031579			ENSCCRG00000046428	ENSCCRG00000041498	ENSCCRG00000032372		ENSCCRG00000002139	ENSCCRG00000026044
ENSCCRG00000037079	ENSCCRG00000014990	ENSCCRG00000026754	ENSCCRG00000031642			ENSCCRG00000046430	ENSCCRG00000041501	ENSCCRG00000032401		ENSCCRG00000002140	ENSCCRG00000026056
ENSCCRG00000037097	ENSCCRG00000015022	ENSCCRG00000026772	ENSCCRG00000031687			ENSCCRG00000046481	ENSCCRG00000041559	ENSCCRG00000032402		ENSCCRG00000002141	ENSCCRG00000026060
ENSCCRG00000037098	ENSCCRG00000015026	ENSCCRG00000026778	ENSCCRG00000031713			ENSCCRG00000046483	ENSCCRG00000041615	ENSCCRG00000032405		ENSCCRG00000002144	ENSCCRG00000026089
ENSCCRG00000037131	ENSCCRG00000015028	ENSCCRG00000026855	ENSCCRG00000031722			ENSCCRG00000046558	ENSCCRG00000041622	ENSCCRG00000032553		ENSCCRG00000002146	ENSCCRG00000026107
ENSCCRG00000037170	ENSCCRG00000015039	ENSCCRG00000026865	ENSCCRG00000031734			ENSCCRG00000046615	ENSCCRG00000041710	ENSCCRG00000032654		ENSCCRG00000002148	ENSCCRG00000026160
ENSCCRG00000037179	ENSCCRG00000015054	ENSCCRG00000026890	ENSCCRG00000031745			ENSCCRG00000046645	ENSCCRG00000041762	ENSCCRG00000032680		ENSCCRG00000002149	ENSCCRG00000026207
ENSCCRG00000037216	ENSCCRG00000015061	ENSCCRG00000026976	ENSCCRG00000031754			ENSCCRG00000046659	ENSCCRG00000041890	ENSCCRG00000032682		ENSCCRG00000002150	ENSCCRG00000026226
ENSCCRG00000037279	ENSCCRG00000015063	ENSCCRG00000026985	ENSCCRG00000031770			ENSCCRG00000046661	ENSCCRG00000041903	ENSCCRG00000032686		ENSCCRG00000002151	ENSCCRG00000026232
ENSCCRG00000037297	ENSCCRG00000015064	ENSCCRG00000027003	ENSCCRG00000031775			ENSCCRG00000046784	ENSCCRG00000041917	ENSCCRG00000032732		ENSCCRG00000002152	ENSCCRG00000026297
ENSCCRG00000037314	ENSCCRG00000015081	ENSCCRG00000027031	ENSCCRG00000031784			ENSCCRG00000046803	ENSCCRG00000041960	ENSCCRG00000032741		ENSCCRG00000002156	ENSCCRG00000026433
ENSCCRG00000037474	ENSCCRG00000015087	ENSCCRG00000027062	ENSCCRG00000031787			ENSCCRG00000046805	ENSCCRG00000042005	ENSCCRG00000032766		ENSCCRG00000002157	ENSCCRG00000026454
ENSCCRG00000037488	ENSCCRG00000015093	ENSCCRG00000027067	ENSCCRG00000031794			ENSCCRG00000046808	ENSCCRG00000042148	ENSCCRG00000032775		ENSCCRG00000002158	ENSCCRG00000026478
ENSCCRG00000037492	ENSCCRG00000015100	ENSCCRG00000027168	ENSCCRG00000031801			ENSCCRG00000046842	ENSCCRG00000042191	ENSCCRG00000032779		ENSCCRG00000002161	ENSCCRG00000026589
ENSCCRG00000037497	ENSCCRG00000015115	ENSCCRG00000027220	ENSCCRG00000031810			ENSCCRG00000046929	ENSCCRG00000042333	ENSCCRG00000032869		ENSCCRG00000002162	ENSCCRG00000026596
ENSCCRG00000037511	ENSCCRG00000015130	ENSCCRG00000027224	ENSCCRG00000031859			ENSCCRG00000047013	ENSCCRG00000042418	ENSCCRG00000032924		ENSCCRG00000002163	ENSCCRG00000026607
ENSCCRG00000037566	ENSCCRG00000015138	ENSCCRG00000027254	ENSCCRG00000031867			ENSCCRG00000047046	ENSCCRG00000042452	ENSCCRG00000033113		ENSCCRG00000002168	ENSCCRG00000026618
ENSCCRG00000037580	ENSCCRG00000015145	ENSCCRG00000027280	ENSCCRG00000031923			ENSCCRG00000047047	ENSCCRG00000042475	ENSCCRG00000033147		ENSCCRG00000002171	ENSCCRG00000026639
ENSCCRG00000037611	ENSCCRG00000015146	ENSCCRG00000027291	ENSCCRG00000031938			ENSCCRG00000047167	ENSCCRG00000042534	ENSCCRG00000033207		ENSCCRG00000002173	ENSCCRG00000026640
ENSCCRG00000037648	ENSCCRG00000015151	ENSCCRG00000027399	ENSCCRG00000031949			ENSCCRG00000047256	ENSCCRG00000042632	ENSCCRG00000033267		ENSCCRG00000002175	ENSCCRG00000026649
ENSCCRG00000037829	ENSCCRG00000015168	ENSCCRG00000027496	ENSCCRG00000031986			ENSCCRG00000047287	ENSCCRG00000042664	ENSCCRG00000033272		ENSCCRG00000002176	ENSCCRG00000026662
ENSCCRG00000037879	ENSCCRG00000015174	ENSCCRG00000027533	ENSCCRG00000032002			ENSCCRG00000047355	ENSCCRG00000042672	ENSCCRG00000033276		ENSCCRG00000002177	ENSCCRG00000026667
ENSCCRG00000037931	ENSCCRG00000015181	ENSCCRG00000027545	ENSCCRG00000032123			ENSCCRG00000047377	ENSCCRG00000042701	ENSCCRG00000033309		ENSCCRG00000002180	ENSCCRG00000026719
ENSCCRG00000038127	ENSCCRG00000015193	ENSCCRG00000027547	ENSCCRG00000032132			ENSCCRG00000047407	ENSCCRG00000042712	ENSCCRG00000033417		ENSCCRG00000002181	ENSCCRG00000026750
ENSCCRG00000038152	ENSCCRG00000015201	ENSCCRG00000027553	ENSCCRG00000032145			ENSCCRG00000047409	ENSCCRG00000042713	ENSCCRG00000033418		ENSCCRG00000002182	ENSCCRG00000026827
ENSCCRG00000038171	ENSCCRG00000015211	ENSCCRG00000027561	ENSCCRG00000032184			ENSCCRG00000047478	ENSCCRG00000042724	ENSCCRG00000033435		ENSCCRG00000002183	ENSCCRG00000026910
ENSCCRG00000038184	ENSCCRG00000015220	ENSCCRG00000027568	ENSCCRG00000032211			ENSCCRG00000047566	ENSCCRG00000042762	ENSCCRG00000033439		ENSCCRG00000002184	ENSCCRG00000026919
ENSCCRG00000038212	ENSCCRG00000015239	ENSCCRG00000027603	ENSCCRG00000032236			ENSCCRG00000047604	ENSCCRG00000042780	ENSCCRG00000033444		ENSCCRG00000002186	ENSCCRG00000026968
ENSCCRG00000038216	ENSCCRG00000015256	ENSCCRG00000027691	ENSCCRG00000032391			ENSCCRG00000047622	ENSCCRG00000042824	ENSCCRG00000033449		ENSCCRG00000002187	ENSCCRG00000026978
ENSCCRG00000038245	ENSCCRG00000015274	ENSCCRG00000027719	ENSCCRG00000032445			ENSCCRG00000047661	ENSCCRG00000042886	ENSCCRG00000033488		ENSCCRG00000002189	ENSCCRG00000026991
ENSCCRG00000038337	ENSCCRG00000015300	ENSCCRG00000027728	ENSCCRG00000032484			ENSCCRG00000047669	ENSCCRG00000043009	ENSCCRG00000033519		ENSCCRG00000002190	ENSCCRG00000027027
ENSCCRG00000038338	ENSCCRG00000015311	ENSCCRG00000027730	ENSCCRG00000032535			ENSCCRG00000047679	ENSCCRG00000043048	ENSCCRG00000033559		ENSCCRG00000002191	ENSCCRG00000027071
ENSCCRG00000038354	ENSCCRG00000015328	ENSCCRG00000027779	ENSCCRG00000032545			ENSCCRG00000047711	ENSCCRG00000043106	ENSCCRG00000033574		ENSCCRG00000002193	ENSCCRG00000027076
ENSCCRG00000038406	ENSCCRG00000015351	ENSCCRG00000027839	ENSCCRG00000032556			ENSCCRG00000047713	ENSCCRG00000043116	ENSCCRG00000033606		ENSCCRG00000002194	ENSCCRG00000027192
ENSCCRG00000038440	ENSCCRG00000015367	ENSCCRG00000027887	ENSCCRG00000032568			ENSCCRG00000047807	ENSCCRG00000043202	ENSCCRG00000033690		ENSCCRG00000002197	ENSCCRG00000027232
ENSCCRG00000038441	ENSCCRG00000015371	ENSCCRG00000027892	ENSCCRG00000032583			ENSCCRG00000047824	ENSCCRG00000043203	ENSCCRG00000033701		ENSCCRG00000002198	ENSCCRG00000027233
ENSCCRG00000038455	ENSCCRG00000015384	ENSCCRG00000027910	ENSCCRG00000032619			ENSCCRG00000047902	ENSCCRG00000043243	ENSCCRG00000033712		ENSCCRG00000002200	ENSCCRG00000027295
ENSCCRG00000038466	ENSCCRG00000015403	ENSCCRG00000027919	ENSCCRG00000032625			ENSCCRG00000048008	ENSCCRG00000043250	ENSCCRG00000033723		ENSCCRG00000002202	ENSCCRG00000027302
ENSCCRG00000038469	ENSCCRG00000015405	ENSCCRG00000027923	ENSCCRG00000032659			ENSCCRG00000048048	ENSCCRG00000043259	ENSCCRG00000033752		ENSCCRG00000002203	ENSCCRG00000027333
ENSCCRG00000038546	ENSCCRG00000015407	ENSCCRG00000027960	ENSCCRG00000032688			ENSCCRG00000048354	ENSCCRG00000043263	ENSCCRG00000033756		ENSCCRG00000002206	ENSCCRG00000027350
ENSCCRG00000038553	ENSCCRG00000015439	ENSCCRG00000028008	ENSCCRG00000032718			ENSCCRG00000048359	ENSCCRG00000043276	ENSCCRG00000033757		ENSCCRG00000002207	ENSCCRG00000027369
ENSCCRG00000038561	ENSCCRG00000015448	ENSCCRG00000028016	ENSCCRG00000032758			ENSCCRG00000048437	ENSCCRG00000043352	ENSCCRG00000033759		ENSCCRG00000002208	ENSCCRG00000027391
ENSCCRG00000038563	ENSCCRG00000015496	ENSCCRG00000028037	ENSCCRG00000032836			ENSCCRG00000048531	ENSCCRG00000043489	ENSCCRG00000033804		ENSCCRG00000002210	ENSCCRG00000027408
ENSCCRG00000038595	ENSCCRG00000015526	ENSCCRG00000028058	ENSCCRG00000032863			ENSCCRG00000048586	ENSCCRG00000043595	ENSCCRG00000033910		ENSCCRG00000002211	ENSCCRG00000027413
ENSCCRG00000038613	ENSCCRG00000015538	ENSCCRG00000028064	ENSCCRG00000032876			ENSCCRG00000048631	ENSCCRG00000043602	ENSCCRG00000034061		ENSCCRG00000002214	ENSCCRG00000027424
ENSCCRG00000038665	ENSCCRG00000015548	ENSCCRG00000028073	ENSCCRG00000032902			ENSCCRG00000048706	ENSCCRG00000043722	ENSCCRG00000034190		ENSCCRG00000002216	ENSCCRG00000027430
ENSCCRG00000038747	ENSCCRG00000015572	ENSCCRG00000028074	ENSCCRG00000032906			ENSCCRG00000048711	ENSCCRG00000043755	ENSCCRG00000034197		ENSCCRG00000002219	ENSCCRG00000027434
ENSCCRG00000038778	ENSCCRG00000015625	ENSCCRG00000028082	ENSCCRG00000032936			ENSCCRG00000048756	ENSCCRG00000043775	ENSCCRG00000034264		ENSCCRG00000002221	ENSCCRG00000027437
ENSCCRG00000038826	ENSCCRG00000015648	ENSCCRG00000028097	ENSCCRG00000032995			ENSCCRG00000048825	ENSCCRG00000043778	ENSCCRG00000034313		ENSCCRG00000002223	ENSCCRG00000027444
ENSCCRG00000038836	ENSCCRG00000015653	ENSCCRG00000028100	ENSCCRG00000033012			ENSCCRG00000048869	ENSCCRG00000043786	ENSCCRG00000034389		ENSCCRG00000002224	ENSCCRG00000027467
ENSCCRG00000038997	ENSCCRG00000015663	ENSCCRG00000028118	ENSCCRG00000033093			ENSCCRG00000048900	ENSCCRG00000043877	ENSCCRG00000034395		ENSCCRG00000002225	ENSCCRG00000027491
ENSCCRG00000039006	ENSCCRG00000015693	ENSCCRG00000028145	ENSCCRG00000033103			ENSCCRG00000048914	ENSCCRG00000043893	ENSCCRG00000034420		ENSCCRG00000002228	ENSCCRG00000027493
ENSCCRG00000039095	ENSCCRG00000015699	ENSCCRG00000028269	ENSCCRG00000033108			ENSCCRG00000048997	ENSCCRG00000044007	ENSCCRG00000034421		ENSCCRG00000002229	ENSCCRG00000027517
ENSCCRG00000039118	ENSCCRG00000015705	ENSCCRG00000028271	ENSCCRG00000033120			ENSCCRG00000049016	ENSCCRG00000044059	ENSCCRG00000034439		ENSCCRG00000002231	ENSCCRG00000027672
ENSCCRG00000039123	ENSCCRG00000015725	ENSCCRG00000028281	ENSCCRG00000033234			ENSCCRG00000049072	ENSCCRG00000044192	ENSCCRG00000034509		ENSCCRG00000002232	ENSCCRG00000027700
ENSCCRG00000039140	ENSCCRG00000015736	ENSCCRG00000028285	ENSCCRG00000033248			ENSCCRG00000049162	ENSCCRG00000044211	ENSCCRG00000034540		ENSCCRG00000002235	ENSCCRG00000027778
ENSCCRG00000039148	ENSCCRG00000015795	ENSCCRG00000028293	ENSCCRG00000033289			ENSCCRG00000049368	ENSCCRG00000044289	ENSCCRG00000034548		ENSCCRG00000002238	ENSCCRG00000027793
ENSCCRG00000039188	ENSCCRG00000015797	ENSCCRG00000028316	ENSCCRG00000033326			ENSCCRG00000049413	ENSCCRG00000044331	ENSCCRG00000034669		ENSCCRG00000002243	ENSCCRG00000027826
ENSCCRG00000039198	ENSCCRG00000015811	ENSCCRG00000028325	ENSCCRG00000033334			ENSCCRG00000049420	ENSCCRG00000044480	ENSCCRG00000034711		ENSCCRG00000002244	ENSCCRG00000027829
ENSCCRG00000039237	ENSCCRG00000015813	ENSCCRG00000028356	ENSCCRG00000033430			ENSCCRG00000049422	ENSCCRG00000044525	ENSCCRG00000034731		ENSCCRG00000002245	ENSCCRG00000027830
ENSCCRG00000039300	ENSCCRG00000015821	ENSCCRG00000028366	ENSCCRG00000033437			ENSCCRG00000049516	ENSCCRG00000044562	ENSCCRG00000034737		ENSCCRG00000002246	ENSCCRG00000027838
ENSCCRG00000039337	ENSCCRG00000015844	ENSCCRG00000028401	ENSCCRG00000033526			ENSCCRG00000049578	ENSCCRG00000044568	ENSCCRG00000034774		ENSCCRG00000002247	ENSCCRG00000027870
ENSCCRG00000039406	ENSCCRG00000015853	ENSCCRG00000028494	ENSCCRG00000033543			ENSCCRG00000049586	ENSCCRG00000044600	ENSCCRG00000034796		ENSCCRG00000002249	ENSCCRG00000027889
ENSCCRG00000039449	ENSCCRG00000015864	ENSCCRG00000028505	ENSCCRG00000033604			ENSCCRG00000049640	ENSCCRG00000044685	ENSCCRG00000034813		ENSCCRG00000002250	ENSCCRG00000027911
ENSCCRG00000039473	ENSCCRG00000015923	ENSCCRG00000028518	ENSCCRG00000033615			ENSCCRG00000049833	ENSCCRG00000044719	ENSCCRG00000034832		ENSCCRG00000002254	ENSCCRG00000027930
ENSCCRG00000039493	ENSCCRG00000015924	ENSCCRG00000028520	ENSCCRG00000033644			ENSCCRG00000049953	ENSCCRG00000044721	ENSCCRG00000034839		ENSCCRG00000002255	ENSCCRG00000027958
ENSCCRG00000039515	ENSCCRG00000015933	ENSCCRG00000028525	ENSCCRG00000033697			ENSCCRG00000050039	ENSCCRG00000044796	ENSCCRG00000034852		ENSCCRG00000002256	ENSCCRG00000027965
ENSCCRG00000039607	ENSCCRG00000015939	ENSCCRG00000028585	ENSCCRG00000033753			ENSCCRG00000050079	ENSCCRG00000044820	ENSCCRG00000034891		ENSCCRG00000002257	ENSCCRG00000027966
ENSCCRG00000039711	ENSCCRG00000015943	ENSCCRG00000028589	ENSCCRG00000033755			ENSCCRG00000050093	ENSCCRG00000044959	ENSCCRG00000034921		ENSCCRG00000002259	ENSCCRG00000027972
ENSCCRG00000039748	ENSCCRG00000015952	ENSCCRG00000028618	ENSCCRG00000033790			ENSCCRG00000050099	ENSCCRG00000044967	ENSCCRG00000034929		ENSCCRG00000002261	ENSCCRG00000027976
ENSCCRG00000039771	ENSCCRG00000015958	ENSCCRG00000028744	ENSCCRG00000033829			ENSCCRG00000050218	ENSCCRG00000044983	ENSCCRG00000035014		ENSCCRG00000002264	ENSCCRG00000028001
ENSCCRG00000039796	ENSCCRG00000015963	ENSCCRG00000028761	ENSCCRG00000033857			ENSCCRG00000050229	ENSCCRG00000045017	ENSCCRG00000035059		ENSCCRG00000002266	ENSCCRG00000028042
ENSCCRG00000039829	ENSCCRG00000015977	ENSCCRG00000028766	ENSCCRG00000033893			ENSCCRG00000050236	ENSCCRG00000045098	ENSCCRG00000035095		ENSCCRG00000002268	ENSCCRG00000028045
ENSCCRG00000039946	ENSCCRG00000016005	ENSCCRG00000028774	ENSCCRG00000033901			ENSCCRG00000050276	ENSCCRG00000045161	ENSCCRG00000035117		ENSCCRG00000002270	ENSCCRG00000028066
ENSCCRG00000040077	ENSCCRG00000016026	ENSCCRG00000028786	ENSCCRG00000033921			ENSCCRG00000050476	ENSCCRG00000045193	ENSCCRG00000035201		ENSCCRG00000002272	ENSCCRG00000028077
ENSCCRG00000040080	ENSCCRG00000016068	ENSCCRG00000028815	ENSCCRG00000033999			ENSCCRG00000050557	ENSCCRG00000045402	ENSCCRG00000035265		ENSCCRG00000002274	ENSCCRG00000028095
ENSCCRG00000040152	ENSCCRG00000016069	ENSCCRG00000028849	ENSCCRG00000034020			ENSCCRG00000050577	ENSCCRG00000045414	ENSCCRG00000035277		ENSCCRG00000002275	ENSCCRG00000028120
ENSCCRG00000040183	ENSCCRG00000016082	ENSCCRG00000028883	ENSCCRG00000034049			ENSCCRG00000050578	ENSCCRG00000045426	ENSCCRG00000035281		ENSCCRG00000002277	ENSCCRG00000028128
ENSCCRG00000040199	ENSCCRG00000016098	ENSCCRG00000028926	ENSCCRG00000034095			ENSCCRG00000050623	ENSCCRG00000045445	ENSCCRG00000035295		ENSCCRG00000002279	ENSCCRG00000028173
ENSCCRG00000040224	ENSCCRG00000016111	ENSCCRG00000028973	ENSCCRG00000034099			ENSCCRG00000050628	ENSCCRG00000045455	ENSCCRG00000035391		ENSCCRG00000002283	ENSCCRG00000028200
ENSCCRG00000040268	ENSCCRG00000016113	ENSCCRG00000029063	ENSCCRG00000034121			ENSCCRG00000050635	ENSCCRG00000045501	ENSCCRG00000035607		ENSCCRG00000002284	ENSCCRG00000028211
ENSCCRG00000040305	ENSCCRG00000016157	ENSCCRG00000029165	ENSCCRG00000034161			ENSCCRG00000050694	ENSCCRG00000045518	ENSCCRG00000035646		ENSCCRG00000002287	ENSCCRG00000028288
ENSCCRG00000040347	ENSCCRG00000016176	ENSCCRG00000029169	ENSCCRG00000034164			ENSCCRG00000050779	ENSCCRG00000045526	ENSCCRG00000035705		ENSCCRG00000002294	ENSCCRG00000028350
ENSCCRG00000040583	ENSCCRG00000016187	ENSCCRG00000029171	ENSCCRG00000034167			ENSCCRG00000050815	ENSCCRG00000045527	ENSCCRG00000035754		ENSCCRG00000002298	ENSCCRG00000028357
ENSCCRG00000040588	ENSCCRG00000016193	ENSCCRG00000029269	ENSCCRG00000034316			ENSCCRG00000050831	ENSCCRG00000045535	ENSCCRG00000035776		ENSCCRG00000002299	ENSCCRG00000028358
ENSCCRG00000040659	ENSCCRG00000016217	ENSCCRG00000029320	ENSCCRG00000034370			ENSCCRG00000050855	ENSCCRG00000045631	ENSCCRG00000035779		ENSCCRG00000002302	ENSCCRG00000028385
ENSCCRG00000040670	ENSCCRG00000016240	ENSCCRG00000029351	ENSCCRG00000034392			ENSCCRG00000051066	ENSCCRG00000045683	ENSCCRG00000035840		ENSCCRG00000002304	ENSCCRG00000028388
ENSCCRG00000040674	ENSCCRG00000016246	ENSCCRG00000029379	ENSCCRG00000034435			ENSCCRG00000051070	ENSCCRG00000045718	ENSCCRG00000035863		ENSCCRG00000002306	ENSCCRG00000028422
ENSCCRG00000040759	ENSCCRG00000016263	ENSCCRG00000029442	ENSCCRG00000034454			ENSCCRG00000051188	ENSCCRG00000045823	ENSCCRG00000035898		ENSCCRG00000002308	ENSCCRG00000028425
ENSCCRG00000040765	ENSCCRG00000016268	ENSCCRG00000029461	ENSCCRG00000034460			ENSCCRG00000051348	ENSCCRG00000045887	ENSCCRG00000035966		ENSCCRG00000002311	ENSCCRG00000028426
ENSCCRG00000040820	ENSCCRG00000016318	ENSCCRG00000029464	ENSCCRG00000034503			ENSCCRG00000051381	ENSCCRG00000045907	ENSCCRG00000036005		ENSCCRG00000002312	ENSCCRG00000028448
ENSCCRG00000040901	ENSCCRG00000016320	ENSCCRG00000029552	ENSCCRG00000034513			ENSCCRG00000051417	ENSCCRG00000045927	ENSCCRG00000036074		ENSCCRG00000002314	ENSCCRG00000028511
ENSCCRG00000040934	ENSCCRG00000016321	ENSCCRG00000029567	ENSCCRG00000034518			ENSCCRG00000051460	ENSCCRG00000045979	ENSCCRG00000036106		ENSCCRG00000002315	ENSCCRG00000028544
ENSCCRG00000040954	ENSCCRG00000016324	ENSCCRG00000029650	ENSCCRG00000034519			ENSCCRG00000051473	ENSCCRG00000046109	ENSCCRG00000036140		ENSCCRG00000002316	ENSCCRG00000028563
ENSCCRG00000041080	ENSCCRG00000016328	ENSCCRG00000029730	ENSCCRG00000034550			ENSCCRG00000051495	ENSCCRG00000046120	ENSCCRG00000036150		ENSCCRG00000002318	ENSCCRG00000028573
ENSCCRG00000041098	ENSCCRG00000016358	ENSCCRG00000029759	ENSCCRG00000034561			ENSCCRG00000051525	ENSCCRG00000046174	ENSCCRG00000036184		ENSCCRG00000002319	ENSCCRG00000028622
ENSCCRG00000041185	ENSCCRG00000016360	ENSCCRG00000029784	ENSCCRG00000034604			ENSCCRG00000051541	ENSCCRG00000046189	ENSCCRG00000036196		ENSCCRG00000002320	ENSCCRG00000028624
ENSCCRG00000041208	ENSCCRG00000016362	ENSCCRG00000029799	ENSCCRG00000034617			ENSCCRG00000051612	ENSCCRG00000046204	ENSCCRG00000036263		ENSCCRG00000002321	ENSCCRG00000028651
ENSCCRG00000041253	ENSCCRG00000016391	ENSCCRG00000029808	ENSCCRG00000034628			ENSCCRG00000051619	ENSCCRG00000046212	ENSCCRG00000036309		ENSCCRG00000002324	ENSCCRG00000028668
ENSCCRG00000041258	ENSCCRG00000016418	ENSCCRG00000029820	ENSCCRG00000034655			ENSCCRG00000051724	ENSCCRG00000046365	ENSCCRG00000036431		ENSCCRG00000002326	ENSCCRG00000028675
ENSCCRG00000041278	ENSCCRG00000016437	ENSCCRG00000029840	ENSCCRG00000034691			ENSCCRG00000051755	ENSCCRG00000046374	ENSCCRG00000036444		ENSCCRG00000002327	ENSCCRG00000028685
ENSCCRG00000041328	ENSCCRG00000016447	ENSCCRG00000029885	ENSCCRG00000034713			ENSCCRG00000051795	ENSCCRG00000046404	ENSCCRG00000036562		ENSCCRG00000002330	ENSCCRG00000028730
ENSCCRG00000041336	ENSCCRG00000016484	ENSCCRG00000029897	ENSCCRG00000034744			ENSCCRG00000052107	ENSCCRG00000046424	ENSCCRG00000036641		ENSCCRG00000002335	ENSCCRG00000028873
ENSCCRG00000041337	ENSCCRG00000016518	ENSCCRG00000029903	ENSCCRG00000034759			ENSCCRG00000052108	ENSCCRG00000046496	ENSCCRG00000036670		ENSCCRG00000002338	ENSCCRG00000028894
ENSCCRG00000041343	ENSCCRG00000016532	ENSCCRG00000029938	ENSCCRG00000034775			ENSCCRG00000052125	ENSCCRG00000046570	ENSCCRG00000036718		ENSCCRG00000002340	ENSCCRG00000028927
ENSCCRG00000041401	ENSCCRG00000016576	ENSCCRG00000029944	ENSCCRG00000034793			ENSCCRG00000052132	ENSCCRG00000046571	ENSCCRG00000036730		ENSCCRG00000002342	ENSCCRG00000028929
ENSCCRG00000041417	ENSCCRG00000016585	ENSCCRG00000029976	ENSCCRG00000034821			ENSCCRG00000052176	ENSCCRG00000046614	ENSCCRG00000036757		ENSCCRG00000002346	ENSCCRG00000028930
ENSCCRG00000041429	ENSCCRG00000016598	ENSCCRG00000029979	ENSCCRG00000034865			ENSCCRG00000052244	ENSCCRG00000046638	ENSCCRG00000036842		ENSCCRG00000002347	ENSCCRG00000028945
ENSCCRG00000041436	ENSCCRG00000016640	ENSCCRG00000030009	ENSCCRG00000034879			ENSCCRG00000052457	ENSCCRG00000046733	ENSCCRG00000036858		ENSCCRG00000002348	ENSCCRG00000028948
ENSCCRG00000041532	ENSCCRG00000016643	ENSCCRG00000030012	ENSCCRG00000034910			ENSCCRG00000052477	ENSCCRG00000046872	ENSCCRG00000036932		ENSCCRG00000002355	ENSCCRG00000028977
ENSCCRG00000041595	ENSCCRG00000016668	ENSCCRG00000030020	ENSCCRG00000034937			ENSCCRG00000052624	ENSCCRG00000046880	ENSCCRG00000036950		ENSCCRG00000002356	ENSCCRG00000028978
ENSCCRG00000041618	ENSCCRG00000016691	ENSCCRG00000030023	ENSCCRG00000035046			ENSCCRG00000052751	ENSCCRG00000046952	ENSCCRG00000036990		ENSCCRG00000002357	ENSCCRG00000029027
ENSCCRG00000041636	ENSCCRG00000016696	ENSCCRG00000030034	ENSCCRG00000035061				ENSCCRG00000046987	ENSCCRG00000037035		ENSCCRG00000002360	ENSCCRG00000029030
ENSCCRG00000041671	ENSCCRG00000016697	ENSCCRG00000030056	ENSCCRG00000035069				ENSCCRG00000047003	ENSCCRG00000037049		ENSCCRG00000002363	ENSCCRG00000029031
ENSCCRG00000041713	ENSCCRG00000016718	ENSCCRG00000030101	ENSCCRG00000035210				ENSCCRG00000047067	ENSCCRG00000037121		ENSCCRG00000002364	ENSCCRG00000029040
ENSCCRG00000041765	ENSCCRG00000016726	ENSCCRG00000030109	ENSCCRG00000035222				ENSCCRG00000047092	ENSCCRG00000037175		ENSCCRG00000002365	ENSCCRG00000029055
ENSCCRG00000041766	ENSCCRG00000016755	ENSCCRG00000030133	ENSCCRG00000035245				ENSCCRG00000047170	ENSCCRG00000037222		ENSCCRG00000002367	ENSCCRG00000029060
ENSCCRG00000041791	ENSCCRG00000016767	ENSCCRG00000030142	ENSCCRG00000035311				ENSCCRG00000047234	ENSCCRG00000037247		ENSCCRG00000002368	ENSCCRG00000029061
ENSCCRG00000041806	ENSCCRG00000016783	ENSCCRG00000030166	ENSCCRG00000035343				ENSCCRG00000047244	ENSCCRG00000037286		ENSCCRG00000002369	ENSCCRG00000029065
ENSCCRG00000041850	ENSCCRG00000016810	ENSCCRG00000030169	ENSCCRG00000035409				ENSCCRG00000047272	ENSCCRG00000037316		ENSCCRG00000002371	ENSCCRG00000029066
ENSCCRG00000041852	ENSCCRG00000016833	ENSCCRG00000030182	ENSCCRG00000035428				ENSCCRG00000047320	ENSCCRG00000037335		ENSCCRG00000002373	ENSCCRG00000029126
ENSCCRG00000041871	ENSCCRG00000016840	ENSCCRG00000030241	ENSCCRG00000035429				ENSCCRG00000047420	ENSCCRG00000037422		ENSCCRG00000002374	ENSCCRG00000029140
ENSCCRG00000041910	ENSCCRG00000016870	ENSCCRG00000030252	ENSCCRG00000035435				ENSCCRG00000047437	ENSCCRG00000037432		ENSCCRG00000002379	ENSCCRG00000029152
ENSCCRG00000041969	ENSCCRG00000016873	ENSCCRG00000030375	ENSCCRG00000035437				ENSCCRG00000047485	ENSCCRG00000037645		ENSCCRG00000002382	ENSCCRG00000029153
ENSCCRG00000041977	ENSCCRG00000016883	ENSCCRG00000030392	ENSCCRG00000035445				ENSCCRG00000047489	ENSCCRG00000037662		ENSCCRG00000002384	ENSCCRG00000029154
ENSCCRG00000042115	ENSCCRG00000016887	ENSCCRG00000030400	ENSCCRG00000035514				ENSCCRG00000047530	ENSCCRG00000037667		ENSCCRG00000002385	ENSCCRG00000029202
ENSCCRG00000042133	ENSCCRG00000016893	ENSCCRG00000030454	ENSCCRG00000035515				ENSCCRG00000047583	ENSCCRG00000037705		ENSCCRG00000002386	ENSCCRG00000029216
ENSCCRG00000042183	ENSCCRG00000016951	ENSCCRG00000030486	ENSCCRG00000035530				ENSCCRG00000047683	ENSCCRG00000037770		ENSCCRG00000002390	ENSCCRG00000029251
ENSCCRG00000042218	ENSCCRG00000016952	ENSCCRG00000030493	ENSCCRG00000035564				ENSCCRG00000047853	ENSCCRG00000037774		ENSCCRG00000002391	ENSCCRG00000029252
ENSCCRG00000042241	ENSCCRG00000016953	ENSCCRG00000030494	ENSCCRG00000035571				ENSCCRG00000047865	ENSCCRG00000037785		ENSCCRG00000002393	ENSCCRG00000029254
ENSCCRG00000042414	ENSCCRG00000016962	ENSCCRG00000030507	ENSCCRG00000035708				ENSCCRG00000047927	ENSCCRG00000037786		ENSCCRG00000002394	ENSCCRG00000029263
ENSCCRG00000042428	ENSCCRG00000016965	ENSCCRG00000030521	ENSCCRG00000035713				ENSCCRG00000048016	ENSCCRG00000037873		ENSCCRG00000002398	ENSCCRG00000029277
ENSCCRG00000042441	ENSCCRG00000017005	ENSCCRG00000030538	ENSCCRG00000035724				ENSCCRG00000048033	ENSCCRG00000037900		ENSCCRG00000002399	ENSCCRG00000029288
ENSCCRG00000042444	ENSCCRG00000017031	ENSCCRG00000030608	ENSCCRG00000035725				ENSCCRG00000048085	ENSCCRG00000037915		ENSCCRG00000002401	ENSCCRG00000029291
ENSCCRG00000042473	ENSCCRG00000017037	ENSCCRG00000030632	ENSCCRG00000035767				ENSCCRG00000048137	ENSCCRG00000037932		ENSCCRG00000002402	ENSCCRG00000029292
ENSCCRG00000042539	ENSCCRG00000017040	ENSCCRG00000030637	ENSCCRG00000035770				ENSCCRG00000048174	ENSCCRG00000037981		ENSCCRG00000002403	ENSCCRG00000029300
ENSCCRG00000042577	ENSCCRG00000017043	ENSCCRG00000030679	ENSCCRG00000035860				ENSCCRG00000048194	ENSCCRG00000038001		ENSCCRG00000002406	ENSCCRG00000029331
ENSCCRG00000042589	ENSCCRG00000017048	ENSCCRG00000030686	ENSCCRG00000035910				ENSCCRG00000048227	ENSCCRG00000038238		ENSCCRG00000002409	ENSCCRG00000029359
ENSCCRG00000042708	ENSCCRG00000017063	ENSCCRG00000030714	ENSCCRG00000035914				ENSCCRG00000048287	ENSCCRG00000038307		ENSCCRG00000002410	ENSCCRG00000029400
ENSCCRG00000042748	ENSCCRG00000017066	ENSCCRG00000030812	ENSCCRG00000035941				ENSCCRG00000048294	ENSCCRG00000038331		ENSCCRG00000002413	ENSCCRG00000029429
ENSCCRG00000042795	ENSCCRG00000017076	ENSCCRG00000030818	ENSCCRG00000035959				ENSCCRG00000048297	ENSCCRG00000038372		ENSCCRG00000002415	ENSCCRG00000029453
ENSCCRG00000042812	ENSCCRG00000017096	ENSCCRG00000030824	ENSCCRG00000035979				ENSCCRG00000048299	ENSCCRG00000038376		ENSCCRG00000002416	ENSCCRG00000029478
ENSCCRG00000042915	ENSCCRG00000017112	ENSCCRG00000030847	ENSCCRG00000035983				ENSCCRG00000048308	ENSCCRG00000038380		ENSCCRG00000002418	ENSCCRG00000029494
ENSCCRG00000043036	ENSCCRG00000017142	ENSCCRG00000030892	ENSCCRG00000035987				ENSCCRG00000048336	ENSCCRG00000038383		ENSCCRG00000002419	ENSCCRG00000029503
ENSCCRG00000043067	ENSCCRG00000017154	ENSCCRG00000030915	ENSCCRG00000035999				ENSCCRG00000048362	ENSCCRG00000038429		ENSCCRG00000002423	ENSCCRG00000029527
ENSCCRG00000043109	ENSCCRG00000017166	ENSCCRG00000030964	ENSCCRG00000036010				ENSCCRG00000048389	ENSCCRG00000038464		ENSCCRG00000002424	ENSCCRG00000029555
ENSCCRG00000043142	ENSCCRG00000017197	ENSCCRG00000030993	ENSCCRG00000036020				ENSCCRG00000048404	ENSCCRG00000038471		ENSCCRG00000002425	ENSCCRG00000029569
ENSCCRG00000043165	ENSCCRG00000017229	ENSCCRG00000031026	ENSCCRG00000036026				ENSCCRG00000048434	ENSCCRG00000038511		ENSCCRG00000002427	ENSCCRG00000029594
ENSCCRG00000043170	ENSCCRG00000017232	ENSCCRG00000031031	ENSCCRG00000036038				ENSCCRG00000048591	ENSCCRG00000038591		ENSCCRG00000002428	ENSCCRG00000029608
ENSCCRG00000043210	ENSCCRG00000017277	ENSCCRG00000031039	ENSCCRG00000036048				ENSCCRG00000048617	ENSCCRG00000038604		ENSCCRG00000002431	ENSCCRG00000029729
ENSCCRG00000043221	ENSCCRG00000017316	ENSCCRG00000031058	ENSCCRG00000036108				ENSCCRG00000048659	ENSCCRG00000038649		ENSCCRG00000002433	ENSCCRG00000029751
ENSCCRG00000043228	ENSCCRG00000017317	ENSCCRG00000031095	ENSCCRG00000036109				ENSCCRG00000048721	ENSCCRG00000038763		ENSCCRG00000002434	ENSCCRG00000029758
ENSCCRG00000043251	ENSCCRG00000017353	ENSCCRG00000031164	ENSCCRG00000036120				ENSCCRG00000048781	ENSCCRG00000038806		ENSCCRG00000002435	ENSCCRG00000029762
ENSCCRG00000043403	ENSCCRG00000017355	ENSCCRG00000031166	ENSCCRG00000036182				ENSCCRG00000048785	ENSCCRG00000038879		ENSCCRG00000002438	ENSCCRG00000029766
ENSCCRG00000043465	ENSCCRG00000017381	ENSCCRG00000031183	ENSCCRG00000036214				ENSCCRG00000048788	ENSCCRG00000038889		ENSCCRG00000002440	ENSCCRG00000029795
ENSCCRG00000043534	ENSCCRG00000017412	ENSCCRG00000031185	ENSCCRG00000036271				ENSCCRG00000048793	ENSCCRG00000038900		ENSCCRG00000002442	ENSCCRG00000029807
ENSCCRG00000043571	ENSCCRG00000017413	ENSCCRG00000031232	ENSCCRG00000036273				ENSCCRG00000048807	ENSCCRG00000038901		ENSCCRG00000002443	ENSCCRG00000029850
ENSCCRG00000043573	ENSCCRG00000017421	ENSCCRG00000031281	ENSCCRG00000036322				ENSCCRG00000048860	ENSCCRG00000038942		ENSCCRG00000002444	ENSCCRG00000029870
ENSCCRG00000043630	ENSCCRG00000017425	ENSCCRG00000031335	ENSCCRG00000036372				ENSCCRG00000048894	ENSCCRG00000038947		ENSCCRG00000002445	ENSCCRG00000029877
ENSCCRG00000043632	ENSCCRG00000017433	ENSCCRG00000031358	ENSCCRG00000036415				ENSCCRG00000048915	ENSCCRG00000038963		ENSCCRG00000002447	ENSCCRG00000029901
ENSCCRG00000043680	ENSCCRG00000017438	ENSCCRG00000031361	ENSCCRG00000036443				ENSCCRG00000048940	ENSCCRG00000038967		ENSCCRG00000002449	ENSCCRG00000029902
ENSCCRG00000043772	ENSCCRG00000017441	ENSCCRG00000031370	ENSCCRG00000036499				ENSCCRG00000048962	ENSCCRG00000039055		ENSCCRG00000002451	ENSCCRG00000029915
ENSCCRG00000043810	ENSCCRG00000017448	ENSCCRG00000031411	ENSCCRG00000036515				ENSCCRG00000048981	ENSCCRG00000039079		ENSCCRG00000002452	ENSCCRG00000029965
ENSCCRG00000043961	ENSCCRG00000017467	ENSCCRG00000031441	ENSCCRG00000036542				ENSCCRG00000048999	ENSCCRG00000039233		ENSCCRG00000002453	ENSCCRG00000029995
ENSCCRG00000044058	ENSCCRG00000017469	ENSCCRG00000031471	ENSCCRG00000036583				ENSCCRG00000049101	ENSCCRG00000039278		ENSCCRG00000002454	ENSCCRG00000030032
ENSCCRG00000044099	ENSCCRG00000017486	ENSCCRG00000031502	ENSCCRG00000036611				ENSCCRG00000049159	ENSCCRG00000039299		ENSCCRG00000002455	ENSCCRG00000030052
ENSCCRG00000044104	ENSCCRG00000017504	ENSCCRG00000031530	ENSCCRG00000036621				ENSCCRG00000049228	ENSCCRG00000039314		ENSCCRG00000002457	ENSCCRG00000030089
ENSCCRG00000044120	ENSCCRG00000017543	ENSCCRG00000031548	ENSCCRG00000036626				ENSCCRG00000049237	ENSCCRG00000039347		ENSCCRG00000002459	ENSCCRG00000030125
ENSCCRG00000044131	ENSCCRG00000017546	ENSCCRG00000031550	ENSCCRG00000036713				ENSCCRG00000049271	ENSCCRG00000039435		ENSCCRG00000002460	ENSCCRG00000030130
ENSCCRG00000044146	ENSCCRG00000017593	ENSCCRG00000031592	ENSCCRG00000036766				ENSCCRG00000049312	ENSCCRG00000039470		ENSCCRG00000002468	ENSCCRG00000030138
ENSCCRG00000044148	ENSCCRG00000017596	ENSCCRG00000031608	ENSCCRG00000036775				ENSCCRG00000049322	ENSCCRG00000039472		ENSCCRG00000002469	ENSCCRG00000030156
ENSCCRG00000044158	ENSCCRG00000017622	ENSCCRG00000031612	ENSCCRG00000036783				ENSCCRG00000049334	ENSCCRG00000039547		ENSCCRG00000002470	ENSCCRG00000030173
ENSCCRG00000044218	ENSCCRG00000017625	ENSCCRG00000031638	ENSCCRG00000036796				ENSCCRG00000049386	ENSCCRG00000039608		ENSCCRG00000002472	ENSCCRG00000030244
ENSCCRG00000044233	ENSCCRG00000017650	ENSCCRG00000031674	ENSCCRG00000036817				ENSCCRG00000049397	ENSCCRG00000039610		ENSCCRG00000002473	ENSCCRG00000030266
ENSCCRG00000044236	ENSCCRG00000017661	ENSCCRG00000031710	ENSCCRG00000036843				ENSCCRG00000049455	ENSCCRG00000039624		ENSCCRG00000002474	ENSCCRG00000030333
ENSCCRG00000044295	ENSCCRG00000017687	ENSCCRG00000031715	ENSCCRG00000036888				ENSCCRG00000049478	ENSCCRG00000039647		ENSCCRG00000002476	ENSCCRG00000030353
ENSCCRG00000044392	ENSCCRG00000017688	ENSCCRG00000031719	ENSCCRG00000036956				ENSCCRG00000049490	ENSCCRG00000039740		ENSCCRG00000002477	ENSCCRG00000030419
ENSCCRG00000044395	ENSCCRG00000017694	ENSCCRG00000031760	ENSCCRG00000036973				ENSCCRG00000049509	ENSCCRG00000039764		ENSCCRG00000002480	ENSCCRG00000030463
ENSCCRG00000044428	ENSCCRG00000017697	ENSCCRG00000031855	ENSCCRG00000036977				ENSCCRG00000049534	ENSCCRG00000039790		ENSCCRG00000002481	ENSCCRG00000030484
ENSCCRG00000044462	ENSCCRG00000017701	ENSCCRG00000031858	ENSCCRG00000036979				ENSCCRG00000049540	ENSCCRG00000039912		ENSCCRG00000002484	ENSCCRG00000030492
ENSCCRG00000044476	ENSCCRG00000017758	ENSCCRG00000031860	ENSCCRG00000037066				ENSCCRG00000049550	ENSCCRG00000039960		ENSCCRG00000002485	ENSCCRG00000030502
ENSCCRG00000044496	ENSCCRG00000017770	ENSCCRG00000031888	ENSCCRG00000037076				ENSCCRG00000049589	ENSCCRG00000039999		ENSCCRG00000002486	ENSCCRG00000030511
ENSCCRG00000044540	ENSCCRG00000017777	ENSCCRG00000031889	ENSCCRG00000037099				ENSCCRG00000049598	ENSCCRG00000040038		ENSCCRG00000002487	ENSCCRG00000030520
ENSCCRG00000044576	ENSCCRG00000017811	ENSCCRG00000031896	ENSCCRG00000037104				ENSCCRG00000049663	ENSCCRG00000040048		ENSCCRG00000002488	ENSCCRG00000030526
ENSCCRG00000044585	ENSCCRG00000017860	ENSCCRG00000031951	ENSCCRG00000037123				ENSCCRG00000049717	ENSCCRG00000040065		ENSCCRG00000002491	ENSCCRG00000030580
ENSCCRG00000044613	ENSCCRG00000017892	ENSCCRG00000031970	ENSCCRG00000037129				ENSCCRG00000049745	ENSCCRG00000040127		ENSCCRG00000002492	ENSCCRG00000030618
ENSCCRG00000044633	ENSCCRG00000017907	ENSCCRG00000032011	ENSCCRG00000037138				ENSCCRG00000049761	ENSCCRG00000040135		ENSCCRG00000002493	ENSCCRG00000030681
ENSCCRG00000044690	ENSCCRG00000017908	ENSCCRG00000032015	ENSCCRG00000037169				ENSCCRG00000049770	ENSCCRG00000040164		ENSCCRG00000002495	ENSCCRG00000030683
ENSCCRG00000044713	ENSCCRG00000017930	ENSCCRG00000032079	ENSCCRG00000037210				ENSCCRG00000049775	ENSCCRG00000040192		ENSCCRG00000002498	ENSCCRG00000030746
ENSCCRG00000044723	ENSCCRG00000017938	ENSCCRG00000032098	ENSCCRG00000037214				ENSCCRG00000049845	ENSCCRG00000040211		ENSCCRG00000002499	ENSCCRG00000030757
ENSCCRG00000044890	ENSCCRG00000017951	ENSCCRG00000032114	ENSCCRG00000037258				ENSCCRG00000049912	ENSCCRG00000040270		ENSCCRG00000002500	ENSCCRG00000030808
ENSCCRG00000044904	ENSCCRG00000017953	ENSCCRG00000032133	ENSCCRG00000037288				ENSCCRG00000050060	ENSCCRG00000040290		ENSCCRG00000002501	ENSCCRG00000030810
ENSCCRG00000044978	ENSCCRG00000017956	ENSCCRG00000032217	ENSCCRG00000037293				ENSCCRG00000050066	ENSCCRG00000040319		ENSCCRG00000002503	ENSCCRG00000030861
ENSCCRG00000045019	ENSCCRG00000017970	ENSCCRG00000032250	ENSCCRG00000037326				ENSCCRG00000050129	ENSCCRG00000040350		ENSCCRG00000002504	ENSCCRG00000030864
ENSCCRG00000045028	ENSCCRG00000017982	ENSCCRG00000032272	ENSCCRG00000037392				ENSCCRG00000050259	ENSCCRG00000040354		ENSCCRG00000002508	ENSCCRG00000030894
ENSCCRG00000045068	ENSCCRG00000017983	ENSCCRG00000032294	ENSCCRG00000037410				ENSCCRG00000050404	ENSCCRG00000040356		ENSCCRG00000002512	ENSCCRG00000030897
ENSCCRG00000045102	ENSCCRG00000017986	ENSCCRG00000032304	ENSCCRG00000037416				ENSCCRG00000050458	ENSCCRG00000040428		ENSCCRG00000002513	ENSCCRG00000030908
ENSCCRG00000045162	ENSCCRG00000018000	ENSCCRG00000032319	ENSCCRG00000037430				ENSCCRG00000050515	ENSCCRG00000040431		ENSCCRG00000002516	ENSCCRG00000030929
ENSCCRG00000045237	ENSCCRG00000018007	ENSCCRG00000032333	ENSCCRG00000037466				ENSCCRG00000050584	ENSCCRG00000040451		ENSCCRG00000002517	ENSCCRG00000030934
ENSCCRG00000045276	ENSCCRG00000018010	ENSCCRG00000032378	ENSCCRG00000037477				ENSCCRG00000050590	ENSCCRG00000040478		ENSCCRG00000002518	ENSCCRG00000030939
ENSCCRG00000045353	ENSCCRG00000018013	ENSCCRG00000032411	ENSCCRG00000037480				ENSCCRG00000050611	ENSCCRG00000040512		ENSCCRG00000002521	ENSCCRG00000030963
ENSCCRG00000045379	ENSCCRG00000018018	ENSCCRG00000032416	ENSCCRG00000037540				ENSCCRG00000050641	ENSCCRG00000040529		ENSCCRG00000002523	ENSCCRG00000030981
ENSCCRG00000045411	ENSCCRG00000018025	ENSCCRG00000032431	ENSCCRG00000037549				ENSCCRG00000050672	ENSCCRG00000040575		ENSCCRG00000002528	ENSCCRG00000031029
ENSCCRG00000045450	ENSCCRG00000018058	ENSCCRG00000032446	ENSCCRG00000037550				ENSCCRG00000050760	ENSCCRG00000040616		ENSCCRG00000002535	ENSCCRG00000031091
ENSCCRG00000045475	ENSCCRG00000018069	ENSCCRG00000032450	ENSCCRG00000037587				ENSCCRG00000050767	ENSCCRG00000040622		ENSCCRG00000002536	ENSCCRG00000031093
ENSCCRG00000045477	ENSCCRG00000018076	ENSCCRG00000032457	ENSCCRG00000037598				ENSCCRG00000050780	ENSCCRG00000040651		ENSCCRG00000002537	ENSCCRG00000031125
ENSCCRG00000045482	ENSCCRG00000018080	ENSCCRG00000032515	ENSCCRG00000037618				ENSCCRG00000050781	ENSCCRG00000040656		ENSCCRG00000002538	ENSCCRG00000031194
ENSCCRG00000045521	ENSCCRG00000018082	ENSCCRG00000032522	ENSCCRG00000037643				ENSCCRG00000050811	ENSCCRG00000040693		ENSCCRG00000002542	ENSCCRG00000031217
ENSCCRG00000045522	ENSCCRG00000018094	ENSCCRG00000032551	ENSCCRG00000037649				ENSCCRG00000050818	ENSCCRG00000040698		ENSCCRG00000002543	ENSCCRG00000031257
ENSCCRG00000045544	ENSCCRG00000018104	ENSCCRG00000032566	ENSCCRG00000037731				ENSCCRG00000050826	ENSCCRG00000040702		ENSCCRG00000002544	ENSCCRG00000031293
ENSCCRG00000045582	ENSCCRG00000018110	ENSCCRG00000032639	ENSCCRG00000037736				ENSCCRG00000050871	ENSCCRG00000040723		ENSCCRG00000002545	ENSCCRG00000031304
ENSCCRG00000045587	ENSCCRG00000018116	ENSCCRG00000032645	ENSCCRG00000037757				ENSCCRG00000050881	ENSCCRG00000040752		ENSCCRG00000002546	ENSCCRG00000031317
ENSCCRG00000045637	ENSCCRG00000018127	ENSCCRG00000032655	ENSCCRG00000037760				ENSCCRG00000050923	ENSCCRG00000040771		ENSCCRG00000002547	ENSCCRG00000031398
ENSCCRG00000045759	ENSCCRG00000018167	ENSCCRG00000032669	ENSCCRG00000037796				ENSCCRG00000050951	ENSCCRG00000040864		ENSCCRG00000002549	ENSCCRG00000031451
ENSCCRG00000045800	ENSCCRG00000018214	ENSCCRG00000032672	ENSCCRG00000037819				ENSCCRG00000051007	ENSCCRG00000040865		ENSCCRG00000002551	ENSCCRG00000031487
ENSCCRG00000045840	ENSCCRG00000018258	ENSCCRG00000032673	ENSCCRG00000037823				ENSCCRG00000051009	ENSCCRG00000040899		ENSCCRG00000002552	ENSCCRG00000031515
ENSCCRG00000045843	ENSCCRG00000018262	ENSCCRG00000032687	ENSCCRG00000037968				ENSCCRG00000051021	ENSCCRG00000040939		ENSCCRG00000002554	ENSCCRG00000031558
ENSCCRG00000045849	ENSCCRG00000018265	ENSCCRG00000032696	ENSCCRG00000038006				ENSCCRG00000051078	ENSCCRG00000041004		ENSCCRG00000002556	ENSCCRG00000031570
ENSCCRG00000045863	ENSCCRG00000018273	ENSCCRG00000032755	ENSCCRG00000038068				ENSCCRG00000051082	ENSCCRG00000041021		ENSCCRG00000002558	ENSCCRG00000031593
ENSCCRG00000045894	ENSCCRG00000018276	ENSCCRG00000032802	ENSCCRG00000038075				ENSCCRG00000051139	ENSCCRG00000041068		ENSCCRG00000002559	ENSCCRG00000031695
ENSCCRG00000045901	ENSCCRG00000018298	ENSCCRG00000032804	ENSCCRG00000038104				ENSCCRG00000051178	ENSCCRG00000041075		ENSCCRG00000002562	ENSCCRG00000031706
ENSCCRG00000045930	ENSCCRG00000018383	ENSCCRG00000032882	ENSCCRG00000038158				ENSCCRG00000051191	ENSCCRG00000041142		ENSCCRG00000002564	ENSCCRG00000031707
ENSCCRG00000045982	ENSCCRG00000018385	ENSCCRG00000032884	ENSCCRG00000038325				ENSCCRG00000051205	ENSCCRG00000041146		ENSCCRG00000002565	ENSCCRG00000031731
ENSCCRG00000046056	ENSCCRG00000018402	ENSCCRG00000032889	ENSCCRG00000038368				ENSCCRG00000051321	ENSCCRG00000041289		ENSCCRG00000002570	ENSCCRG00000031827
ENSCCRG00000046102	ENSCCRG00000018404	ENSCCRG00000032897	ENSCCRG00000038389				ENSCCRG00000051393	ENSCCRG00000041300		ENSCCRG00000002573	ENSCCRG00000031940
ENSCCRG00000046129	ENSCCRG00000018405	ENSCCRG00000032930	ENSCCRG00000038432				ENSCCRG00000051443	ENSCCRG00000041411		ENSCCRG00000002574	ENSCCRG00000032031
ENSCCRG00000046159	ENSCCRG00000018463	ENSCCRG00000032943	ENSCCRG00000038475				ENSCCRG00000051477	ENSCCRG00000041520		ENSCCRG00000002575	ENSCCRG00000032067
ENSCCRG00000046176	ENSCCRG00000018484	ENSCCRG00000032954	ENSCCRG00000038491				ENSCCRG00000051535	ENSCCRG00000041553		ENSCCRG00000002576	ENSCCRG00000032075
ENSCCRG00000046349	ENSCCRG00000018501	ENSCCRG00000032973	ENSCCRG00000038513				ENSCCRG00000051618	ENSCCRG00000041609		ENSCCRG00000002579	ENSCCRG00000032111
ENSCCRG00000046412	ENSCCRG00000018509	ENSCCRG00000033026	ENSCCRG00000038576				ENSCCRG00000051643	ENSCCRG00000041623		ENSCCRG00000002583	ENSCCRG00000032146
ENSCCRG00000046495	ENSCCRG00000018510	ENSCCRG00000033059	ENSCCRG00000038599				ENSCCRG00000051646	ENSCCRG00000041633		ENSCCRG00000002584	ENSCCRG00000032158
ENSCCRG00000046525	ENSCCRG00000018521	ENSCCRG00000033158	ENSCCRG00000038612				ENSCCRG00000051650	ENSCCRG00000041638		ENSCCRG00000002586	ENSCCRG00000032252
ENSCCRG00000046530	ENSCCRG00000018523	ENSCCRG00000033190	ENSCCRG00000038633				ENSCCRG00000051756	ENSCCRG00000041670		ENSCCRG00000002587	ENSCCRG00000032270
ENSCCRG00000046543	ENSCCRG00000018548	ENSCCRG00000033194	ENSCCRG00000038634				ENSCCRG00000051764	ENSCCRG00000041698		ENSCCRG00000002588	ENSCCRG00000032382
ENSCCRG00000046620	ENSCCRG00000018549	ENSCCRG00000033201	ENSCCRG00000038652				ENSCCRG00000051777	ENSCCRG00000041703		ENSCCRG00000002597	ENSCCRG00000032428
ENSCCRG00000046626	ENSCCRG00000018553	ENSCCRG00000033275	ENSCCRG00000038742				ENSCCRG00000051793	ENSCCRG00000041807		ENSCCRG00000002599	ENSCCRG00000032432
ENSCCRG00000046631	ENSCCRG00000018561	ENSCCRG00000033288	ENSCCRG00000038746				ENSCCRG00000051814	ENSCCRG00000041820		ENSCCRG00000002601	ENSCCRG00000032439
ENSCCRG00000046704	ENSCCRG00000018581	ENSCCRG00000033320	ENSCCRG00000038789				ENSCCRG00000051817	ENSCCRG00000041854		ENSCCRG00000002602	ENSCCRG00000032527
ENSCCRG00000046728	ENSCCRG00000018591	ENSCCRG00000033322	ENSCCRG00000038843				ENSCCRG00000051832	ENSCCRG00000041856		ENSCCRG00000002606	ENSCCRG00000032541
ENSCCRG00000046767	ENSCCRG00000018599	ENSCCRG00000033338	ENSCCRG00000038910				ENSCCRG00000051833	ENSCCRG00000041874		ENSCCRG00000002607	ENSCCRG00000032575
ENSCCRG00000046771	ENSCCRG00000018600	ENSCCRG00000033341	ENSCCRG00000038921				ENSCCRG00000052088	ENSCCRG00000041948		ENSCCRG00000002610	ENSCCRG00000032579
ENSCCRG00000046775	ENSCCRG00000018615	ENSCCRG00000033360	ENSCCRG00000038973				ENSCCRG00000052113	ENSCCRG00000042035		ENSCCRG00000002611	ENSCCRG00000032590
ENSCCRG00000046813	ENSCCRG00000018618	ENSCCRG00000033366	ENSCCRG00000039173				ENSCCRG00000052124	ENSCCRG00000042138		ENSCCRG00000002612	ENSCCRG00000032608
ENSCCRG00000046861	ENSCCRG00000018629	ENSCCRG00000033370	ENSCCRG00000039194				ENSCCRG00000052130	ENSCCRG00000042147		ENSCCRG00000002622	ENSCCRG00000032627
ENSCCRG00000046882	ENSCCRG00000018633	ENSCCRG00000033385	ENSCCRG00000039201				ENSCCRG00000052227	ENSCCRG00000042239		ENSCCRG00000002625	ENSCCRG00000032674
ENSCCRG00000046978	ENSCCRG00000018644	ENSCCRG00000033398	ENSCCRG00000039231				ENSCCRG00000052270	ENSCCRG00000042338		ENSCCRG00000002639	ENSCCRG00000032708
ENSCCRG00000047035	ENSCCRG00000018682	ENSCCRG00000033455	ENSCCRG00000039325				ENSCCRG00000052279	ENSCCRG00000042385		ENSCCRG00000002644	ENSCCRG00000032733
ENSCCRG00000047053	ENSCCRG00000018688	ENSCCRG00000033545	ENSCCRG00000039349				ENSCCRG00000052294	ENSCCRG00000042407		ENSCCRG00000002646	ENSCCRG00000032754
ENSCCRG00000047107	ENSCCRG00000018699	ENSCCRG00000033550	ENSCCRG00000039351				ENSCCRG00000052297	ENSCCRG00000042420		ENSCCRG00000002647	ENSCCRG00000032772
ENSCCRG00000047129	ENSCCRG00000018708	ENSCCRG00000033552	ENSCCRG00000039356				ENSCCRG00000052395	ENSCCRG00000042451		ENSCCRG00000002653	ENSCCRG00000032810
ENSCCRG00000047140	ENSCCRG00000018710	ENSCCRG00000033571	ENSCCRG00000039404				ENSCCRG00000052490	ENSCCRG00000042563		ENSCCRG00000002655	ENSCCRG00000032846
ENSCCRG00000047215	ENSCCRG00000018790	ENSCCRG00000033575	ENSCCRG00000039413				ENSCCRG00000052541	ENSCCRG00000042663		ENSCCRG00000002656	ENSCCRG00000032852
ENSCCRG00000047220	ENSCCRG00000018795	ENSCCRG00000033630	ENSCCRG00000039421				ENSCCRG00000052569	ENSCCRG00000042665		ENSCCRG00000002658	ENSCCRG00000032858
ENSCCRG00000047229	ENSCCRG00000018813	ENSCCRG00000033654	ENSCCRG00000039428				ENSCCRG00000052578	ENSCCRG00000042666		ENSCCRG00000002659	ENSCCRG00000032883
ENSCCRG00000047269	ENSCCRG00000018826	ENSCCRG00000033661	ENSCCRG00000039441				ENSCCRG00000052589	ENSCCRG00000042670		ENSCCRG00000002662	ENSCCRG00000032900
ENSCCRG00000047275	ENSCCRG00000018842	ENSCCRG00000033663	ENSCCRG00000039481				ENSCCRG00000052598	ENSCCRG00000042685		ENSCCRG00000002663	ENSCCRG00000032901
ENSCCRG00000047309	ENSCCRG00000018848	ENSCCRG00000033700	ENSCCRG00000039494				ENSCCRG00000052621	ENSCCRG00000042733		ENSCCRG00000002666	ENSCCRG00000032933
ENSCCRG00000047376	ENSCCRG00000018876	ENSCCRG00000033735	ENSCCRG00000039539				ENSCCRG00000052625	ENSCCRG00000042807		ENSCCRG00000002678	ENSCCRG00000032937
ENSCCRG00000047384	ENSCCRG00000018897	ENSCCRG00000033736	ENSCCRG00000039551				ENSCCRG00000052645	ENSCCRG00000042829		ENSCCRG00000002679	ENSCCRG00000033016
ENSCCRG00000047465	ENSCCRG00000018901	ENSCCRG00000033750	ENSCCRG00000039552				ENSCCRG00000052704	ENSCCRG00000042939		ENSCCRG00000002681	ENSCCRG00000033054
ENSCCRG00000047469	ENSCCRG00000018929	ENSCCRG00000033764	ENSCCRG00000039582				ENSCCRG00000052740	ENSCCRG00000042943		ENSCCRG00000002683	ENSCCRG00000033060
ENSCCRG00000047476	ENSCCRG00000018937	ENSCCRG00000033792	ENSCCRG00000039598					ENSCCRG00000042957		ENSCCRG00000002684	ENSCCRG00000033063
ENSCCRG00000047502	ENSCCRG00000018943	ENSCCRG00000033807	ENSCCRG00000039644					ENSCCRG00000042988		ENSCCRG00000002685	ENSCCRG00000033075
ENSCCRG00000047541	ENSCCRG00000018979	ENSCCRG00000033808	ENSCCRG00000039667					ENSCCRG00000043030		ENSCCRG00000002686	ENSCCRG00000033230
ENSCCRG00000047585	ENSCCRG00000019002	ENSCCRG00000033816	ENSCCRG00000039674					ENSCCRG00000043031		ENSCCRG00000002688	ENSCCRG00000033238
ENSCCRG00000047619	ENSCCRG00000019011	ENSCCRG00000033837	ENSCCRG00000039685					ENSCCRG00000043123		ENSCCRG00000002689	ENSCCRG00000033241
ENSCCRG00000047625	ENSCCRG00000019023	ENSCCRG00000033849	ENSCCRG00000039736					ENSCCRG00000043155		ENSCCRG00000002691	ENSCCRG00000033259
ENSCCRG00000047645	ENSCCRG00000019035	ENSCCRG00000033996	ENSCCRG00000039745					ENSCCRG00000043190		ENSCCRG00000002697	ENSCCRG00000033381
ENSCCRG00000047734	ENSCCRG00000019052	ENSCCRG00000034029	ENSCCRG00000039757					ENSCCRG00000043213		ENSCCRG00000002699	ENSCCRG00000033426
ENSCCRG00000047761	ENSCCRG00000019054	ENSCCRG00000034073	ENSCCRG00000039798					ENSCCRG00000043269		ENSCCRG00000002700	ENSCCRG00000033466
ENSCCRG00000047774	ENSCCRG00000019065	ENSCCRG00000034092	ENSCCRG00000039873					ENSCCRG00000043277		ENSCCRG00000002702	ENSCCRG00000033525
ENSCCRG00000047818	ENSCCRG00000019081	ENSCCRG00000034111	ENSCCRG00000039902					ENSCCRG00000043344		ENSCCRG00000002704	ENSCCRG00000033541
ENSCCRG00000047982	ENSCCRG00000019087	ENSCCRG00000034113	ENSCCRG00000039945					ENSCCRG00000043423		ENSCCRG00000002710	ENSCCRG00000033557
ENSCCRG00000048022	ENSCCRG00000019109	ENSCCRG00000034154	ENSCCRG00000039971					ENSCCRG00000043425		ENSCCRG00000002711	ENSCCRG00000033608
ENSCCRG00000048039	ENSCCRG00000019135	ENSCCRG00000034236	ENSCCRG00000040000					ENSCCRG00000043484		ENSCCRG00000002714	ENSCCRG00000033609
ENSCCRG00000048058	ENSCCRG00000019169	ENSCCRG00000034250	ENSCCRG00000040009					ENSCCRG00000043487		ENSCCRG00000002715	ENSCCRG00000033634
ENSCCRG00000048074	ENSCCRG00000019201	ENSCCRG00000034281	ENSCCRG00000040017					ENSCCRG00000043498		ENSCCRG00000002716	ENSCCRG00000033729
ENSCCRG00000048123	ENSCCRG00000019207	ENSCCRG00000034289	ENSCCRG00000040043					ENSCCRG00000043509		ENSCCRG00000002718	ENSCCRG00000033738
ENSCCRG00000048139	ENSCCRG00000019212	ENSCCRG00000034350	ENSCCRG00000040071					ENSCCRG00000043517		ENSCCRG00000002719	ENSCCRG00000033746
ENSCCRG00000048202	ENSCCRG00000019256	ENSCCRG00000034422	ENSCCRG00000040085					ENSCCRG00000043528		ENSCCRG00000002724	ENSCCRG00000033823
ENSCCRG00000048208	ENSCCRG00000019294	ENSCCRG00000034430	ENSCCRG00000040107					ENSCCRG00000043533		ENSCCRG00000002728	ENSCCRG00000033824
ENSCCRG00000048231	ENSCCRG00000019296	ENSCCRG00000034447	ENSCCRG00000040158					ENSCCRG00000043609		ENSCCRG00000002729	ENSCCRG00000033828
ENSCCRG00000048311	ENSCCRG00000019311	ENSCCRG00000034457	ENSCCRG00000040223					ENSCCRG00000043628		ENSCCRG00000002730	ENSCCRG00000033882
ENSCCRG00000048321	ENSCCRG00000019323	ENSCCRG00000034464	ENSCCRG00000040240					ENSCCRG00000043697		ENSCCRG00000002732	ENSCCRG00000033915
ENSCCRG00000048442	ENSCCRG00000019338	ENSCCRG00000034472	ENSCCRG00000040242					ENSCCRG00000043699		ENSCCRG00000002733	ENSCCRG00000033934
ENSCCRG00000048524	ENSCCRG00000019359	ENSCCRG00000034479	ENSCCRG00000040251					ENSCCRG00000043822		ENSCCRG00000002735	ENSCCRG00000033949
ENSCCRG00000048578	ENSCCRG00000019364	ENSCCRG00000034493	ENSCCRG00000040282					ENSCCRG00000043832		ENSCCRG00000002736	ENSCCRG00000033969
ENSCCRG00000048589	ENSCCRG00000019378	ENSCCRG00000034512	ENSCCRG00000040297					ENSCCRG00000043840		ENSCCRG00000002740	ENSCCRG00000034006
ENSCCRG00000048607	ENSCCRG00000019379	ENSCCRG00000034532	ENSCCRG00000040394					ENSCCRG00000043929		ENSCCRG00000002741	ENSCCRG00000034014
ENSCCRG00000048639	ENSCCRG00000019386	ENSCCRG00000034556	ENSCCRG00000040484					ENSCCRG00000043951		ENSCCRG00000002742	ENSCCRG00000034018
ENSCCRG00000048647	ENSCCRG00000019392	ENSCCRG00000034584	ENSCCRG00000040487					ENSCCRG00000043993		ENSCCRG00000002744	ENSCCRG00000034110
ENSCCRG00000048655	ENSCCRG00000019400	ENSCCRG00000034585	ENSCCRG00000040521					ENSCCRG00000044013		ENSCCRG00000002747	ENSCCRG00000034213
ENSCCRG00000048726	ENSCCRG00000019402	ENSCCRG00000034726	ENSCCRG00000040593					ENSCCRG00000044015		ENSCCRG00000002748	ENSCCRG00000034261
ENSCCRG00000048739	ENSCCRG00000019406	ENSCCRG00000034746	ENSCCRG00000040621					ENSCCRG00000044020		ENSCCRG00000002751	ENSCCRG00000034265
ENSCCRG00000048747	ENSCCRG00000019423	ENSCCRG00000034757	ENSCCRG00000040648					ENSCCRG00000044029		ENSCCRG00000002754	ENSCCRG00000034304
ENSCCRG00000048837	ENSCCRG00000019432	ENSCCRG00000034760	ENSCCRG00000040662					ENSCCRG00000044043		ENSCCRG00000002759	ENSCCRG00000034319
ENSCCRG00000048939	ENSCCRG00000019457	ENSCCRG00000034794	ENSCCRG00000040683					ENSCCRG00000044063		ENSCCRG00000002761	ENSCCRG00000034320
ENSCCRG00000048972	ENSCCRG00000019485	ENSCCRG00000034844	ENSCCRG00000040717					ENSCCRG00000044085		ENSCCRG00000002762	ENSCCRG00000034339
ENSCCRG00000049115	ENSCCRG00000019486	ENSCCRG00000034848	ENSCCRG00000040738					ENSCCRG00000044133		ENSCCRG00000002763	ENSCCRG00000034384
ENSCCRG00000049133	ENSCCRG00000019510	ENSCCRG00000034861	ENSCCRG00000040769					ENSCCRG00000044142		ENSCCRG00000002764	ENSCCRG00000034412
ENSCCRG00000049151	ENSCCRG00000019512	ENSCCRG00000034930	ENSCCRG00000040867					ENSCCRG00000044155		ENSCCRG00000002771	ENSCCRG00000034414
ENSCCRG00000049211	ENSCCRG00000019533	ENSCCRG00000034989	ENSCCRG00000040887					ENSCCRG00000044187		ENSCCRG00000002774	ENSCCRG00000034462
ENSCCRG00000049240	ENSCCRG00000019560	ENSCCRG00000035007	ENSCCRG00000040923					ENSCCRG00000044203		ENSCCRG00000002775	ENSCCRG00000034469
ENSCCRG00000049353	ENSCCRG00000019589	ENSCCRG00000035020	ENSCCRG00000040966					ENSCCRG00000044230		ENSCCRG00000002777	ENSCCRG00000034480
ENSCCRG00000049394	ENSCCRG00000019592	ENSCCRG00000035025	ENSCCRG00000041014					ENSCCRG00000044245		ENSCCRG00000002779	ENSCCRG00000034481
ENSCCRG00000049469	ENSCCRG00000019609	ENSCCRG00000035030	ENSCCRG00000041023					ENSCCRG00000044285		ENSCCRG00000002782	ENSCCRG00000034486
ENSCCRG00000049497	ENSCCRG00000019630	ENSCCRG00000035044	ENSCCRG00000041026					ENSCCRG00000044287		ENSCCRG00000002787	ENSCCRG00000034490
ENSCCRG00000049508	ENSCCRG00000019647	ENSCCRG00000035127	ENSCCRG00000041122					ENSCCRG00000044328		ENSCCRG00000002791	ENSCCRG00000034577
ENSCCRG00000049642	ENSCCRG00000019685	ENSCCRG00000035139	ENSCCRG00000041180					ENSCCRG00000044337		ENSCCRG00000002792	ENSCCRG00000034578
ENSCCRG00000049665	ENSCCRG00000019691	ENSCCRG00000035142	ENSCCRG00000041186					ENSCCRG00000044375		ENSCCRG00000002793	ENSCCRG00000034579
ENSCCRG00000049668	ENSCCRG00000019693	ENSCCRG00000035143	ENSCCRG00000041201					ENSCCRG00000044396		ENSCCRG00000002794	ENSCCRG00000034646
ENSCCRG00000049739	ENSCCRG00000019736	ENSCCRG00000035158	ENSCCRG00000041203					ENSCCRG00000044425		ENSCCRG00000002797	ENSCCRG00000034700
ENSCCRG00000049794	ENSCCRG00000019778	ENSCCRG00000035180	ENSCCRG00000041355					ENSCCRG00000044464		ENSCCRG00000002798	ENSCCRG00000034704
ENSCCRG00000049854	ENSCCRG00000019784	ENSCCRG00000035181	ENSCCRG00000041395					ENSCCRG00000044505		ENSCCRG00000002799	ENSCCRG00000034777
ENSCCRG00000049885	ENSCCRG00000019816	ENSCCRG00000035184	ENSCCRG00000041402					ENSCCRG00000044527		ENSCCRG00000002801	ENSCCRG00000034802
ENSCCRG00000049983	ENSCCRG00000019852	ENSCCRG00000035292	ENSCCRG00000041406					ENSCCRG00000044531		ENSCCRG00000002803	ENSCCRG00000034804
ENSCCRG00000049990	ENSCCRG00000019864	ENSCCRG00000035293	ENSCCRG00000041408					ENSCCRG00000044617		ENSCCRG00000002804	ENSCCRG00000034840
ENSCCRG00000050006	ENSCCRG00000019865	ENSCCRG00000035307	ENSCCRG00000041479					ENSCCRG00000044662		ENSCCRG00000002806	ENSCCRG00000034925
ENSCCRG00000050044	ENSCCRG00000019878	ENSCCRG00000035318	ENSCCRG00000041519					ENSCCRG00000044666		ENSCCRG00000002812	ENSCCRG00000034926
ENSCCRG00000050045	ENSCCRG00000019879	ENSCCRG00000035339	ENSCCRG00000041527					ENSCCRG00000044673		ENSCCRG00000002813	ENSCCRG00000034988
ENSCCRG00000050161	ENSCCRG00000019893	ENSCCRG00000035358	ENSCCRG00000041648					ENSCCRG00000044817		ENSCCRG00000002814	ENSCCRG00000034995
ENSCCRG00000050162	ENSCCRG00000019894	ENSCCRG00000035363	ENSCCRG00000041666					ENSCCRG00000044970		ENSCCRG00000002816	ENSCCRG00000035010
ENSCCRG00000050213	ENSCCRG00000019898	ENSCCRG00000035367	ENSCCRG00000041711					ENSCCRG00000044990		ENSCCRG00000002817	ENSCCRG00000035023
ENSCCRG00000050232	ENSCCRG00000019915	ENSCCRG00000035440	ENSCCRG00000041746					ENSCCRG00000045075		ENSCCRG00000002828	ENSCCRG00000035070
ENSCCRG00000050252	ENSCCRG00000019917	ENSCCRG00000035471	ENSCCRG00000041782					ENSCCRG00000045076		ENSCCRG00000002829	ENSCCRG00000035075
ENSCCRG00000050279	ENSCCRG00000019931	ENSCCRG00000035475	ENSCCRG00000041816					ENSCCRG00000045085		ENSCCRG00000002833	ENSCCRG00000035092
ENSCCRG00000050315	ENSCCRG00000019945	ENSCCRG00000035487	ENSCCRG00000041842					ENSCCRG00000045104		ENSCCRG00000002834	ENSCCRG00000035141
ENSCCRG00000050352	ENSCCRG00000019949	ENSCCRG00000035537	ENSCCRG00000041872					ENSCCRG00000045135		ENSCCRG00000002837	ENSCCRG00000035157
ENSCCRG00000050375	ENSCCRG00000019964	ENSCCRG00000035540	ENSCCRG00000041881					ENSCCRG00000045192		ENSCCRG00000002840	ENSCCRG00000035204
ENSCCRG00000050387	ENSCCRG00000019969	ENSCCRG00000035579	ENSCCRG00000041928					ENSCCRG00000045254		ENSCCRG00000002842	ENSCCRG00000035256
ENSCCRG00000050399	ENSCCRG00000019975	ENSCCRG00000035628	ENSCCRG00000041939					ENSCCRG00000045343		ENSCCRG00000002843	ENSCCRG00000035274
ENSCCRG00000050417	ENSCCRG00000019986	ENSCCRG00000035654	ENSCCRG00000041994					ENSCCRG00000045378		ENSCCRG00000002844	ENSCCRG00000035298
ENSCCRG00000050435	ENSCCRG00000019994	ENSCCRG00000035685	ENSCCRG00000042006					ENSCCRG00000045505		ENSCCRG00000002848	ENSCCRG00000035301
ENSCCRG00000050471	ENSCCRG00000020014	ENSCCRG00000035816	ENSCCRG00000042064					ENSCCRG00000045547		ENSCCRG00000002853	ENSCCRG00000035304
ENSCCRG00000050530	ENSCCRG00000020031	ENSCCRG00000035874	ENSCCRG00000042079					ENSCCRG00000045570		ENSCCRG00000002856	ENSCCRG00000035338
ENSCCRG00000050576	ENSCCRG00000020032	ENSCCRG00000035891	ENSCCRG00000042142					ENSCCRG00000045588		ENSCCRG00000002857	ENSCCRG00000035340
ENSCCRG00000050619	ENSCCRG00000020033	ENSCCRG00000035897	ENSCCRG00000042144					ENSCCRG00000045730		ENSCCRG00000002859	ENSCCRG00000035348
ENSCCRG00000050620	ENSCCRG00000020051	ENSCCRG00000035918	ENSCCRG00000042160					ENSCCRG00000045865		ENSCCRG00000002860	ENSCCRG00000035422
ENSCCRG00000050660	ENSCCRG00000020082	ENSCCRG00000035958	ENSCCRG00000042170					ENSCCRG00000045895		ENSCCRG00000002861	ENSCCRG00000035449
ENSCCRG00000050720	ENSCCRG00000020084	ENSCCRG00000036085	ENSCCRG00000042196					ENSCCRG00000045960		ENSCCRG00000002862	ENSCCRG00000035459
ENSCCRG00000050766	ENSCCRG00000020099	ENSCCRG00000036088	ENSCCRG00000042216					ENSCCRG00000046107		ENSCCRG00000002866	ENSCCRG00000035575
ENSCCRG00000050784	ENSCCRG00000020108	ENSCCRG00000036095	ENSCCRG00000042246					ENSCCRG00000046122		ENSCCRG00000002867	ENSCCRG00000035652
ENSCCRG00000050812	ENSCCRG00000020124	ENSCCRG00000036117	ENSCCRG00000042303					ENSCCRG00000046155		ENSCCRG00000002868	ENSCCRG00000035711
ENSCCRG00000050817	ENSCCRG00000020137	ENSCCRG00000036121	ENSCCRG00000042337					ENSCCRG00000046248		ENSCCRG00000002870	ENSCCRG00000035727
ENSCCRG00000050835	ENSCCRG00000020138	ENSCCRG00000036139	ENSCCRG00000042342					ENSCCRG00000046274		ENSCCRG00000002873	ENSCCRG00000035743
ENSCCRG00000050897	ENSCCRG00000020152	ENSCCRG00000036194	ENSCCRG00000042345					ENSCCRG00000046328		ENSCCRG00000002876	ENSCCRG00000035749
ENSCCRG00000050914	ENSCCRG00000020194	ENSCCRG00000036220	ENSCCRG00000042352					ENSCCRG00000046336		ENSCCRG00000002878	ENSCCRG00000035826
ENSCCRG00000050920	ENSCCRG00000020199	ENSCCRG00000036276	ENSCCRG00000042397					ENSCCRG00000046347		ENSCCRG00000002879	ENSCCRG00000035916
ENSCCRG00000050944	ENSCCRG00000020261	ENSCCRG00000036305	ENSCCRG00000042434					ENSCCRG00000046348		ENSCCRG00000002884	ENSCCRG00000035943
ENSCCRG00000050973	ENSCCRG00000020285	ENSCCRG00000036319	ENSCCRG00000042477					ENSCCRG00000046353		ENSCCRG00000002886	ENSCCRG00000035944
ENSCCRG00000051050	ENSCCRG00000020317	ENSCCRG00000036354	ENSCCRG00000042545					ENSCCRG00000046482		ENSCCRG00000002889	ENSCCRG00000035971
ENSCCRG00000051141	ENSCCRG00000020320	ENSCCRG00000036356	ENSCCRG00000042548					ENSCCRG00000046486		ENSCCRG00000002892	ENSCCRG00000035973
ENSCCRG00000051165	ENSCCRG00000020357	ENSCCRG00000036375	ENSCCRG00000042550					ENSCCRG00000046493		ENSCCRG00000002894	ENSCCRG00000035980
ENSCCRG00000051249	ENSCCRG00000020366	ENSCCRG00000036377	ENSCCRG00000042552					ENSCCRG00000046521		ENSCCRG00000002895	ENSCCRG00000036002
ENSCCRG00000051274	ENSCCRG00000020385	ENSCCRG00000036494	ENSCCRG00000042561					ENSCCRG00000046593		ENSCCRG00000002900	ENSCCRG00000036033
ENSCCRG00000051309	ENSCCRG00000020404	ENSCCRG00000036529	ENSCCRG00000042578					ENSCCRG00000046607		ENSCCRG00000002901	ENSCCRG00000036090
ENSCCRG00000051528	ENSCCRG00000020447	ENSCCRG00000036590	ENSCCRG00000042579					ENSCCRG00000046625		ENSCCRG00000002904	ENSCCRG00000036100
ENSCCRG00000051564	ENSCCRG00000020473	ENSCCRG00000036608	ENSCCRG00000042580					ENSCCRG00000046666		ENSCCRG00000002906	ENSCCRG00000036154
ENSCCRG00000051574	ENSCCRG00000020496	ENSCCRG00000036635	ENSCCRG00000042711					ENSCCRG00000046693		ENSCCRG00000002909	ENSCCRG00000036225
ENSCCRG00000051583	ENSCCRG00000020498	ENSCCRG00000036642	ENSCCRG00000042722					ENSCCRG00000046796		ENSCCRG00000002915	ENSCCRG00000036244
ENSCCRG00000051631	ENSCCRG00000020516	ENSCCRG00000036644	ENSCCRG00000042735					ENSCCRG00000046867		ENSCCRG00000002916	ENSCCRG00000036264
ENSCCRG00000051637	ENSCCRG00000020544	ENSCCRG00000036703	ENSCCRG00000042773					ENSCCRG00000046892		ENSCCRG00000002918	ENSCCRG00000036266
ENSCCRG00000051653	ENSCCRG00000020546	ENSCCRG00000036706	ENSCCRG00000042777					ENSCCRG00000046934		ENSCCRG00000002919	ENSCCRG00000036307
ENSCCRG00000051660	ENSCCRG00000020566	ENSCCRG00000036779	ENSCCRG00000042794					ENSCCRG00000046990		ENSCCRG00000002925	ENSCCRG00000036317
ENSCCRG00000051713	ENSCCRG00000020573	ENSCCRG00000036828	ENSCCRG00000042800					ENSCCRG00000047025		ENSCCRG00000002927	ENSCCRG00000036344
ENSCCRG00000051757	ENSCCRG00000020598	ENSCCRG00000036845	ENSCCRG00000042802					ENSCCRG00000047069		ENSCCRG00000002929	ENSCCRG00000036345
ENSCCRG00000051765	ENSCCRG00000020611	ENSCCRG00000036873	ENSCCRG00000042810					ENSCCRG00000047089		ENSCCRG00000002930	ENSCCRG00000036348
ENSCCRG00000052016	ENSCCRG00000020623	ENSCCRG00000036878	ENSCCRG00000042838					ENSCCRG00000047090		ENSCCRG00000002937	ENSCCRG00000036365
ENSCCRG00000052032	ENSCCRG00000020637	ENSCCRG00000036931	ENSCCRG00000042853					ENSCCRG00000047142		ENSCCRG00000002938	ENSCCRG00000036413
ENSCCRG00000052070	ENSCCRG00000020660	ENSCCRG00000036946	ENSCCRG00000042862					ENSCCRG00000047145		ENSCCRG00000002939	ENSCCRG00000036467
ENSCCRG00000052103	ENSCCRG00000020675	ENSCCRG00000036976	ENSCCRG00000042867					ENSCCRG00000047192		ENSCCRG00000002943	ENSCCRG00000036469
ENSCCRG00000052145	ENSCCRG00000020690	ENSCCRG00000037061	ENSCCRG00000042882					ENSCCRG00000047197		ENSCCRG00000002948	ENSCCRG00000036484
ENSCCRG00000052207	ENSCCRG00000020698	ENSCCRG00000037087	ENSCCRG00000042937					ENSCCRG00000047199		ENSCCRG00000002950	ENSCCRG00000036592
ENSCCRG00000052217	ENSCCRG00000020700	ENSCCRG00000037109	ENSCCRG00000042960					ENSCCRG00000047204		ENSCCRG00000002951	ENSCCRG00000036678
ENSCCRG00000052218	ENSCCRG00000020715	ENSCCRG00000037111	ENSCCRG00000042998					ENSCCRG00000047205		ENSCCRG00000002953	ENSCCRG00000036738
ENSCCRG00000052223	ENSCCRG00000020719	ENSCCRG00000037167	ENSCCRG00000043035					ENSCCRG00000047265		ENSCCRG00000002955	ENSCCRG00000036749
ENSCCRG00000052266	ENSCCRG00000020735	ENSCCRG00000037209	ENSCCRG00000043042					ENSCCRG00000047282		ENSCCRG00000002956	ENSCCRG00000036803
ENSCCRG00000052267	ENSCCRG00000020752	ENSCCRG00000037218	ENSCCRG00000043076					ENSCCRG00000047286		ENSCCRG00000002957	ENSCCRG00000036823
ENSCCRG00000052292	ENSCCRG00000020771	ENSCCRG00000037226	ENSCCRG00000043092					ENSCCRG00000047295		ENSCCRG00000002959	ENSCCRG00000036847
ENSCCRG00000052402	ENSCCRG00000020822	ENSCCRG00000037231	ENSCCRG00000043148					ENSCCRG00000047443		ENSCCRG00000002961	ENSCCRG00000036854
ENSCCRG00000052497	ENSCCRG00000020829	ENSCCRG00000037238	ENSCCRG00000043192					ENSCCRG00000047482		ENSCCRG00000002962	ENSCCRG00000036862
ENSCCRG00000052498	ENSCCRG00000020866	ENSCCRG00000037243	ENSCCRG00000043235					ENSCCRG00000047596		ENSCCRG00000002967	ENSCCRG00000036870
ENSCCRG00000052531	ENSCCRG00000020884	ENSCCRG00000037274	ENSCCRG00000043236					ENSCCRG00000047597		ENSCCRG00000002969	ENSCCRG00000036890
ENSCCRG00000052535	ENSCCRG00000020889	ENSCCRG00000037275	ENSCCRG00000043239					ENSCCRG00000047618		ENSCCRG00000002971	ENSCCRG00000036924
ENSCCRG00000052542	ENSCCRG00000020908	ENSCCRG00000037312	ENSCCRG00000043268					ENSCCRG00000047717		ENSCCRG00000002973	ENSCCRG00000036960
ENSCCRG00000052600	ENSCCRG00000020913	ENSCCRG00000037334	ENSCCRG00000043315					ENSCCRG00000047739		ENSCCRG00000002980	ENSCCRG00000036983
ENSCCRG00000052635	ENSCCRG00000020914	ENSCCRG00000037336	ENSCCRG00000043316					ENSCCRG00000047979		ENSCCRG00000002981	ENSCCRG00000036995
ENSCCRG00000052685	ENSCCRG00000020915	ENSCCRG00000037338	ENSCCRG00000043353					ENSCCRG00000048066		ENSCCRG00000002982	ENSCCRG00000037039
ENSCCRG00000052730	ENSCCRG00000020924	ENSCCRG00000037365	ENSCCRG00000043527					ENSCCRG00000048087		ENSCCRG00000002987	ENSCCRG00000037052
	ENSCCRG00000020951	ENSCCRG00000037440	ENSCCRG00000043540					ENSCCRG00000048107		ENSCCRG00000002988	ENSCCRG00000037058
	ENSCCRG00000020972	ENSCCRG00000037441	ENSCCRG00000043614					ENSCCRG00000048134		ENSCCRG00000002990	ENSCCRG00000037089
	ENSCCRG00000020991	ENSCCRG00000037447	ENSCCRG00000043616					ENSCCRG00000048168		ENSCCRG00000002991	ENSCCRG00000037108
	ENSCCRG00000021023	ENSCCRG00000037457	ENSCCRG00000043646					ENSCCRG00000048181		ENSCCRG00000002992	ENSCCRG00000037127
	ENSCCRG00000021029	ENSCCRG00000037461	ENSCCRG00000043661					ENSCCRG00000048185		ENSCCRG00000002994	ENSCCRG00000037249
	ENSCCRG00000021030	ENSCCRG00000037534	ENSCCRG00000043713					ENSCCRG00000048214		ENSCCRG00000002998	ENSCCRG00000037250
	ENSCCRG00000021035	ENSCCRG00000037551	ENSCCRG00000043721					ENSCCRG00000048226		ENSCCRG00000003005	ENSCCRG00000037257
	ENSCCRG00000021043	ENSCCRG00000037599	ENSCCRG00000043724					ENSCCRG00000048288		ENSCCRG00000003006	ENSCCRG00000037291
	ENSCCRG00000021049	ENSCCRG00000037605	ENSCCRG00000043792					ENSCCRG00000048302		ENSCCRG00000003008	ENSCCRG00000037302
	ENSCCRG00000021054	ENSCCRG00000037606	ENSCCRG00000043800					ENSCCRG00000048324		ENSCCRG00000003010	ENSCCRG00000037342
	ENSCCRG00000021071	ENSCCRG00000037627	ENSCCRG00000043803					ENSCCRG00000048346		ENSCCRG00000003011	ENSCCRG00000037353
	ENSCCRG00000021147	ENSCCRG00000037628	ENSCCRG00000043809					ENSCCRG00000048517		ENSCCRG00000003012	ENSCCRG00000037360
	ENSCCRG00000021160	ENSCCRG00000037675	ENSCCRG00000043815					ENSCCRG00000048568		ENSCCRG00000003014	ENSCCRG00000037399
	ENSCCRG00000021166	ENSCCRG00000037701	ENSCCRG00000043819					ENSCCRG00000048582		ENSCCRG00000003017	ENSCCRG00000037403
	ENSCCRG00000021169	ENSCCRG00000037775	ENSCCRG00000043863					ENSCCRG00000048600		ENSCCRG00000003019	ENSCCRG00000037473
	ENSCCRG00000021206	ENSCCRG00000037790	ENSCCRG00000043892					ENSCCRG00000048611		ENSCCRG00000003020	ENSCCRG00000037485
	ENSCCRG00000021219	ENSCCRG00000037839	ENSCCRG00000043984					ENSCCRG00000048612		ENSCCRG00000003021	ENSCCRG00000037504
	ENSCCRG00000021224	ENSCCRG00000037859	ENSCCRG00000043996					ENSCCRG00000048618		ENSCCRG00000003026	ENSCCRG00000037564
	ENSCCRG00000021259	ENSCCRG00000037876	ENSCCRG00000044001					ENSCCRG00000048665		ENSCCRG00000003028	ENSCCRG00000037572
	ENSCCRG00000021297	ENSCCRG00000037884	ENSCCRG00000044023					ENSCCRG00000048671		ENSCCRG00000003029	ENSCCRG00000037589
	ENSCCRG00000021315	ENSCCRG00000037913	ENSCCRG00000044057					ENSCCRG00000048676		ENSCCRG00000003030	ENSCCRG00000037591
	ENSCCRG00000021316	ENSCCRG00000037933	ENSCCRG00000044098					ENSCCRG00000048686		ENSCCRG00000003031	ENSCCRG00000037596
	ENSCCRG00000021317	ENSCCRG00000037948	ENSCCRG00000044102					ENSCCRG00000048693		ENSCCRG00000003032	ENSCCRG00000037601
	ENSCCRG00000021348	ENSCCRG00000037966	ENSCCRG00000044156					ENSCCRG00000048770		ENSCCRG00000003034	ENSCCRG00000037632
	ENSCCRG00000021353	ENSCCRG00000037976	ENSCCRG00000044172					ENSCCRG00000048847		ENSCCRG00000003036	ENSCCRG00000037641
	ENSCCRG00000021359	ENSCCRG00000037999	ENSCCRG00000044237					ENSCCRG00000048853		ENSCCRG00000003037	ENSCCRG00000037688
	ENSCCRG00000021391	ENSCCRG00000038000	ENSCCRG00000044298					ENSCCRG00000048855		ENSCCRG00000003040	ENSCCRG00000037806
	ENSCCRG00000021409	ENSCCRG00000038059	ENSCCRG00000044349					ENSCCRG00000048868		ENSCCRG00000003042	ENSCCRG00000037833
	ENSCCRG00000021417	ENSCCRG00000038078	ENSCCRG00000044373					ENSCCRG00000048872		ENSCCRG00000003043	ENSCCRG00000037901
	ENSCCRG00000021419	ENSCCRG00000038119	ENSCCRG00000044379					ENSCCRG00000048924		ENSCCRG00000003044	ENSCCRG00000037906
	ENSCCRG00000021467	ENSCCRG00000038121	ENSCCRG00000044401					ENSCCRG00000048952		ENSCCRG00000003047	ENSCCRG00000037912
	ENSCCRG00000021505	ENSCCRG00000038168	ENSCCRG00000044411					ENSCCRG00000048959		ENSCCRG00000003048	ENSCCRG00000037957
	ENSCCRG00000021520	ENSCCRG00000038173	ENSCCRG00000044443					ENSCCRG00000048984		ENSCCRG00000003050	ENSCCRG00000037959
	ENSCCRG00000021531	ENSCCRG00000038194	ENSCCRG00000044502					ENSCCRG00000049035		ENSCCRG00000003051	ENSCCRG00000038026
	ENSCCRG00000021554	ENSCCRG00000038242	ENSCCRG00000044564					ENSCCRG00000049038		ENSCCRG00000003053	ENSCCRG00000038080
	ENSCCRG00000021581	ENSCCRG00000038316	ENSCCRG00000044599					ENSCCRG00000049104		ENSCCRG00000003056	ENSCCRG00000038098
	ENSCCRG00000021598	ENSCCRG00000038318	ENSCCRG00000044627					ENSCCRG00000049145		ENSCCRG00000003059	ENSCCRG00000038164
	ENSCCRG00000021614	ENSCCRG00000038342	ENSCCRG00000044671					ENSCCRG00000049147		ENSCCRG00000003064	ENSCCRG00000038199
	ENSCCRG00000021657	ENSCCRG00000038375	ENSCCRG00000044765					ENSCCRG00000049158		ENSCCRG00000003071	ENSCCRG00000038223
	ENSCCRG00000021697	ENSCCRG00000038378	ENSCCRG00000044828					ENSCCRG00000049174		ENSCCRG00000003073	ENSCCRG00000038274
	ENSCCRG00000021698	ENSCCRG00000038395	ENSCCRG00000044916					ENSCCRG00000049220		ENSCCRG00000003075	ENSCCRG00000038295
	ENSCCRG00000021736	ENSCCRG00000038484	ENSCCRG00000044924					ENSCCRG00000049276		ENSCCRG00000003076	ENSCCRG00000038313
	ENSCCRG00000021745	ENSCCRG00000038489	ENSCCRG00000044958					ENSCCRG00000049282		ENSCCRG00000003077	ENSCCRG00000038327
	ENSCCRG00000021762	ENSCCRG00000038506	ENSCCRG00000044976					ENSCCRG00000049287		ENSCCRG00000003080	ENSCCRG00000038334
	ENSCCRG00000021788	ENSCCRG00000038541	ENSCCRG00000045025					ENSCCRG00000049295		ENSCCRG00000003081	ENSCCRG00000038352
	ENSCCRG00000021807	ENSCCRG00000038544	ENSCCRG00000045041					ENSCCRG00000049336		ENSCCRG00000003084	ENSCCRG00000038408
	ENSCCRG00000021835	ENSCCRG00000038545	ENSCCRG00000045084					ENSCCRG00000049361		ENSCCRG00000003089	ENSCCRG00000038418
	ENSCCRG00000021838	ENSCCRG00000038567	ENSCCRG00000045121					ENSCCRG00000049372		ENSCCRG00000003091	ENSCCRG00000038514
	ENSCCRG00000021917	ENSCCRG00000038568	ENSCCRG00000045148					ENSCCRG00000049400		ENSCCRG00000003092	ENSCCRG00000038528
	ENSCCRG00000021927	ENSCCRG00000038596	ENSCCRG00000045252					ENSCCRG00000049449		ENSCCRG00000003097	ENSCCRG00000038536
	ENSCCRG00000021940	ENSCCRG00000038601	ENSCCRG00000045260					ENSCCRG00000049483		ENSCCRG00000003100	ENSCCRG00000038588
	ENSCCRG00000021959	ENSCCRG00000038635	ENSCCRG00000045295					ENSCCRG00000049518		ENSCCRG00000003102	ENSCCRG00000038589
	ENSCCRG00000021967	ENSCCRG00000038640	ENSCCRG00000045336					ENSCCRG00000049530		ENSCCRG00000003107	ENSCCRG00000038590
	ENSCCRG00000021992	ENSCCRG00000038651	ENSCCRG00000045440					ENSCCRG00000049560		ENSCCRG00000003108	ENSCCRG00000038602
	ENSCCRG00000021997	ENSCCRG00000038656	ENSCCRG00000045469					ENSCCRG00000049567		ENSCCRG00000003109	ENSCCRG00000038610
	ENSCCRG00000022033	ENSCCRG00000038680	ENSCCRG00000045558					ENSCCRG00000049601		ENSCCRG00000003111	ENSCCRG00000038611
	ENSCCRG00000022057	ENSCCRG00000038709	ENSCCRG00000045678					ENSCCRG00000049653		ENSCCRG00000003114	ENSCCRG00000038776
	ENSCCRG00000022141	ENSCCRG00000038722	ENSCCRG00000045701					ENSCCRG00000049729		ENSCCRG00000003118	ENSCCRG00000038830
	ENSCCRG00000022151	ENSCCRG00000038736	ENSCCRG00000045740					ENSCCRG00000049876		ENSCCRG00000003120	ENSCCRG00000038833
	ENSCCRG00000022158	ENSCCRG00000038737	ENSCCRG00000045792					ENSCCRG00000049935		ENSCCRG00000003122	ENSCCRG00000038838
	ENSCCRG00000022181	ENSCCRG00000038828	ENSCCRG00000045816					ENSCCRG00000049951		ENSCCRG00000003123	ENSCCRG00000038894
	ENSCCRG00000022216	ENSCCRG00000038839	ENSCCRG00000045893					ENSCCRG00000050017		ENSCCRG00000003124	ENSCCRG00000038895
	ENSCCRG00000022225	ENSCCRG00000038861	ENSCCRG00000045908					ENSCCRG00000050149		ENSCCRG00000003125	ENSCCRG00000038957
	ENSCCRG00000022228	ENSCCRG00000038877	ENSCCRG00000045910					ENSCCRG00000050186		ENSCCRG00000003126	ENSCCRG00000038966
	ENSCCRG00000022261	ENSCCRG00000038884	ENSCCRG00000045973					ENSCCRG00000050211		ENSCCRG00000003132	ENSCCRG00000038989
	ENSCCRG00000022274	ENSCCRG00000038920	ENSCCRG00000045978					ENSCCRG00000050263		ENSCCRG00000003134	ENSCCRG00000038995
	ENSCCRG00000022305	ENSCCRG00000038929	ENSCCRG00000046021					ENSCCRG00000050273		ENSCCRG00000003139	ENSCCRG00000039012
	ENSCCRG00000022312	ENSCCRG00000039013	ENSCCRG00000046077					ENSCCRG00000050340		ENSCCRG00000003140	ENSCCRG00000039019
	ENSCCRG00000022339	ENSCCRG00000039043	ENSCCRG00000046114					ENSCCRG00000050355		ENSCCRG00000003141	ENSCCRG00000039091
	ENSCCRG00000022348	ENSCCRG00000039067	ENSCCRG00000046163					ENSCCRG00000050369		ENSCCRG00000003146	ENSCCRG00000039129
	ENSCCRG00000022361	ENSCCRG00000039070	ENSCCRG00000046231					ENSCCRG00000050454		ENSCCRG00000003149	ENSCCRG00000039132
	ENSCCRG00000022376	ENSCCRG00000039080	ENSCCRG00000046279					ENSCCRG00000050464		ENSCCRG00000003150	ENSCCRG00000039234
	ENSCCRG00000022390	ENSCCRG00000039083	ENSCCRG00000046331					ENSCCRG00000050543		ENSCCRG00000003151	ENSCCRG00000039253
	ENSCCRG00000022393	ENSCCRG00000039110	ENSCCRG00000046341					ENSCCRG00000050595		ENSCCRG00000003152	ENSCCRG00000039266
	ENSCCRG00000022423	ENSCCRG00000039121	ENSCCRG00000046359					ENSCCRG00000050597		ENSCCRG00000003155	ENSCCRG00000039271
	ENSCCRG00000022448	ENSCCRG00000039147	ENSCCRG00000046371					ENSCCRG00000050605		ENSCCRG00000003157	ENSCCRG00000039309
	ENSCCRG00000022500	ENSCCRG00000039183	ENSCCRG00000046381					ENSCCRG00000050637		ENSCCRG00000003160	ENSCCRG00000039331
	ENSCCRG00000022507	ENSCCRG00000039244	ENSCCRG00000046415					ENSCCRG00000050639		ENSCCRG00000003161	ENSCCRG00000039350
	ENSCCRG00000022515	ENSCCRG00000039249	ENSCCRG00000046420					ENSCCRG00000050670		ENSCCRG00000003164	ENSCCRG00000039361
	ENSCCRG00000022519	ENSCCRG00000039258	ENSCCRG00000046510					ENSCCRG00000050677		ENSCCRG00000003165	ENSCCRG00000039384
	ENSCCRG00000022526	ENSCCRG00000039263	ENSCCRG00000046523					ENSCCRG00000050683		ENSCCRG00000003167	ENSCCRG00000039400
	ENSCCRG00000022547	ENSCCRG00000039306	ENSCCRG00000046562					ENSCCRG00000050705		ENSCCRG00000003173	ENSCCRG00000039409
	ENSCCRG00000022554	ENSCCRG00000039308	ENSCCRG00000046603					ENSCCRG00000050715		ENSCCRG00000003175	ENSCCRG00000039556
	ENSCCRG00000022601	ENSCCRG00000039312	ENSCCRG00000046617					ENSCCRG00000050738		ENSCCRG00000003177	ENSCCRG00000039563
	ENSCCRG00000022626	ENSCCRG00000039342	ENSCCRG00000046658					ENSCCRG00000050797		ENSCCRG00000003178	ENSCCRG00000039571
	ENSCCRG00000022635	ENSCCRG00000039352	ENSCCRG00000046670					ENSCCRG00000050877		ENSCCRG00000003179	ENSCCRG00000039679
	ENSCCRG00000022678	ENSCCRG00000039357	ENSCCRG00000046741					ENSCCRG00000050882		ENSCCRG00000003183	ENSCCRG00000039715
	ENSCCRG00000022720	ENSCCRG00000039373	ENSCCRG00000046798					ENSCCRG00000050885		ENSCCRG00000003184	ENSCCRG00000039727
	ENSCCRG00000022731	ENSCCRG00000039382	ENSCCRG00000046821					ENSCCRG00000050905		ENSCCRG00000003185	ENSCCRG00000039761
	ENSCCRG00000022734	ENSCCRG00000039387	ENSCCRG00000046822					ENSCCRG00000050911		ENSCCRG00000003186	ENSCCRG00000039895
	ENSCCRG00000022738	ENSCCRG00000039397	ENSCCRG00000046849					ENSCCRG00000050960		ENSCCRG00000003187	ENSCCRG00000039925
	ENSCCRG00000022758	ENSCCRG00000039426	ENSCCRG00000046992					ENSCCRG00000050982		ENSCCRG00000003190	ENSCCRG00000039998
	ENSCCRG00000022774	ENSCCRG00000039457	ENSCCRG00000047006					ENSCCRG00000051019		ENSCCRG00000003191	ENSCCRG00000040002
	ENSCCRG00000022795	ENSCCRG00000039459	ENSCCRG00000047128					ENSCCRG00000051046		ENSCCRG00000003192	ENSCCRG00000040012
	ENSCCRG00000022796	ENSCCRG00000039460	ENSCCRG00000047137					ENSCCRG00000051049		ENSCCRG00000003193	ENSCCRG00000040034
	ENSCCRG00000022825	ENSCCRG00000039512	ENSCCRG00000047168					ENSCCRG00000051061		ENSCCRG00000003194	ENSCCRG00000040118
	ENSCCRG00000022834	ENSCCRG00000039574	ENSCCRG00000047176					ENSCCRG00000051069		ENSCCRG00000003196	ENSCCRG00000040121
	ENSCCRG00000022854	ENSCCRG00000039599	ENSCCRG00000047231					ENSCCRG00000051109		ENSCCRG00000003197	ENSCCRG00000040188
	ENSCCRG00000022882	ENSCCRG00000039603	ENSCCRG00000047245					ENSCCRG00000051117		ENSCCRG00000003199	ENSCCRG00000040194
	ENSCCRG00000022887	ENSCCRG00000039702	ENSCCRG00000047348					ENSCCRG00000051122		ENSCCRG00000003200	ENSCCRG00000040195
	ENSCCRG00000022898	ENSCCRG00000039754	ENSCCRG00000047356					ENSCCRG00000051149		ENSCCRG00000003202	ENSCCRG00000040198
	ENSCCRG00000022905	ENSCCRG00000039758	ENSCCRG00000047429					ENSCCRG00000051199		ENSCCRG00000003207	ENSCCRG00000040217
	ENSCCRG00000022908	ENSCCRG00000039773	ENSCCRG00000047440					ENSCCRG00000051236		ENSCCRG00000003208	ENSCCRG00000040238
	ENSCCRG00000022916	ENSCCRG00000039786	ENSCCRG00000047447					ENSCCRG00000051240		ENSCCRG00000003209	ENSCCRG00000040285
	ENSCCRG00000022941	ENSCCRG00000039838	ENSCCRG00000047457					ENSCCRG00000051292		ENSCCRG00000003213	ENSCCRG00000040302
	ENSCCRG00000022943	ENSCCRG00000039852	ENSCCRG00000047466					ENSCCRG00000051293		ENSCCRG00000003214	ENSCCRG00000040324
	ENSCCRG00000022958	ENSCCRG00000039880	ENSCCRG00000047467					ENSCCRG00000051328		ENSCCRG00000003215	ENSCCRG00000040328
	ENSCCRG00000022966	ENSCCRG00000039915	ENSCCRG00000047480					ENSCCRG00000051330		ENSCCRG00000003219	ENSCCRG00000040358
	ENSCCRG00000022967	ENSCCRG00000039926	ENSCCRG00000047504					ENSCCRG00000051331		ENSCCRG00000003222	ENSCCRG00000040418
	ENSCCRG00000022970	ENSCCRG00000039961	ENSCCRG00000047505					ENSCCRG00000051337		ENSCCRG00000003224	ENSCCRG00000040427
	ENSCCRG00000022983	ENSCCRG00000040016	ENSCCRG00000047511					ENSCCRG00000051339		ENSCCRG00000003227	ENSCCRG00000040439
	ENSCCRG00000023009	ENSCCRG00000040021	ENSCCRG00000047525					ENSCCRG00000051340		ENSCCRG00000003232	ENSCCRG00000040445
	ENSCCRG00000023042	ENSCCRG00000040050	ENSCCRG00000047617					ENSCCRG00000051361		ENSCCRG00000003238	ENSCCRG00000040447
	ENSCCRG00000023077	ENSCCRG00000040055	ENSCCRG00000047628					ENSCCRG00000051391		ENSCCRG00000003239	ENSCCRG00000040471
	ENSCCRG00000023096	ENSCCRG00000040066	ENSCCRG00000047638					ENSCCRG00000051481		ENSCCRG00000003241	ENSCCRG00000040475
	ENSCCRG00000023124	ENSCCRG00000040068	ENSCCRG00000047646					ENSCCRG00000051498		ENSCCRG00000003242	ENSCCRG00000040498
	ENSCCRG00000023186	ENSCCRG00000040090	ENSCCRG00000047657					ENSCCRG00000051558		ENSCCRG00000003247	ENSCCRG00000040519
	ENSCCRG00000023247	ENSCCRG00000040095	ENSCCRG00000047801					ENSCCRG00000051569		ENSCCRG00000003248	ENSCCRG00000040554
	ENSCCRG00000023255	ENSCCRG00000040142	ENSCCRG00000047841					ENSCCRG00000051572		ENSCCRG00000003249	ENSCCRG00000040556
	ENSCCRG00000023270	ENSCCRG00000040181	ENSCCRG00000047871					ENSCCRG00000051615		ENSCCRG00000003251	ENSCCRG00000040590
	ENSCCRG00000023274	ENSCCRG00000040200	ENSCCRG00000047883					ENSCCRG00000051617		ENSCCRG00000003257	ENSCCRG00000040623
	ENSCCRG00000023297	ENSCCRG00000040204	ENSCCRG00000047899					ENSCCRG00000051654		ENSCCRG00000003258	ENSCCRG00000040649
	ENSCCRG00000023302	ENSCCRG00000040215	ENSCCRG00000047935					ENSCCRG00000051659		ENSCCRG00000003259	ENSCCRG00000040661
	ENSCCRG00000023392	ENSCCRG00000040219	ENSCCRG00000047969					ENSCCRG00000051681		ENSCCRG00000003260	ENSCCRG00000040672
	ENSCCRG00000023458	ENSCCRG00000040248	ENSCCRG00000047983					ENSCCRG00000051707		ENSCCRG00000003261	ENSCCRG00000040685
	ENSCCRG00000023462	ENSCCRG00000040287	ENSCCRG00000048030					ENSCCRG00000051715		ENSCCRG00000003264	ENSCCRG00000040713
	ENSCCRG00000023550	ENSCCRG00000040374	ENSCCRG00000048076					ENSCCRG00000051719		ENSCCRG00000003267	ENSCCRG00000040812
	ENSCCRG00000023558	ENSCCRG00000040376	ENSCCRG00000048080					ENSCCRG00000051728		ENSCCRG00000003269	ENSCCRG00000040814
	ENSCCRG00000023609	ENSCCRG00000040402	ENSCCRG00000048083					ENSCCRG00000051742		ENSCCRG00000003270	ENSCCRG00000040891
	ENSCCRG00000023615	ENSCCRG00000040405	ENSCCRG00000048113					ENSCCRG00000051753		ENSCCRG00000003275	ENSCCRG00000040924
	ENSCCRG00000023664	ENSCCRG00000040416	ENSCCRG00000048122					ENSCCRG00000051797		ENSCCRG00000003278	ENSCCRG00000040961
	ENSCCRG00000023682	ENSCCRG00000040437	ENSCCRG00000048132					ENSCCRG00000051836		ENSCCRG00000003281	ENSCCRG00000041003
	ENSCCRG00000023689	ENSCCRG00000040438	ENSCCRG00000048143					ENSCCRG00000051866		ENSCCRG00000003282	ENSCCRG00000041015
	ENSCCRG00000023737	ENSCCRG00000040442	ENSCCRG00000048217					ENSCCRG00000051868		ENSCCRG00000003283	ENSCCRG00000041030
	ENSCCRG00000023762	ENSCCRG00000040476	ENSCCRG00000048223					ENSCCRG00000051870		ENSCCRG00000003285	ENSCCRG00000041065
	ENSCCRG00000023791	ENSCCRG00000040492	ENSCCRG00000048262					ENSCCRG00000051878		ENSCCRG00000003286	ENSCCRG00000041086
	ENSCCRG00000023793	ENSCCRG00000040500	ENSCCRG00000048365					ENSCCRG00000051884		ENSCCRG00000003287	ENSCCRG00000041110
	ENSCCRG00000023808	ENSCCRG00000040506	ENSCCRG00000048406					ENSCCRG00000051979		ENSCCRG00000003288	ENSCCRG00000041120
	ENSCCRG00000023815	ENSCCRG00000040513	ENSCCRG00000048410					ENSCCRG00000052027		ENSCCRG00000003290	ENSCCRG00000041168
	ENSCCRG00000023821	ENSCCRG00000040531	ENSCCRG00000048489					ENSCCRG00000052034		ENSCCRG00000003291	ENSCCRG00000041182
	ENSCCRG00000023825	ENSCCRG00000040566	ENSCCRG00000048530					ENSCCRG00000052101		ENSCCRG00000003293	ENSCCRG00000041187
	ENSCCRG00000023876	ENSCCRG00000040570	ENSCCRG00000048597					ENSCCRG00000052142		ENSCCRG00000003295	ENSCCRG00000041212
	ENSCCRG00000023894	ENSCCRG00000040597	ENSCCRG00000048605					ENSCCRG00000052195		ENSCCRG00000003297	ENSCCRG00000041231
	ENSCCRG00000023898	ENSCCRG00000040609	ENSCCRG00000048616					ENSCCRG00000052256		ENSCCRG00000003299	ENSCCRG00000041256
	ENSCCRG00000023931	ENSCCRG00000040634	ENSCCRG00000048623					ENSCCRG00000052276		ENSCCRG00000003303	ENSCCRG00000041263
	ENSCCRG00000023940	ENSCCRG00000040716	ENSCCRG00000048685					ENSCCRG00000052341		ENSCCRG00000003304	ENSCCRG00000041285
	ENSCCRG00000023962	ENSCCRG00000040744	ENSCCRG00000048784					ENSCCRG00000052360		ENSCCRG00000003318	ENSCCRG00000041321
	ENSCCRG00000023970	ENSCCRG00000040745	ENSCCRG00000048798					ENSCCRG00000052400		ENSCCRG00000003319	ENSCCRG00000041322
	ENSCCRG00000023971	ENSCCRG00000040762	ENSCCRG00000048805					ENSCCRG00000052428		ENSCCRG00000003322	ENSCCRG00000041335
	ENSCCRG00000023987	ENSCCRG00000040803	ENSCCRG00000048835					ENSCCRG00000052444		ENSCCRG00000003326	ENSCCRG00000041382
	ENSCCRG00000024012	ENSCCRG00000040806	ENSCCRG00000048886					ENSCCRG00000052451		ENSCCRG00000003328	ENSCCRG00000041390
	ENSCCRG00000024014	ENSCCRG00000040821	ENSCCRG00000048910					ENSCCRG00000052519		ENSCCRG00000003331	ENSCCRG00000041428
	ENSCCRG00000024027	ENSCCRG00000040831	ENSCCRG00000048916					ENSCCRG00000052553		ENSCCRG00000003338	ENSCCRG00000041448
	ENSCCRG00000024033	ENSCCRG00000040857	ENSCCRG00000048926					ENSCCRG00000052573		ENSCCRG00000003340	ENSCCRG00000041515
	ENSCCRG00000024056	ENSCCRG00000040871	ENSCCRG00000048945					ENSCCRG00000052579		ENSCCRG00000003341	ENSCCRG00000041554
	ENSCCRG00000024059	ENSCCRG00000040902	ENSCCRG00000048968					ENSCCRG00000052606		ENSCCRG00000003342	ENSCCRG00000041558
	ENSCCRG00000024063	ENSCCRG00000040926	ENSCCRG00000048975					ENSCCRG00000052615		ENSCCRG00000003346	ENSCCRG00000041619
	ENSCCRG00000024080	ENSCCRG00000040929	ENSCCRG00000049029					ENSCCRG00000052675		ENSCCRG00000003349	ENSCCRG00000041653
	ENSCCRG00000024081	ENSCCRG00000040970	ENSCCRG00000049053					ENSCCRG00000052737		ENSCCRG00000003352	ENSCCRG00000041659
	ENSCCRG00000024091	ENSCCRG00000041010	ENSCCRG00000049057							ENSCCRG00000003353	ENSCCRG00000041680
	ENSCCRG00000024101	ENSCCRG00000041035	ENSCCRG00000049070							ENSCCRG00000003354	ENSCCRG00000041706
	ENSCCRG00000024103	ENSCCRG00000041049	ENSCCRG00000049087							ENSCCRG00000003357	ENSCCRG00000041750
	ENSCCRG00000024104	ENSCCRG00000041083	ENSCCRG00000049102							ENSCCRG00000003358	ENSCCRG00000041755
	ENSCCRG00000024137	ENSCCRG00000041105	ENSCCRG00000049114							ENSCCRG00000003360	ENSCCRG00000041779
	ENSCCRG00000024156	ENSCCRG00000041112	ENSCCRG00000049121							ENSCCRG00000003361	ENSCCRG00000041800
	ENSCCRG00000024157	ENSCCRG00000041128	ENSCCRG00000049198							ENSCCRG00000003362	ENSCCRG00000041846
	ENSCCRG00000024159	ENSCCRG00000041267	ENSCCRG00000049204							ENSCCRG00000003363	ENSCCRG00000041906
	ENSCCRG00000024163	ENSCCRG00000041272	ENSCCRG00000049255							ENSCCRG00000003365	ENSCCRG00000041918
	ENSCCRG00000024174	ENSCCRG00000041288	ENSCCRG00000049280							ENSCCRG00000003367	ENSCCRG00000041929
	ENSCCRG00000024177	ENSCCRG00000041299	ENSCCRG00000049292							ENSCCRG00000003368	ENSCCRG00000041930
	ENSCCRG00000024207	ENSCCRG00000041327	ENSCCRG00000049297							ENSCCRG00000003369	ENSCCRG00000041934
	ENSCCRG00000024242	ENSCCRG00000041334	ENSCCRG00000049378							ENSCCRG00000003370	ENSCCRG00000041965
	ENSCCRG00000024276	ENSCCRG00000041379	ENSCCRG00000049392							ENSCCRG00000003371	ENSCCRG00000041967
	ENSCCRG00000024291	ENSCCRG00000041398	ENSCCRG00000049436							ENSCCRG00000003373	ENSCCRG00000041976
	ENSCCRG00000024313	ENSCCRG00000041425	ENSCCRG00000049444							ENSCCRG00000003374	ENSCCRG00000041979
	ENSCCRG00000024320	ENSCCRG00000041435	ENSCCRG00000049468							ENSCCRG00000003375	ENSCCRG00000041986
	ENSCCRG00000024381	ENSCCRG00000041474	ENSCCRG00000049493							ENSCCRG00000003376	ENSCCRG00000042004
	ENSCCRG00000024386	ENSCCRG00000041525	ENSCCRG00000049523							ENSCCRG00000003379	ENSCCRG00000042031
	ENSCCRG00000024392	ENSCCRG00000041536	ENSCCRG00000049541							ENSCCRG00000003381	ENSCCRG00000042053
	ENSCCRG00000024397	ENSCCRG00000041539	ENSCCRG00000049549							ENSCCRG00000003382	ENSCCRG00000042059
	ENSCCRG00000024465	ENSCCRG00000041593	ENSCCRG00000049552							ENSCCRG00000003385	ENSCCRG00000042090
	ENSCCRG00000024473	ENSCCRG00000041599	ENSCCRG00000049674							ENSCCRG00000003386	ENSCCRG00000042099
	ENSCCRG00000024484	ENSCCRG00000041621	ENSCCRG00000049732							ENSCCRG00000003387	ENSCCRG00000042112
	ENSCCRG00000024490	ENSCCRG00000041647	ENSCCRG00000049849							ENSCCRG00000003388	ENSCCRG00000042124
	ENSCCRG00000024496	ENSCCRG00000041651	ENSCCRG00000049855							ENSCCRG00000003392	ENSCCRG00000042189
	ENSCCRG00000024497	ENSCCRG00000041692	ENSCCRG00000049862							ENSCCRG00000003394	ENSCCRG00000042207
	ENSCCRG00000024498	ENSCCRG00000041730	ENSCCRG00000049873							ENSCCRG00000003397	ENSCCRG00000042222
	ENSCCRG00000024533	ENSCCRG00000041798	ENSCCRG00000049977							ENSCCRG00000003402	ENSCCRG00000042234
	ENSCCRG00000024538	ENSCCRG00000041805	ENSCCRG00000049982							ENSCCRG00000003403	ENSCCRG00000042235
	ENSCCRG00000024542	ENSCCRG00000041822	ENSCCRG00000050004							ENSCCRG00000003404	ENSCCRG00000042243
	ENSCCRG00000024545	ENSCCRG00000041837	ENSCCRG00000050065							ENSCCRG00000003407	ENSCCRG00000042290
	ENSCCRG00000024577	ENSCCRG00000041844	ENSCCRG00000050069							ENSCCRG00000003408	ENSCCRG00000042311
	ENSCCRG00000024621	ENSCCRG00000041888	ENSCCRG00000050126							ENSCCRG00000003416	ENSCCRG00000042362
	ENSCCRG00000024675	ENSCCRG00000041966	ENSCCRG00000050183							ENSCCRG00000003417	ENSCCRG00000042395
	ENSCCRG00000024706	ENSCCRG00000041970	ENSCCRG00000050199							ENSCCRG00000003420	ENSCCRG00000042411
	ENSCCRG00000024736	ENSCCRG00000041998	ENSCCRG00000050201							ENSCCRG00000003422	ENSCCRG00000042413
	ENSCCRG00000024741	ENSCCRG00000042003	ENSCCRG00000050208							ENSCCRG00000003423	ENSCCRG00000042438
	ENSCCRG00000024742	ENSCCRG00000042039	ENSCCRG00000050244							ENSCCRG00000003425	ENSCCRG00000042467
	ENSCCRG00000024754	ENSCCRG00000042041	ENSCCRG00000050293							ENSCCRG00000003426	ENSCCRG00000042518
	ENSCCRG00000024755	ENSCCRG00000042051	ENSCCRG00000050372							ENSCCRG00000003427	ENSCCRG00000042547
	ENSCCRG00000024799	ENSCCRG00000042057	ENSCCRG00000050374							ENSCCRG00000003429	ENSCCRG00000042634
	ENSCCRG00000024821	ENSCCRG00000042074	ENSCCRG00000050403							ENSCCRG00000003431	ENSCCRG00000042678
	ENSCCRG00000024829	ENSCCRG00000042078	ENSCCRG00000050455							ENSCCRG00000003432	ENSCCRG00000042779
	ENSCCRG00000024838	ENSCCRG00000042097	ENSCCRG00000050522							ENSCCRG00000003433	ENSCCRG00000042851
	ENSCCRG00000024856	ENSCCRG00000042125	ENSCCRG00000050534							ENSCCRG00000003434	ENSCCRG00000042869
	ENSCCRG00000024885	ENSCCRG00000042130	ENSCCRG00000050606							ENSCCRG00000003435	ENSCCRG00000042898
	ENSCCRG00000024892	ENSCCRG00000042267	ENSCCRG00000050627							ENSCCRG00000003443	ENSCCRG00000042919
	ENSCCRG00000024894	ENSCCRG00000042282	ENSCCRG00000050748							ENSCCRG00000003447	ENSCCRG00000042956
	ENSCCRG00000024897	ENSCCRG00000042292	ENSCCRG00000050927							ENSCCRG00000003450	ENSCCRG00000043019
	ENSCCRG00000024901	ENSCCRG00000042348	ENSCCRG00000051010							ENSCCRG00000003455	ENSCCRG00000043065
	ENSCCRG00000024903	ENSCCRG00000042351	ENSCCRG00000051033							ENSCCRG00000003457	ENSCCRG00000043085
	ENSCCRG00000024905	ENSCCRG00000042371	ENSCCRG00000051038							ENSCCRG00000003458	ENSCCRG00000043176
	ENSCCRG00000024923	ENSCCRG00000042404	ENSCCRG00000051058							ENSCCRG00000003460	ENSCCRG00000043199
	ENSCCRG00000024939	ENSCCRG00000042406	ENSCCRG00000051064							ENSCCRG00000003461	ENSCCRG00000043205
	ENSCCRG00000024967	ENSCCRG00000042417	ENSCCRG00000051105							ENSCCRG00000003462	ENSCCRG00000043231
	ENSCCRG00000024986	ENSCCRG00000042425	ENSCCRG00000051106							ENSCCRG00000003463	ENSCCRG00000043297
	ENSCCRG00000024988	ENSCCRG00000042456	ENSCCRG00000051159							ENSCCRG00000003464	ENSCCRG00000043372
	ENSCCRG00000025005	ENSCCRG00000042460	ENSCCRG00000051184							ENSCCRG00000003465	ENSCCRG00000043399
	ENSCCRG00000025015	ENSCCRG00000042478	ENSCCRG00000051251							ENSCCRG00000003466	ENSCCRG00000043406
	ENSCCRG00000025018	ENSCCRG00000042481	ENSCCRG00000051254							ENSCCRG00000003471	ENSCCRG00000043424
	ENSCCRG00000025032	ENSCCRG00000042484	ENSCCRG00000051266							ENSCCRG00000003472	ENSCCRG00000043426
	ENSCCRG00000025033	ENSCCRG00000042519	ENSCCRG00000051354							ENSCCRG00000003475	ENSCCRG00000043434
	ENSCCRG00000025038	ENSCCRG00000042551	ENSCCRG00000051372							ENSCCRG00000003476	ENSCCRG00000043587
	ENSCCRG00000025040	ENSCCRG00000042559	ENSCCRG00000051425							ENSCCRG00000003483	ENSCCRG00000043647
	ENSCCRG00000025060	ENSCCRG00000042560	ENSCCRG00000051475							ENSCCRG00000003484	ENSCCRG00000043679
	ENSCCRG00000025093	ENSCCRG00000042593	ENSCCRG00000051483							ENSCCRG00000003485	ENSCCRG00000043694
	ENSCCRG00000025112	ENSCCRG00000042615	ENSCCRG00000051507							ENSCCRG00000003486	ENSCCRG00000043767
	ENSCCRG00000025122	ENSCCRG00000042641	ENSCCRG00000051593							ENSCCRG00000003488	ENSCCRG00000043843
	ENSCCRG00000025162	ENSCCRG00000042680	ENSCCRG00000051661							ENSCCRG00000003490	ENSCCRG00000043862
	ENSCCRG00000025171	ENSCCRG00000042693	ENSCCRG00000051679							ENSCCRG00000003494	ENSCCRG00000043869
	ENSCCRG00000025203	ENSCCRG00000042704	ENSCCRG00000051694							ENSCCRG00000003496	ENSCCRG00000043883
	ENSCCRG00000025212	ENSCCRG00000042740	ENSCCRG00000051700							ENSCCRG00000003500	ENSCCRG00000043885
	ENSCCRG00000025220	ENSCCRG00000042764	ENSCCRG00000051701							ENSCCRG00000003506	ENSCCRG00000043906
	ENSCCRG00000025232	ENSCCRG00000042769	ENSCCRG00000051746							ENSCCRG00000003509	ENSCCRG00000043927
	ENSCCRG00000025234	ENSCCRG00000042809	ENSCCRG00000051750							ENSCCRG00000003510	ENSCCRG00000043949
	ENSCCRG00000025241	ENSCCRG00000042826	ENSCCRG00000051759							ENSCCRG00000003515	ENSCCRG00000044019
	ENSCCRG00000025278	ENSCCRG00000042840	ENSCCRG00000051760							ENSCCRG00000003516	ENSCCRG00000044054
	ENSCCRG00000025289	ENSCCRG00000042922	ENSCCRG00000051771							ENSCCRG00000003518	ENSCCRG00000044071
	ENSCCRG00000025299	ENSCCRG00000042936	ENSCCRG00000051806							ENSCCRG00000003522	ENSCCRG00000044089
	ENSCCRG00000025301	ENSCCRG00000042945	ENSCCRG00000051864							ENSCCRG00000003523	ENSCCRG00000044096
	ENSCCRG00000025316	ENSCCRG00000042969	ENSCCRG00000051875							ENSCCRG00000003524	ENSCCRG00000044105
	ENSCCRG00000025334	ENSCCRG00000042985	ENSCCRG00000051895							ENSCCRG00000003526	ENSCCRG00000044162
	ENSCCRG00000025335	ENSCCRG00000043002	ENSCCRG00000051902							ENSCCRG00000003529	ENSCCRG00000044181
	ENSCCRG00000025347	ENSCCRG00000043017	ENSCCRG00000051920							ENSCCRG00000003530	ENSCCRG00000044223
	ENSCCRG00000025353	ENSCCRG00000043028	ENSCCRG00000051922							ENSCCRG00000003531	ENSCCRG00000044243
	ENSCCRG00000025380	ENSCCRG00000043032	ENSCCRG00000051925							ENSCCRG00000003532	ENSCCRG00000044268
	ENSCCRG00000025416	ENSCCRG00000043050	ENSCCRG00000052029							ENSCCRG00000003536	ENSCCRG00000044279
	ENSCCRG00000025429	ENSCCRG00000043077	ENSCCRG00000052092							ENSCCRG00000003538	ENSCCRG00000044281
	ENSCCRG00000025434	ENSCCRG00000043118	ENSCCRG00000052129							ENSCCRG00000003540	ENSCCRG00000044305
	ENSCCRG00000025487	ENSCCRG00000043173	ENSCCRG00000052174							ENSCCRG00000003541	ENSCCRG00000044311
	ENSCCRG00000025490	ENSCCRG00000043217	ENSCCRG00000052232							ENSCCRG00000003543	ENSCCRG00000044330
	ENSCCRG00000025504	ENSCCRG00000043270	ENSCCRG00000052317							ENSCCRG00000003545	ENSCCRG00000044352
	ENSCCRG00000025540	ENSCCRG00000043290	ENSCCRG00000052321							ENSCCRG00000003548	ENSCCRG00000044366
	ENSCCRG00000025578	ENSCCRG00000043294	ENSCCRG00000052383							ENSCCRG00000003551	ENSCCRG00000044389
	ENSCCRG00000025596	ENSCCRG00000043339	ENSCCRG00000052387							ENSCCRG00000003553	ENSCCRG00000044427
	ENSCCRG00000025617	ENSCCRG00000043391	ENSCCRG00000052460							ENSCCRG00000003554	ENSCCRG00000044433
	ENSCCRG00000025638	ENSCCRG00000043404	ENSCCRG00000052476							ENSCCRG00000003555	ENSCCRG00000044610
	ENSCCRG00000025645	ENSCCRG00000043442	ENSCCRG00000052521							ENSCCRG00000003558	ENSCCRG00000044647
	ENSCCRG00000025651	ENSCCRG00000043452	ENSCCRG00000052527							ENSCCRG00000003560	ENSCCRG00000044665
	ENSCCRG00000025656	ENSCCRG00000043481	ENSCCRG00000052532							ENSCCRG00000003562	ENSCCRG00000044669
	ENSCCRG00000025660	ENSCCRG00000043482	ENSCCRG00000052657							ENSCCRG00000003563	ENSCCRG00000044680
	ENSCCRG00000025665	ENSCCRG00000043515	ENSCCRG00000052696							ENSCCRG00000003564	ENSCCRG00000044699
	ENSCCRG00000025681	ENSCCRG00000043518	ENSCCRG00000052713							ENSCCRG00000003565	ENSCCRG00000044701
	ENSCCRG00000025685	ENSCCRG00000043524	ENSCCRG00000052728							ENSCCRG00000003567	ENSCCRG00000044706
	ENSCCRG00000025698	ENSCCRG00000043537	ENSCCRG00000052732							ENSCCRG00000003569	ENSCCRG00000044714
	ENSCCRG00000025702	ENSCCRG00000043554	ENSCCRG00000052764							ENSCCRG00000003571	ENSCCRG00000044728
	ENSCCRG00000025710	ENSCCRG00000043559	ENSCCRG00000052769							ENSCCRG00000003574	ENSCCRG00000044730
	ENSCCRG00000025725	ENSCCRG00000043566	ENSCCRG00000052778							ENSCCRG00000003575	ENSCCRG00000044805
	ENSCCRG00000025729	ENSCCRG00000043588								ENSCCRG00000003577	ENSCCRG00000044847
	ENSCCRG00000025735	ENSCCRG00000043611								ENSCCRG00000003579	ENSCCRG00000044856
	ENSCCRG00000025748	ENSCCRG00000043650								ENSCCRG00000003580	ENSCCRG00000044872
	ENSCCRG00000025761	ENSCCRG00000043676								ENSCCRG00000003581	ENSCCRG00000044918
	ENSCCRG00000025823	ENSCCRG00000043718								ENSCCRG00000003582	ENSCCRG00000044943
	ENSCCRG00000025832	ENSCCRG00000043736								ENSCCRG00000003583	ENSCCRG00000045027
	ENSCCRG00000025870	ENSCCRG00000043738								ENSCCRG00000003585	ENSCCRG00000045029
	ENSCCRG00000025956	ENSCCRG00000043741								ENSCCRG00000003586	ENSCCRG00000045036
	ENSCCRG00000025960	ENSCCRG00000043747								ENSCCRG00000003589	ENSCCRG00000045044
	ENSCCRG00000025965	ENSCCRG00000043774								ENSCCRG00000003590	ENSCCRG00000045045
	ENSCCRG00000025966	ENSCCRG00000043842								ENSCCRG00000003591	ENSCCRG00000045062
	ENSCCRG00000025976	ENSCCRG00000043882								ENSCCRG00000003600	ENSCCRG00000045073
	ENSCCRG00000026031	ENSCCRG00000043899								ENSCCRG00000003602	ENSCCRG00000045107
	ENSCCRG00000026035	ENSCCRG00000043911								ENSCCRG00000003603	ENSCCRG00000045212
	ENSCCRG00000026036	ENSCCRG00000043923								ENSCCRG00000003606	ENSCCRG00000045234
	ENSCCRG00000026053	ENSCCRG00000043952								ENSCCRG00000003607	ENSCCRG00000045271
	ENSCCRG00000026093	ENSCCRG00000043957								ENSCCRG00000003611	ENSCCRG00000045331
	ENSCCRG00000026144	ENSCCRG00000043974								ENSCCRG00000003613	ENSCCRG00000045459
	ENSCCRG00000026147	ENSCCRG00000044010								ENSCCRG00000003621	ENSCCRG00000045466
	ENSCCRG00000026163	ENSCCRG00000044027								ENSCCRG00000003622	ENSCCRG00000045481
	ENSCCRG00000026203	ENSCCRG00000044030								ENSCCRG00000003623	ENSCCRG00000045483
	ENSCCRG00000026221	ENSCCRG00000044033								ENSCCRG00000003624	ENSCCRG00000045520
	ENSCCRG00000026237	ENSCCRG00000044112								ENSCCRG00000003627	ENSCCRG00000045551
	ENSCCRG00000026241	ENSCCRG00000044126								ENSCCRG00000003628	ENSCCRG00000045583
	ENSCCRG00000026263	ENSCCRG00000044149								ENSCCRG00000003629	ENSCCRG00000045598
	ENSCCRG00000026292	ENSCCRG00000044163								ENSCCRG00000003630	ENSCCRG00000045624
	ENSCCRG00000026309	ENSCCRG00000044169								ENSCCRG00000003631	ENSCCRG00000045691
	ENSCCRG00000026325	ENSCCRG00000044208								ENSCCRG00000003632	ENSCCRG00000045756
	ENSCCRG00000026326	ENSCCRG00000044210								ENSCCRG00000003637	ENSCCRG00000045830
	ENSCCRG00000026327	ENSCCRG00000044227								ENSCCRG00000003638	ENSCCRG00000045845
	ENSCCRG00000026332	ENSCCRG00000044301								ENSCCRG00000003640	ENSCCRG00000045913
	ENSCCRG00000026334	ENSCCRG00000044302								ENSCCRG00000003642	ENSCCRG00000046089
	ENSCCRG00000026335	ENSCCRG00000044351								ENSCCRG00000003644	ENSCCRG00000046100
	ENSCCRG00000026338	ENSCCRG00000044420								ENSCCRG00000003646	ENSCCRG00000046125
	ENSCCRG00000026388	ENSCCRG00000044454								ENSCCRG00000003650	ENSCCRG00000046141
	ENSCCRG00000026389	ENSCCRG00000044532								ENSCCRG00000003651	ENSCCRG00000046178
	ENSCCRG00000026391	ENSCCRG00000044544								ENSCCRG00000003652	ENSCCRG00000046199
	ENSCCRG00000026398	ENSCCRG00000044578								ENSCCRG00000003653	ENSCCRG00000046256
	ENSCCRG00000026412	ENSCCRG00000044609								ENSCCRG00000003655	ENSCCRG00000046350
	ENSCCRG00000026421	ENSCCRG00000044635								ENSCCRG00000003658	ENSCCRG00000046355
	ENSCCRG00000026422	ENSCCRG00000044670								ENSCCRG00000003661	ENSCCRG00000046375
	ENSCCRG00000026432	ENSCCRG00000044791								ENSCCRG00000003662	ENSCCRG00000046408
	ENSCCRG00000026471	ENSCCRG00000044802								ENSCCRG00000003664	ENSCCRG00000046581
	ENSCCRG00000026491	ENSCCRG00000044865								ENSCCRG00000003665	ENSCCRG00000046656
	ENSCCRG00000026501	ENSCCRG00000044965								ENSCCRG00000003666	ENSCCRG00000046665
	ENSCCRG00000026533	ENSCCRG00000044995								ENSCCRG00000003667	ENSCCRG00000046706
	ENSCCRG00000026585	ENSCCRG00000044999								ENSCCRG00000003668	ENSCCRG00000046759
	ENSCCRG00000026588	ENSCCRG00000045000								ENSCCRG00000003670	ENSCCRG00000046768
	ENSCCRG00000026590	ENSCCRG00000045004								ENSCCRG00000003672	ENSCCRG00000046776
	ENSCCRG00000026611	ENSCCRG00000045009								ENSCCRG00000003673	ENSCCRG00000046783
	ENSCCRG00000026622	ENSCCRG00000045060								ENSCCRG00000003674	ENSCCRG00000046785
	ENSCCRG00000026632	ENSCCRG00000045153								ENSCCRG00000003677	ENSCCRG00000046795
	ENSCCRG00000026633	ENSCCRG00000045190								ENSCCRG00000003680	ENSCCRG00000046838
	ENSCCRG00000026637	ENSCCRG00000045200								ENSCCRG00000003682	ENSCCRG00000046841
	ENSCCRG00000026666	ENSCCRG00000045214								ENSCCRG00000003684	ENSCCRG00000046859
	ENSCCRG00000026684	ENSCCRG00000045249								ENSCCRG00000003686	ENSCCRG00000046860
	ENSCCRG00000026691	ENSCCRG00000045264								ENSCCRG00000003689	ENSCCRG00000046900
	ENSCCRG00000026692	ENSCCRG00000045281								ENSCCRG00000003693	ENSCCRG00000046927
	ENSCCRG00000026702	ENSCCRG00000045283								ENSCCRG00000003695	ENSCCRG00000046948
	ENSCCRG00000026756	ENSCCRG00000045313								ENSCCRG00000003698	ENSCCRG00000046971
	ENSCCRG00000026814	ENSCCRG00000045315								ENSCCRG00000003704	ENSCCRG00000046986
	ENSCCRG00000026832	ENSCCRG00000045329								ENSCCRG00000003705	ENSCCRG00000046991
	ENSCCRG00000026834	ENSCCRG00000045422								ENSCCRG00000003706	ENSCCRG00000047033
	ENSCCRG00000026902	ENSCCRG00000045424								ENSCCRG00000003708	ENSCCRG00000047036
	ENSCCRG00000026917	ENSCCRG00000045441								ENSCCRG00000003712	ENSCCRG00000047098
	ENSCCRG00000026932	ENSCCRG00000045485								ENSCCRG00000003714	ENSCCRG00000047126
	ENSCCRG00000026951	ENSCCRG00000045487								ENSCCRG00000003715	ENSCCRG00000047131
	ENSCCRG00000026958	ENSCCRG00000045502								ENSCCRG00000003716	ENSCCRG00000047143
	ENSCCRG00000026960	ENSCCRG00000045504								ENSCCRG00000003718	ENSCCRG00000047147
	ENSCCRG00000026964	ENSCCRG00000045515								ENSCCRG00000003721	ENSCCRG00000047159
	ENSCCRG00000026965	ENSCCRG00000045561								ENSCCRG00000003726	ENSCCRG00000047177
	ENSCCRG00000026967	ENSCCRG00000045562								ENSCCRG00000003730	ENSCCRG00000047191
	ENSCCRG00000026974	ENSCCRG00000045590								ENSCCRG00000003732	ENSCCRG00000047218
	ENSCCRG00000027021	ENSCCRG00000045609								ENSCCRG00000003733	ENSCCRG00000047233
	ENSCCRG00000027023	ENSCCRG00000045635								ENSCCRG00000003735	ENSCCRG00000047276
	ENSCCRG00000027045	ENSCCRG00000045655								ENSCCRG00000003736	ENSCCRG00000047346
	ENSCCRG00000027082	ENSCCRG00000045659								ENSCCRG00000003737	ENSCCRG00000047372
	ENSCCRG00000027085	ENSCCRG00000045661								ENSCCRG00000003740	ENSCCRG00000047404
	ENSCCRG00000027113	ENSCCRG00000045672								ENSCCRG00000003743	ENSCCRG00000047470
	ENSCCRG00000027119	ENSCCRG00000045680								ENSCCRG00000003745	ENSCCRG00000047473
	ENSCCRG00000027134	ENSCCRG00000045731								ENSCCRG00000003746	ENSCCRG00000047579
	ENSCCRG00000027155	ENSCCRG00000045743								ENSCCRG00000003747	ENSCCRG00000047593
	ENSCCRG00000027185	ENSCCRG00000045873								ENSCCRG00000003748	ENSCCRG00000047621
	ENSCCRG00000027193	ENSCCRG00000045877								ENSCCRG00000003749	ENSCCRG00000047700
	ENSCCRG00000027197	ENSCCRG00000045912								ENSCCRG00000003752	ENSCCRG00000047702
	ENSCCRG00000027229	ENSCCRG00000045919								ENSCCRG00000003753	ENSCCRG00000047735
	ENSCCRG00000027241	ENSCCRG00000045949								ENSCCRG00000003758	ENSCCRG00000047745
	ENSCCRG00000027316	ENSCCRG00000046019								ENSCCRG00000003759	ENSCCRG00000047768
	ENSCCRG00000027330	ENSCCRG00000046040								ENSCCRG00000003766	ENSCCRG00000047901
	ENSCCRG00000027337	ENSCCRG00000046082								ENSCCRG00000003767	ENSCCRG00000047912
	ENSCCRG00000027338	ENSCCRG00000046190								ENSCCRG00000003770	ENSCCRG00000047919
	ENSCCRG00000027343	ENSCCRG00000046198								ENSCCRG00000003772	ENSCCRG00000047936
	ENSCCRG00000027358	ENSCCRG00000046211								ENSCCRG00000003773	ENSCCRG00000047951
	ENSCCRG00000027364	ENSCCRG00000046220								ENSCCRG00000003775	ENSCCRG00000047967
	ENSCCRG00000027372	ENSCCRG00000046236								ENSCCRG00000003776	ENSCCRG00000047968
	ENSCCRG00000027380	ENSCCRG00000046264								ENSCCRG00000003777	ENSCCRG00000047975
	ENSCCRG00000027386	ENSCCRG00000046317								ENSCCRG00000003778	ENSCCRG00000047991
	ENSCCRG00000027403	ENSCCRG00000046383								ENSCCRG00000003781	ENSCCRG00000048014
	ENSCCRG00000027407	ENSCCRG00000046399								ENSCCRG00000003785	ENSCCRG00000048021
	ENSCCRG00000027428	ENSCCRG00000046488								ENSCCRG00000003787	ENSCCRG00000048054
	ENSCCRG00000027442	ENSCCRG00000046502								ENSCCRG00000003789	ENSCCRG00000048077
	ENSCCRG00000027450	ENSCCRG00000046526								ENSCCRG00000003791	ENSCCRG00000048103
	ENSCCRG00000027511	ENSCCRG00000046541								ENSCCRG00000003792	ENSCCRG00000048129
	ENSCCRG00000027515	ENSCCRG00000046599								ENSCCRG00000003793	ENSCCRG00000048180
	ENSCCRG00000027524	ENSCCRG00000046606								ENSCCRG00000003794	ENSCCRG00000048186
	ENSCCRG00000027544	ENSCCRG00000046612								ENSCCRG00000003795	ENSCCRG00000048215
	ENSCCRG00000027560	ENSCCRG00000046682								ENSCCRG00000003796	ENSCCRG00000048373
	ENSCCRG00000027593	ENSCCRG00000046739								ENSCCRG00000003797	ENSCCRG00000048402
	ENSCCRG00000027594	ENSCCRG00000046756								ENSCCRG00000003798	ENSCCRG00000048432
	ENSCCRG00000027631	ENSCCRG00000046780								ENSCCRG00000003799	ENSCCRG00000048439
	ENSCCRG00000027640	ENSCCRG00000046845								ENSCCRG00000003801	ENSCCRG00000048448
	ENSCCRG00000027648	ENSCCRG00000046853								ENSCCRG00000003802	ENSCCRG00000048470
	ENSCCRG00000027649	ENSCCRG00000046894								ENSCCRG00000003803	ENSCCRG00000048516
	ENSCCRG00000027661	ENSCCRG00000046911								ENSCCRG00000003804	ENSCCRG00000048625
	ENSCCRG00000027677	ENSCCRG00000046940								ENSCCRG00000003805	ENSCCRG00000048627
	ENSCCRG00000027678	ENSCCRG00000046955								ENSCCRG00000003808	ENSCCRG00000048633
	ENSCCRG00000027709	ENSCCRG00000046970								ENSCCRG00000003809	ENSCCRG00000048698
	ENSCCRG00000027729	ENSCCRG00000046977								ENSCCRG00000003811	ENSCCRG00000048769
	ENSCCRG00000027763	ENSCCRG00000046989								ENSCCRG00000003812	ENSCCRG00000048796
	ENSCCRG00000027773	ENSCCRG00000047031								ENSCCRG00000003813	ENSCCRG00000048816
	ENSCCRG00000027774	ENSCCRG00000047101								ENSCCRG00000003816	ENSCCRG00000048874
	ENSCCRG00000027780	ENSCCRG00000047135								ENSCCRG00000003819	ENSCCRG00000048895
	ENSCCRG00000027792	ENSCCRG00000047156								ENSCCRG00000003820	ENSCCRG00000048925
	ENSCCRG00000027798	ENSCCRG00000047181								ENSCCRG00000003826	ENSCCRG00000048960
	ENSCCRG00000027814	ENSCCRG00000047223								ENSCCRG00000003830	ENSCCRG00000049111
	ENSCCRG00000027864	ENSCCRG00000047249								ENSCCRG00000003831	ENSCCRG00000049119
	ENSCCRG00000027867	ENSCCRG00000047363								ENSCCRG00000003834	ENSCCRG00000049130
	ENSCCRG00000027881	ENSCCRG00000047391								ENSCCRG00000003836	ENSCCRG00000049214
	ENSCCRG00000027903	ENSCCRG00000047405								ENSCCRG00000003844	ENSCCRG00000049221
	ENSCCRG00000027909	ENSCCRG00000047410								ENSCCRG00000003845	ENSCCRG00000049224
	ENSCCRG00000027917	ENSCCRG00000047436								ENSCCRG00000003849	ENSCCRG00000049229
	ENSCCRG00000027920	ENSCCRG00000047450								ENSCCRG00000003850	ENSCCRG00000049246
	ENSCCRG00000027933	ENSCCRG00000047491								ENSCCRG00000003851	ENSCCRG00000049250
	ENSCCRG00000027935	ENSCCRG00000047492								ENSCCRG00000003855	ENSCCRG00000049266
	ENSCCRG00000027938	ENSCCRG00000047516								ENSCCRG00000003862	ENSCCRG00000049277
	ENSCCRG00000027983	ENSCCRG00000047545								ENSCCRG00000003865	ENSCCRG00000049325
	ENSCCRG00000027987	ENSCCRG00000047580								ENSCCRG00000003868	ENSCCRG00000049387
	ENSCCRG00000028033	ENSCCRG00000047606								ENSCCRG00000003869	ENSCCRG00000049437
	ENSCCRG00000028059	ENSCCRG00000047610								ENSCCRG00000003877	ENSCCRG00000049451
	ENSCCRG00000028075	ENSCCRG00000047654								ENSCCRG00000003878	ENSCCRG00000049457
	ENSCCRG00000028114	ENSCCRG00000047662								ENSCCRG00000003882	ENSCCRG00000049501
	ENSCCRG00000028157	ENSCCRG00000047719								ENSCCRG00000003886	ENSCCRG00000049548
	ENSCCRG00000028162	ENSCCRG00000047727								ENSCCRG00000003888	ENSCCRG00000049563
	ENSCCRG00000028170	ENSCCRG00000047769								ENSCCRG00000003893	ENSCCRG00000049572
	ENSCCRG00000028181	ENSCCRG00000047821								ENSCCRG00000003900	ENSCCRG00000049591
	ENSCCRG00000028189	ENSCCRG00000047822								ENSCCRG00000003901	ENSCCRG00000049676
	ENSCCRG00000028212	ENSCCRG00000047838								ENSCCRG00000003902	ENSCCRG00000049697
	ENSCCRG00000028229	ENSCCRG00000047854								ENSCCRG00000003904	ENSCCRG00000049751
	ENSCCRG00000028238	ENSCCRG00000047878								ENSCCRG00000003907	ENSCCRG00000049760
	ENSCCRG00000028277	ENSCCRG00000047879								ENSCCRG00000003908	ENSCCRG00000049857
	ENSCCRG00000028327	ENSCCRG00000047885								ENSCCRG00000003918	ENSCCRG00000049900
	ENSCCRG00000028333	ENSCCRG00000047946								ENSCCRG00000003920	ENSCCRG00000049901
	ENSCCRG00000028351	ENSCCRG00000047954								ENSCCRG00000003921	ENSCCRG00000049909
	ENSCCRG00000028406	ENSCCRG00000047970								ENSCCRG00000003923	ENSCCRG00000049910
	ENSCCRG00000028423	ENSCCRG00000047997								ENSCCRG00000003925	ENSCCRG00000049930
	ENSCCRG00000028424	ENSCCRG00000048017								ENSCCRG00000003928	ENSCCRG00000050095
	ENSCCRG00000028444	ENSCCRG00000048075								ENSCCRG00000003931	ENSCCRG00000050110
	ENSCCRG00000028450	ENSCCRG00000048183								ENSCCRG00000003938	ENSCCRG00000050145
	ENSCCRG00000028469	ENSCCRG00000048209								ENSCCRG00000003939	ENSCCRG00000050147
	ENSCCRG00000028471	ENSCCRG00000048210								ENSCCRG00000003943	ENSCCRG00000050159
	ENSCCRG00000028483	ENSCCRG00000048220								ENSCCRG00000003946	ENSCCRG00000050160
	ENSCCRG00000028500	ENSCCRG00000048228								ENSCCRG00000003947	ENSCCRG00000050163
	ENSCCRG00000028521	ENSCCRG00000048236								ENSCCRG00000003948	ENSCCRG00000050165
	ENSCCRG00000028522	ENSCCRG00000048239								ENSCCRG00000003950	ENSCCRG00000050168
	ENSCCRG00000028527	ENSCCRG00000048278								ENSCCRG00000003951	ENSCCRG00000050169
	ENSCCRG00000028534	ENSCCRG00000048298								ENSCCRG00000003956	ENSCCRG00000050192
	ENSCCRG00000028538	ENSCCRG00000048310								ENSCCRG00000003959	ENSCCRG00000050231
	ENSCCRG00000028547	ENSCCRG00000048319								ENSCCRG00000003960	ENSCCRG00000050295
	ENSCCRG00000028552	ENSCCRG00000048322								ENSCCRG00000003961	ENSCCRG00000050314
	ENSCCRG00000028572	ENSCCRG00000048332								ENSCCRG00000003962	ENSCCRG00000050320
	ENSCCRG00000028579	ENSCCRG00000048343								ENSCCRG00000003969	ENSCCRG00000050338
	ENSCCRG00000028599	ENSCCRG00000048356								ENSCCRG00000003971	ENSCCRG00000050364
	ENSCCRG00000028607	ENSCCRG00000048366								ENSCCRG00000003973	ENSCCRG00000050393
	ENSCCRG00000028620	ENSCCRG00000048374								ENSCCRG00000003975	ENSCCRG00000050407
	ENSCCRG00000028673	ENSCCRG00000048392								ENSCCRG00000003976	ENSCCRG00000050419
	ENSCCRG00000028708	ENSCCRG00000048403								ENSCCRG00000003979	ENSCCRG00000050486
	ENSCCRG00000028735	ENSCCRG00000048422								ENSCCRG00000003980	ENSCCRG00000050502
	ENSCCRG00000028747	ENSCCRG00000048426								ENSCCRG00000003986	ENSCCRG00000050508
	ENSCCRG00000028749	ENSCCRG00000048467								ENSCCRG00000003992	ENSCCRG00000050551
	ENSCCRG00000028775	ENSCCRG00000048480								ENSCCRG00000003995	ENSCCRG00000050570
	ENSCCRG00000028846	ENSCCRG00000048523								ENSCCRG00000003996	ENSCCRG00000050604
	ENSCCRG00000028862	ENSCCRG00000048575								ENSCCRG00000003997	ENSCCRG00000050634
	ENSCCRG00000028870	ENSCCRG00000048590								ENSCCRG00000003998	ENSCCRG00000050652
	ENSCCRG00000028872	ENSCCRG00000048638								ENSCCRG00000004001	ENSCCRG00000050664
	ENSCCRG00000028882	ENSCCRG00000048664								ENSCCRG00000004002	ENSCCRG00000050703
	ENSCCRG00000028890	ENSCCRG00000048691								ENSCCRG00000004003	ENSCCRG00000050718
	ENSCCRG00000028893	ENSCCRG00000048729								ENSCCRG00000004005	ENSCCRG00000050729
	ENSCCRG00000028897	ENSCCRG00000048738								ENSCCRG00000004006	ENSCCRG00000050742
	ENSCCRG00000028933	ENSCCRG00000048748								ENSCCRG00000004007	ENSCCRG00000050756
	ENSCCRG00000028950	ENSCCRG00000048882								ENSCCRG00000004010	ENSCCRG00000050770
	ENSCCRG00000028965	ENSCCRG00000048885								ENSCCRG00000004017	ENSCCRG00000050810
	ENSCCRG00000028968	ENSCCRG00000048921								ENSCCRG00000004019	ENSCCRG00000050876
	ENSCCRG00000028972	ENSCCRG00000048966								ENSCCRG00000004020	ENSCCRG00000050930
	ENSCCRG00000028999	ENSCCRG00000048979								ENSCCRG00000004023	ENSCCRG00000050938
	ENSCCRG00000029000	ENSCCRG00000048998								ENSCCRG00000004025	ENSCCRG00000050963
	ENSCCRG00000029003	ENSCCRG00000049011								ENSCCRG00000004026	ENSCCRG00000051160
	ENSCCRG00000029008	ENSCCRG00000049013								ENSCCRG00000004027	ENSCCRG00000051169
	ENSCCRG00000029010	ENSCCRG00000049039								ENSCCRG00000004029	ENSCCRG00000051179
	ENSCCRG00000029024	ENSCCRG00000049056								ENSCCRG00000004030	ENSCCRG00000051226
	ENSCCRG00000029078	ENSCCRG00000049172								ENSCCRG00000004031	ENSCCRG00000051257
	ENSCCRG00000029131	ENSCCRG00000049226								ENSCCRG00000004032	ENSCCRG00000051262
	ENSCCRG00000029135	ENSCCRG00000049233								ENSCCRG00000004033	ENSCCRG00000051265
	ENSCCRG00000029139	ENSCCRG00000049300								ENSCCRG00000004036	ENSCCRG00000051286
	ENSCCRG00000029144	ENSCCRG00000049313								ENSCCRG00000004037	ENSCCRG00000051310
	ENSCCRG00000029157	ENSCCRG00000049366								ENSCCRG00000004038	ENSCCRG00000051322
	ENSCCRG00000029159	ENSCCRG00000049376								ENSCCRG00000004039	ENSCCRG00000051329
	ENSCCRG00000029183	ENSCCRG00000049407								ENSCCRG00000004041	ENSCCRG00000051343
	ENSCCRG00000029209	ENSCCRG00000049409								ENSCCRG00000004047	ENSCCRG00000051384
	ENSCCRG00000029231	ENSCCRG00000049418								ENSCCRG00000004049	ENSCCRG00000051410
	ENSCCRG00000029238	ENSCCRG00000049466								ENSCCRG00000004051	ENSCCRG00000051413
	ENSCCRG00000029293	ENSCCRG00000049486								ENSCCRG00000004052	ENSCCRG00000051423
	ENSCCRG00000029304	ENSCCRG00000049539								ENSCCRG00000004053	ENSCCRG00000051428
	ENSCCRG00000029311	ENSCCRG00000049561								ENSCCRG00000004054	ENSCCRG00000051437
	ENSCCRG00000029323	ENSCCRG00000049581								ENSCCRG00000004057	ENSCCRG00000051458
	ENSCCRG00000029348	ENSCCRG00000049610								ENSCCRG00000004059	ENSCCRG00000051486
	ENSCCRG00000029352	ENSCCRG00000049635								ENSCCRG00000004060	ENSCCRG00000051499
	ENSCCRG00000029363	ENSCCRG00000049748								ENSCCRG00000004063	ENSCCRG00000051532
	ENSCCRG00000029374	ENSCCRG00000049841								ENSCCRG00000004064	ENSCCRG00000051534
	ENSCCRG00000029389	ENSCCRG00000049844								ENSCCRG00000004069	ENSCCRG00000051550
	ENSCCRG00000029423	ENSCCRG00000049879								ENSCCRG00000004070	ENSCCRG00000051555
	ENSCCRG00000029425	ENSCCRG00000049888								ENSCCRG00000004071	ENSCCRG00000051640
	ENSCCRG00000029438	ENSCCRG00000049938								ENSCCRG00000004076	ENSCCRG00000051665
	ENSCCRG00000029439	ENSCCRG00000049978								ENSCCRG00000004082	ENSCCRG00000051737
	ENSCCRG00000029466	ENSCCRG00000050010								ENSCCRG00000004085	ENSCCRG00000051741
	ENSCCRG00000029471	ENSCCRG00000050032								ENSCCRG00000004088	ENSCCRG00000051796
	ENSCCRG00000029475	ENSCCRG00000050038								ENSCCRG00000004089	ENSCCRG00000051815
	ENSCCRG00000029522	ENSCCRG00000050057								ENSCCRG00000004092	ENSCCRG00000051822
	ENSCCRG00000029536	ENSCCRG00000050077								ENSCCRG00000004093	ENSCCRG00000051844
	ENSCCRG00000029560	ENSCCRG00000050111								ENSCCRG00000004095	ENSCCRG00000051849
	ENSCCRG00000029596	ENSCCRG00000050113								ENSCCRG00000004096	ENSCCRG00000051901
	ENSCCRG00000029640	ENSCCRG00000050134								ENSCCRG00000004101	ENSCCRG00000051935
	ENSCCRG00000029641	ENSCCRG00000050141								ENSCCRG00000004103	ENSCCRG00000051986
	ENSCCRG00000029653	ENSCCRG00000050257								ENSCCRG00000004105	ENSCCRG00000052015
	ENSCCRG00000029665	ENSCCRG00000050336								ENSCCRG00000004106	ENSCCRG00000052036
	ENSCCRG00000029668	ENSCCRG00000050500								ENSCCRG00000004107	ENSCCRG00000052038
	ENSCCRG00000029678	ENSCCRG00000050509								ENSCCRG00000004108	ENSCCRG00000052049
	ENSCCRG00000029688	ENSCCRG00000050519								ENSCCRG00000004112	ENSCCRG00000052056
	ENSCCRG00000029691	ENSCCRG00000050571								ENSCCRG00000004113	ENSCCRG00000052146
	ENSCCRG00000029705	ENSCCRG00000050588								ENSCCRG00000004117	ENSCCRG00000052182
	ENSCCRG00000029717	ENSCCRG00000050589								ENSCCRG00000004119	ENSCCRG00000052183
	ENSCCRG00000029722	ENSCCRG00000050608								ENSCCRG00000004127	ENSCCRG00000052187
	ENSCCRG00000029746	ENSCCRG00000050651								ENSCCRG00000004131	ENSCCRG00000052233
	ENSCCRG00000029775	ENSCCRG00000050655								ENSCCRG00000004133	ENSCCRG00000052349
	ENSCCRG00000029790	ENSCCRG00000050665								ENSCCRG00000004134	ENSCCRG00000052362
	ENSCCRG00000029810	ENSCCRG00000050759								ENSCCRG00000004138	ENSCCRG00000052459
	ENSCCRG00000029832	ENSCCRG00000050768								ENSCCRG00000004141	ENSCCRG00000052473
	ENSCCRG00000029846	ENSCCRG00000050786								ENSCCRG00000004143	ENSCCRG00000052482
	ENSCCRG00000029865	ENSCCRG00000050795								ENSCCRG00000004145	ENSCCRG00000052504
	ENSCCRG00000029873	ENSCCRG00000050834								ENSCCRG00000004147	ENSCCRG00000052505
	ENSCCRG00000029879	ENSCCRG00000050850								ENSCCRG00000004148	ENSCCRG00000052509
	ENSCCRG00000029926	ENSCCRG00000050853								ENSCCRG00000004155	ENSCCRG00000052511
	ENSCCRG00000029935	ENSCCRG00000050856								ENSCCRG00000004156	ENSCCRG00000052524
	ENSCCRG00000029951	ENSCCRG00000050883								ENSCCRG00000004160	ENSCCRG00000052584
	ENSCCRG00000029962	ENSCCRG00000050895								ENSCCRG00000004161	ENSCCRG00000052597
	ENSCCRG00000029967	ENSCCRG00000050933								ENSCCRG00000004163	ENSCCRG00000052609
	ENSCCRG00000029971	ENSCCRG00000050941								ENSCCRG00000004165	ENSCCRG00000052612
	ENSCCRG00000030018	ENSCCRG00000051032								ENSCCRG00000004169	ENSCCRG00000052672
	ENSCCRG00000030055	ENSCCRG00000051048								ENSCCRG00000004171	ENSCCRG00000052673
	ENSCCRG00000030078	ENSCCRG00000051067								ENSCCRG00000004174	ENSCCRG00000052677
	ENSCCRG00000030084	ENSCCRG00000051116								ENSCCRG00000004177	ENSCCRG00000052689
	ENSCCRG00000030086	ENSCCRG00000051120								ENSCCRG00000004178	ENSCCRG00000052731
	ENSCCRG00000030088	ENSCCRG00000051135								ENSCCRG00000004180	ENSCCRG00000052739
	ENSCCRG00000030105	ENSCCRG00000051136								ENSCCRG00000004181	ENSCCRG00000052746
	ENSCCRG00000030116	ENSCCRG00000051137								ENSCCRG00000004182	ENSCCRG00000052759
	ENSCCRG00000030122	ENSCCRG00000051158								ENSCCRG00000004190
	ENSCCRG00000030136	ENSCCRG00000051173								ENSCCRG00000004192
	ENSCCRG00000030194	ENSCCRG00000051193								ENSCCRG00000004196
	ENSCCRG00000030200	ENSCCRG00000051195								ENSCCRG00000004197
	ENSCCRG00000030220	ENSCCRG00000051214								ENSCCRG00000004200
	ENSCCRG00000030293	ENSCCRG00000051228								ENSCCRG00000004201
	ENSCCRG00000030321	ENSCCRG00000051246								ENSCCRG00000004202
	ENSCCRG00000030322	ENSCCRG00000051290								ENSCCRG00000004204
	ENSCCRG00000030356	ENSCCRG00000051341								ENSCCRG00000004206
	ENSCCRG00000030357	ENSCCRG00000051344								ENSCCRG00000004208
	ENSCCRG00000030373	ENSCCRG00000051416								ENSCCRG00000004210
	ENSCCRG00000030415	ENSCCRG00000051490								ENSCCRG00000004211
	ENSCCRG00000030423	ENSCCRG00000051522								ENSCCRG00000004213
	ENSCCRG00000030427	ENSCCRG00000051551								ENSCCRG00000004216
	ENSCCRG00000030449	ENSCCRG00000051566								ENSCCRG00000004218
	ENSCCRG00000030453	ENSCCRG00000051586								ENSCCRG00000004219
	ENSCCRG00000030459	ENSCCRG00000051613								ENSCCRG00000004220
	ENSCCRG00000030513	ENSCCRG00000051639								ENSCCRG00000004223
	ENSCCRG00000030544	ENSCCRG00000051662								ENSCCRG00000004224
	ENSCCRG00000030555	ENSCCRG00000051667								ENSCCRG00000004226
	ENSCCRG00000030563	ENSCCRG00000051668								ENSCCRG00000004228
	ENSCCRG00000030572	ENSCCRG00000051743								ENSCCRG00000004230
	ENSCCRG00000030573	ENSCCRG00000051828								ENSCCRG00000004233
	ENSCCRG00000030574	ENSCCRG00000051896								ENSCCRG00000004236
	ENSCCRG00000030626	ENSCCRG00000051937								ENSCCRG00000004238
	ENSCCRG00000030636	ENSCCRG00000051941								ENSCCRG00000004239
	ENSCCRG00000030647	ENSCCRG00000051946								ENSCCRG00000004241
	ENSCCRG00000030655	ENSCCRG00000052001								ENSCCRG00000004243
	ENSCCRG00000030657	ENSCCRG00000052040								ENSCCRG00000004244
	ENSCCRG00000030667	ENSCCRG00000052061								ENSCCRG00000004245
	ENSCCRG00000030716	ENSCCRG00000052114								ENSCCRG00000004246
	ENSCCRG00000030717	ENSCCRG00000052160								ENSCCRG00000004247
	ENSCCRG00000030726	ENSCCRG00000052165								ENSCCRG00000004248
	ENSCCRG00000030735	ENSCCRG00000052172								ENSCCRG00000004250
	ENSCCRG00000030743	ENSCCRG00000052215								ENSCCRG00000004257
	ENSCCRG00000030745	ENSCCRG00000052216								ENSCCRG00000004260
	ENSCCRG00000030773	ENSCCRG00000052269								ENSCCRG00000004263
	ENSCCRG00000030774	ENSCCRG00000052324								ENSCCRG00000004266
	ENSCCRG00000030799	ENSCCRG00000052343								ENSCCRG00000004267
	ENSCCRG00000030853	ENSCCRG00000052347								ENSCCRG00000004270
	ENSCCRG00000030893	ENSCCRG00000052394								ENSCCRG00000004273
	ENSCCRG00000030902	ENSCCRG00000052401								ENSCCRG00000004274
	ENSCCRG00000030938	ENSCCRG00000052450								ENSCCRG00000004275
	ENSCCRG00000030945	ENSCCRG00000052496								ENSCCRG00000004278
	ENSCCRG00000030961	ENSCCRG00000052500								ENSCCRG00000004280
	ENSCCRG00000030994	ENSCCRG00000052552								ENSCCRG00000004281
	ENSCCRG00000031016	ENSCCRG00000052557								ENSCCRG00000004282
	ENSCCRG00000031020	ENSCCRG00000052571								ENSCCRG00000004283
	ENSCCRG00000031022	ENSCCRG00000052581								ENSCCRG00000004284
	ENSCCRG00000031032	ENSCCRG00000052599								ENSCCRG00000004285
	ENSCCRG00000031057	ENSCCRG00000052601								ENSCCRG00000004287
	ENSCCRG00000031067	ENSCCRG00000052646								ENSCCRG00000004290
	ENSCCRG00000031075	ENSCCRG00000052654								ENSCCRG00000004291
	ENSCCRG00000031077	ENSCCRG00000052709								ENSCCRG00000004292
	ENSCCRG00000031083	ENSCCRG00000052754								ENSCCRG00000004293
	ENSCCRG00000031092	ENSCCRG00000052768								ENSCCRG00000004294
	ENSCCRG00000031126									ENSCCRG00000004303
	ENSCCRG00000031129									ENSCCRG00000004306
	ENSCCRG00000031136									ENSCCRG00000004308
	ENSCCRG00000031145									ENSCCRG00000004310
	ENSCCRG00000031151									ENSCCRG00000004313
	ENSCCRG00000031165									ENSCCRG00000004314
	ENSCCRG00000031176									ENSCCRG00000004316
	ENSCCRG00000031227									ENSCCRG00000004320
	ENSCCRG00000031236									ENSCCRG00000004323
	ENSCCRG00000031249									ENSCCRG00000004325
	ENSCCRG00000031272									ENSCCRG00000004326
	ENSCCRG00000031274									ENSCCRG00000004330
	ENSCCRG00000031277									ENSCCRG00000004332
	ENSCCRG00000031283									ENSCCRG00000004334
	ENSCCRG00000031298									ENSCCRG00000004336
	ENSCCRG00000031302									ENSCCRG00000004337
	ENSCCRG00000031307									ENSCCRG00000004338
	ENSCCRG00000031333									ENSCCRG00000004342
	ENSCCRG00000031337									ENSCCRG00000004344
	ENSCCRG00000031362									ENSCCRG00000004348
	ENSCCRG00000031365									ENSCCRG00000004349
	ENSCCRG00000031369									ENSCCRG00000004351
	ENSCCRG00000031374									ENSCCRG00000004352
	ENSCCRG00000031392									ENSCCRG00000004357
	ENSCCRG00000031400									ENSCCRG00000004358
	ENSCCRG00000031402									ENSCCRG00000004359
	ENSCCRG00000031415									ENSCCRG00000004360
	ENSCCRG00000031421									ENSCCRG00000004368
	ENSCCRG00000031434									ENSCCRG00000004369
	ENSCCRG00000031435									ENSCCRG00000004370
	ENSCCRG00000031437									ENSCCRG00000004371
	ENSCCRG00000031456									ENSCCRG00000004372
	ENSCCRG00000031520									ENSCCRG00000004374
	ENSCCRG00000031522									ENSCCRG00000004375
	ENSCCRG00000031525									ENSCCRG00000004377
	ENSCCRG00000031563									ENSCCRG00000004378
	ENSCCRG00000031569									ENSCCRG00000004380
	ENSCCRG00000031582									ENSCCRG00000004383
	ENSCCRG00000031591									ENSCCRG00000004389
	ENSCCRG00000031620									ENSCCRG00000004391
	ENSCCRG00000031630									ENSCCRG00000004393
	ENSCCRG00000031640									ENSCCRG00000004403
	ENSCCRG00000031771									ENSCCRG00000004405
	ENSCCRG00000031772									ENSCCRG00000004406
	ENSCCRG00000031773									ENSCCRG00000004409
	ENSCCRG00000031777									ENSCCRG00000004411
	ENSCCRG00000031783									ENSCCRG00000004417
	ENSCCRG00000031813									ENSCCRG00000004421
	ENSCCRG00000031816									ENSCCRG00000004426
	ENSCCRG00000031822									ENSCCRG00000004427
	ENSCCRG00000031823									ENSCCRG00000004428
	ENSCCRG00000031833									ENSCCRG00000004431
	ENSCCRG00000031837									ENSCCRG00000004435
	ENSCCRG00000031899									ENSCCRG00000004436
	ENSCCRG00000031902									ENSCCRG00000004438
	ENSCCRG00000031918									ENSCCRG00000004439
	ENSCCRG00000031922									ENSCCRG00000004448
	ENSCCRG00000031952									ENSCCRG00000004453
	ENSCCRG00000031964									ENSCCRG00000004454
	ENSCCRG00000032005									ENSCCRG00000004456
	ENSCCRG00000032045									ENSCCRG00000004457
	ENSCCRG00000032069									ENSCCRG00000004461
	ENSCCRG00000032085									ENSCCRG00000004463
	ENSCCRG00000032090									ENSCCRG00000004464
	ENSCCRG00000032113									ENSCCRG00000004465
	ENSCCRG00000032116									ENSCCRG00000004472
	ENSCCRG00000032119									ENSCCRG00000004473
	ENSCCRG00000032140									ENSCCRG00000004476
	ENSCCRG00000032147									ENSCCRG00000004478
	ENSCCRG00000032153									ENSCCRG00000004480
	ENSCCRG00000032163									ENSCCRG00000004482
	ENSCCRG00000032181									ENSCCRG00000004483
	ENSCCRG00000032182									ENSCCRG00000004487
	ENSCCRG00000032248									ENSCCRG00000004488
	ENSCCRG00000032255									ENSCCRG00000004490
	ENSCCRG00000032264									ENSCCRG00000004492
	ENSCCRG00000032269									ENSCCRG00000004494
	ENSCCRG00000032284									ENSCCRG00000004495
	ENSCCRG00000032301									ENSCCRG00000004502
	ENSCCRG00000032311									ENSCCRG00000004504
	ENSCCRG00000032316									ENSCCRG00000004506
	ENSCCRG00000032321									ENSCCRG00000004510
	ENSCCRG00000032322									ENSCCRG00000004511
[truncated: 20,975 more rows]

## Sheet: Sheet2
Gene	Module_Color	kTotal	kWithin	kOut	kDiff
ENSCCRG00000000007	turquoise	296.791	64.0513	232.74	-168.689
ENSCCRG00000000011	turquoise	450.276	106.275	344.002	-237.727
ENSCCRG00000000017	turquoise	513.501	145.974	367.528	-221.554
ENSCCRG00000000020	turquoise	612.855	150.566	462.289	-311.723
ENSCCRG00000000022	turquoise	361.244	96.7494	264.495	-167.746
ENSCCRG00000000023	turquoise	459.387	62.8471	396.539	-333.692
ENSCCRG00000000024	turquoise	496.416	145.013	351.403	-206.391
ENSCCRG00000000026	magenta	808.389	168.256	640.133	-471.877
ENSCCRG00000000028	turquoise	377.81	101.889	275.921	-174.031
ENSCCRG00000000029	turquoise	341.36	89.0746	252.286	-163.211
ENSCCRG00000000033	turquoise	347.916	88.6376	259.278	-170.64
ENSCCRG00000000034	turquoise	429.413	61.5962	367.817	-306.221
ENSCCRG00000000036	turquoise	279.14	49.6305	229.509	-179.879
ENSCCRG00000000039	pink	1272.8	621.931	650.871	-28.9396
ENSCCRG00000000041	green	1335.82	563.171	772.652	-209.481
ENSCCRG00000000042	turquoise	3961.76	3240.7	721.061	2519.64
ENSCCRG00000000045	brown	1014.15	712.865	301.285	411.579
ENSCCRG00000000046	turquoise	4255.96	3782.92	473.037	3309.89
ENSCCRG00000000047	blue	6049.28	680.202	5369.07	-4688.87
ENSCCRG00000000048	turquoise	5789.25	5072.8	716.443	4356.36
ENSCCRG00000000049	turquoise	4255	3860.13	394.865	3465.27
ENSCCRG00000000050	greenyellow	1060.78	229.158	831.626	-602.468
ENSCCRG00000000051	turquoise	3187.22	2532.12	655.1	1877.02
ENSCCRG00000000052	pink	1079.33	317.961	761.368	-443.407
ENSCCRG00000000056	turquoise	4874.03	4043.69	830.337	3213.36
ENSCCRG00000000058	turquoise	2180.05	1368.85	811.206	557.64
ENSCCRG00000000059	magenta	648.769	312.486	336.283	-23.7961
ENSCCRG00000000060	turquoise	5659.53	4821.64	837.894	3983.74
ENSCCRG00000000061	turquoise	5732.3	4930.95	801.347	4129.6
ENSCCRG00000000062	turquoise	1541.93	876.272	665.658	210.614
ENSCCRG00000000063	blue	911.98	356.004	555.977	-199.973
ENSCCRG00000000064	turquoise	6578.85	5801.8	777.053	5024.74
ENSCCRG00000000065	turquoise	5301.49	4663.05	638.438	4024.61
ENSCCRG00000000066	blue	590.636	224.893	365.743	-140.85
ENSCCRG00000000067	turquoise	6937.58	6107.38	830.203	5277.18
ENSCCRG00000000068	turquoise	8638.86	7585.46	1053.39	6532.07
ENSCCRG00000000070	turquoise	8845.72	7665.1	1180.62	6484.48
ENSCCRG00000000071	turquoise	3556.15	2766.56	789.582	1976.98
ENSCCRG00000000073	blue	3760.63	644.736	3115.89	-2471.16
ENSCCRG00000000074	turquoise	6754.45	5678.51	1075.94	4602.57
ENSCCRG00000000090	blue	1753.63	997.055	756.574	240.481
ENSCCRG00000000091	turquoise	4808.67	4036.41	772.258	3264.15
ENSCCRG00000000092	yellow	1380.81	781.165	599.64	181.525
ENSCCRG00000000096	yellow	1638.42	234.489	1403.93	-1169.44
ENSCCRG00000000097	blue	688.661	289.475	399.186	-109.711
ENSCCRG00000000098	turquoise	5823.86	5302.96	520.895	4782.07
ENSCCRG00000000099	turquoise	8783.97	7719.36	1064.62	6654.74
ENSCCRG00000000101	turquoise	7696.59	6867.73	828.86	6038.87
ENSCCRG00000000102	turquoise	3527.8	2756.85	770.949	1985.9
ENSCCRG00000000103	turquoise	5948.08	5164.64	783.438	4381.21
ENSCCRG00000000104	black	5630.28	781.014	4849.27	-4068.25
ENSCCRG00000000106	turquoise	5113.83	4117.3	996.532	3120.77
ENSCCRG00000000107	turquoise	9863.84	9018.86	844.982	8173.88
ENSCCRG00000000108	turquoise	6135.84	5205.88	929.957	4275.93
ENSCCRG00000000110	turquoise	4255.96	3782.92	473.037	3309.89
ENSCCRG00000000112	blue	6749.14	878.116	5871.03	-4992.91
ENSCCRG00000000113	yellow	3430.6	491.481	2939.12	-2447.64
ENSCCRG00000000114	turquoise	8116.36	7444.12	672.237	6771.88
ENSCCRG00000000115	turquoise	4255	3860.13	394.865	3465.27
ENSCCRG00000000116	turquoise	8057.75	7240.24	817.51	6422.73
ENSCCRG00000000117	yellow	2094.64	157.581	1937.06	-1779.48
ENSCCRG00000000118	blue	2829	1089.78	1739.23	-649.447
ENSCCRG00000000119	greenyellow	1014.42	406.118	608.306	-202.188
ENSCCRG00000000120	yellow	1344.35	780.642	563.709	216.933
ENSCCRG00000000121	turquoise	5408.05	4594.1	813.952	3780.14
ENSCCRG00000000122	blue	2798.65	664.187	2134.46	-1470.27
ENSCCRG00000000123	magenta	771.865	456.856	315.009	141.847
ENSCCRG00000000124	turquoise	5184.11	4414.72	769.393	3645.32
ENSCCRG00000000126	turquoise	3959.45	2994.66	964.791	2029.87
ENSCCRG00000000128	yellow	1902.26	356.204	1546.05	-1189.85
ENSCCRG00000000129	turquoise	6093.32	5148.11	945.206	4202.91
ENSCCRG00000000130	black	1559.94	241.557	1318.39	-1076.83
ENSCCRG00000000131	brown	1174.35	812.323	362.03	450.293
ENSCCRG00000000132	turquoise	5518.5	4732.84	785.661	3947.18
ENSCCRG00000000133	turquoise	6493.18	5452.99	1040.19	4412.79
ENSCCRG00000000134	turquoise	4255.96	3782.92	473.037	3309.89
ENSCCRG00000000135	turquoise	4255.96	3782.92	473.037	3309.89
ENSCCRG00000000136	blue	730.196	461.744	268.452	193.291
ENSCCRG00000000137	red	1699.37	340.37	1359	-1018.63
ENSCCRG00000000140	black	3017.4	973.248	2044.15	-1070.9
ENSCCRG00000000141	turquoise	5173.51	4555.24	618.274	3936.97
ENSCCRG00000000142	blue	2369.82	963.957	1405.86	-441.903
ENSCCRG00000000144	turquoise	9382.54	8400.74	981.799	7418.94
ENSCCRG00000000145	greenyellow	2280.4	226.306	2054.09	-1827.78
ENSCCRG00000000148	turquoise	3566.94	2715.6	851.34	1864.26
ENSCCRG00000000150	turquoise	4748.67	4062.42	686.245	3376.18
ENSCCRG00000000151	pink	838.316	290.562	547.754	-257.192
ENSCCRG00000000152	brown	1083.01	390.383	692.628	-302.244
ENSCCRG00000000153	turquoise	7817.17	6917	900.171	6016.83
ENSCCRG00000000154	turquoise	8051.12	7090.1	961.02	6129.08
ENSCCRG00000000155	turquoise	8199.66	7551.6	648.067	6903.53
ENSCCRG00000000156	turquoise	2767.43	2287.67	479.757	1807.91
ENSCCRG00000000157	turquoise	8293.96	7033.94	1260.02	5773.92
ENSCCRG00000000159	green	1507.62	283.438	1224.18	-940.744
ENSCCRG00000000160	turquoise	3523.11	2822.25	700.852	2121.4
ENSCCRG00000000161	black	3832.16	739.642	3092.52	-2352.87
ENSCCRG00000000163	turquoise	8951.95	8048.3	903.645	7144.65
ENSCCRG00000000164	turquoise	2367.92	1824.68	543.238	1281.44
ENSCCRG00000000165	green	2326.25	734.013	1592.24	-858.225
ENSCCRG00000000166	turquoise	7625.93	6862.25	763.674	6098.58
ENSCCRG00000000167	turquoise	8955.86	8090.33	865.535	7224.79
ENSCCRG00000000168	magenta	828.415	489.188	339.226	149.962
ENSCCRG00000000169	blue	1669.44	945.354	724.089	221.264
ENSCCRG00000000170	turquoise	7047.57	6421.35	626.227	5795.12
ENSCCRG00000000171	yellow	1334.14	772.528	561.616	210.912
ENSCCRG00000000172	green	1949.36	437.198	1512.16	-1074.97
ENSCCRG00000000173	turquoise	8071.89	6808.44	1263.45	5544.99
ENSCCRG00000000175	turquoise	9273.6	8535.32	738.281	7797.04
ENSCCRG00000000176	black	1768.28	392.77	1375.51	-982.736
ENSCCRG00000000178	greenyellow	3076.39	222.939	2853.45	-2630.51
ENSCCRG00000000179	turquoise	3609.32	3031.14	578.172	2452.97
ENSCCRG00000000180	turquoise	7942.15	6983.43	958.724	6024.7
ENSCCRG00000000182	blue	2279.91	1022.46	1257.45	-234.996
ENSCCRG00000000184	turquoise	4911.9	4459.55	452.35	4007.2
ENSCCRG00000000185	turquoise	6623.42	5790.74	832.684	4958.06
ENSCCRG00000000186	magenta	1272.14	170.975	1101.17	-930.191
ENSCCRG00000000188	turquoise	2861.77	2138.69	723.077	1415.62
ENSCCRG00000000189	pink	380.45	0.657446	379.793	-379.135
ENSCCRG00000000192	turquoise	6700.03	6076.85	623.182	5453.66
ENSCCRG00000000193	blue	1572.37	852.073	720.293	131.779
ENSCCRG00000000196	turquoise	7937.97	6985.19	952.784	6032.41
ENSCCRG00000000198	turquoise	2764.29	2195.06	569.233	1625.82
ENSCCRG00000000199	turquoise	4724.86	3681.95	1042.91	2639.04
ENSCCRG00000000201	yellow	672.533	242.595	429.938	-187.344
ENSCCRG00000000203	turquoise	2921.14	2079.62	841.525	1238.1
ENSCCRG00000000204	turquoise	4289.11	3611.9	677.213	2934.68
ENSCCRG00000000206	red	1155.59	524.565	631.025	-106.46
ENSCCRG00000000209	brown	1174.35	812.323	362.03	450.293
ENSCCRG00000000210	green	6242.83	445.011	5797.82	-5352.81
ENSCCRG00000000211	blue	1534.34	413.928	1120.41	-706.486
ENSCCRG00000000212	brown	2183.28	641.092	1542.19	-901.1
ENSCCRG00000000213	grey	1381.11	1.02393	1380.09	-1379.06
ENSCCRG00000000215	green	1653.9	268.374	1385.52	-1117.15
ENSCCRG00000000216	brown	1732.24	503.151	1229.08	-725.933
ENSCCRG00000000218	tan	614.773	212.304	402.469	-190.165
ENSCCRG00000000219	turquoise	3547.07	3122.37	424.697	2697.68
ENSCCRG00000000220	turquoise	7307.42	6357.28	950.135	5407.15
ENSCCRG00000000221	magenta	2916.48	229.001	2687.48	-2458.48
ENSCCRG00000000222	purple	3352.9	224.45	3128.45	-2904
ENSCCRG00000000223	turquoise	5047.73	4387.33	660.395	3726.94
ENSCCRG00000000225	green	3541.28	678.729	2862.55	-2183.82
ENSCCRG00000000226	blue	1184.03	917.862	266.165	651.696
ENSCCRG00000000227	turquoise	8269.67	7484.59	785.075	6699.52
ENSCCRG00000000228	black	2529.4	505.958	2023.44	-1517.48
ENSCCRG00000000229	turquoise	6384.65	5794.15	590.494	5203.66
ENSCCRG00000000230	blue	1581.72	791.772	789.945	1.82723
ENSCCRG00000000231	turquoise	5410.33	4596.81	813.519	3783.29
ENSCCRG00000000232	magenta	1448.96	191.496	1257.46	-1065.97
ENSCCRG00000000233	pink	1365.38	284.473	1080.91	-796.433
ENSCCRG00000000234	turquoise	2871.81	2108.31	763.498	1344.81
ENSCCRG00000000236	turquoise	10209.7	9291.08	918.665	8372.42
ENSCCRG00000000237	magenta	606.215	285.411	320.804	-35.3927
ENSCCRG00000000238	turquoise	5412.45	4649.99	762.463	3887.52
ENSCCRG00000000239	magenta	1320.62	341.308	979.314	-638.005
ENSCCRG00000000240	blue	406.675	16.9734	389.702	-372.729
ENSCCRG00000000241	turquoise	6374.14	5452.8	921.341	4531.46
ENSCCRG00000000242	turquoise	6380.72	5832.02	548.696	5283.32
ENSCCRG00000000243	turquoise	6757.24	6146.52	610.718	5535.8
ENSCCRG00000000245	black	925.338	159.389	765.95	-606.561
ENSCCRG00000000246	brown	1897.85	672.287	1225.57	-553.279
ENSCCRG00000000248	turquoise	1105.55	187.345	918.208	-730.863
ENSCCRG00000000249	turquoise	2158.39	1505.44	652.952	852.49
ENSCCRG00000000250	turquoise	3025.83	2472.87	552.964	1919.91
ENSCCRG00000000251	turquoise	9528.8	8703.58	825.216	7878.36
ENSCCRG00000000252	turquoise	9909.52	8998.04	911.474	8086.57
ENSCCRG00000000253	turquoise	4255.96	3782.92	473.037	3309.89
ENSCCRG00000000255	turquoise	4698.29	3963.09	735.206	3227.88
ENSCCRG00000000256	turquoise	6304.66	5731.59	573.069	5158.53
ENSCCRG00000000257	turquoise	7390.9	6762.24	628.659	6133.58
ENSCCRG00000000258	turquoise	4146.11	3416.57	729.541	2687.03
ENSCCRG00000000259	yellow	1901.44	387.921	1513.52	-1125.59
ENSCCRG00000000260	turquoise	3418.3	2685.07	733.223	1951.85
ENSCCRG00000000261	yellow	1344.35	780.642	563.709	216.933
ENSCCRG00000000262	green	1663.96	792.679	871.285	-78.6059
ENSCCRG00000000263	black	3017.4	973.248	2044.15	-1070.9
ENSCCRG00000000264	blue	4995.95	867.591	4128.36	-3260.77
ENSCCRG00000000265	pink	1642.07	506.067	1136	-629.933
ENSCCRG00000000266	blue	1315.6	733.492	582.107	151.385
ENSCCRG00000000267	yellow	1811.58	511.632	1299.95	-788.315
ENSCCRG00000000268	black	3017.4	973.248	2044.15	-1070.9
ENSCCRG00000000269	brown	1574.16	497.046	1077.11	-580.067
ENSCCRG00000000271	turquoise	4046.82	3327.44	719.372	2608.07
ENSCCRG00000000273	turquoise	4529.73	3739.07	790.661	2948.41
ENSCCRG00000000274	turquoise	5339.98	4784.23	555.755	4228.47
ENSCCRG00000000277	turquoise	6299.33	5547.41	751.922	4795.49
ENSCCRG00000000279	turquoise	6265.29	5662.69	602.596	5060.1
ENSCCRG00000000280	pink	2161.45	387.679	1773.77	-1386.09
ENSCCRG00000000281	blue	1500.48	728.56	771.918	-43.3583
ENSCCRG00000000282	turquoise	531.236	130.913	400.323	-269.411
ENSCCRG00000000284	turquoise	4245.34	3703.37	541.966	3161.41
ENSCCRG00000000285	magenta	1418.91	165.197	1253.71	-1088.52
ENSCCRG00000000286	turquoise	7922.58	7257.21	665.365	6591.85
ENSCCRG00000000287	blue	3795.46	907.636	2887.82	-1980.18
ENSCCRG00000000288	purple	2789.18	263.448	2525.73	-2262.28
ENSCCRG00000000289	turquoise	5306.37	4777.45	528.921	4248.53
ENSCCRG00000000290	brown	948.354	311.136	637.218	-326.082
ENSCCRG00000000291	turquoise	5047.51	4408.7	638.808	3769.89
ENSCCRG00000000292	yellow	1099.58	419.878	679.702	-259.824
ENSCCRG00000000293	turquoise	3272.04	2842.07	429.977	2412.09
ENSCCRG00000000295	blue	2607.64	602.635	2005.01	-1402.37
ENSCCRG00000000297	turquoise	6201.95	5514.68	687.274	4827.4
ENSCCRG00000000298	turquoise	5970.32	5211.85	758.476	4453.37
ENSCCRG00000000299	magenta	765.46	449.994	315.466	134.528
ENSCCRG00000000300	turquoise	8153.39	7272.35	881.043	6391.31
ENSCCRG00000000301	greenyellow	792.292	322.746	469.545	-146.799
ENSCCRG00000000304	yellow	911.101	308.205	602.897	-294.692
ENSCCRG00000000311	turquoise	2690.29	2165.87	524.421	1641.45
ENSCCRG00000000312	purple	2102.82	166.228	1936.6	-1770.37
ENSCCRG00000000313	turquoise	5347.15	4614.83	732.328	3882.5
ENSCCRG00000000315	blue	4563.36	654.067	3909.3	-3255.23
ENSCCRG00000000316	turquoise	8505.88	7616.07	889.809	6726.27
ENSCCRG00000000317	turquoise	4898.65	4160.45	738.197	3422.26
ENSCCRG00000000319	turquoise	3250.48	2903.07	347.411	2555.65
ENSCCRG00000000320	turquoise	4433.98	3595	838.976	2756.03
ENSCCRG00000000321	turquoise	4924.29	4459.45	464.834	3994.62
ENSCCRG00000000322	brown	1170.47	538.975	631.498	-92.523
ENSCCRG00000000323	magenta	882.119	275.246	606.873	-331.627
ENSCCRG00000000324	turquoise	3800.49	3111.01	689.483	2421.52
ENSCCRG00000000325	turquoise	6835.93	6032.77	803.161	5229.61
ENSCCRG00000000326	turquoise	7448.74	6643.83	804.915	5838.91
ENSCCRG00000000327	turquoise	9591.78	8838.57	753.211	8085.36
ENSCCRG00000000328	turquoise	7998.1	7302.95	695.152	6607.8
ENSCCRG00000000329	yellow	3757.43	385.783	3371.65	-2985.86
ENSCCRG00000000331	magenta	1607.29	207.985	1399.3	-1191.32
ENSCCRG00000000334	turquoise	8410.13	7244.77	1165.36	6079.41
ENSCCRG00000000336	blue	1356.25	296.533	1059.72	-763.184
ENSCCRG00000000338	turquoise	6590.32	5628.51	961.807	4666.7
ENSCCRG00000000340	turquoise	9238.33	8236.86	1001.47	7235.39
ENSCCRG00000000341	turquoise	5468.66	4591.92	876.74	3715.18
ENSCCRG00000000342	turquoise	5392.01	4693.15	698.856	3994.3
ENSCCRG00000000343	brown	1613.75	214.653	1399.09	-1184.44
ENSCCRG00000000345	turquoise	8224.56	7383.33	841.225	6542.11
ENSCCRG00000000346	turquoise	9733.48	8828.9	904.572	7924.33
ENSCCRG00000000348	yellow	1284.82	737.08	547.738	189.342
ENSCCRG00000000349	tan	1029.07	183.545	845.525	-661.98
ENSCCRG00000000350	turquoise	6082.66	5224.99	857.668	4367.32
ENSCCRG00000000351	turquoise	9030.66	8281.24	749.417	7531.82
ENSCCRG00000000352	turquoise	5533.06	4667.31	865.754	3801.56
ENSCCRG00000000353	turquoise	4871.37	3920.5	950.871	2969.63
ENSCCRG00000000354	turquoise	8628.69	7610.9	1017.79	6593.11
ENSCCRG00000000355	red	1195.35	367.289	828.063	-460.774
ENSCCRG00000000356	blue	4960.59	977.488	3983.1	-3005.62
ENSCCRG00000000359	turquoise	4487.18	3964.75	522.427	3442.32
ENSCCRG00000000360	turquoise	9958.21	8955.23	1002.98	7952.25
ENSCCRG00000000361	turquoise	566.331	111.349	454.982	-343.633
ENSCCRG00000000362	turquoise	3180.29	2479.35	700.941	1778.41
ENSCCRG00000000363	brown	1245.34	514.985	730.357	-215.372
ENSCCRG00000000367	turquoise	2862.01	2175.57	686.444	1489.13
ENSCCRG00000000368	turquoise	8483.51	7311.38	1172.13	6139.25
ENSCCRG00000000370	turquoise	4134.89	3454.86	680.024	2774.84
ENSCCRG00000000371	red	1389.58	526.82	862.763	-335.942
ENSCCRG00000000372	turquoise	6408.24	5552.53	855.706	4696.82
ENSCCRG00000000373	green	1663.96	792.679	871.285	-78.6059
ENSCCRG00000000375	turquoise	6497.68	5259.18	1238.51	4020.67
ENSCCRG00000000376	turquoise	5344.59	4257.93	1086.66	3171.28
ENSCCRG00000000377	tan	1429.77	273.801	1155.97	-882.166
ENSCCRG00000000378	purple	1233.94	183.944	1050	-866.052
ENSCCRG00000000380	turquoise	2363.63	1737.59	626.047	1111.54
ENSCCRG00000000382	turquoise	4255	3860.13	394.865	3465.27
ENSCCRG00000000383	blue	2734.77	894.776	1839.99	-945.214
ENSCCRG00000000386	turquoise	3493.29	2663.18	830.11	1833.07
ENSCCRG00000000388	brown	1152.13	435.743	716.384	-280.641
ENSCCRG00000000389	blue	1560.93	1039.45	521.48	517.973
ENSCCRG00000000390	turquoise	5250.6	4344.4	906.193	3438.21
ENSCCRG00000000391	turquoise	9737.08	8699.81	1037.27	7662.54
ENSCCRG00000000392	tan	1039.88	473.884	565.994	-92.1099
ENSCCRG00000000394	turquoise	8298.59	7284.5	1014.09	6270.4
ENSCCRG00000000395	turquoise	7733.82	6880.62	853.202	6027.42
ENSCCRG00000000396	yellow	3243.89	396.595	2847.3	-2450.7
ENSCCRG00000000397	turquoise	3326.52	2538.25	788.262	1749.99
ENSCCRG00000000398	purple	1248.82	261.881	986.937	-725.056
ENSCCRG00000000399	turquoise	2629.45	2148.32	481.129	1667.19
ENSCCRG00000000400	turquoise	4340.44	3500.13	840.314	2659.81
ENSCCRG00000000401	turquoise	3406.5	2780.18	626.317	2153.87
ENSCCRG00000000402	turquoise	3435.42	2855.74	579.68	2276.06
ENSCCRG00000000403	turquoise	5659.53	4821.64	837.894	3983.74
ENSCCRG00000000404	blue	757.118	504.902	252.216	252.686
ENSCCRG00000000405	turquoise	4110.15	3367.6	742.553	2625.05
ENSCCRG00000000406	turquoise	3931.1	3118.5	812.6	2305.9
ENSCCRG00000000407	blue	1104.24	804.362	299.873	504.489
ENSCCRG00000000408	turquoise	5264.72	4580.69	684.024	3896.67
ENSCCRG00000000409	red	1461.93	292.519	1169.41	-876.895
ENSCCRG00000000410	turquoise	8162.07	7105.88	1056.2	6049.68
ENSCCRG00000000412	pink	1272.8	621.931	650.871	-28.9396
ENSCCRG00000000413	brown	1174.35	812.323	362.03	450.293
ENSCCRG00000000414	turquoise	3451.78	2793.12	658.661	2134.46
ENSCCRG00000000415	red	1356.77	372.343	984.426	-612.083
ENSCCRG00000000416	green	2137.22	594.434	1542.79	-948.356
ENSCCRG00000000417	turquoise	5221.38	4535.32	686.054	3849.27
ENSCCRG00000000418	turquoise	7500.73	6709.62	791.111	5918.51
ENSCCRG00000000419	turquoise	9287.91	8364.85	923.066	7441.78
ENSCCRG00000000421	turquoise	4312.97	3332.81	980.156	2352.65
ENSCCRG00000000422	red	1940.15	268.941	1671.21	-1402.27
ENSCCRG00000000423	turquoise	2635.19	2000.51	634.674	1365.84
ENSCCRG00000000424	green	4069.69	649.613	3420.07	-2770.46
ENSCCRG00000000426	blue	4238.58	1048.24	3190.34	-2142.11
ENSCCRG00000000428	turquoise	3386.13	2554.31	831.814	1722.5
ENSCCRG00000000429	blue	2622.76	793.404	1829.36	-1035.96
ENSCCRG00000000430	turquoise	3220.64	2414.31	806.331	1607.98
ENSCCRG00000000431	yellow	4467.76	284.706	4183.06	-3898.35
ENSCCRG00000000432	black	3017.4	973.248	2044.15	-1070.9
ENSCCRG00000000434	tan	1202.41	438.878	763.529	-324.651
ENSCCRG00000000435	turquoise	4797.6	3950.79	846.809	3103.98
ENSCCRG00000000437	turquoise	5621.95	4520.83	1101.12	3419.71
ENSCCRG00000000438	turquoise	5035.8	4275.3	760.493	3514.81
ENSCCRG00000000440	turquoise	2538.34	1812.85	725.493	1087.36
ENSCCRG00000000441	brown	1653.02	546.091	1106.93	-560.835
ENSCCRG00000000442	greenyellow	1185.32	150.688	1034.63	-883.941
ENSCCRG00000000444	turquoise	2105.44	1450.41	655.024	795.389
ENSCCRG00000000445	blue	3398.34	977.725	2420.61	-1442.89
ENSCCRG00000000447	turquoise	8146.45	7369.54	776.909	6592.63
ENSCCRG00000000448	turquoise	9312.28	8513.01	799.273	7713.73
ENSCCRG00000000449	purple	716.312	386.972	329.34	57.6318
ENSCCRG00000000450	turquoise	10012.2	9073.19	938.992	8134.19
ENSCCRG00000000451	turquoise	4539.97	4089.7	450.268	3639.43
ENSCCRG00000000452	magenta	593.393	194.764	398.63	-203.866
ENSCCRG00000000453	green	4529.89	570.623	3959.26	-3388.64
ENSCCRG00000000454	turquoise	7283.88	6280.28	1003.6	5276.68
ENSCCRG00000000455	turquoise	6918.29	5616.52	1301.77	4314.75
ENSCCRG00000000458	blue	742.113	19.5929	722.52	-702.927
ENSCCRG00000000459	turquoise	8219.33	7236.52	982.813	6253.7
ENSCCRG00000000460	turquoise	874.229	155.919	718.309	-562.39
ENSCCRG00000000461	magenta	779.621	506.264	273.357	232.907
ENSCCRG00000000462	turquoise	4404.58	3775.36	629.221	3146.14
ENSCCRG00000000463	pink	1272.8	621.931	650.871	-28.9396
ENSCCRG00000000464	turquoise	3581.22	2962.65	618.569	2344.08
ENSCCRG00000000465	black	2321.55	390.825	1930.73	-1539.9
ENSCCRG00000000466	turquoise	8156.86	7444.58	712.277	6732.31
ENSCCRG00000000467	turquoise	9461.39	8582.91	878.485	7704.42
ENSCCRG00000000468	turquoise	7053.73	6188.42	865.313	5323.11
ENSCCRG00000000470	turquoise	5602.78	4786.23	816.547	3969.68
ENSCCRG00000000471	magenta	744.908	470.062	274.845	195.217
ENSCCRG00000000473	turquoise	6866.96	6213.16	653.795	5559.37
ENSCCRG00000000474	turquoise	2152.96	1493.15	659.813	833.337
ENSCCRG00000000476	turquoise	8367.45	7546.95	820.491	6726.46
ENSCCRG00000000478	turquoise	2767.03	2178.67	588.357	1590.32
ENSCCRG00000000479	blue	1008.8	351.252	657.547	-306.295
ENSCCRG00000000481	tan	1026.82	185.893	840.923	-655.03
ENSCCRG00000000482	brown	2972.07	364.204	2607.87	-2243.67
ENSCCRG00000000483	turquoise	5570.38	4994.26	576.117	4418.15
ENSCCRG00000000485	greenyellow	824.83	377.783	447.047	-69.2645
ENSCCRG00000000486	turquoise	7012.16	6241.29	770.868	5470.42
ENSCCRG00000000487	purple	1928.02	302.629	1625.39	-1322.76
ENSCCRG00000000488	turquoise	5015.63	4163.58	852.053	3311.52
ENSCCRG00000000489	turquoise	8112.41	7103.07	1009.33	6093.74
ENSCCRG00000000490	turquoise	5514.21	4943.55	570.656	4372.9
ENSCCRG00000000492	turquoise	8016.73	7212.47	804.263	6408.21
ENSCCRG00000000493	turquoise	8401.92	7657.66	744.269	6913.39
ENSCCRG00000000494	turquoise	8741.33	7758.11	983.214	6774.9
ENSCCRG00000000495	turquoise	5765.43	5089.69	675.742	4413.94
ENSCCRG00000000496	brown	1012.85	473.184	539.669	-66.4852
ENSCCRG00000000497	turquoise	8122.13	7073.29	1048.84	6024.45
ENSCCRG00000000498	turquoise	4320.58	3685.44	635.138	3050.3
ENSCCRG00000000499	magenta	867.268	267.632	599.636	-332.004
ENSCCRG00000000500	turquoise	4255	3860.13	394.865	3465.27
ENSCCRG00000000501	tan	939.772	349.457	590.315	-240.859
ENSCCRG00000000503	turquoise	9724.14	8793.36	930.774	7862.59
ENSCCRG00000000504	turquoise	4255	3860.13	394.865	3465.27
ENSCCRG00000000505	red	1348.81	508.939	839.866	-330.928
ENSCCRG00000000506	turquoise	5234.07	4504.02	730.047	3773.97
ENSCCRG00000000507	turquoise	2984.21	2411.73	572.489	1839.24
ENSCCRG00000000508	turquoise	8025.84	7171.74	854.097	6317.65
ENSCCRG00000000510	blue	1716.61	837.317	879.289	-41.9724
ENSCCRG00000000511	turquoise	992.336	145.367	846.968	-701.601
ENSCCRG00000000512	pink	1272.8	621.931	650.871	-28.9396
ENSCCRG00000000513	blue	3232.66	744.698	2487.97	-1743.27
ENSCCRG00000000514	blue	570.708	201.47	369.238	-167.768
ENSCCRG00000000515	turquoise	8380.79	7176.66	1204.13	5972.53
ENSCCRG00000000516	turquoise	4255	3860.13	394.865	3465.27
ENSCCRG00000000517	green	1663.96	792.679	871.285	-78.6059
ENSCCRG00000000518	turquoise	3910.5	2912.03	998.463	1913.57
ENSCCRG00000000519	turquoise	7661.43	6891.03	770.399	6120.63
ENSCCRG00000000521	turquoise	6587.64	5737.41	850.234	4887.18
ENSCCRG00000000522	purple	829.111	375.619	453.492	-77.8733
ENSCCRG00000000523	pink	1319.62	413.554	906.065	-492.512
ENSCCRG00000000524	black	3017.4	973.248	2044.15	-1070.9
ENSCCRG00000000525	brown	1208.33	341.742	866.587	-524.845
ENSCCRG00000000529	turquoise	4255.96	3782.92	473.037	3309.89
ENSCCRG00000000531	yellow	1743.33	597.439	1145.89	-548.448
ENSCCRG00000000536	turquoise	6940.76	6089.22	851.544	5237.68
ENSCCRG00000000537	turquoise	5328.41	4519.89	808.513	3711.38
ENSCCRG00000000538	black	2581.19	840.728	1740.46	-899.736
ENSCCRG00000000539	turquoise	8374.34	7399.2	975.143	6424.05
ENSCCRG00000000540	red	1290.75	465.948	824.803	-358.855
ENSCCRG00000000541	turquoise	3324.75	2542.63	782.118	1760.51
ENSCCRG00000000542	green	1663.96	792.679	871.285	-78.6059
ENSCCRG00000000543	turquoise	4713.62	4229.25	484.371	3744.88
ENSCCRG00000000544	turquoise	6684.71	5758.73	925.971	4832.76
ENSCCRG00000000545	brown	1936.34	472.193	1464.15	-991.956
ENSCCRG00000000546	turquoise	9309.49	8517.31	792.177	7725.13
ENSCCRG00000000547	turquoise	7821.6	7016.03	805.57	6210.46
ENSCCRG00000000549	pink	1272.8	621.931	650.871	-28.9396
ENSCCRG00000000550	red	1123.42	470.847	652.574	-181.727
ENSCCRG00000000551	tan	1044.25	262.808	781.439	-518.631
ENSCCRG00000000553	black	3017.4	973.248	2044.15	-1070.9
ENSCCRG00000000554	brown	1602.51	12.5457	1589.96	-1577.42
ENSCCRG00000000558	turquoise	7088.71	6142.87	945.849	5197.02
ENSCCRG00000000560	turquoise	8492.57	7387.18	1105.4	6281.78
ENSCCRG00000000562	turquoise	3708.67	2701.08	1007.59	1693.49
ENSCCRG00000000563	turquoise	9179.29	8340.45	838.836	7501.61
ENSCCRG00000000565	turquoise	2484.95	1682.38	802.572	879.808
ENSCCRG00000000566	red	1247.76	544.061	703.703	-159.641
ENSCCRG00000000567	magenta	1161.52	173.729	987.788	-814.06
ENSCCRG00000000568	turquoise	4132.37	3717.59	414.779	3302.81
ENSCCRG00000000569	blue	2727.5	806.035	1921.46	-1115.43
ENSCCRG00000000570	red	987.788	345.569	642.219	-296.65
ENSCCRG00000000571	turquoise	4701.56	4023.87	677.689	3346.18
ENSCCRG00000000572	turquoise	6073.5	5234.26	839.246	4395.01
ENSCCRG00000000573	turquoise	5824.96	5037.75	787.207	4250.55
ENSCCRG00000000574	green	1016.43	361.94	654.49	-292.549
ENSCCRG00000000575	turquoise	7268.23	6123.41	1144.82	4978.59
ENSCCRG00000000576	turquoise	5573.19	4961.7	611.487	4350.21
ENSCCRG00000000577	turquoise	7726.34	6863.42	862.92	6000.5
ENSCCRG00000000578	turquoise	9259.48	8456.53	802.951	7653.58
ENSCCRG00000000579	red	1209	496.929	712.073	-215.145
ENSCCRG00000000580	blue	1396.07	597.241	798.825	-201.583
ENSCCRG00000000581	turquoise	4376.2	3732.58	643.621	3088.95
ENSCCRG00000000582	turquoise	9696.97	8847.25	849.713	7997.54
ENSCCRG00000000583	green	6254.64	313.583	5941.06	-5627.48
ENSCCRG00000000584	turquoise	1650.07	1173.9	476.166	697.736
ENSCCRG00000000585	red	1703.6	498.271	1205.33	-707.055
ENSCCRG00000000586	turquoise	5893.34	5334.33	559.005	4775.33
ENSCCRG00000000588	turquoise	9991.59	9148	843.59	8304.41
ENSCCRG00000000589	yellow	2279.79	487.596	1792.19	-1304.59
ENSCCRG00000000590	turquoise	2871.74	2189.66	682.076	1507.58
ENSCCRG00000000595	greenyellow	3349.19	145.779	3203.41	-3057.63
ENSCCRG00000000596	turquoise	6942.71	6107.3	835.414	5271.89
ENSCCRG00000000597	turquoise	8892.72	7963.67	929.047	7034.62
ENSCCRG00000000602	turquoise	7189.43	6436.8	752.625	5684.18
ENSCCRG00000000604	turquoise	9827.15	8827.8	999.354	7828.44
ENSCCRG00000000606	turquoise	9388.58	8467.39	921.188	7546.21
ENSCCRG00000000607	turquoise	1824.71	1326.11	498.603	827.504
ENSCCRG00000000608	tan	1039.88	473.884	565.994	-92.1099
ENSCCRG00000000610	turquoise	3807.73	3192.55	615.186	2577.36
ENSCCRG00000000611	red	1385.56	537.432	848.125	-310.693
ENSCCRG00000000614	turquoise	4421.63	3740.11	681.516	3058.6
ENSCCRG00000000616	turquoise	6864.11	5977.81	886.309	5091.5
ENSCCRG00000000617	blue	673.5	372.397	301.103	71.2944
ENSCCRG00000000618	turquoise	7902.66	6986.75	915.913	6070.83
ENSCCRG00000000619	magenta	704.763	454.789	249.974	204.815
ENSCCRG00000000623	turquoise	7087.99	5974.31	1113.68	4860.63
ENSCCRG00000000624	tan	1825.68	318.938	1506.75	-1187.81
ENSCCRG00000000627	turquoise	9320.27	8490.66	829.609	7661.05
ENSCCRG00000000628	turquoise	6071.09	5077.92	993.17	4084.75
ENSCCRG00000000630	turquoise	8956.85	8043.51	913.341	7130.17
ENSCCRG00000000631	green	1775.11	659.806	1115.3	-455.496
ENSCCRG00000000633	turquoise	9180.71	8099.65	1081.06	7018.58
ENSCCRG00000000634	greenyellow	673.338	227.484	445.854	-218.369
ENSCCRG00000000635	turquoise	8026.07	7219.32	806.751	6412.57
ENSCCRG00000000637	blue	1222.61	509.463	713.144	-203.681
ENSCCRG00000000638	turquoise	2002.09	1519.75	482.338	1037.42
ENSCCRG00000000639	blue	1845.35	832.812	1012.54	-179.723
ENSCCRG00000000640	turquoise	6006.28	5311.82	694.463	4617.35
ENSCCRG00000000641	turquoise	9059.37	8125.64	933.727	7191.92
ENSCCRG00000000642	red	1035.95	323.778	712.177	-388.399
ENSCCRG00000000643	turquoise	3586.04	2900.88	685.164	2215.71
ENSCCRG00000000644	brown	1223.5	396.424	827.077	-430.652
ENSCCRG00000000645	turquoise	5653.23	5008.36	644.862	4363.5
ENSCCRG00000000646	turquoise	5049.64	4512.68	536.955	3975.73
ENSCCRG00000000647	magenta	642.679	290.281	352.398	-62.1165
ENSCCRG00000000649	turquoise	4021.83	3209.57	812.266	2397.3
ENSCCRG00000000650	greenyellow	753.772	408.586	345.186	63.4005
ENSCCRG00000000651	red	1487.43	356.322	1131.11	-774.787
ENSCCRG00000000653	turquoise	8085.23	7291.89	793.346	6498.54
ENSCCRG00000000654	turquoise	5590.5	4930.96	659.538	4271.42
ENSCCRG00000000656	turquoise	7752.99	6894.68	858.313	6036.37
ENSCCRG00000000658	turquoise	6015.72	5135.86	879.864	4255.99
ENSCCRG00000000659	blue	773.044	571.747	201.296	370.451
ENSCCRG00000000661	turquoise	9835.68	8988.51	847.174	8141.33
ENSCCRG00000000662	brown	1174.35	812.323	362.03	450.293
ENSCCRG00000000663	turquoise	7067.3	6305.7	761.604	5544.1
ENSCCRG00000000664	turquoise	4659.26	3713.83	945.43	2768.4
ENSCCRG00000000665	turquoise	8596.62	7495.35	1101.27	6394.08
ENSCCRG00000000666	blue	572.156	26.5133	545.643	-519.129
ENSCCRG00000000667	red	1572.43	456.714	1115.72	-659.004
ENSCCRG00000000669	turquoise	3335.81	2741.22	594.587	2146.64
ENSCCRG00000000670	turquoise	7110.1	6119.58	990.523	5129.06
ENSCCRG00000000671	turquoise	4255.96	3782.92	473.037	3309.89
ENSCCRG00000000672	turquoise	4666.62	3871.34	795.282	3076.06
ENSCCRG00000000674	turquoise	8788.16	7852.31	935.85	6916.46
ENSCCRG00000000675	turquoise	6725.25	6146.37	578.883	5567.48
ENSCCRG00000000676	turquoise	3341.47	2642.21	699.261	1942.94
ENSCCRG00000000677	turquoise	6906.62	5779.84	1126.78	4653.06
ENSCCRG00000000678	blue	4780.31	915.601	3864.71	-2949.11
ENSCCRG00000000679	turquoise	6233.8	5499.56	734.24	4765.32
ENSCCRG00000000680	tan	1253.63	139.469	1114.16	-974.696
ENSCCRG00000000681	turquoise	9786.76	8809.5	977.265	7832.23
ENSCCRG00000000682	turquoise	4715.5	3874.97	840.534	3034.44
ENSCCRG00000000684	magenta	537.842	143.677	394.165	-250.488
ENSCCRG00000000686	black	1365.96	213.334	1152.62	-939.29
ENSCCRG00000000688	turquoise	6119.07	5352.1	766.969	4585.14
ENSCCRG00000000689	blue	961.531	441.004	520.527	-79.5227
ENSCCRG00000000690	turquoise	4264.09	3602.82	661.269	2941.55
ENSCCRG00000000691	turquoise	3376.76	2839.98	536.788	2303.19
ENSCCRG00000000695	turquoise	4814.39	3671.3	1143.08	2528.22
ENSCCRG00000000697	turquoise	1661.15	988.088	673.058	315.03
ENSCCRG00000000698	red	1360.85	371.02	989.83	-618.81
ENSCCRG00000000699	turquoise	4809.44	3845.31	964.127	2881.19
ENSCCRG00000000700	black	2511.96	811.157	1700.81	-889.649
ENSCCRG00000000701	turquoise	4276.63	3639.08	637.549	3001.53
ENSCCRG00000000702	turquoise	10188.4	9128.44	1059.95	8068.5
ENSCCRG00000000703	turquoise	7676.34	6699.09	977.251	5721.84
ENSCCRG00000000704	turquoise	4256.55	3658.63	597.918	3060.72
ENSCCRG00000000707	brown	1174.35	812.323	362.03	450.293
ENSCCRG00000000708	turquoise	3996.32	3316.37	679.95	2636.42
ENSCCRG00000000709	turquoise	9669.71	8695.08	974.633	7720.45
ENSCCRG00000000710	turquoise	5659.26	4907.24	752.017	4155.23
ENSCCRG00000000712	turquoise	630.247	99.8321	530.415	-430.583
ENSCCRG00000000713	brown	1229.31	745.834	483.472	262.362
ENSCCRG00000000714	turquoise	2506.17	1864.46	641.711	1222.74
ENSCCRG00000000716	turquoise	7177.47	6433.22	744.254	5688.96
ENSCCRG00000000717	brown	1174.35	812.323	362.03	450.293
ENSCCRG00000000719	turquoise	8387.09	7385.05	1002.04	6383.02
ENSCCRG00000000721	yellow	766.44	278.988	487.452	-208.463
ENSCCRG00000000722	turquoise	3701.97	3230.7	471.27	2759.43
ENSCCRG00000000723	turquoise	7545.68	6897.5	648.189	6249.31
ENSCCRG00000000724	turquoise	3672.07	2908.21	763.853	2144.36
ENSCCRG00000000725	purple	520.699	96.0919	424.607	-328.515
ENSCCRG00000000726	brown	1174.35	812.323	362.03	450.293
ENSCCRG00000000727	magenta	757.307	502.758	254.549	248.209
ENSCCRG00000000730	turquoise	5905.46	5175.46	730.002	4445.46
ENSCCRG00000000731	brown	2574.92	427.572	2147.35	-1719.78
ENSCCRG00000000732	brown	1392.61	803.705	588.906	214.799
ENSCCRG00000000733	turquoise	694.118	156.756	537.362	-380.606
ENSCCRG00000000734	turquoise	4743.58	4048.49	695.083	3353.41
ENSCCRG00000000735	magenta	938.316	194.704	743.612	-548.908
ENSCCRG00000000736	turquoise	7884.85	6768.05	1116.8	5651.25
ENSCCRG00000000740	yellow	1344.35	780.642	563.709	216.933
ENSCCRG00000000741	turquoise	916.106	191.802	724.304	-532.502
ENSCCRG00000000742	yellow	2483.16	508.203	1974.96	-1466.75
ENSCCRG00000000743	turquoise	7934.6	7034.67	899.921	6134.75
ENSCCRG00000000746	turquoise	3691.38	2782.25	909.133	1873.11
ENSCCRG00000000747	brown	1365.09	28.8053	1336.29	-1307.48
ENSCCRG00000000748	brown	1376.16	30.2101	1345.95	-1315.74
ENSCCRG00000000749	brown	1805	584.839	1220.16	-635.319
ENSCCRG00000000750	turquoise	1820.3	1255.44	564.863	690.576
ENSCCRG00000000751	turquoise	4893.62	4010.08	883.543	3126.54
ENSCCRG00000000752	magenta	773.811	510.729	263.081	247.648
ENSCCRG00000000754	turquoise	5068.56	4415.14	653.421	3761.72
ENSCCRG00000000755	black	3017.4	973.248	2044.15	-1070.9
ENSCCRG00000000758	turquoise	2618.95	1981.82	637.13	1344.69
ENSCCRG00000000760	turquoise	4773.57	3974.58	798.994	3175.59
ENSCCRG00000000761	red	1023.56	274.262	749.299	-475.036
ENSCCRG00000000762	turquoise	5029.96	4278.74	751.222	3527.52
ENSCCRG00000000766	magenta	754.236	405.49	348.746	56.7437
ENSCCRG00000000767	turquoise	3106.79	2303.13	803.659	1499.47
ENSCCRG00000000769	turquoise	5401.84	4655.24	746.596	3908.64
ENSCCRG00000000771	turquoise	1967.79	1120.48	847.312	273.166
ENSCCRG00000000772	turquoise	3035.49	2367.09	668.399	1698.69
ENSCCRG00000000773	turquoise	8265.29	7614.02	651.271	6962.75
ENSCCRG00000000774	turquoise	4793.56	4349.73	443.83	3905.9
ENSCCRG00000000775	magenta	546.106	152.74	393.365	-240.625
ENSCCRG00000000777	turquoise	5498.26	4974.96	523.293	4451.67
ENSCCRG00000000778	turquoise	8112.67	7406.79	705.882	6700.91
ENSCCRG00000000780	red	1611.14	251.3	1359.84	-1108.54
ENSCCRG00000000781	turquoise	2341.56	1788.28	553.28	1235
ENSCCRG00000000782	turquoise	3287.46	2896.59	390.873	2505.71
ENSCCRG00000000783	turquoise	8944.23	8131.71	812.513	7319.2
ENSCCRG00000000784	green	1663.96	792.679	871.285	-78.6059
ENSCCRG00000000785	turquoise	6714.24	5952.63	761.612	5191.02
ENSCCRG00000000786	turquoise	4547.68	4071.17	476.505	3594.67
ENSCCRG00000000787	yellow	1344.35	780.642	563.709	216.933
ENSCCRG00000000788	turquoise	6419.28	5203.67	1215.61	3988.06
ENSCCRG00000000789	red	1351.67	613.537	738.134	-124.597
ENSCCRG00000000791	turquoise	7716.81	7031.81	685.001	6346.81
ENSCCRG00000000792	turquoise	6125.06	5130.81	994.259	4136.55
ENSCCRG00000000793	blue	5998.12	830.187	5167.93	-4337.75
ENSCCRG00000000794	turquoise	649.042	130.828	518.215	-387.387
ENSCCRG00000000796	turquoise	8298.26	7549.28	748.982	6800.29
ENSCCRG00000000798	turquoise	4110.43	3671.96	438.469	3233.49
ENSCCRG00000000799	greenyellow	867.294	350.211	517.083	-166.872
ENSCCRG00000000801	green	2436.34	527.612	1908.72	-1381.11
ENSCCRG00000000802	turquoise	7401.7	6661.77	739.927	5921.84
ENSCCRG00000000805	tan	932.648	132.344	800.304	-667.96
ENSCCRG00000000806	turquoise	7628.6	6932.25	696.351	6235.89
ENSCCRG00000000807	black	4459.19	815.482	3643.71	-2828.23
ENSCCRG00000000810	magenta	863.326	498.806	364.52	134.286
ENSCCRG00000000812	turquoise	3666.34	3181.32	485.024	2696.29
ENSCCRG00000000813	yellow	2225.46	402.518	1822.95	-1420.43
ENSCCRG00000000816	yellow	1104.62	492.121	612.501	-120.38
ENSCCRG00000000817	black	1504.09	400.827	1103.26	-702.432
ENSCCRG00000000819	magenta	750.059	238.746	511.313	-272.567
ENSCCRG00000000820	turquoise	1712.4	1229.66	482.741	746.921
ENSCCRG00000000823	black	1676.42	372.398	1304.02	-931.623
ENSCCRG00000000824	turquoise	4779.4	3955.24	824.159	3131.08
ENSCCRG00000000825	turquoise	2785.58	2294.47	491.112	1803.36
ENSCCRG00000000826	turquoise	4111.7	3489.91	621.788	2868.12
ENSCCRG00000000827	turquoise	9625.63	8841.71	783.915	8057.8
ENSCCRG00000000828	turquoise	3058.64	2545.88	512.76	2033.12
ENSCCRG00000000829	magenta	631.688	235.531	396.156	-160.625
ENSCCRG00000000831	turquoise	7208.48	5907.71	1300.77	4606.95
ENSCCRG00000000832	turquoise	907.715	187.253	720.462	-533.209
ENSCCRG00000000835	green	1663.96	792.679	871.285	-78.6059
ENSCCRG00000000836	purple	1307.53	296.3	1011.23	-714.934
ENSCCRG00000000837	turquoise	8125.91	7165.53	960.38	6205.15
ENSCCRG00000000838	turquoise	4205.86	3630.34	575.528	3054.81
ENSCCRG00000000839	pink	1356.46	211.338	1145.12	-933.783
ENSCCRG00000000840	pink	1301.73	486.274	815.456	-329.182
ENSCCRG00000000841	turquoise	6633.18	5702.38	930.797	4771.59
ENSCCRG00000000842	turquoise	4528.4	3700.47	827.933	2872.54
ENSCCRG00000000843	turquoise	7788.2	6715.92	1072.28	5643.64
ENSCCRG00000000844	red	1203.15	514.49	688.659	-174.169
ENSCCRG00000000845	purple	468.69	112.873	355.817	-242.943
ENSCCRG00000000846	green	1783.36	438.904	1344.46	-905.552
ENSCCRG00000000847	turquoise	2203.43	1877.16	326.272	1550.89
ENSCCRG00000000848	turquoise	8866.81	8178.03	688.784	7489.24
ENSCCRG00000000849	turquoise	8409.94	7658.04	751.901	6906.13
ENSCCRG00000000850	turquoise	5899.79	5023.94	875.85	4148.09
ENSCCRG00000000851	brown	1804.45	372.492	1431.95	-1059.46
ENSCCRG00000000852	turquoise	4321.35	3496.07	825.283	2670.79
ENSCCRG00000000853	turquoise	8796.27	7954.78	841.492	7113.28
ENSCCRG00000000854	turquoise	5848.15	5122.9	725.254	4397.64
ENSCCRG00000000855	blue	4379.04	637.228	3741.81	-3104.58
ENSCCRG00000000856	red	1268.79	564.777	704.018	-139.241
ENSCCRG00000000858	turquoise	3563.96	2610.48	953.476	1657
ENSCCRG00000000860	blue	1380.74	30.4072	1350.34	-1319.93
ENSCCRG00000000861	blue	1186.23	913.632	272.594	641.038
ENSCCRG00000000862	green	2264.67	618.763	1645.91	-1027.14
ENSCCRG00000000863	turquoise	9248.74	8484.83	763.907	7720.92
ENSCCRG00000000864	tan	1061.67	458.715	602.955	-144.24
ENSCCRG00000000865	black	4524.17	841.676	3682.49	-2840.81
ENSCCRG00000000866	turquoise	4306.04	3544.6	761.432	2783.17
ENSCCRG00000000867	turquoise	5690.15	4939.84	750.315	4189.52
ENSCCRG00000000868	purple	675.537	379.657	295.88	83.7773
ENSCCRG00000000869	turquoise	8312.86	7625.82	687.032	6938.79
ENSCCRG00000000872	magenta	645.214	393.863	251.352	142.511
ENSCCRG00000000874	turquoise	9785.11	8799.79	985.326	7814.46
ENSCCRG00000000875	turquoise	8142.85	7494.18	648.669	6845.51
ENSCCRG00000000877	turquoise	6247.98	5231.99	1015.98	4216.01
ENSCCRG00000000878	turquoise	5214.15	4380.78	833.37	3547.41
ENSCCRG00000000880	turquoise	9687.08	8771.33	915.751	7855.58
ENSCCRG00000000881	turquoise	6839.97	6147.34	692.629	5454.72
ENSCCRG00000000883	turquoise	4979.31	4182.87	796.442	3386.43
ENSCCRG00000000884	greenyellow	794.593	425.485	369.108	56.376
ENSCCRG00000000885	blue	1546.76	1019.43	527.323	492.109
ENSCCRG00000000888	turquoise	4360.4	3702.93	657.466	3045.46
ENSCCRG00000000891	turquoise	9135.14	8074.92	1060.22	7014.7
ENSCCRG00000000892	magenta	1533.89	234.335	1299.55	-1065.22
ENSCCRG00000000893	turquoise	8361.58	7494.27	867.313	6626.96
ENSCCRG00000000894	turquoise	7051.99	6490.93	561.061	5929.87
ENSCCRG00000000895	greenyellow	885.301	343.283	542.018	-198.736
ENSCCRG00000000896	turquoise	3789.27	3363.91	425.367	2938.54
ENSCCRG00000000898	turquoise	4306.92	3659.39	647.529	3011.87
ENSCCRG00000000899	purple	1091.07	264.418	826.651	-562.232
ENSCCRG00000000900	turquoise	3605.1	3146.58	458.521	2688.06
ENSCCRG00000000901	pink	1242.5	318.016	924.483	-606.467
ENSCCRG00000000903	blue	4282.67	545.607	3737.06	-3191.46
ENSCCRG00000000908	turquoise	5070.74	4278.47	792.265	3486.21
ENSCCRG00000000909	purple	558.15	269.727	288.423	-18.6968
ENSCCRG00000000911	turquoise	6529.22	5681.64	847.581	4834.06
ENSCCRG00000000912	turquoise	9869.66	8965.44	904.215	8061.23
ENSCCRG00000000913	turquoise	3917.36	3325.94	591.415	2734.53
ENSCCRG00000000914	turquoise	6944.64	6338.06	606.571	5731.49
ENSCCRG00000000917	brown	1174.35	812.323	362.03	450.293
ENSCCRG00000000918	turquoise	9433.32	8402.3	1031.02	7371.28
ENSCCRG00000000919	green	1663.96	792.679	871.285	-78.6059
ENSCCRG00000000920	turquoise	8394.31	7637.39	756.917	6880.47
ENSCCRG00000000922	turquoise	8553.85	7668.31	885.541	6782.77
ENSCCRG00000000923	magenta	554.983	203.998	350.985	-146.987
ENSCCRG00000000924	turquoise	4255	3860.13	394.865	3465.27
ENSCCRG00000000925	turquoise	3918.18	3454.56	463.626	2990.93
ENSCCRG00000000926	turquoise	7815.37	7033.52	781.853	6251.67
ENSCCRG00000000927	turquoise	9871.19	8979.18	892.006	8087.17
ENSCCRG00000000928	turquoise	8857.06	7842.13	1014.93	6827.19
ENSCCRG00000000929	black	1767.94	382.707	1385.24	-1002.53
ENSCCRG00000000930	turquoise	6943.34	6174.57	768.771	5405.8
ENSCCRG00000000931	turquoise	8194.08	7173.78	1020.3	6153.47
ENSCCRG00000000932	turquoise	9560.97	8637.49	923.489	7714
ENSCCRG00000000933	turquoise	4376.45	3746.21	630.249	3115.96
ENSCCRG00000000934	black	4433.89	714.572	3719.32	-3004.74
ENSCCRG00000000935	turquoise	5812.74	5043.83	768.913	4274.92
ENSCCRG00000000936	turquoise	2339.82	1537.98	801.839	736.145
ENSCCRG00000000937	turquoise	7264.37	6549.85	714.526	5835.32
ENSCCRG00000000938	turquoise	4654.68	3707.36	947.323	2760.03
ENSCCRG00000000939	turquoise	9443.75	8457.75	985.993	7471.76
ENSCCRG00000000941	green	1975.48	384.952	1590.52	-1205.57
ENSCCRG00000000942	turquoise	8277.9	7507.75	770.143	6737.61
ENSCCRG00000000943	turquoise	4061.14	3568.6	492.543	3076.06
ENSCCRG00000000944	brown	1174.35	812.323	362.03	450.293
ENSCCRG00000000945	blue	5070.85	707.498	4363.35	-3655.85
ENSCCRG00000000946	blue	675.923	190.346	485.577	-295.23
ENSCCRG00000000948	turquoise	7154.69	6243.58	911.108	5332.48
ENSCCRG00000000949	turquoise	5175.44	4497.31	678.127	3819.19
ENSCCRG00000000950	pink	1227.83	466.931	760.9	-293.969
ENSCCRG00000000951	turquoise	7689.48	6959.53	729.952	6229.58
ENSCCRG00000000953	greenyellow	723.764	268.208	455.556	-187.347
ENSCCRG00000000954	turquoise	7441.42	6487.51	953.918	5533.59
ENSCCRG00000000955	turquoise	3452.82	2719.68	733.145	1986.54
ENSCCRG00000000956	blue	874.136	354.862	519.274	-164.412
ENSCCRG00000000957	turquoise	3764.95	3281.31	483.643	2797.67
ENSCCRG00000000958	black	4433.89	714.572	3719.32	-3004.74
ENSCCRG00000000961	turquoise	7619.38	6756.26	863.12	5893.14
ENSCCRG00000000962	turquoise	6169.3	5474.88	694.415	4780.47
ENSCCRG00000000963	turquoise	7984.4	7021.98	962.412	6059.57
ENSCCRG00000000964	brown	1174.35	812.323	362.03	450.293
ENSCCRG00000000968	turquoise	9818.04	8891.75	926.293	7965.45
ENSCCRG00000000969	blue	1401.78	327.219	1074.56	-747.342
ENSCCRG00000000970	turquoise	8983.83	8256.59	727.239	7529.36
ENSCCRG00000000971	turquoise	8980.2	7857.5	1122.7	6734.8
ENSCCRG00000000972	magenta	730.433	192.132	538.301	-346.168
ENSCCRG00000000973	turquoise	8819.94	8105.39	714.55	7390.84
ENSCCRG00000000974	turquoise	3810.04	3292.96	517.078	2775.89
ENSCCRG00000000975	turquoise	8203.98	7464.14	739.842	6724.29
ENSCCRG00000000976	blue	2019.79	844.612	1175.18	-330.568
ENSCCRG00000000977	turquoise	8031.14	7215.56	815.579	6399.98
ENSCCRG00000000978	black	2751.47	608.937	2142.53	-1533.59
ENSCCRG00000000980	turquoise	9782.45	8928.67	853.783	8074.89
ENSCCRG00000000981	turquoise	9874.39	8961.29	913.104	8048.18
ENSCCRG00000000982	purple	578.136	314.729	263.407	51.3219
ENSCCRG00000000983	blue	602.795	321.753	281.042	40.7112
ENSCCRG00000000984	turquoise	6882.8	5866.73	1016.06	4850.67
ENSCCRG00000000987	pink	1816.09	271.38	1544.71	-1273.33
ENSCCRG00000000988	turquoise	5259.87	4731.97	527.902	4204.07
ENSCCRG00000000989	turquoise	6397.55	5587.67	809.884	4777.78
ENSCCRG00000000990	red	1314.37	561.48	752.887	-191.408
ENSCCRG00000000993	blue	657.682	328.57	329.112	-0.541595
ENSCCRG00000000994	brown	1194.6	16.6917	1177.91	-1161.22
ENSCCRG00000000995	turquoise	8058.56	7365.77	692.786	6672.98
ENSCCRG00000000996	turquoise	4323.19	3660.78	662.409	2998.37
ENSCCRG00000000997	turquoise	6237.48	5584.82	652.663	4932.15
ENSCCRG00000000998	turquoise	7219.88	6408.94	810.942	5598
ENSCCRG00000001001	turquoise	6275.09	5488.58	786.505	4702.08
ENSCCRG00000001003	purple	1200.98	145.876	1055.11	-909.23
ENSCCRG00000001005	turquoise	4731.99	3926.03	805.96	3120.07
ENSCCRG00000001006	turquoise	5356.46	4447.27	909.184	3538.09
ENSCCRG00000001007	green	4355.4	499.207	3856.19	-3356.99
ENSCCRG00000001010	turquoise	9828.99	8861.6	967.391	7894.21
ENSCCRG00000001012	turquoise	5974.59	4919.6	1054.99	3864.61
ENSCCRG00000001014	pink	815.507	233.684	581.824	-348.14
ENSCCRG00000001016	turquoise	7066.59	5946.67	1119.92	4826.75
ENSCCRG00000001017	black	3017.4	973.248	2044.15	-1070.9
ENSCCRG00000001018	purple	1326.51	320.817	1005.7	-684.881
ENSCCRG00000001019	turquoise	6926.67	6087.21	839.462	5247.75
ENSCCRG00000001021	turquoise	7492.5	6760.26	732.243	6028.02
ENSCCRG00000001022	turquoise	5153.59	4530.75	622.838	3907.91
ENSCCRG00000001025	turquoise	6664.6	5746.08	918.525	4827.55
ENSCCRG00000001026	magenta	754.271	420.992	333.279	87.7125
ENSCCRG00000001027	turquoise	9564.47	8728.32	836.157	7892.16
ENSCCRG00000001028	turquoise	10121.9	9280.07	841.878	8438.19
ENSCCRG00000001030	turquoise	2936.41	2131.86	804.546	1327.31
ENSCCRG00000001031	pink	2255.68	385.778	1869.9	-1484.12
ENSCCRG00000001033	brown	1418.5	29.6755	1388.83	-1359.15
ENSCCRG00000001034	turquoise	5105.57	4304.77	800.806	3503.96
ENSCCRG00000001035	turquoise	3978.92	3165.53	813.39	2352.14
ENSCCRG00000001036	turquoise	4673.4	4098.99	574.411	3524.58
ENSCCRG00000001037	blue	3331.39	980.523	2350.86	-1370.34
ENSCCRG00000001038	turquoise	4694.38	4015.73	678.649	3337.08
ENSCCRG00000001039	turquoise	6671.49	5693.35	978.147	4715.2
ENSCCRG00000001040	turquoise	3237.67	2741.82	495.852	2245.96
ENSCCRG00000001041	turquoise	8788.85	7902.22	886.627	7015.6
ENSCCRG00000001043	turquoise	8671.44	7959.04	712.395	7246.65
ENSCCRG00000001044	turquoise	2020.13	1257.84	762.285	495.554
ENSCCRG00000001045	green	590.754	128.297	462.456	-334.159
ENSCCRG00000001046	turquoise	4968.86	4298.48	670.381	3628.1
ENSCCRG00000001047	pink	1083.63	160.766	922.862	-762.096
ENSCCRG00000001048	turquoise	5660.53	4876.31	784.217	4092.1
ENSCCRG00000001049	pink	844.773	155.353	689.42	-534.067
ENSCCRG00000001050	purple	1197.04	309.018	888.025	-579.007
ENSCCRG00000001052	purple	1303.52	397.355	906.161	-508.806
ENSCCRG00000001053	purple	916.58	268.907	647.673	-378.766
ENSCCRG00000001054	pink	1660.07	377.263	1282.81	-905.542
ENSCCRG00000001055	greenyellow	1109.63	230.417	879.214	-648.797
ENSCCRG00000001056	turquoise	7904.46	7072.96	831.498	6241.47
ENSCCRG00000001059	turquoise	9059.15	8021.92	1037.23	6984.69
ENSCCRG00000001061	purple	657.86	392.958	264.901	128.057
ENSCCRG00000001062	pink	1346.75	408.8	937.949	-529.149
ENSCCRG00000001063	turquoise	3803.3	3247.09	556.212	2690.87
ENSCCRG00000001064	turquoise	5096.54	4361.01	735.528	3625.48
ENSCCRG00000001065	blue	1143.56	554.866	588.696	-33.83
ENSCCRG00000001066	turquoise	9310.75	8473.11	837.639	7635.47
ENSCCRG00000001067	turquoise	8701.28	7742.61	958.671	6783.94
ENSCCRG00000001068	pink	1500.77	430.199	1070.57	-640.375
ENSCCRG00000001070	green	2638.55	531.289	2107.26	-1575.97
ENSCCRG00000001071	pink	2368.24	453.996	1914.25	-1460.25
ENSCCRG00000001072	turquoise	6992.36	6395.84	596.523	5799.32
ENSCCRG00000001073	greenyellow	953.055	307.569	645.486	-337.917
ENSCCRG00000001074	turquoise	6329.79	5618.62	711.162	4907.46
ENSCCRG00000001075	turquoise	9084.89	8281.97	802.927	7479.04
ENSCCRG00000001077	blue	1171.75	349.059	822.689	-473.63
ENSCCRG00000001078	turquoise	9145.58	8385.12	760.465	7624.65
ENSCCRG00000001079	turquoise	9767.13	8867.18	899.951	7967.23
ENSCCRG00000001080	turquoise	5683.69	5022.24	661.444	4360.8
ENSCCRG00000001081	brown	1398.86	838.593	560.263	278.33
ENSCCRG00000001086	turquoise	4503.65	3590.81	912.839	2677.97
ENSCCRG00000001087	turquoise	4985.03	3843.6	1141.43	2702.17
ENSCCRG00000001088	yellow	2078.55	468.424	1610.13	-1141.7
ENSCCRG00000001089	magenta	846.99	417.303	429.687	-12.3839
ENSCCRG00000001090	turquoise	4144.3	3296.83	847.47	2449.36
ENSCCRG00000001091	turquoise	6051.56	5228.95	822.608	4406.35
ENSCCRG00000001092	turquoise	8695.41	7978.17	717.242	7260.93
ENSCCRG00000001093	turquoise	9609.16	8595.51	1013.65	7581.87
ENSCCRG00000001094	turquoise	1933.88	1276.02	657.86	618.159
ENSCCRG00000001095	green	1941.64	323.076	1618.56	-1295.48
ENSCCRG00000001096	turquoise	5527.22	4817.58	709.645	4107.93
ENSCCRG00000001098	green	1663.96	792.679	871.285	-78.6059
ENSCCRG00000001100	brown	1174.35	812.323	362.03	450.293
ENSCCRG00000001102	turquoise	3175.99	2374.46	801.532	1572.93
ENSCCRG00000001103	turquoise	7577.57	6630.09	947.479	5682.61
ENSCCRG00000001104	turquoise	6598.47	5820.09	778.384	5041.71
ENSCCRG00000001105	green	2851.08	342.791	2508.28	-2165.49
ENSCCRG00000001107	brown	3150.71	349.655	2801.06	-2451.4
ENSCCRG00000001108	turquoise	897.321	158.935	738.386	-579.451
ENSCCRG00000001109	turquoise	6082.37	5060.7	1021.67	4039.02
ENSCCRG00000001110	turquoise	4255.96	3782.92	473.037	3309.89
ENSCCRG00000001111	turquoise	4294.37	3667.76	626.612	3041.15
ENSCCRG00000001112	blue	3632.56	854.25	2778.31	-1924.06
ENSCCRG00000001113	turquoise	3855.05	3453.61	401.442	3052.17
ENSCCRG00000001115	turquoise	4255	3860.13	394.865	3465.27
ENSCCRG00000001116	red	1199.51	472.352	727.155	-254.803
ENSCCRG00000001117	turquoise	9041.94	8123.69	918.246	7205.45
ENSCCRG00000001118	turquoise	5241.11	4132.4	1108.71	3023.69
ENSCCRG00000001119	turquoise	9258.81	8285.59	973.219	7312.37
ENSCCRG00000001122	red	1610.88	425.928	1184.96	-759.029
ENSCCRG00000001123	turquoise	7181.79	6594.51	587.285	6007.22
ENSCCRG00000001124	turquoise	4247.65	3547.78	699.873	2847.9
ENSCCRG00000001125	magenta	877.412	466.819	410.593	56.2263
ENSCCRG00000001126	blue	1561.9	800.668	761.232	39.4364
ENSCCRG00000001127	turquoise	4044.37	3233.24	811.133	2422.11
ENSCCRG00000001128	turquoise	6949.32	6050.75	898.573	5152.18
ENSCCRG00000001129	turquoise	3369.72	2781.78	587.932	2193.85
ENSCCRG00000001130	turquoise	6946.29	5771.43	1174.86	4596.58
ENSCCRG00000001131	turquoise	8232.35	7559.75	672.603	6887.14
ENSCCRG00000001134	pink	2052.14	206.33	1845.81	-1639.48
ENSCCRG00000001135	yellow	927.265	304.84	622.426	-317.586
ENSCCRG00000001136	turquoise	7911.35	7184.37	726.985	6457.38
ENSCCRG00000001137	turquoise	7337.54	6053.91	1283.63	4770.28
ENSCCRG00000001141	turquoise	7285.57	6668.3	617.271	6051.03
ENSCCRG00000001142	turquoise	6375.1	5542.68	832.418	4710.27
ENSCCRG00000001143	tan	2323.71	221.098	2102.61	-1881.52
ENSCCRG00000001144	turquoise	5141.9	4083.83	1058.08	3025.75
ENSCCRG00000001145	purple	480.068	251.635	228.433	23.2017
ENSCCRG00000001146	turquoise	4255.96	3782.92	473.037	3309.89
ENSCCRG00000001147	turquoise	7791.6	7142.87	648.729	6494.14
ENSCCRG00000001148	turquoise	5710.21	5219.98	490.224	4729.76
ENSCCRG00000001150	turquoise	7656.3	6998.58	657.712	6340.87
ENSCCRG00000001151	turquoise	6987.02	6389.54	597.472	5792.07
ENSCCRG00000001152	turquoise	4745.34	3719.07	1026.27	2692.8
ENSCCRG00000001153	turquoise	9734.3	8927.68	806.614	8121.07
ENSCCRG00000001154	turquoise	7646.77	6731.23	915.54	5815.69
ENSCCRG00000001156	magenta	726.082	176.156	549.925	-373.769
ENSCCRG00000001157	turquoise	4255.96	3782.92	473.037	3309.89
ENSCCRG00000001161	turquoise	7327.75	6460.93	866.818	5594.11
ENSCCRG00000001165	purple	1591.74	216.964	1374.77	-1157.81
ENSCCRG00000001168	turquoise	4846.72	3884.31	962.415	2921.89
ENSCCRG00000001169	turquoise	10021.4	9125.73	895.628	8230.1
ENSCCRG00000001170	green	4116.76	693.285	3423.48	-2730.19
ENSCCRG00000001171	yellow	945.093	316.718	628.375	-311.657
ENSCCRG00000001172	turquoise	4180.16	3524.75	655.406	2869.35
ENSCCRG00000001173	red	1514.44	317.32	1197.12	-879.797
ENSCCRG00000001174	turquoise	4255	3860.13	394.865	3465.27
ENSCCRG00000001176	black	3427.69	808.694	2619	-1810.31
ENSCCRG00000001177	turquoise	5686.41	5046.64	639.765	4406.88
ENSCCRG00000001178	turquoise	4255	3860.13	394.865	3465.27
ENSCCRG00000001180	turquoise	5190	4554.48	635.52	3918.96
ENSCCRG00000001181	turquoise	8865.97	7960.88	905.089	7055.79
ENSCCRG00000001183	turquoise	3608.57	2806.89	801.682	2005.21
ENSCCRG00000001184	pink	855.292	283.743	571.549	-287.807
ENSCCRG00000001185	turquoise	2358.2	1592.73	765.47	827.262
ENSCCRG00000001187	turquoise	5050.41	4072.37	978.034	3094.34
ENSCCRG00000001188	red	1261.95	443.149	818.803	-375.654
ENSCCRG00000001189	turquoise	4393.65	3883.89	509.767	3374.12
ENSCCRG00000001190	brown	1174.35	812.323	362.03	450.293
ENSCCRG00000001193	blue	682.585	309.585	373	-63.4143
ENSCCRG00000001194	turquoise	3127.34	2382.97	744.378	1638.59
ENSCCRG00000001195	yellow	1587.15	546.81	1040.34	-493.534
ENSCCRG00000001196	yellow	3516.34	252.874	3263.47	-3010.59
ENSCCRG00000001200	turquoise	5665.89	4918.17	747.717	4170.45
ENSCCRG00000001201	turquoise	4815.74	3935.97	879.767	3056.21
ENSCCRG00000001202	turquoise	6938.04	6049.95	888.089	5161.86
ENSCCRG00000001203	turquoise	7362.58	6525.18	837.4	5687.78
ENSCCRG00000001204	turquoise	5760.3	5007.57	752.73	4254.84
ENSCCRG00000001205	yellow	1532.98	512.581	1020.4	-507.821
ENSCCRG00000001206	turquoise	5800.57	5128.28	672.286	4456
ENSCCRG00000001209	blue	880.759	417.947	462.812	-44.8656
ENSCCRG00000001211	turquoise	5022.8	4068.25	954.547	3113.71
ENSCCRG00000001212	magenta	862.092	295.521	566.571	-271.05
ENSCCRG00000001213	red	1409.79	359.167	1050.62	-691.457
ENSCCRG00000001214	turquoise	7439.43	6399.77	1039.66	5360.11
ENSCCRG00000001215	turquoise	3798.89	3020.45	778.437	2242.01
ENSCCRG00000001217	brown	1174.35	812.323	362.03	450.293
ENSCCRG00000001219	blue	702.891	415.727	287.164	128.563
ENSCCRG00000001220	yellow	4186.67	354.616	3832.06	-3477.44
ENSCCRG00000001221	turquoise	4901.88	4031.91	869.972	3161.94
ENSCCRG00000001222	blue	1338.08	882.248	455.83	426.418
ENSCCRG00000001223	turquoise	1400.18	1030.78	369.397	661.382
ENSCCRG00000001224	blue	1039.08	509.77	529.311	-19.5408
ENSCCRG00000001225	turquoise	3280.6	2673.44	607.157	2066.29
ENSCCRG00000001226	turquoise	4508.94	4046.01	462.931	3583.08
ENSCCRG00000001227	turquoise	2781.51	2401.01	380.507	2020.5
ENSCCRG00000001228	tan	1039.88	473.884	565.994	-92.1099
ENSCCRG00000001229	greenyellow	1658.89	68.9201	1589.97	-1521.05
ENSCCRG00000001230	turquoise	3596.39	2695.81	900.582	1795.23
ENSCCRG00000001231	turquoise	7378.58	6553.73	824.842	5728.89
ENSCCRG00000001232	turquoise	7006.74	6379.05	627.694	5751.35
ENSCCRG00000001233	turquoise	6380.72	5832.02	548.696	5283.32
ENSCCRG00000001234	turquoise	6894.59	6218.92	675.676	5543.24
ENSCCRG00000001235	turquoise	3255.11	2648.23	606.883	2041.35
ENSCCRG00000001236	yellow	2971.27	163.053	2808.22	-2645.16
ENSCCRG00000001237	brown	1452.83	642.543	810.289	-167.746
ENSCCRG00000001238	yellow	1171.52	281.707	889.815	-608.108
ENSCCRG00000001239	turquoise	5676.59	4921.52	755.068	4166.46
ENSCCRG00000001240	turquoise	5317.02	4387.93	929.096	3458.83
ENSCCRG00000001241	greenyellow	1043.13	289.949	753.183	-463.234
ENSCCRG00000001242	magenta	1407.32	133.904	1273.41	-1139.51
ENSCCRG00000001243	green	5563.93	621.949	4941.98	-4320.03
ENSCCRG00000001244	blue	987.545	736.523	251.022	485.501
ENSCCRG00000001245	red	1331.58	415.795	915.789	-499.993
ENSCCRG00000001246	turquoise	9339.13	8440.84	898.289	7542.56
ENSCCRG00000001247	turquoise	4905.16	4308.83	596.327	3712.51
ENSCCRG00000001248	blue	1088.04	868.215	219.826	648.389
ENSCCRG00000001249	brown	1100.42	750.23	350.191	400.039
ENSCCRG00000001250	yellow	1879.33	331.965	1547.36	-1215.4
ENSCCRG00000001251	turquoise	5215.15	4521.69	693.459	3828.23
ENSCCRG00000001252	turquoise	2421.2	1708.44	712.765	995.672
ENSCCRG00000001253	turquoise	7561.28	6727.25	834.03	5893.22
ENSCCRG00000001254	turquoise	4734.15	3892.24	841.912	3050.33
ENSCCRG00000001255	turquoise	5167.93	4319.31	848.622	3470.69
ENSCCRG00000001256	brown	2241.72	576.53	1665.19	-1088.66
ENSCCRG00000001257	turquoise	8880.93	8106.28	774.653	7331.63
ENSCCRG00000001258	pink	968.13	250.906	717.224	-466.317
ENSCCRG00000001259	greenyellow	887.279	344.404	542.875	-198.47
ENSCCRG00000001260	magenta	3238.41	174.833	3063.58	-2888.75
ENSCCRG00000001261	turquoise	9562.1	8525.86	1036.24	7489.62
ENSCCRG00000001262	turquoise	4023.2	3196.78	826.421	2370.36
ENSCCRG00000001263	turquoise	7600.86	6813.16	787.708	6025.45
ENSCCRG00000001264	turquoise	4255.96	3782.92	473.037	3309.89
ENSCCRG00000001265	blue	1151.69	861.102	290.59	570.512
ENSCCRG00000001266	turquoise	3492.98	2502.27	990.711	1511.56
ENSCCRG00000001267	yellow	1681.53	278.2	1403.33	-1125.13
ENSCCRG00000001269	purple	1216.84	7.83666	1209.01	-1201.17
ENSCCRG00000001270	turquoise	717.061	187.475	529.586	-342.111
ENSCCRG00000001271	yellow	1036.89	485.773	551.117	-65.3446
ENSCCRG00000001272	turquoise	4485.79	3985.14	500.643	3484.5
ENSCCRG00000001273	turquoise	8361.22	7644.2	717.022	6927.18
ENSCCRG00000001274	magenta	1014.26	326.678	687.584	-360.906
ENSCCRG00000001276	turquoise	3768.88	3172.8	596.081	2576.71
ENSCCRG00000001277	yellow	859.534	322.902	536.633	-213.731
ENSCCRG00000001278	tan	1266.59	409.147	857.439	-448.292
ENSCCRG00000001281	turquoise	469.414	112.088	357.326	-245.239
ENSCCRG00000001282	turquoise	3040.17	2572.8	467.366	2105.43
ENSCCRG00000001283	turquoise	4197.36	3288.23	909.136	2379.09
ENSCCRG00000001284	turquoise	7853.68	7147	706.686	6440.31
ENSCCRG00000001286	brown	2078.8	437.923	1640.88	-1202.96
ENSCCRG00000001287	turquoise	1827.24	1045.37	781.871	263.502
ENSCCRG00000001288	blue	2277.72	804.129	1473.6	-669.466
ENSCCRG00000001290	blue	529.612	22.3811	507.231	-484.849
ENSCCRG00000001291	turquoise	5389.89	4795.38	594.504	4200.88
ENSCCRG00000001292	turquoise	4255.96	3782.92	473.037	3309.89
ENSCCRG00000001293	pink	3275.42	359.435	2915.98	-2556.55
ENSCCRG00000001294	pink	897.416	303.817	593.598	-289.781
ENSCCRG00000001295	turquoise	7997.25	7349.22	648.03	6701.19
ENSCCRG00000001296	turquoise	3669.67	2993.26	676.406	2316.86
ENSCCRG00000001297	purple	2240.23	216.711	2023.52	-1806.8
ENSCCRG00000001298	pink	1081.97	492.801	589.171	-96.3693
ENSCCRG00000001300	blue	1254.49	911.446	343.047	568.399
ENSCCRG00000001301	turquoise	5515.61	4660.07	855.537	3804.53
ENSCCRG00000001302	turquoise	5010.1	4386.24	623.856	3762.39
ENSCCRG00000001304	turquoise	3287.46	2896.59	390.873	2505.71
ENSCCRG00000001306	red	1080.76	345.981	734.775	-388.794
ENSCCRG00000001307	turquoise	4940.59	4176.11	764.474	3411.64
ENSCCRG00000001308	turquoise	3421.42	3013.64	407.779	2605.86
ENSCCRG00000001309	turquoise	6547.85	5689.75	858.103	4831.64
ENSCCRG00000001310	pink	1314.42	529.951	784.466	-254.515
ENSCCRG00000001311	turquoise	715.257	135.395	579.862	-444.467
ENSCCRG00000001314	turquoise	7984.8	7196.22	788.584	6407.64
ENSCCRG00000001315	greenyellow	2104.19	196.26	1907.93	-1711.67
ENSCCRG00000001316	turquoise	9532.41	8667.24	865.17	7802.07
ENSCCRG00000001317	green	1460.87	299.172	1161.7	-862.524
ENSCCRG00000001318	brown	1473.5	648.835	824.667	-175.833
ENSCCRG00000001319	green	1854.94	812.044	1042.89	-230.847
ENSCCRG00000001320	turquoise	7591.62	6831.13	760.491	6070.64
ENSCCRG00000001322	green	796.665	347.196	449.469	-102.272
ENSCCRG00000001324	brown	863.036	125.674	737.362	-611.689
ENSCCRG00000001325	turquoise	2783.9	2296.31	487.587	1808.73
ENSCCRG00000001326	greenyellow	1058.16	189.732	868.428	-678.695
ENSCCRG00000001327	turquoise	6382.03	5606.41	775.623	4830.78
ENSCCRG00000001328	turquoise	5686.99	5054.6	632.393	4422.21
ENSCCRG00000001329	turquoise	1140.94	714.629	426.31	288.319
ENSCCRG00000001330	brown	1506.62	51.8718	1454.75	-1402.88
ENSCCRG00000001331	turquoise	6184.47	5214	970.469	4243.53
ENSCCRG00000001332	turquoise	4697.02	3993.69	703.337	3290.35
ENSCCRG00000001333	black	3017.4	973.248	2044.15	-1070.9
ENSCCRG00000001334	turquoise	8263.19	7224.45	1038.74	6185.71
ENSCCRG00000001335	turquoise	4255.96	3782.92	473.037	3309.89
ENSCCRG00000001336	pink	1196.72	374.661	822.062	-447.401
ENSCCRG00000001337	turquoise	7039.54	6261.9	777.637	5484.27
ENSCCRG00000001338	turquoise	2404.51	1715.32	689.186	1026.14
ENSCCRG00000001339	pink	1284.87	557.435	727.439	-170.004
ENSCCRG00000001340	brown	2205.64	687.457	1518.18	-830.726
ENSCCRG00000001341	turquoise	2513.78	1938.95	574.833	1364.11
ENSCCRG00000001342	yellow	1654.61	720.954	933.657	-212.703
ENSCCRG00000001343	turquoise	10058.3	9159.14	899.205	8259.94
ENSCCRG00000001346	turquoise	4065.16	3212.84	852.322	2360.51
ENSCCRG00000001347	turquoise	2105.8	1476.26	629.541	846.721
ENSCCRG00000001348	turquoise	2431.02	1815.66	615.362	1200.3
ENSCCRG00000001349	turquoise	6838.05	6047.8	790.256	5257.54
ENSCCRG00000001350	turquoise	7283.97	6372.28	911.693	5460.59
ENSCCRG00000001352	turquoise	9915.63	9077.38	838.254	8239.12
ENSCCRG00000001354	yellow	1344.35	780.642	563.709	216.933
ENSCCRG00000001356	greenyellow	1539.05	173.107	1365.94	-1192.83
ENSCCRG00000001357	black	3017.4	973.248	2044.15	-1070.9
ENSCCRG00000001360	blue	5240.49	651.291	4589.2	-3937.91
ENSCCRG00000001361	tan	2467.22	300.191	2167.03	-1866.84
ENSCCRG00000001362	purple	1063.23	393.277	669.953	-276.676
ENSCCRG00000001364	turquoise	6564.03	5786.89	777.142	5009.75
ENSCCRG00000001366	brown	1778.36	424.15	1354.21	-930.057
ENSCCRG00000001368	turquoise	4676.49	4216.57	459.914	3756.66
ENSCCRG00000001369	yellow	1442.47	575.949	866.521	-290.572
ENSCCRG00000001372	green	1066.72	399.478	667.244	-267.766
ENSCCRG00000001373	blue	1075.56	812.764	262.797	549.967
ENSCCRG00000001377	turquoise	3805.43	2868.67	936.761	1931.91
ENSCCRG00000001378	brown	1236.2	357.57	878.631	-521.061
ENSCCRG00000001380	turquoise	5019.01	4260.2	758.813	3501.38
ENSCCRG00000001381	black	1993.63	560.235	1433.39	-873.16
ENSCCRG00000001382	turquoise	7002.01	6092.16	909.848	5182.31
ENSCCRG00000001383	turquoise	7096.55	6417.68	678.87	5738.81
ENSCCRG00000001384	turquoise	4589.55	3861.42	728.131	3133.29
ENSCCRG00000001386	brown	1788.43	608.297	1180.14	-571.839
ENSCCRG00000001387	green	1179.15	368.359	810.792	-442.432
ENSCCRG00000001390	black	3017.4	973.248	2044.15	-1070.9
ENSCCRG00000001392	turquoise	5385.8	4855.27	530.528	4324.75
ENSCCRG00000001393	turquoise	7323.79	6638.89	684.902	5953.98
ENSCCRG00000001394	red	1412.72	419.654	993.068	-573.414
ENSCCRG00000001395	turquoise	619.315	147.256	472.059	-324.802
ENSCCRG00000001396	brown	1732.24	503.151	1229.08	-725.933
ENSCCRG00000001398	turquoise	6545.53	5992.76	552.764	5440
ENSCCRG00000001400	turquoise	4785.28	4216.41	568.875	3647.53
ENSCCRG00000001401	turquoise	8605.65	7556.23	1049.42	6506.8
ENSCCRG00000001402	turquoise	8304.81	7364.99	939.818	6425.17
ENSCCRG00000001404	blue	962.984	690.212	272.772	417.44
ENSCCRG00000001407	turquoise	5000	4277.8	722.205	3555.59
ENSCCRG00000001408	turquoise	9443.17	8340.34	1102.84	7237.5
ENSCCRG00000001409	turquoise	9954.95	9053.71	901.243	8152.47
ENSCCRG00000001410	turquoise	7545.05	6900.35	644.703	6255.65
ENSCCRG00000001413	turquoise	3691.07	3322.98	368.09	2954.89
ENSCCRG00000001416	turquoise	7011.96	6040.88	971.08	5069.8
ENSCCRG00000001420	green	2957.94	511.022	2446.92	-1935.9
ENSCCRG00000001421	turquoise	6384.65	5794.15	590.494	5203.66
ENSCCRG00000001424	turquoise	8712.52	7808.28	904.246	6904.03
ENSCCRG00000001425	turquoise	8733.74	8000.5	733.241	7267.26
ENSCCRG00000001426	blue	1131.51	60.4511	1071.06	-1010.61
ENSCCRG00000001427	black	3017.4	973.248	2044.15	-1070.9
ENSCCRG00000001428	turquoise	9350.08	8436.6	913.478	7523.12
ENSCCRG00000001429	blue	4031.25	913.24	3118.01	-2204.77
ENSCCRG00000001430	turquoise	5441.56	4822.89	618.667	4204.23
ENSCCRG00000001431	blue	5503.54	783.123	4720.42	-3937.29
ENSCCRG00000001432	turquoise	7367.66	6487.03	880.632	5606.4
ENSCCRG00000001433	turquoise	6903.83	6227.72	676.104	5551.62
ENSCCRG00000001434	brown	931.481	186.229	745.253	-559.024
ENSCCRG00000001436	turquoise	5837.25	5274.79	562.453	4712.34
ENSCCRG00000001437	turquoise	9251.37	8239.36	1012.02	7227.34
ENSCCRG00000001439	turquoise	1583.91	1043.46	540.443	503.019
ENSCCRG00000001440	turquoise	5187.64	4327.97	859.673	3468.3
ENSCCRG00000001443	pink	1510.97	575.572	935.395	-359.824
ENSCCRG00000001444	turquoise	5234.56	4508	726.563	3781.44
ENSCCRG00000001445	brown	1353.51	438.118	915.387	-477.269
ENSCCRG00000001446	yellow	1344.35	780.642	563.709	216.933
ENSCCRG00000001447	turquoise	3683.38	3158.53	524.853	2633.68
ENSCCRG00000001448	turquoise	5705.38	4912.01	793.366	4118.64
ENSCCRG00000001449	green	1663.96	792.679	871.285	-78.6059
ENSCCRG00000001451	red	1341.61	315.4	1026.2	-710.804
ENSCCRG00000001453	black	1712.18	416.709	1295.47	-878.759
ENSCCRG00000001454	turquoise	7151.29	6201.14	950.148	5250.99
ENSCCRG00000001455	turquoise	4255.96	3782.92	473.037	3309.89
ENSCCRG00000001456	turquoise	4255.96	3782.92	473.037	3309.89
ENSCCRG00000001457	turquoise	7868.7	7136.02	732.675	6403.35
ENSCCRG00000001459	turquoise	8989.57	8237.5	752.078	7485.42
ENSCCRG00000001463	turquoise	4522.49	4056.78	465.712	3591.06
ENSCCRG00000001464	blue	809.875	486.145	323.73	162.415
ENSCCRG00000001465	blue	1140.64	491.19	649.454	-158.264
ENSCCRG00000001468	turquoise	3188.68	2339.6	849.08	1490.52
ENSCCRG00000001469	turquoise	4280.24	3657.75	622.495	3035.25
ENSCCRG00000001471	turquoise	1527.98	1026.6	501.376	525.228
ENSCCRG00000001472	turquoise	7728.49	6640.72	1087.77	5552.95
ENSCCRG00000001473	brown	1174.35	812.323	362.03	450.293
ENSCCRG00000001474	red	1591.29	537.941	1053.35	-515.412
ENSCCRG00000001477	turquoise	5926.36	5278.31	648.042	4630.27
ENSCCRG00000001478	turquoise	5325.24	4420.55	904.696	3515.85
ENSCCRG00000001480	turquoise	7681.37	6986.77	694.596	6292.18
ENSCCRG00000001482	yellow	1360.01	782.05	577.964	204.086
ENSCCRG00000001483	blue	1938.3	881.329	1056.97	-175.642
ENSCCRG00000001484	turquoise	508.374	98.7234	409.65	-310.927
ENSCCRG00000001485	green	1959.98	838.742	1121.24	-282.498
ENSCCRG00000001486	turquoise	7566.86	6560.26	1006.59	5553.67
ENSCCRG00000001487	turquoise	5185.1	4284.43	900.665	3383.77
ENSCCRG00000001488	purple	1064.37	4.79031	1059.57	-1054.78
ENSCCRG00000001489	green	1416.77	200.021	1216.74	-1016.72
ENSCCRG00000001490	turquoise	3798.31	2987.66	810.651	2177.01
ENSCCRG00000001491	pink	1773.45	265.592	1507.86	-1242.26
ENSCCRG00000001492	greenyellow	1275.08	179.389	1095.69	-916.301
ENSCCRG00000001493	turquoise	5876.08	5132.96	743.127	4389.83
ENSCCRG00000001494	red	733.676	155.533	578.142	-422.609
ENSCCRG00000001495	blue	7707.03	682.655	7024.38	-6341.72
ENSCCRG00000001496	red	1359.05	412.728	946.32	-533.592
ENSCCRG00000001498	turquoise	6956.64	6349.06	607.572	5741.49
ENSCCRG00000001499	brown	1405.12	363.031	1042.09	-679.059
ENSCCRG00000001500	blue	1815.42	704.149	1111.28	-407.127
ENSCCRG00000001504	purple	1636.05	171.338	1464.71	-1293.37
ENSCCRG00000001505	greenyellow	993.314	196.167	797.147	-600.98
ENSCCRG00000001507	turquoise	10014.8	9143.08	871.72	8271.36
ENSCCRG00000001509	brown	1238.07	454.879	783.188	-328.309
ENSCCRG00000001510	blue	1997.23	800.535	1196.7	-396.163
ENSCCRG00000001511	turquoise	4255.96	3782.92	473.037	3309.89
ENSCCRG00000001512	turquoise	9575.09	8674.68	900.405	7774.28
ENSCCRG00000001513	turquoise	8923.22	7876.15	1047.06	6829.09
ENSCCRG00000001514	blue	4522.52	935.036	3587.49	-2652.45
ENSCCRG00000001515	turquoise	4612.74	3864.03	748.713	3115.32
ENSCCRG00000001516	black	3524.28	887.211	2637.07	-1749.86
ENSCCRG00000001517	turquoise	5389.89	4795.38	594.504	4200.88
ENSCCRG00000001518	pink	962.352	231.696	730.656	-498.961
ENSCCRG00000001521	magenta	773.811	510.729	263.081	247.648
ENSCCRG00000001522	turquoise	2467.14	1787.98	679.164	1108.82
ENSCCRG00000001525	yellow	2753.94	338.091	2415.85	-2077.76
ENSCCRG00000001526	turquoise	3499.6	2668	831.604	1836.39
ENSCCRG00000001527	turquoise	4255	3860.13	394.865	3465.27
ENSCCRG00000001528	turquoise	8558.16	7412.31	1145.86	6266.45
ENSCCRG00000001529	turquoise	6832.04	6223.35	608.693	5614.66
ENSCCRG00000001530	turquoise	7018.73	6350.96	667.765	5683.2
ENSCCRG00000001531	turquoise	4849.25	4339.96	509.286	3830.68
ENSCCRG00000001532	pink	1119.53	262.865	856.661	-593.796
ENSCCRG00000001535	brown	1174.35	812.323	362.03	450.293
ENSCCRG00000001538	yellow	1519.84	767.501	752.334	15.167
ENSCCRG00000001540	greenyellow	3175.4	200.1	2975.3	-2775.2
ENSCCRG00000001542	turquoise	4255.96	3782.92	473.037	3309.89
ENSCCRG00000001544	turquoise	9445.45	8577.6	867.851	7709.75
ENSCCRG00000001545	turquoise	4561.72	3675.59	886.128	2789.47
ENSCCRG00000001546	turquoise	5518.28	4946.95	571.329	4375.62
ENSCCRG00000001547	turquoise	4255.96	3782.92	473.037	3309.89
ENSCCRG00000001549	turquoise	5581.46	4882.81	698.654	4184.15
ENSCCRG00000001550	pink	1093.19	200.263	892.928	-692.665
ENSCCRG00000001551	blue	1384.54	494.087	890.456	-396.368
ENSCCRG00000001552	turquoise	9045.34	8287.85	757.49	7530.37
ENSCCRG00000001555	green	1696.15	304.161	1391.99	-1087.83
ENSCCRG00000001557	turquoise	9228.97	8117.89	1111.08	7006.8
ENSCCRG00000001559	brown	884.047	395.583	488.464	-92.8803
ENSCCRG00000001561	magenta	966.4	159.308	807.092	-647.784
ENSCCRG00000001562	turquoise	8636.09	7535.14	1100.95	6434.19
ENSCCRG00000001565	turquoise	764.93	119.071	645.858	-526.787
ENSCCRG00000001566	brown	1246.96	843.352	403.611	439.742
ENSCCRG00000001567	turquoise	2397.83	2048.07	349.761	1698.31
ENSCCRG00000001570	turquoise	7795.65	7102.63	693.023	6409.6
ENSCCRG00000001571	turquoise	9315.29	8299.09	1016.2	7282.89
ENSCCRG00000001572	blue	911.934	322.263	589.671	-267.407
ENSCCRG00000001573	tan	961.57	187.703	773.867	-586.165
ENSCCRG00000001574	turquoise	7783.5	6753.87	1029.62	5724.25
ENSCCRG00000001576	black	3017.4	973.248	2044.15	-1070.9
ENSCCRG00000001578	turquoise	6723.95	5893.06	830.888	5062.18
ENSCCRG00000001579	turquoise	2506.24	1807.6	698.64	1108.96
ENSCCRG00000001580	turquoise	9145.88	8264.67	881.209	7383.46
ENSCCRG00000001581	turquoise	5606.62	5059.16	547.454	4511.71
ENSCCRG00000001582	green	3133.47	556.734	2576.74	-2020.01
ENSCCRG00000001583	turquoise	8341.35	7527.88	813.474	6714.41
ENSCCRG00000001584	brown	1822.1	552.318	1269.78	-717.467
ENSCCRG00000001585	turquoise	7496.35	6766.7	729.654	6037.05
ENSCCRG00000001586	greenyellow	594.799	235.421	359.378	-123.957
ENSCCRG00000001587	turquoise	9753.35	8868.65	884.703	7983.94
ENSCCRG00000001588	turquoise	4612.74	3864.03	748.713	3115.32
ENSCCRG00000001590	green	2735.94	323.463	2412.47	-2089.01
ENSCCRG00000001592	blue	2294.69	32.7993	2261.89	-2229.09
ENSCCRG00000001593	blue	4681.26	865.975	3815.28	-2949.31
ENSCCRG00000001594	turquoise	5520.39	4912.58	607.81	4304.77
ENSCCRG00000001595	turquoise	2860.86	2108.03	752.83	1355.2
ENSCCRG00000001598	turquoise	8278.88	7077.81	1201.07	5876.75
ENSCCRG00000001599	pink	1968.96	261.402	1707.56	-1446.15
ENSCCRG00000001600	yellow	971.783	413.008	558.775	-145.766
ENSCCRG00000001601	brown	2436.95	576.016	1860.94	-1284.92
ENSCCRG00000001602	turquoise	5719.03	5224.95	494.084	4730.86
ENSCCRG00000001603	turquoise	7279.3	6213.6	1065.7	5147.9
ENSCCRG00000001604	turquoise	10090.4	9073.53	1016.82	8056.71
ENSCCRG00000001605	greenyellow	794.593	425.485	369.108	56.376
ENSCCRG00000001606	blue	5322.31	967.112	4355.19	-3388.08
ENSCCRG00000001607	turquoise	5659.53	4821.64	837.894	3983.74
ENSCCRG00000001608	turquoise	7947.68	7154.24	793.44	6360.8
ENSCCRG00000001609	turquoise	5900.71	4999.41	901.305	4098.1
ENSCCRG00000001612	green	6263.32	336.182	5927.14	-5590.96
ENSCCRG00000001613	turquoise	9088.49	8255.2	833.294	7421.91
ENSCCRG00000001614	black	2024.69	347.964	1676.73	-1328.77
ENSCCRG00000001615	turquoise	8238.32	7337.21	901.112	6436.1
ENSCCRG00000001616	tan	1327.1	231.025	1096.08	-865.05
ENSCCRG00000001617	turquoise	7299.03	6175.36	1123.67	5051.7
ENSCCRG00000001618	black	3017.4	973.248	2044.15	-1070.9
ENSCCRG00000001619	turquoise	5787.71	5066.61	721.099	4345.51
ENSCCRG00000001620	blue	1671.4	693.626	977.771	-284.144
ENSCCRG00000001621	black	2444.81	526.243	1918.56	-1392.32
ENSCCRG00000001623	turquoise	4868.99	4158.61	710.38	3448.23
ENSCCRG00000001625	turquoise	7332	6598.24	733.757	5864.48
ENSCCRG00000001626	black	2972.43	604.308	2368.12	-1763.82
ENSCCRG00000001630	turquoise	9815.07	9009.57	805.497	8204.07
ENSCCRG00000001631	turquoise	2909.43	2324.75	584.68	1740.07
ENSCCRG00000001633	turquoise	2643.43	2106.13	537.302	1568.83
ENSCCRG00000001634	turquoise	3778.71	2892.37	886.336	2006.04
ENSCCRG00000001635	turquoise	4626.53	4172.6	453.924	3718.68
ENSCCRG00000001637	brown	3072.63	523.894	2548.74	-2024.84
ENSCCRG00000001638	turquoise	6890.47	5654.48	1235.99	4418.49
ENSCCRG00000001640	turquoise	5486.65	4844.3	642.353	4201.95
ENSCCRG00000001641	yellow	4692.91	293.325	4399.59	-4106.26
ENSCCRG00000001643	yellow	1504.56	504.788	999.768	-494.98
ENSCCRG00000001645	purple	1674.64	273.069	1401.57	-1128.5
ENSCCRG00000001646	green	2710.99	478.228	2232.76	-1754.53
ENSCCRG00000001649	turquoise	7725.22	6533.97	1191.24	5342.73
ENSCCRG00000001650	pink	1319.62	413.554	906.065	-492.512
ENSCCRG00000001651	turquoise	5770.08	4918.45	851.626	4066.83
ENSCCRG00000001652	turquoise	4550.32	3940.78	609.542	3331.24
ENSCCRG00000001653	turquoise	3216.94	2152.35	1064.59	1087.75
ENSCCRG00000001654	turquoise	4255	3860.13	394.865	3465.27
ENSCCRG00000001656	turquoise	5682.15	4838.62	843.529	3995.09
ENSCCRG00000001657	turquoise	2644.23	1973.98	670.246	1303.74
ENSCCRG00000001658	turquoise	3570.01	2574.33	995.673	1578.66
ENSCCRG00000001659	turquoise	5016.48	4600.97	415.505	4185.47
ENSCCRG00000001661	pink	1461.71	457.23	1004.48	-547.247
ENSCCRG00000001662	blue	5668.1	758.822	4909.28	-4150.45
ENSCCRG00000001663	turquoise	6766.21	6114.11	652.096	5462.02
ENSCCRG00000001664	turquoise	4476.05	3569.43	906.62	2662.81
ENSCCRG00000001670	turquoise	3029.9	2240.1	789.792	1450.31
ENSCCRG00000001671	black	2867.31	551.132	2316.18	-1765.05
ENSCCRG00000001672	turquoise	3336.41	2313.06	1023.35	1289.72
ENSCCRG00000001674	turquoise	7382.42	6458.08	924.341	5533.74
ENSCCRG00000001678	turquoise	7002.79	6175.42	827.375	5348.04
ENSCCRG00000001679	turquoise	5926.14	5097.49	828.653	4268.84
ENSCCRG00000001680	brown	3827.89	475.099	3352.8	-2877.7
ENSCCRG00000001681	greenyellow	870.573	228.489	642.083	-413.594
ENSCCRG00000001683	turquoise	9100.65	8158.49	942.168	7216.32
ENSCCRG00000001685	blue	1435.41	618.236	817.172	-198.935
ENSCCRG00000001686	red	1003.32	271.852	731.464	-459.612
ENSCCRG00000001687	turquoise	1894.09	1178.46	715.622	462.843
ENSCCRG00000001689	red	1045.22	414.857	630.365	-215.508
ENSCCRG00000001690	turquoise	6351.69	5576.42	775.27	4801.15
ENSCCRG00000001691	turquoise	4255	3860.13	394.865	3465.27
ENSCCRG00000001694	turquoise	8275.51	7408.95	866.565	6542.38
ENSCCRG00000001695	turquoise	2909.96	2281.67	628.289	1653.38
ENSCCRG00000001696	turquoise	4463.84	3915.53	548.304	3367.23
ENSCCRG00000001697	turquoise	6500.43	5898.85	601.578	5297.27
ENSCCRG00000001698	turquoise	4330.03	3753.25	576.779	3176.47
ENSCCRG00000001699	turquoise	4847.41	4287.39	560.018	3727.38
ENSCCRG00000001701	turquoise	9438.08	8680.67	757.409	7923.26
ENSCCRG00000001702	green	1527.37	626.845	900.528	-273.683
ENSCCRG00000001703	turquoise	6552.19	5988.99	563.204	5425.79
ENSCCRG00000001704	turquoise	3220.25	2706.52	513.731	2192.79
ENSCCRG00000001705	turquoise	4100.37	3513.59	586.772	2926.82
ENSCCRG00000001706	turquoise	7686.26	6752.07	934.185	5817.89
ENSCCRG00000001707	turquoise	2815.48	2386.18	429.297	1956.88
ENSCCRG00000001708	turquoise	7095.95	6267.15	828.8	5438.35
ENSCCRG00000001709	turquoise	9143.37	8260.75	882.62	7378.13
ENSCCRG00000001710	turquoise	7061.1	6271.43	789.673	5481.75
ENSCCRG00000001711	blue	1253.37	56.8463	1196.53	-1139.68
ENSCCRG00000001713	turquoise	7122.25	6032.33	1089.92	4942.41
ENSCCRG00000001714	turquoise	4137.87	3481.18	656.688	2824.49
ENSCCRG00000001715	turquoise	4632.07	3967.78	664.29	3303.49
ENSCCRG00000001716	green	2061.62	712.493	1349.13	-636.637
ENSCCRG00000001718	turquoise	7689.34	6806.9	882.443	5924.45
ENSCCRG00000001719	turquoise	2925.01	2359.38	565.63	1793.75
ENSCCRG00000001720	turquoise	3321.62	2691.86	629.767	2062.09
ENSCCRG00000001723	turquoise	9165.22	8428.11	737.11	7691
ENSCCRG00000001724	turquoise	7763.81	7170.38	593.434	6576.95
ENSCCRG00000001725	turquoise	3831.5	2968.9	862.595	2106.31
ENSCCRG00000001727	turquoise	6080.13	5278.9	801.226	4477.68
ENSCCRG00000001728	turquoise	8403.5	7454.99	948.511	6506.48
ENSCCRG00000001730	turquoise	8279.67	7535.16	744.511	6790.65
ENSCCRG00000001731	brown	1817.36	435.89	1381.47	-945.577
ENSCCRG00000001732	turquoise	8810.61	7923.07	887.535	7035.54
ENSCCRG00000001733	turquoise	9708.08	8895.74	812.336	8083.41
ENSCCRG00000001734	green	2320.49	527.693	1792.79	-1265.1
ENSCCRG00000001735	turquoise	8877.34	7858.24	1019.1	6839.13
ENSCCRG00000001737	turquoise	7172.6	5900.95	1271.65	4629.3
ENSCCRG00000001738	turquoise	5659.53	4821.64	837.894	3983.74
ENSCCRG00000001739	turquoise	4579.64	3811.29	768.354	3042.94
ENSCCRG00000001740	turquoise	6314.17	5690.4	623.776	5066.62
ENSCCRG00000001742	turquoise	996.933	160.781	836.152	-675.371
ENSCCRG00000001743	turquoise	9640.78	8689.06	951.719	7737.34
ENSCCRG00000001745	yellow	1515.18	364.86	1150.32	-785.456
ENSCCRG00000001747	blue	4776.62	834.68	3941.94	-3107.26
ENSCCRG00000001748	turquoise	7010.66	6174.13	836.533	5337.6
ENSCCRG00000001749	yellow	2959.63	418.015	2541.62	-2123.6
ENSCCRG00000001751	turquoise	8936.5	7776.93	1159.57	6617.36
ENSCCRG00000001752	yellow	984.363	367.381	616.982	-249.602
ENSCCRG00000001753	turquoise	8974.6	8282.09	692.511	7589.58
ENSCCRG00000001754	brown	1634.75	363.133	1271.61	-908.48
ENSCCRG00000001756	turquoise	5833.1	5327.39	505.707	4821.69
ENSCCRG00000001758	turquoise	6900.06	5873.91	1026.16	4847.75
ENSCCRG00000001759	turquoise	2535.84	1757.53	778.314	979.214
ENSCCRG00000001761	turquoise	6025.88	5260.55	765.327	4495.23
ENSCCRG00000001763	blue	3088.16	755.104	2333.06	-1577.95
ENSCCRG00000001764	yellow	1307.13	660.543	646.591	13.9522
ENSCCRG00000001766	turquoise	3225.96	2525.7	700.256	1825.44
ENSCCRG00000001767	turquoise	5579.25	4655.11	924.138	3730.97
ENSCCRG00000001768	turquoise	4640.75	3730.18	910.563	2819.62
ENSCCRG00000001769	turquoise	5314.52	4407.28	907.247	3500.03
ENSCCRG00000001770	turquoise	6697.26	5859.25	838.004	5021.25
ENSCCRG00000001771	red	1016.41	389.675	626.733	-237.058
ENSCCRG00000001772	yellow	3028.05	361.271	2666.78	-2305.51
ENSCCRG00000001773	turquoise	7494.44	6309.8	1184.63	5125.17
ENSCCRG00000001775	green	1663.96	792.679	871.285	-78.6059
ENSCCRG00000001776	turquoise	3622.6	3060.38	562.224	2498.15
ENSCCRG00000001777	turquoise	6518.43	5384.26	1134.16	4250.1
ENSCCRG00000001780	turquoise	4767.22	4177.57	589.658	3587.91
ENSCCRG00000001781	green	1625.83	372	1253.83	-881.827
ENSCCRG00000001782	greenyellow	935.474	210.501	724.973	-514.472
ENSCCRG00000001783	turquoise	8617.3	7689.9	927.399	6762.5
ENSCCRG00000001784	turquoise	6287.8	5377.95	909.852	4468.1
ENSCCRG00000001788	turquoise	8735.77	7876.92	858.843	7018.08
ENSCCRG00000001789	magenta	773.811	510.729	263.081	247.648
ENSCCRG00000001790	purple	1209.57	191.952	1017.62	-825.67
ENSCCRG00000001792	turquoise	2003.93	1289.78	714.155	575.623
ENSCCRG00000001794	brown	850.629	473.875	376.754	97.1206
ENSCCRG00000001796	magenta	628.174	165.192	462.982	-297.79
ENSCCRG00000001797	turquoise	4255	3860.13	394.865	3465.27
ENSCCRG00000001799	blue	2047.43	968.9	1078.53	-109.633
ENSCCRG00000001800	greenyellow	1582.08	327.676	1254.41	-926.729
ENSCCRG00000001801	turquoise	5767.16	4951.39	815.777	4135.61
ENSCCRG00000001802	red	1102.66	407.818	694.838	-287.019
ENSCCRG00000001804	magenta	767.207	219.742	547.465	-327.723
ENSCCRG00000001806	turquoise	5636.66	4857.07	779.589	4077.48
ENSCCRG00000001807	turquoise	5848.8	5012.87	835.928	4176.94
ENSCCRG00000001809	turquoise	7857.42	7122.09	735.321	6386.77
ENSCCRG00000001810	turquoise	4516.99	3651.12	865.872	2785.24
ENSCCRG00000001811	turquoise	3718.31	2831.41	886.897	1944.52
ENSCCRG00000001812	purple	468.953	70.5929	398.36	-327.767
ENSCCRG00000001814	red	1044.92	394.902	650.019	-255.117
ENSCCRG00000001815	blue	1036.24	787.653	248.586	539.067
ENSCCRG00000001817	turquoise	4784.43	4306.65	477.784	3828.86
ENSCCRG00000001819	turquoise	6323.44	5352.09	971.351	4380.74
ENSCCRG00000001820	turquoise	4856.17	4325.43	530.74	3794.69
ENSCCRG00000001821	turquoise	6728.06	6122.62	605.442	5517.18
ENSCCRG00000001823	turquoise	9186.77	8334.13	852.635	7481.5
ENSCCRG00000001824	green	2061.62	712.493	1349.13	-636.637
ENSCCRG00000001825	red	1864.35	152.98	1711.36	-1558.38
ENSCCRG00000001826	brown	1627.01	517.464	1109.55	-592.082
ENSCCRG00000001829	red	1294.75	544.003	750.745	-206.742
ENSCCRG00000001830	yellow	2214.11	343.853	1870.26	-1526.4
ENSCCRG00000001831	turquoise	8010.05	7347.02	663.032	6683.99
ENSCCRG00000001832	turquoise	4362.69	3562.6	800.083	2762.52
ENSCCRG00000001834	turquoise	6343.43	5797.05	546.378	5250.67
ENSCCRG00000001835	turquoise	7665.48	6894.18	771.304	6122.88
ENSCCRG00000001836	turquoise	428.822	57.8107	371.012	-313.201
ENSCCRG00000001837	yellow	1209.69	704.456	505.236	199.22
ENSCCRG00000001838	greenyellow	794.593	425.485	369.108	56.376
ENSCCRG00000001839	greenyellow	597.016	132.126	464.89	-332.764
ENSCCRG00000001840	turquoise	10073.3	9165.99	907.274	8258.71
ENSCCRG00000001841	turquoise	7559.26	6753.13	806.132	5947
ENSCCRG00000001843	magenta	1033.03	144.071	888.956	-744.884
ENSCCRG00000001845	yellow	1371.84	179.81	1192.03	-1012.22
ENSCCRG00000001846	black	2581.19	840.728	1740.46	-899.736
ENSCCRG00000001847	black	4289.34	857.677	3431.66	-2573.99
ENSCCRG00000001848	turquoise	4255	3860.13	394.865	3465.27
ENSCCRG00000001849	greenyellow	1195.45	227.976	967.473	-739.497
ENSCCRG00000001850	turquoise	7632.14	6536.62	1095.51	5441.11
ENSCCRG00000001851	turquoise	3286.4	2756.41	529.997	2226.41
ENSCCRG00000001852	turquoise	2941.64	2113.47	828.169	1285.3
ENSCCRG00000001853	turquoise	10143.3	9208.84	934.496	8274.35
ENSCCRG00000001854	turquoise	7251.08	6485.12	765.958	5719.16
ENSCCRG00000001855	turquoise	9768.92	8921.23	847.697	8073.53
ENSCCRG00000001858	blue	3078.36	756.365	2321.99	-1565.63
ENSCCRG00000001860	yellow	1693.66	479.105	1214.56	-735.452
ENSCCRG00000001863	black	3017.4	973.248	2044.15	-1070.9
ENSCCRG00000001864	turquoise	4699.66	4177	522.666	3654.33
ENSCCRG00000001865	turquoise	6613.26	5700.44	912.824	4787.62
ENSCCRG00000001866	yellow	1233.75	237.792	995.954	-758.161
ENSCCRG00000001867	turquoise	6722.13	5784.33	937.804	4846.52
ENSCCRG00000001868	magenta	830.564	237.171	593.393	-356.222
ENSCCRG00000001870	turquoise	6705.59	5742.04	963.547	4778.49
ENSCCRG00000001871	turquoise	2484.72	2146.02	338.695	1807.33
ENSCCRG00000001872	greenyellow	2035.39	99.0843	1936.31	-1837.22
ENSCCRG00000001873	turquoise	4280.82	3359.24	921.58	2437.66
ENSCCRG00000001875	turquoise	9251.37	8275.73	975.642	7300.08
ENSCCRG00000001876	turquoise	5124.34	4503.7	620.642	3883.06
ENSCCRG00000001877	turquoise	8474.64	7732.79	741.845	6990.95
ENSCCRG00000001879	turquoise	4824.45	4121.34	703.107	3418.23
ENSCCRG00000001880	brown	2564.84	448.484	2116.36	-1667.87
ENSCCRG00000001881	turquoise	6428.07	5645.52	782.549	4862.97
ENSCCRG00000001882	turquoise	7185.66	6169.87	1015.79	5154.08
ENSCCRG00000001883	turquoise	4765.16	3773.21	991.96	2781.25
ENSCCRG00000001885	turquoise	5940.62	5180.38	760.24	4420.14
ENSCCRG00000001886	turquoise	8602.64	7614.77	987.879	6626.89
ENSCCRG00000001887	turquoise	8652.85	7538.34	1114.51	6423.84
ENSCCRG00000001888	turquoise	8918.82	8176.8	742.02	7434.78
ENSCCRG00000001889	turquoise	7426.47	6560.37	866.098	5694.27
ENSCCRG00000001890	magenta	795.335	509.892	285.443	224.45
ENSCCRG00000001891	turquoise	7497.17	6888.63	608.537	6280.1
ENSCCRG00000001892	turquoise	8904.89	8081.15	823.746	7257.4
ENSCCRG00000001893	brown	1732.24	503.151	1229.08	-725.933
ENSCCRG00000001894	turquoise	4347.77	3507.28	840.481	2666.8
ENSCCRG00000001895	turquoise	5492.92	4666.36	826.561	3839.8
ENSCCRG00000001896	turquoise	9307.73	8280.39	1027.34	7253.04
ENSCCRG00000001898	red	1630.33	416.431	1213.9	-797.464
ENSCCRG00000001900	brown	1174.35	812.323	362.03	450.293
ENSCCRG00000001901	turquoise	1818.57	1082.19	736.382	345.809
ENSCCRG00000001902	turquoise	3035.25	2624.91	410.348	2214.56
ENSCCRG00000001903	yellow	1797.47	718.226	1079.24	-361.016
ENSCCRG00000001904	turquoise	8457.96	7531	926.96	6604.04
ENSCCRG00000001906	green	1925.31	562.284	1363.02	-800.737
ENSCCRG00000001907	red	1117.37	283.515	833.855	-550.34
ENSCCRG00000001908	turquoise	936.663	160.603	776.06	-615.457
ENSCCRG00000001909	turquoise	4134.27	3154.22	980.048	2174.18
ENSCCRG00000001910	black	3017.4	973.248	2044.15	-1070.9
ENSCCRG00000001912	turquoise	3108.64	2251.03	857.606	1393.43
ENSCCRG00000001913	turquoise	9792.26	8811.02	981.239	7829.78
ENSCCRG00000001914	blue	2015.73	623.666	1392.07	-768.402
ENSCCRG00000001916	brown	829.799	349.438	480.362	-130.924
ENSCCRG00000001917	blue	3221.57	856.729	2364.84	-1508.11
ENSCCRG00000001918	yellow	1295.82	633.375	662.445	-29.0694
ENSCCRG00000001919	green	5790.23	571.445	5218.78	-4647.34
ENSCCRG00000001921	tan	1203.81	0.800796	1203.01	-1202.21
ENSCCRG00000001922	turquoise	7800.63	6961.91	838.715	6123.2
ENSCCRG00000001923	turquoise	4765.85	4040.71	725.139	3315.57
ENSCCRG00000001924	turquoise	3262.23	2279.93	982.3	1297.63
ENSCCRG00000001925	turquoise	5067.2	4072.77	994.431	3078.34
ENSCCRG00000001928	greenyellow	1647.12	289.711	1357.4	-1067.69
ENSCCRG00000001930	turquoise	7000.08	6212.76	787.32	5425.44
ENSCCRG00000001931	turquoise	4669.84	4073.38	596.464	3476.92
ENSCCRG00000001932	turquoise	6944.64	6338.06	606.571	5731.49
ENSCCRG00000001933	turquoise	7430.29	6583.62	846.677	5736.94
ENSCCRG00000001934	turquoise	8553.76	7857.76	696.007	7161.75
ENSCCRG00000001935	turquoise	4453.1	3746.78	706.313	3040.47
[truncated: 37,678 more rows]

[truncated: 1 more sheets: Sheet3]
