# Supplementary material for: Transcriptomic Response and Molecular Adaptation Mechanisms of Common Carp (Cyprinus carpio) Intestine Under Dual Stress of High Temperature and Zinc
Source: Animals (Basel). 2026 Apr 27;16(9):1334. doi: 10.3390/ani16091334 (PMC13162933; doi:10.3390/ani16091334)
Supplement: Supplementary file 1 [file animals-16-01334-s001.zip › Table S6.xlsx]

## Sheet: C vs H
ID	Description	GeneRatio	BgRatio	pvalue	p.adjust	qvalue	geneID	Count	-lg(P.adjust)
dre04350	TGF-beta signaling pathway	45/1087	155/21768	1.41315e-22	2.41649e-20	9.96643e-21	zfyve9a/dcn/id3/ep300a/grem1b/zfyve16/ncor1/bmpr1aa/lrrc32/acvr1bb/bmp8a/rbl1/fstb/ltbp1/chrd/nog3/id1/tgif1/mycb/tgfb1a/sin3ab/thbs1a/fsta/bmp2a/rgmb/grem2b/rgma/neo1a/thbs1b/nbl1/acvr2aa/id4/bmp4/rgmd/emp3b/tfdp1a/lemd3/skib/myca/crebbpa/bmpr2b/bmpr1ab/acvr1ba/bmp2b/tfr1b	45	19.6168
dre04150	mTOR signaling pathway	48/1087	209/21768	2.85219e-19	2.43863e-17	1.00577e-17	grb2a/slc3a2a/igf1rb/fzd2/ulk2/pdpk1a/igf1ra/eif4ba/chuk/irs1/fzd10/fzd5/lrp5/wnt5b/hrasb/rps6/deptor/wnt2ba/lpin2/fzd7a/tsc1a/prkaa2/atp6v1d/tnfrsf1a/tsc1b/castor2/insrb/fzd4/sos1/rnf152/pik3ca/insra/akt1s1/atp6v1g1/sos2/depdc5/rictorb/slc3a2b/grb10a/wnt2bb/eif4e2/fzd7b/rragcb/ulk1a/eif4e1b/grb2b/fzd9a/sgk1	48	16.6129
dre04510	Focal adhesion	55/1087	279/21768	1.25746e-18	7.16751e-17	2.95613e-17	grb2a/fn1a/erbb2/igf1rb/pxna/kdrl/zyx/badb/vcla/pdpk1a/fyna/actb2/igf1ra/itga5/lamc1/shc2/hrasb/actn1/col4a1/pdgfrb/myl9b/itga6b/col6a1/lamb1b/flna/jun/ilk/thbs1a/kdr/reln/lama2/arhgap35b/sos1/ptk2aa/egfra/pik3ca/thbs1b/col6a2/lamc3/itgav/lama4/itgb1a/pdgfra/pip5k1ab/itgb4/col4a2/pdgfbb/sos2/itgb6/comp/crkl/rap1ab/itga6l/grb2b/itga1	55	16.1446
dre04010	MAPK signaling pathway	68/1087	415/21768	3.41211e-18	1.45868e-16	6.01609e-17	grb2a/gadd45bb/ppp3r1b/casp3b/hspa8/erbb2/igf1rb/elk4/kdrl/mecom/fgfr4/daxx/cacna1ba/igf1ra/chuk/epha2b/dusp16/gdnfa/efna5a/hrasb/ret/pdgfrb/fgfr3/mycb/rps6ka5/tgfb1a/flna/cacna1c/irak1/jun/atf4a/kdr/map2k4b/tnfrsf1a/mknk2b/mef2ca/insrb/cacna2d1a/sos1/egfra/cacna1bb/insra/ptprr/ngfa/fgfr2/hspb1/pdgfra/fosab/cacnb1/erbb3a/map4k3b/rasgrp3/angpt1/atf4b/pdgfbb/sos2/rasgrp2/myca/gadd45ba/dusp7/crkl/ki…	68	15.836
dre04820	Cytoskeleton in muscle cells	59/1087	332/21768	1.23054e-17	4.20846e-16	1.73571e-16	fn1a/dcn/fbln1/tpm2/lmod1b/zyx/sgce/vcla/hspg2/fhl2a/actb2/itga5/dsc2l/neb/dag1/flncb/col4a1/desmb/myl9b/itga6b/pdlim4/col6a1/tnnt2a/thbs1a/sdc2/pdlim3a/viml/lama2/csrp1b/sgcg/sdc4/atp1b3b/tnnc1b/atp1b1a/acta1a/tnni1b/thbs1b/col6a2/bgnb/sspn/itgav/capn3a/tmod1/itgb1a/sgcb/itgb4/col4a2/flnca/tnnt2d/daam1a/itgb6/comp/agrn/fmnl3/plecb/actn3b/itga6l/actn2b/itga1	59	15.3759
dre04518	Integrin signaling	44/1087	195/21768	1.82632e-17	5.20502e-16	2.14673e-16	fn1a/erbb2/igf1rb/pxna/kdrl/vcla/actb2/igf1ra/itga5/lamc1/vcam1b/actn1/col4a1/pdgfrb/itga6b/col6a1/tgfb1a/lamb1b/flna/ilk/thbs1a/fras1/kdr/reln/lama2/itgb2/ptk2aa/egfra/pik3ca/thbs1b/col6a2/lamc3/itgav/lama4/itgb1a/pdgfra/itgb4/col4a2/npnta/pdgfbb/itgb6/comp/itga6l/itga1	44	15.2836
dre04068	FoxO signaling pathway	41/1087	186/21768	5.49178e-16	1.34156e-14	5.53307e-15	grb2a/gadd45bb/igf1rb/plk1/ep300a/pdpk1a/igf1ra/chuk/fbxo32/s1pr4/foxo4/irs1/cat/hrasb/fbxo25/irs2b/tgfb1a/prkaa2/cdkn1ba/foxo3b/insrb/tnfsf10/sos1/egfra/pik3ca/insra/bcl2l11/foxo1a/cdkn1bb/agap2/plk2a/sos2/irs2a/bnip3/gadd45ba/rbl2/crebbpa/mapk14b/cdkn1d/grb2b/sgk1	41	13.8724
dre04148	Efferocytosis	45/1087	224/21768	8.45618e-16	1.80751e-14	7.45479e-15	casp3b/calr/adam17a/hif1al/adam10a/ano6/pla2g15/adam10b/pros1/arnt/ptpn11a/dusp16/tmem30c/tmem30ab/tyro3/cpt1aa/abca1a/atp2a2b/cpt1b/tgfb1a/thbs1a/casp21/alox5a/lrp1ab/ptk2aa/bsg/thbs1b/slc2a1b/cpt1ab/itgav/ptgs2a/casp7/nfatc4/atp11c/pla2g6/ptpn11b/atp8a2/dusp7/tmem30aa/pparda/crkl/mapk14b/adam17b/gulp1a/sgk1	45	13.7429
dre04810	Regulation of actin cytoskeleton	54/1087	325/21768	5.79565e-15	1.10117e-13	4.54162e-14	fn1a/pxna/abi2a/scinla/vcla/fgfr4/actb2/itga5/lpar1/chrm4b/c6/hrasb/actn1/cxcr4b/nckap1/cxcl12a/pdgfrb/myl9b/pip4k2aa/fgfr3/wasla/itga6b/bdkrb1/iqgap2/cfl2/arhgap35b/itgb2/ezrb/sos1/ptk2aa/egfra/pik3ca/fgfr2/itgav/ssh2b/itgb1a/pdgfra/pip5k1ab/apc/itgb4/bdkrb2/chrm3b/cxcr4a/pdgfbb/sos2/scin/itgb6/crkl/lpar2b/itga6l/itga1/chrm2b/fgf18a/rgcc	54	12.9581
dre04512	ECM-receptor interaction	28/1087	104/21768	1.18878e-13	2.03281e-12	8.38403e-13	fn1a/hspg2/itga5/lamc1/dag1/col4a1/itga6b/col6a1/lamb1b/thbs1a/fras1/reln/lama2/sdc4/thbs1b/col6a2/lamc3/itgav/lama4/itgb1a/itgb4/col4a2/npnta/itgb6/comp/agrn/itga6l/itga1	28	11.6919
dre04517	IgSF CAM signaling	59/1087	418/21768	5.14562e-13	7.99909e-12	3.2991e-12	grb2a/caskin1/ssx2ipa/appa/cntnap1/slit1a/rims1a/triob/pxna/kirrel3l/vsig8b/vcla/jam2a/pdpk1a/lck/slit2/fyna/slitrk6/actb2/ptpn11a/itga5/ncam1a/cables2a/nrp2b/actn1/sorbs1/robo3/nectin1b/myl9b/wasla/cadm1a/trpc6a/esama/cxadr/kdr/itgb2/pmp22b/ezrb/lmo7a/cables2b/ptk2aa/pik3ca/foxo1a/cdh2/itgb1a/slit3/nrp1b/ptpn11b/pmp22a/myl6/appb/cntn2/ptprfb/csk/nrp1a/rap1ab/mapk14b/grb2b/plxna3	59	11.097
dre04330	Notch signaling pathway	24/1087	83/21768	1.22317e-12	1.74301e-11	7.18878e-12	adam17a/ep300a/notch2/atxn1a/dll4/notch3/kat2b/tle2a/ctbp2a/psenen/jag1b/spen/heyl/jag2b/maml1/jag1a/ncor2/lfng/dlc/hey2/crebbpa/notch1b/adam17b/itcha	24	10.7587
dre04514	Cell adhesion molecule (CAM) interaction	35/1087	181/21768	4.32183e-12	5.12031e-11	2.11179e-11	cldn11a/cntnap1/cldni/cd28/glg1a/vsig8b/jam2a/oclna/slitrk6/cd40lg/ncam1a/vcam1b/cldn5b/nectin1b/itga6b/cd99l2/cadm1a/esama/sdc2/cxadr/itgb2/sdc4/neo1a/vsir/itgav/cldn7a/cldn5a/cdh2/itgb1a/cldn12/cldnb/cntn2/ptprfb/cldn15lb/itga6l	35	10.2907
dre04910	Insulin signaling pathway	35/1087	181/21768	4.32183e-12	5.12031e-11	2.11179e-11	grb2a/badb/pdpk1a/acacb/irs1/shc2/hrasb/rps6/cblb/sorbs1/irs2b/ppp1r3da/tsc1a/flot1a/prkaa2/socs2/socs1a/tsc1b/mknk2b/insrb/sos1/pik3ca/insra/foxo1a/socs3a/exoc7/sos2/irs2a/flot1b/crkl/ptprfb/eif4e2/eif4e1b/grb2b/hk2	35	10.2907
dre04060	Cytokine-cytokine receptor interaction	39/1087	220/21768	4.4915e-12	5.12031e-11	2.11179e-11	bmp3/ccr7/tnfrsf19/tnfrsf9b/csf3r/cd40lg/lepr/il11ra/il13ra2/bmpr1aa/il6st/acvr1bb/lifra/bmp8a/cxcr4b/cxcl12a/ccl25a/tgfb1a/il2rga/bmp2a/tnfrsf1a/il34/tnfsf10/ngfa/acvr2aa/cxcl19/cxcl14/tnfrsf21/bmp4/ackr3b/cxcr4a/lifrb/ifngr1/bmpr2b/bmpr1ab/acvr1ba/bmp2b/ccr9a/nradd	39	10.2907
dre04310	Wnt signaling pathway	39/1087	229/21768	1.61468e-11	1.72568e-10	7.11732e-11	sfrp1a/ppp3r1b/chd8/fzd2/ep300a/fzd10/sfrp1b/tle2a/fzd5/ccn4a/lrp5/wnt5b/sost/ctbp2a/wnt2ba/rspo1/tcf7/mycb/fzd7a/prickle1b/ror1/apcdd1l/jun/tcf7l1b/fzd4/serpinf1/apc/nfatc4/cacybp/ryk/daam1a/lgr4/myca/wnt2bb/pparda/crebbpa/fzd7b/axin2/fzd9a	39	9.76304
dre04012	ErbB signaling pathway	26/1087	112/21768	3.5038e-11	3.52441e-10	1.45359e-10	grb2a/stat5a/erbb2/badb/nrg1/shc2/hrasb/cblb/stat5b/mycb/hbegfb/cdkn1ba/jun/map2k4b/sos1/ptk2aa/egfra/pik3ca/cdkn1bb/erbb3a/sos2/myca/crkl/btc/cdkn1d/grb2b	26	9.45291
dre04141	Protein processing in endoplasmic reticulum	36/1087	205/21768	3.94523e-11	3.74797e-10	1.54579e-10	rad23ab/p4hb/hspa8/calr/lman2/amfra/sec62/man1b1b/hspa4l/canx/dnaja1/bcap29/mbtps2/prkcsh/tusc3/bag2/ube2g1b/ubxn8/sec61a1/atf4a/ube2d4/selenos/atf6/sel1l/baxa/herpud1/atf4b/os9/eif2ak3/pdia8/man1a1/nsfl1c/derl1/sil1/prkn/traf2a	36	9.4262
dre04145	Phagosome	31/1087	170/21768	3.3694e-10	2.94664e-09	1.2153e-09	atp6v0a1a/calr/scarb1/atp6v0cb/actb2/dync1i1/itga5/canx/colec12/lamp1b/nos1/sec22bb/sec61a1/thbs1a/atp6v1d/itgb2/ncf1/atp6ap1b/thbs1b/atp6v1g1/itgav/pla2r1/itgb1a/atp6v0ca/cybb/marco/comp/tap1/tlr2/tap2t/tfr1b	31	8.53067
dre04142	Lysosome	32/1087	180/21768	3.44636e-10	2.94664e-09	1.2153e-09	atp6v0a1a/igf2r/atp6v0cb/ap1m2/gnsa/pla2g15/nagpa/lamp1b/ctsd/acp2/cd63/tpp1/manba/dnase2b/ctsf/meak7/sort1b/atp6ap1b/npc1/scarb2c/hgsnat/gusb/asah1b/atp6v0ca/scarb2a/sort1a/laptm4a/cd164/ppt1/gba/entpd4/ctsk	32	8.53067
dre05168	Herpes simplex virus 1 infection	32/1087	192/21768	1.85378e-09	1.50951e-08	6.22573e-09	casp3b/calr/badb/daxx/chuk/ptpn11a/itga5/nectin1b/tsc1a/stat1b/irak1/srsf1b/tnfrsf1a/tsc1b/srsf5b/pik3ca/socs3a/irf9/stat2/baxa/cd74a/ifngr1/ptpn11b/ifih1/irf7/b2ml/tlr3/pdia8/tap1/tlr2/tap2t/traf2a	32	7.82116
dre04020	Calcium signaling pathway	49/1087	386/21768	1.99752e-09	1.55261e-08	6.40352e-09	ppp3r1b/erbb2/cckar/casq2/kdrl/itpka/fgfr4/cacna1ba/itpr2/tpcn1/plcd3a/gdnfa/vdac3/ret/itpkcb/p2rx7/cxcr4b/agtr1b/adcy3a/pdgfrb/fgfr3/atp2a2b/plcd1b/camk1gb/bdkrb1/nos1/cacna1c/kdr/egfra/tnnc1b/slc8a1b/cacna1bb/ngfa/avpr1aa/fgfr2/pdgfra/erbb3a/nfatc4/bdkrb2/ednraa/chrm3b/cxcr4a/pdgfbb/plce1/ptger1b/adra1bb/chrm2b/fgf18a/ptger1a	49	7.80894
dre00564	Glycerophospholipid metabolism	24/1087	117/21768	2.89576e-09	2.15294e-08	8.87945e-09	cds1/mboat2a/pla2g15/agpat2/agpat9l/rarres3l/gpd1a/ptdss2/pla2g12a/lpin2/gnpat/agpat3/plpp3/lpgat1/ppap2d/cds2/pla1a/pld2/cdipt/gpat4/pla2g6/ptdss1b/chpt1/pcyt2	24	7.66697
dre04110	Cell cycle	31/1087	192/21768	7.24977e-09	5.16546e-08	2.13042e-08	gadd45bb/mcm5/plk1/ep300a/ppp2r5a/rbl1/rad21b/ppp2r5d/stag1a/mycb/orc4/mad2l2/tgfb1a/cdkn1ba/mcm4/anapc16/mcm2/cdkn1bb/tfdp1a/mad2l1bp/ccne1/myca/gadd45ba/rbl2/cdc20/crebbpa/chek1/mcm6/mad2l1/cdkn1d/prkdc	31	7.28689
dre04218	Cellular senescence	31/1087	199/21768	1.72866e-08	1.1824e-07	4.87664e-08	gadd45bb/ppp3r1b/ets1/zfp36l1a/itpr2/rbb4l/sqstm1/vdac3/hrasb/rbl1/mycb/tsc1a/tgfb1a/zfp36l2/zfp36l1b/foxo3b/tsc1b/pik3ca/hipk3a/foxo1a/cxcl19/lin52/mybl2b/nfatc4/ccne1/myca/gadd45ba/rbl2/chek1/mapk14b/cdkn1d	31	6.92723
dre04520	Adherens junction	26/1087	150/21768	2.63827e-08	1.73517e-07	7.15644e-08	ssx2ipa/ptprb/erbb2/igf1rb/ep300a/vcla/fyna/actb2/igf1ra/fer/actn1/ccm2/sorbs1/nectin1b/tcf7/myl9b/wasla/tcf7l1b/snai1b/insrb/lmo7a/egfra/insra/ptprfb/crebbpa/rap1ab	26	6.76066
dre04137	Mitophagy - animal	25/1087	141/21768	3.05473e-08	1.93466e-07	7.97923e-08	atg9a/rps27a/map1lc3b/tax1bp1b/amfra/hif1al/bnip3lb/sqstm1/hrasb/tomm40l/mon1a/jun/atf4a/foxo3b/cited2/arih1l/optn/pink1/atf4b/bnip3/eif2ak3/usp30/prkn/ulk1a/traf2a	25	6.71339
dre04140	Autophagy - animal	33/1087	230/21768	4.72423e-08	2.88515e-07	1.18994e-07	atg9a/igf1rb/rps27a/map1lc3b/tax1bp1b/badb/ulk2/hif1al/pdpk1a/smcr8a/igf1ra/irs1/sqstm1/hrasb/deptor/lamp1b/irs2b/ctsd/tsc1a/prkaa2/vamp8/tsc1b/pik3ca/optn/akt1s1/mtmr3/irs2a/bnip3/eif2ak3/tp53inp2/epg5/rragcb/ulk1a	33	6.53983
dre05132	Salmonella infection	41/1087	327/21768	5.85792e-08	3.45415e-07	1.42461e-07	casp3b/fyco1a/snx33/actb2/kif5aa/chuk/dync1i1/snx9a/hrasb/nckap1/tcf7/myl9b/wasla/mycb/flna/irak1/jun/pkn1b/snx18a/tcf7l1b/casp21/map2k4b/tnfrsf1a/snx18b/arl8a/tnfsf10/txn/pik3ca/nod1/cxcl19/fosab/casp7/baxa/klc1a/exoc7/myca/podxl/anxa2a/mapk14b/tlr2/traf2a	41	6.46166
dre03272	Virion - Hepatitis viruses	17/1087	74/21768	1.01919e-07	5.80939e-07	2.39599e-07	cldn11a/cldni/scarb1/oclna/hspg2/cd9a/cldn5b/lamp1b/cd63/egfra/tsg101a/cldn7a/cldn5a/cldn12/cldnb/dpp4/cldn15lb	17	6.23587
dre00310	Lysine degradation	18/1087	83/21768	1.10948e-07	6.12001e-07	2.5241e-07	mecom/gcdhb/hadhaa/plod2/dot1l/ezh1/setdb2/setd1ba/aldh16a1/phykpl/dhtkd1/kmt2e/suv39h1a/aadat/aass/ash1l/prdm2a/setmar	18	6.21325
dre04382	Cornified envelope formation	28/1087	184/21768	1.3938e-07	7.44811e-07	3.07186e-07	furina/cldn11a/cldni/st14a/tmem79b/oclna/ppp2r5a/tgm1l4/cldn5b/ppp2r5d/col4a1/itga6b/s100v2/ppp2r2cb/cldn7a/cldn5a/itgb4/cldn12/cldnb/col4a2/krt8/gba/cldn15lb/krt15/plecb/itga6l/sptlc2b/ppl	28	6.12795
dre03083	Polycomb repressive complex	18/1087	92/21768	5.69801e-07	2.9526e-06	1.21776e-06	ep300a/cbx7b/l3mbtl1b/foxk1/jarid2b/bcor/rbb4l/ezh1/asxl2/ube2d4/pcgf5a/cbx7a/rnf2/mbd5/tfdp1a/crebbpa/bcorl1/jarid2a	18	5.52979
dre04210	Apoptosis	28/1087	201/21768	8.8866e-07	4.46944e-06	1.84335e-06	gadd45bb/casp3b/badb/pdpk1a/daxx/actb2/chuk/itpr2/hrasb/ctsd/jun/atf4a/casp21/ctsf/tnfrsf1a/tnfsf10/pik3ca/ngfa/bcl2l11/fosab/casp7/baxa/atf4b/eif2ak3/gadd45ba/birc5a/ctsk/traf2a	28	5.34975
dre04144	Endocytosis	39/1087	339/21768	1.13432e-06	5.54196e-06	2.2857e-06	zfyve9a/igf2r/hspa8/igf1rb/epn2/sh3gl1b/zfyve16/fgfr4/igf1ra/kif5aa/rufy2/hrasb/cblb/cxcr4b/rab4a/fgfr3/wasla/chmp4c/il2rga/grk1a/ehd1b/folr/pld2/egfra/fgfr2/tsg101a/agap3/pdgfra/agap2/pip5k1ab/ehd3/snx1b/ehd2b/cxcr4a/wash1/mvb12ba/sh3kbp1/itcha/tfr1b	39	5.25634
dre04920	Adipocytokine signaling pathway	18/1087	97/21768	1.28658e-06	6.11126e-06	2.5205e-06	pparab/acacb/lepr/chuk/ptpn11a/irs1/cpt1aa/irs2b/cpt1b/prkaa2/tnfrsf1a/acsl3a/slc2a1b/cpt1ab/socs3a/irs2a/ptpn11b/traf2a	18	5.21387
dre04530	Tight junction	31/1087	248/21768	2.51821e-06	1.16382e-05	4.8e-06	cldn11a/erbb2/cldni/llgl1/jam2a/oclna/actb2/dlg2/bves/actn1/cldn5b/arhgap17a/myl9b/ppp2r2cb/prkaa2/jun/hspa4a/ezrb/arhgef18b/cldn7a/cldn5a/itgb1a/cldn12/micall2a/cldnb/myl6/cldn15lb/prkcea/rap1ab/amotl2b/amot	31	4.93411
dre00561	Glycerolipid metabolism	15/1087	73/21768	2.58878e-06	1.16495e-05	4.80466e-06	mboat2a/agpat2/pnpla2/agpat9l/dgat1a/lpin2/agpat3/dgat2/mogat2/plpp3/aldh16a1/mogat3b/ppap2d/gpat4/lipg	15	4.93369
dre04081	Hormone signaling	37/1087	327/21768	3.14067e-06	1.37706e-05	5.67948e-06	stat5a/igf1rb/cckar/esr2a/thrb/igf1ra/gnb2/lepr/vipr1b/agtr2/irs1/esr2b/bmpr1aa/agtr1b/adcy3a/irs2b/stat5b/gnai2a/nos1/gng2/insrb/pik3ca/insra/vipb/adcy6a/avpr1aa/itgav/gnb5a/gcgra/npr1a/irs2a/bmpr1ab/oprm1/dio1/npr2/adra1bb/gng13b	37	4.86105
dre00565	Ether lipid metabolism	13/1087	57/21768	3.51739e-06	1.50368e-05	6.20171e-06	tmem86a/rarres3l/pla2g12a/pafah1b1b/plpp3/ppap2d/pld2/pafah1b1a/pla2g6/chpt1/pafah1b2/ugt8/tmem86b	13	4.82284
dre04916	Melanogenesis	22/1087	147/21768	3.9363e-06	1.64173e-05	6.77105e-06	fzd2/ep300a/fzd10/fzd5/wnt5b/creb3l2/hrasb/wnt2ba/adcy3a/tcf7/fzd7a/gnai2a/creb3l3a/tcf7l1b/fzd4/adcy6a/creb3l3b/wnt2bb/crebbpa/kitlgb/fzd7b/fzd9a	22	4.7847
dre03320	PPAR signaling pathway	17/1087	96/21768	4.90788e-06	1.99821e-05	8.24129e-06	plin1/pparab/pdpk1a/fads2/sorbs1/cpt1aa/cpt1b/fabp6/slc27a2a/ilk/pltp/acsl3a/cpt1ab/fabp2/angptl4/pparda/hmgcs1	17	4.69936
dre03250	Viral life cycle - HIV-1	15/1087	77/21768	5.20831e-06	2.07121e-05	8.5424e-06	furina/xpo1a/xpo1b/ep300a/kat2b/ppiaa/map1sb/cxcr4b/aff4/bicd2/tsg101a/serinc5/nelfa/cxcr4a/crebbpa	15	4.68378
dre00900	Terpenoid backbone biosynthesis	8/1087	22/21768	6.43282e-06	2.46833e-05	1.01802e-05	mvk/mvda/pcyox1/idi1/rce1a/hmgcra/pmvk/hmgcs1	8	4.6076
dre04340	Hedgehog signaling pathway	14/1087	69/21768	6.49559e-06	2.46833e-05	1.01802e-05	smo/kif3a/boc/gli2a/disp1/gli1/ihha/csnk1db/ptch2/hhip/gas1b/gas1a/cdon/ptch1	14	4.6076
dre00380	Tryptophan metabolism	12/1087	52/21768	7.3075e-06	2.71648e-05	1.12037e-05	gcdhb/hadhaa/cat/haao/aldh16a1/ddc/kynu/cyp1b1/dhtkd1/kyat1/aoc1/aadat	12	4.56599
dre04621	NOD-like receptor signaling pathway	24/1087	176/21768	7.62293e-06	2.77345e-05	1.14387e-05	tnfaip3/antxr1c/map1lc3b/chuk/itpr2/sugt1/vdac3/p2rx7/gbp1/stat1b/txnipa/jun/pkn1b/nod2/txn/nod1/cxcl19/irf9/stat2/antxr1a/cybb/irf7/mapk14b/traf2a	24	4.55698
dre04261	Adrenergic signaling in cardiomyocytes	30/1087	251/21768	8.98485e-06	3.20085e-05	1.32014e-05	tpm2/scn1bb/ppp2r5a/agtr2/bves/creb3l2/ppp2r5d/agtr1b/adcy3a/atp2a2b/rps6ka5/gnai2a/ppp2r2cb/tnnt2a/creb3l3a/cacna1c/atf4a/atp1b3b/cacna2d1a/tnnc1b/slc8a1b/atp1b1a/acta1a/adcy6a/cacnb1/atf4b/tnnt2d/creb3l3b/mapk14b/adra1bb	30	4.49473
dre00562	Inositol phosphate metabolism	17/1087	104/21768	1.48538e-05	5.18369e-05	2.13793e-05	itpka/plch1/plcd3a/itpk1a/itpkcb/tpi1b/pip4k2aa/plcd1b/ppip5k1a/pik3ca/cdipt/mtmr7a/ip6k2b/mtmr3/pip5k1ab/inpp5e/plce1	17	4.28536
dre00514	Other types of O-glycan biosynthesis	12/1087	59/21768	2.87053e-05	9.81722e-05	4.04896e-05	gxylt2/galnt12/b4galt1l/poc1bl/c1galt1c1/galnt1/pofut2/galnt14/lfng/eogt/xxylt1/galnt18b	12	4.00801
dre04070	Phosphatidylinositol signaling system	18/1087	121/21768	3.15626e-05	0.000105828	4.3647e-05	cds1/itpka/itpr2/plcd3a/itpk1a/itpkcb/pip4k2aa/plcd1b/ppip5k1a/cds2/pik3ca/cdipt/mtmr7a/ip6k2b/mtmr3/pip5k1ab/inpp5e/plce1	18	3.9754
dre04912	GnRH signaling pathway	19/1087	135/21768	4.23235e-05	0.000139179	5.74023e-05	grb2a/mmp2/itpr2/hrasb/adcy3a/hbegfb/cacna1c/jun/atf4a/map2k4b/sos1/pld2/egfra/adcy6a/atf4b/sos2/mmp14b/mapk14b/grb2b	19	3.85643
dre04371	Apelin signaling pathway	24/1087	196/21768	4.64535e-05	0.000149878	6.18149e-05	hdac4/plin1/map1lc3b/notch3/gnb2/itpr2/aplnra/aplnrb/hrasb/rps6/agtr1b/adcy3a/gnai2a/jag1b/prkaa2/nos1/gng2/mef2ca/slc8a1b/jag1a/adcy6a/gnb5a/prkcea/gng13b	24	3.82426
dre04115	p53 signaling pathway	15/1087	92/21768	4.80224e-05	0.000152071	6.27193e-05	gadd45bb/perp/casp3b/ei24/cd82a/thbs1a/sesn1/thbs1b/cd82b/baxa/ccne1/gadd45ba/chek1/cdkn1d/rrm2	15	3.81795
dre00534	Glycosaminoglycan biosynthesis - heparan sulfate / heparin	8/1087	34/21768	0.000213981	0.000665288	0.000274388	ext1b/hs3st1/extl3/ndst2b/ndst1b/hs6st1a/hs3st3b1b/ext2	8	3.17699
dre04814	Motor proteins	27/1087	258/21768	0.000239482	0.000731276	0.000301603	tpm2/kif3a/kif15/actb2/kif5aa/dync1i1/kif21b/myo5b/myl9b/tnnt2a/kif11/kif26aa/tnnc1b/acta1a/tnni1b/kifc3/klc1a/tnnt2d/kif20a/kif16ba/kif2c/kif1ab/kif14/myl6/kif26ba/kif26ab/myo7bb	27	3.13592
dre04270	Vascular smooth muscle contraction	21/1087	180/21768	0.000266387	0.000799162	0.000329602	calcrlb/itpr2/pla2g12a/agtr1b/adcy3a/myl9b/adm2a/cacna1c/gucy1b1/gucy1a2/adcy6a/avpr1aa/ednraa/pla2g6/npr1a/cald1b/myl6/adma/prkcea/npr2/adra1bb	21	3.09736
dre04540	Gap junction	17/1087	131/21768	0.000285917	0.000842963	0.000347667	grb2a/itpr2/lpar1/hrasb/adcy3a/pdgfrb/gnai2a/gucy1b1/csnk1db/gucy1a2/sos1/egfra/adcy6a/pdgfra/pdgfbb/sos2/grb2b	17	3.07419
dre04620	Toll-like receptor signaling pathway	15/1087	111/21768	0.000412075	0.00119432	0.000492578	chuk/stat1b/irak1/jun/map2k4b/pik3ca/cxcl19/irf9/fosab/stat2/irf7/tlr3/ctsk/mapk14b/tlr2	15	2.92288
dre04217	Necroptosis	21/1087	187/21768	0.000447524	0.00127544	0.000526037	stat5a/tnfaip3/stat6/ppiaa/h2ax/sqstm1/vdac3/stat5b/chmp4c/stat1b/tnfrsf1a/macroh2a2/tnfsf10/irf9/stat2/fth1b/baxa/cybb/ifngr1/tlr3/traf2a	21	2.89434
dre04120	Ubiquitin mediated proteolysis	19/1087	162/21768	0.000478891	0.00134246	0.000553679	ube2h/rps27a/ube2ql1/ube2r2/cblb/pias1a/pias4a/ube2g1b/socs1a/ube2d4/ube2o/anapc16/socs3a/cdc20/herc4/sae1/prkn/itcha/cul4b	19	2.8721
dre00532	Glycosaminoglycan biosynthesis - chondroitin sulfate / dermatan sulfate	7/1087	30/21768	0.000562014	0.00155007	0.000639303	chpfa/chst12a/usta/dsela/chst11/chpf2/dse	7	2.80965
dre00230	Purine metabolism	19/1087	167/21768	0.000698571	0.00189612	0.000782026	hprt1/ak2/gda/adcy3a/pde6c/entpd1/pde10a/pde3a/gucy1b1/ada2a/gucy1a2/enpp1/adcy6a/pde5ab/npr1a/papss2b/entpd4/npr2/rrm2	19	2.72213
dre02010	ABC transporters	9/1087	50/21768	0.000735551	0.0019653	0.000810558	abcc5/abcc9/abca1a/abca3b/abcd1/abcg2a/abcc4/tap1/tap2t	9	2.70657
dre05100	Bacterial invasion of epithelial cells	14/1087	106/21768	0.000799663	0.00210373	0.00086765	fn1a/pxna/vcla/actb2/itga5/shc2/wasla/mad2l2/ilk/ptk2aa/pik3ca/itgb1a/crkl/elmo3	14	2.67701
dre00590	Arachidonic acid metabolism	10/1087	61/21768	0.000817808	0.00211887	0.000873894	ptges3a/ggt5a/rarres3l/pla2g12a/prxl2b/alox5a/ptgs2a/pla2g6/ggt1b/ptges	10	2.6739
dre04981	Folate transport and metabolism	7/1087	32/21768	0.000851604	0.0021735	0.000896425	abcc5/mthfr/folr/fpgs/abcg2a/abcc4/slc46a1	7	2.66284
dre04260	Cardiac muscle contraction	17/1087	147/21768	0.00108786	0.00273565	0.00112828	tpm2/casq2/cox6a2/cox7a2l/atp2a2b/tnnt2a/cacna1c/atp1b3b/cacna2d1a/tnnc1b/slc8a1b/atp1b1a/acta1a/cacnb1/tnnt2d/slc9a6a/cox4i2	17	2.56294
dre00510	N-Glycan biosynthesis	10/1087	65/21768	0.00135612	0.00336081	0.00138612	mgat1a/man1b1b/b4galt1l/man2a2/tusc3/dpm1/dolk/mgat3a/man1a1/alg11	10	2.47356
dre03013	Nucleocytoplasmic transport	14/1087	112/21768	0.00137891	0.00336847	0.00138928	ndc1/upf3b/xpo1a/xpo1b/kpna6/pom121/nup155/ipo7/upf3a/thoc7/nup43/eef1a1l1/nup98/casc3	14	2.47257
dre04672	Intestinal immune network for IgA production	7/1087	37/21768	0.00209605	0.00504824	0.00208207	cd40lg/cxcr4b/cxcl12a/ccl25a/tgfb1a/cxcr4a/ccr9a	7	2.29686
dre04625	C-type lectin receptor signaling pathway	15/1087	134/21768	0.00286436	0.00680286	0.00280574	ppp3r1b/chuk/itpr2/ptpn11a/hrasb/cblb/stat1b/jun/pik3ca/ptgs2a/irf9/stat2/nfatc4/ptpn11b/mapk14b	15	2.16731
dre03018	RNA degradation	11/1087	84/21768	0.00300922	0.00695374	0.00286796	tent4a/cnot7/cnot3a/cnot6l/pabpc1b/exosc1/pfklb/btg2/pabpc4/dcp2/lsm5	11	2.15778
dre04370	VEGF signaling pathway	11/1087	84/21768	0.00300922	0.00695374	0.00286796	ppp3r1b/pxna/badb/shc2/hrasb/kdr/ptk2aa/pik3ca/ptgs2a/hspb1/mapk14b	11	2.15778
dre04216	Ferroptosis	9/1087	61/21768	0.00312033	0.00711435	0.0029342	slc3a2a/map1lc3b/vdac3/acsl3a/fth1b/cybb/slc3a2b/pcbp2/tfr1b	9	2.14786
dre04146	Peroxisome	12/1087	101/21768	0.00448849	0.0100991	0.00416522	mvk/cat/gnpat/prdx1/pex6/slc27a2a/abcd1/acsl3a/crot/pex7/pmvk/pex11b	12	1.99572
dre00330	Arginine and proline metabolism	9/1087	66/21768	0.00533749	0.0118534	0.00488875	nos1/aldh16a1/gamt/p4ha1a/gatm/aoc1/p4ha1b/p4ha2/smox	9	1.92616
dre00190	Oxidative phosphorylation	15/1087	146/21768	0.00640491	0.0140415	0.00579121	atp6v0a1a/atp6v0cb/cox6a2/cox7a2l/atp6v1d/ndufb9/atp6ap1b/cox17/atp6v1g1/atp6v0ca/ndufb10/atp5mc1/ndufb7/ndufa7/cox4i2	15	1.85259
dre00051	Fructose and mannose metabolism	7/1087	45/21768	0.00653873	0.0141293	0.00582743	pfkfb3/aldob/pfkfb4a/tpi1b/pfkfb4b/pfklb/hk2	7	1.84988
dre01232	Nucleotide metabolism	12/1087	106/21768	0.00661022	0.0141293	0.00582743	nt5c3a/hprt1/tk2/ak2/gda/entpd1/upp2/ada2a/enpp1/ctps1a/entpd4/rrm2	12	1.84988
dre03082	ATP-dependent chromatin remodeling	14/1087	134/21768	0.0071619	0.0151196	0.00623583	actb2/arid1ab/ino80c/rbb4l/h2ax/arid1b/smarca1/actl6a/macroh2a2/smarca2/smarcc2/vps72b/gatad2b/gatad2ab	14	1.82046
dre03015	mRNA surveillance pathway	11/1087	96/21768	0.00833211	0.0173755	0.00716625	upf3b/ppp2r5a/papola/pabpc1b/ppp2r5d/ppp2r2cb/upf3a/pelo/pabpc4/casc3/etf1a	11	1.76006
dre04114	Oocyte meiosis	15/1087	152/21768	0.0091793	0.0189116	0.00779979	ppp3r1b/igf1rb/plk1/ppp2r5a/igf1ra/itpr2/ppp2r5d/adcy3a/mad2l2/anapc16/adcy6a/ccne1/cdc20/mad2l1/mapk14b	15	1.72327
dre00512	Mucin type O-glycan biosynthesis	6/1087	38/21768	0.0107243	0.0215748	0.00889819	galnt12/poc1bl/c1galt1c1/galnt1/galnt14/galnt18b	6	1.66605
dre03030	DNA replication	6/1087	38/21768	0.0107243	0.0215748	0.00889819	lig1/mcm5/pole/mcm4/mcm2/mcm6	6	1.66605
dre00740	Riboflavin metabolism	3/1087	10/21768	0.0114408	0.0227486	0.00938233	acp2/enpp1/blvrb	3	1.64304
dre03273	Virion - Lassa virus and SFTS virus	4/1087	19/21768	0.0131351	0.0258173	0.010648	nrp2b/dag1/lamp1b/tfr1b	4	1.58809
dre03265	Virion - Ebolavirus, Lyssavirus and Morbillivirus	3/1087	11/21768	0.0151543	0.0294476	0.0121452	ncam1a/npc1/nradd	3	1.53095
dre00515	Mannose type O-glycan biosynthesis	5/1087	30/21768	0.0154841	0.0294667	0.0121531	b3galnt2/b4galt1l/rxylt1/pomgnt2/b4gat1	5	1.53067
dre00600	Sphingolipid metabolism	9/1087	78/21768	0.0155088	0.0294667	0.0121531	cerk/cers4a/plpp3/ppap2d/smpd2b/asah1b/gba/ugt8/sptlc2b	9	1.53067
dre04977	Vitamin digestion and absorption	6/1087	42/21768	0.0172276	0.031906	0.0131592	scarb1/slc19a2/tcn2/lmbrd1/btd/slc46a1	6	1.49613
dre00071	Fatty acid degradation	7/1087	54/21768	0.0173524	0.031906	0.0131592	gcdhb/hadhaa/cpt1aa/cpt1b/aldh16a1/acsl3a/cpt1ab	7	1.49613
dre00513	Various types of N-glycan biosynthesis	7/1087	54/21768	0.0173524	0.031906	0.0131592	mgat1a/man1b1b/b4galt1l/man2a2/tusc3/man1a1/alg11	7	1.49613
dre00240	Pyrimidine metabolism	8/1087	67/21768	0.0180919	0.032912	0.013574	nt5c3a/tk2/entpd1/upp2/enpp1/ctps1a/entpd4/rrm2	8	1.48265
dre03050	Proteasome	7/1087	55/21768	0.0190531	0.0342957	0.0141447	psma5/psmb3/psmb10/psma4/psma3/psma1/psmb7	7	1.46476
dre00592	alpha-Linolenic acid metabolism	4/1087	22/21768	0.0220242	0.0392306	0.0161801	rarres3l/pla2g12a/fads2/pla2g6	4	1.40637
dre03266	Virion - Herpesvirus	3/1087	13/21768	0.0243841	0.0429863	0.0177291	igf2r/itga5/nectin1b	3	1.36667
dre00770	Pantothenate and CoA biosynthesis	4/1087	23/21768	0.0256344	0.0447294	0.018448	csad/aldh16a1/aasdhppt/enpp1	4	1.34941
dre04622	RIG-I-like receptor signaling pathway	8/1087	72/21768	0.0267579	0.0462181	0.019062	adar/chuk/cxcl19/otud5a/ifih1/irf7/mapk14b/traf2a	8	1.33519
dre04914	Progesterone-mediated oocyte maturation	11/1087	114/21768	0.0272642	0.0466218	0.0192284	igf1rb/plk1/igf1ra/adcy3a/mad2l2/gnai2a/anapc16/pik3ca/adcy6a/mad2l1/mapk14b	11	1.33141
dre03420	Nucleotide excision repair	7/1087	60/21768	0.0293205	0.0496417	0.0204739	lig1/rad23ab/gtf2h4/gtf2h1/pole/polr2d/cul4b	7	1.30415
dre00410	beta-Alanine metabolism	5/1087	36/21768	0.0320845	0.0532665	0.0219689	csad/hadhaa/aoc2/aldh16a1/smox	5	1.27355
dre00601	Glycosphingolipid biosynthesis - lacto and neolacto series	5/1087	36/21768	0.0320845	0.0532665	0.0219689	b3galt2/b4galt1l/b3gnt2a/b3gnt5a/st3gal4	5	1.27355
dre01212	Fatty acid metabolism	8/1087	76/21768	0.0354983	0.0583674	0.0240727	hsd20b2/hadhaa/fads2/cpt1aa/cpt1b/acsl3a/cpt1ab/ppt1	8	1.23383
dre00430	Taurine and hypotaurine metabolism	3/1087	18/21768	0.0578718	0.0942484	0.0388713	csad/ggt5a/ggt1b	3	1.02573
dre04623	Cytosolic DNA-sensing pathway	7/1087	71/21768	0.0635333	0.102492	0.0422714	casp3b/adar/chuk/dnase2b/casp21/casp7/irf7	7	0.989309
dre04980	Cobalamin transport and metabolism	3/1087	19/21768	0.06626	0.105892	0.0436736	prdx1/tcn2/lmbrd1	3	0.975137
dre00920	Sulfur metabolism	2/1087	10/21768	0.0859087	0.136022	0.0561002	sqor/papss2b	2	0.866391
dre00533	Glycosaminoglycan biosynthesis - keratan sulfate	3/1087	22/21768	0.0944477	0.14817	0.0611105	b4galt1l/b3gnt2a/chst6	3	0.829239
dre00010	Glycolysis / Gluconeogenesis	7/1087	79/21768	0.0992613	0.154306	0.0636412	aldob/tpi1b/aldh16a1/pfklb/adpgk2/pgk1/hk2	7	0.811617
dre00650	Butanoate metabolism	3/1087	23/21768	0.10477	0.161402	0.0665678	hadhaa/bdh1/hmgcs1	3	0.792091
dre00531	Glycosaminoglycan degradation	3/1087	24/21768	0.115511	0.176361	0.0727373	gnsa/hgsnat/gusb	3	0.753598
dre00350	Tyrosine metabolism	4/1087	39/21768	0.128526	0.194495	0.0802163	hgd/aoc2/ddc/fah	4	0.711092
dre00130	Ubiquinone and other terpenoid-quinone biosynthesis	2/1087	13/21768	0.135098	0.202647	0.0835785	ggcx/coq4	2	0.693261
dre01230	Biosynthesis of amino acids	7/1087	87/21768	0.143924	0.214009	0.0882648	aldob/tpi1b/pfklb/mat2b/idh3g/psph/pgk1	7	0.669568
dre00591	Linoleic acid metabolism	3/1087	29/21768	0.174552	0.257314	0.106125	rarres3l/pla2g12a/pla2g6	3	0.589537
dre03060	Protein export	3/1087	30/21768	0.187234	0.273644	0.11286	srpra/sec62/sec61a1	3	0.562814
dre00360	Phenylalanine metabolism	2/1087	16/21768	0.18883	0.273644	0.11286	aoc2/ddc	2	0.562814
dre00260	Glycine, serine and threonine metabolism	4/1087	47/21768	0.206566	0.29683	0.122423	aoc2/gamt/gatm/psph	4	0.527492
dre01200	Carbon metabolism	9/1087	132/21768	0.214418	0.305545	0.126017	cat/aldob/tpi1b/pfklb/adpgk2/idh3g/psph/pgk1/hk2	9	0.514925
dre00140	Steroid hormone biosynthesis	6/1087	82/21768	0.225762	0.319052	0.131588	hsd20b2/hsd11b2/ugt1b7/sult2st3/sts/cyp1b1	6	0.496139
dre00052	Galactose metabolism	3/1087	34/21768	0.239988	0.336377	0.138734	b4galt1l/pfklb/hk2	3	0.473173
dre00450	Selenocompound metabolism	2/1087	19/21768	0.244816	0.340354	0.140374	kyat1/papss2b	2	0.468069
dre00983	Drug metabolism - other enzymes	7/1087	102/21768	0.247729	0.341626	0.140898	hprt1/tk2/gstt2/upp2/ugt1b7/gusb/rrm2	7	0.466449
dre03460	Fanconi anemia pathway	4/1087	51/21768	0.249735	0.341637	0.140903	ube2t/poli/fancf/blm	4	0.466435
dre01210	2-Oxocarboxylic acid metabolism	3/1087	37/21768	0.280987	0.380399	0.15689	dhtkd1/aadat/idh3g	3	0.419761
dre00910	Nitrogen metabolism	2/1087	21/21768	0.282518	0.380399	0.15689	ca5a/ca8	2	0.419761
dre00061	Fatty acid biosynthesis	2/1087	22/21768	0.301325	0.402552	0.166026	acacb/acsl3a	2	0.395178
dre00500	Starch and sucrose metabolism	3/1087	39/21768	0.30866	0.409153	0.168749	agla/enpp1/hk2	3	0.388114
dre00860	Porphyrin metabolism	5/1087	75/21768	0.320087	0.421021	0.173644	ugt1b7/gusb/blvrb/fth1b/hccsb	5	0.375696
dre03022	Basal transcription factors	3/1087	40/21768	0.322536	0.421021	0.173644	gtf2h4/tbp/gtf2h1	3	0.375696
dre00511	Other glycan degradation	2/1087	24/21768	0.338639	0.438691	0.180931	manba/gba	2	0.357841
dre00062	Fatty acid elongation	3/1087	42/21768	0.350277	0.450356	0.185743	hsd20b2/hadhaa/ppt1	3	0.346444
dre00340	Histidine metabolism	2/1087	25/21768	0.357073	0.452293	0.186541	aldh16a1/aoc1	2	0.344581
dre00541	Biosynthesis of various nucleotide sugars	2/1087	25/21768	0.357073	0.452293	0.186541	uap1/cyb5r3	2	0.344581
dre04130	SNARE interactions in vesicular transport	3/1087	43/21768	0.364106	0.45781	0.188817	sec22bb/vamp8/stx6	3	0.339315
dre01250	Biosynthesis of nucleotide sugars	3/1087	45/21768	0.391602	0.488788	0.201593	uap1/gfpt2/hk2	3	0.310879
dre01240	Biosynthesis of cofactors	11/1087	198/21768	0.402369	0.498588	0.205635	ak2/haao/ggcx/aldh16a1/ugt1b7/kynu/coq4/ctps1a/gusb/fpgs/mat2b	11	0.302258
dre00470	D-Amino acid metabolism	1/1087	11/21768	0.430852	0.527369	0.217505	glsb	1	0.277885
dre00480	Glutathione metabolism	4/1087	67/21768	0.431764	0.527369	0.217505	ggt5a/gstt2/ggt1b/rrm2	4	0.277885
dre03410	Base excision repair	3/1087	49/21768	0.445554	0.536963	0.221462	lig1/pole/neil3	3	0.270056
dre00220	Arginine biosynthesis	2/1087	30/21768	0.445899	0.536963	0.221462	glsb/nos1	2	0.270056
dre00520	Amino sugar and nucleotide sugar metabolism	3/1087	50/21768	0.458754	0.54858	0.226253	uap1/gfpt2/hk2	3	0.26076
dre00640	Propanoate metabolism	2/1087	32/21768	0.479487	0.569391	0.234836	acacb/hadhaa	2	0.24459
dre04082	Neuroactive ligand signaling	17/1087	331/21768	0.488043	0.575554	0.237379	gnb2/chrm4b/p2ry1/adcy3a/slc18a3a/gnai2a/slc1a9/gng2/adcy6a/gnb5a/chrm3b/grik5/slc1a1/oprm1/adra1bb/chrm2b/gng13b	17	0.239914
dre00030	Pentose phosphate pathway	2/1087	33/21768	0.495806	0.580704	0.239502	aldob/pfklb	2	0.236045
dre01040	Biosynthesis of unsaturated fatty acids	2/1087	34/21768	0.511794	0.595352	0.245544	hsd20b2/fads2	2	0.225226
dre00980	Metabolism of xenobiotics by cytochrome P450	4/1087	75/21768	0.519443	0.599456	0.247237	ephx1/gstt2/ugt1b7/cyp1b1	4	0.222242
dre00020	Citrate cycle (TCA cycle)	2/1087	35/21768	0.527445	0.599456	0.247237	aclyb/idh3g	2	0.222242
dre04136	Autophagy - other	2/1087	35/21768	0.527445	0.599456	0.247237	atg9a/ulk2	2	0.222242
dre00053	Ascorbate and aldarate metabolism	3/1087	56/21768	0.534796	0.599456	0.247237	aldh16a1/ugt1b7/gusb	3	0.222242
dre00280	Valine, leucine and isoleucine degradation	3/1087	56/21768	0.534796	0.599456	0.247237	hadhaa/aldh16a1/hmgcs1	3	0.222242
dre03450	Non-homologous end-joining	1/1087	15/21768	0.536356	0.599456	0.247237	prkdc	1	0.222242
dre00730	Thiamine metabolism	1/1087	16/21768	0.559524	0.62129	0.256241	ak2	1	0.206706
dre00670	One carbon pool by folate	2/1087	43/21768	0.640024	0.702846	0.289878	mthfr/mat2b	2	0.15314
dre00785	Lipoic acid metabolism	1/1087	20/21768	0.641193	0.702846	0.289878	dhtkd1	1	0.15314
dre00100	Steroid biosynthesis	1/1087	22/21768	0.676165	0.731799	0.301819	tm7sf2	1	0.135608
dre03430	Mismatch repair	1/1087	22/21768	0.676165	0.731799	0.301819	lig1	1	0.135608
dre00250	Alanine, aspartate and glutamate metabolism	2/1087	48/21768	0.698999	0.751754	0.310049	glsb/gfpt2	2	0.123924
dre00563	Glycosylphosphatidylinositol (GPI)-anchor biosynthesis	1/1087	27/21768	0.749411	0.796295	0.32842	pigh	1	0.0989261
dre00620	Pyruvate metabolism	2/1087	53/21768	0.749728	0.796295	0.32842	acacb/aldh16a1	2	0.0989261
dre00040	Pentose and glucuronate interconversions	2/1087	55/21768	0.767865	0.810524	0.334288	ugt1b7/gusb	2	0.0912339
dre00270	Cysteine and methionine metabolism	2/1087	59/21768	0.800727	0.840026	0.346456	kyat1/mat2b	2	0.075707
dre00790	Folate biosynthesis	1/1087	33/21768	0.815798	0.850618	0.350824	fpgs	1	0.0702652
dre03020	RNA polymerase	1/1087	35/21768	0.833762	0.864081	0.356377	polr2d	1	0.0634458
dre00830	Retinol metabolism	3/1087	92/21768	0.844326	0.869757	0.358718	dgat1a/ugt1b7/rdh10a	3	0.0606019
dre00630	Glyoxylate and dicarboxylate metabolism	1/1087	38/21768	0.85748	0.878018	0.362125	cat	1	0.0564964
dre03440	Homologous recombination	1/1087	40/21768	0.871382	0.886943	0.365806	blm	1	0.0521045
dre00982	Drug metabolism - cytochrome P450	2/1087	72/21768	0.880729	0.891152	0.367542	gstt2/ugt1b7	2	0.0500482
dre00760	Nicotinate and nicotinamide metabolism	1/1087	47/21768	0.910204	0.915558	0.377608	enpp1	1	0.038314
dre04744	Phototransduction	1/1087	50/21768	0.923023	0.923023	0.380686	grk1a	1	0.0347877

## Sheet: C vs H+Zn
ID	Description	GeneRatio	BgRatio	pvalue	p.adjust	qvalue	geneID	Count	-lg(P.adjust)
dre04110	Cell cycle	24/187	192/21768	3.79384e-21	4.2491e-19	2.87533e-19	bub1/ccne2/cdk1/fzr1a/ccnb1/mad2l1/pcna/ccnb3/cdc7/ccna2/trip13/ndc80/ttk/anapc4/wee1/ccnb2/dbf4/pttg1/mcm6/bub3/esco2/orc3/orc6/sgo1	24	18.3717
dre03050	Proteasome	13/187	55/21768	9.64422e-16	5.40076e-14	3.65465e-14	psmb1/psmd12/psmd7/psmc1b/psmd14/psmd13/psma6l/psmd8/psmb2/psma4/psme2/psma3/psmb10	13	13.2675
dre00100	Steroid biosynthesis	8/187	22/21768	7.36307e-12	2.74888e-10	1.86014e-10	nsdhl/sc5d/msmo1/cyp51/ebp/soat2/sqlea/lss	8	9.56084
dre03030	DNA replication	8/187	38/21768	1.00143e-09	2.80401e-08	1.89745e-08	prim1/pcna/fen1/rfc4/mcm6/lig1/pola1/pold1	8	7.55222
dre04914	Progesterone-mediated oocyte maturation	11/187	114/21768	4.1778e-09	9.35827e-08	6.33267e-08	bub1/cdk1/fzr1a/ccnb1/mad2l1/ccnb3/ccna2/anapc4/ccnb2/aurka/mapk14a	11	7.0288
dre03430	Mismatch repair	6/187	22/21768	2.46828e-08	4.60746e-07	3.11783e-07	msh2/pcna/rfc4/exo1/lig1/pold1	6	6.33654
dre04114	Oocyte meiosis	11/187	152/21768	8.4728e-08	1.35565e-06	9.17355e-07	bub1/ccne2/cdk1/ccnb1/mad2l1/anapc4/ccnb2/pttg1/aurka/sgo1/mapk14a	11	5.86785
dre03460	Fanconi anemia pathway	7/187	51/21768	2.59581e-07	3.63413e-06	2.45919e-06	brca2/cenpx/atrip/mus81/rev1/eme1/fancg	7	5.4396
dre03013	Nucleocytoplasmic transport	9/187	112/21768	5.39529e-07	6.71414e-06	4.5434e-06	nup37/kpna2/magoh/thoc1/aaas/nup133/nup85/ipo9/ipo8	9	5.17301
dre03440	Homologous recombination	6/187	40/21768	1.11674e-06	1.25075e-05	8.46374e-06	brca2/mus81/rad54l/eme1/topbp1/pold1	6	4.90283
dre03083	Polycomb repressive complex	8/187	92/21768	1.284e-06	1.30734e-05	8.84667e-06	eed/kdm2aa/mtf2/kdm2ab/phf19/fbrs/fbrsl1/suz12a	8	4.88361
dre00240	Pyrimidine metabolism	6/187	67/21768	2.39595e-05	0.000223622	0.000151323	cmpk/cant1a/dut/hddc2/tk1/dck	6	3.65049
dre01240	Biosynthesis of cofactors	9/187	198/21768	5.59545e-05	0.000463411	0.000313587	nadsyn1/cmpk/dhfr/ugp2b/gclc/gclm/gmppb/ugt5e1/ugdh	9	3.33403
dre00541	Biosynthesis of various nucleotide sugars	4/187	25/21768	5.79264e-05	0.000463411	0.000313587	ugp2b/gmppb/cyb5r1/ugdh	4	3.33403
dre03410	Base excision repair	5/187	49/21768	6.22397e-05	0.000464723	0.000314474	pcna/fen1/rfc4/lig1/pold1	5	3.33281
dre01232	Nucleotide metabolism	6/187	106/21768	0.000310668	0.00217468	0.00147159	cmpk/cant1a/dut/hddc2/tk1/dck	6	2.66261
dre04218	Cellular senescence	8/187	199/21768	0.000334898	0.00220639	0.00149304	ccne2/cdk1/ccnb1/ccnb3/ccna2/ccnb2/mapk14a/foxm1	8	2.65632
dre01250	Biosynthesis of nucleotide sugars	4/187	45/21768	0.000596738	0.00371303	0.00251258	ugp2b/gmppb/ugdh/hk2	4	2.43027
dre00900	Terpenoid backbone biosynthesis	3/187	22/21768	0.000851828	0.00499572	0.00338056	idi1/fnta/mvk	3	2.3014
dre00520	Amino sugar and nucleotide sugar metabolism	4/187	50/21768	0.000892093	0.00499572	0.00338056	ugp2b/gmppb/ugdh/hk2	4	2.3014
dre03082	ATP-dependent chromatin remodeling	6/187	134/21768	0.00107291	0.00572217	0.00387214	yeats4/smarca5/macroh2a2/h2az2b/dmap1/brd7	6	2.24244
dre04068	FoxO signaling pathway	7/187	186/21768	0.00115716	0.00580581	0.00392874	plk4/ccnb1/ccnb3/ccnb2/prmt1/mapk14a/sgk1	7	2.23614
dre04115	p53 signaling pathway	5/187	92/21768	0.00119226	0.00580581	0.00392874	ccne2/cdk1/ccnb1/gtse1/ccnb2	5	2.23614
dre03420	Nucleotide excision repair	4/187	60/21768	0.00176717	0.00824679	0.00558053	pcna/rfc4/lig1/pold1	4	2.08372
dre00983	Drug metabolism - other enzymes	5/187	102/21768	0.00188508	0.00844517	0.00571478	cmpk/gsto2/dut/ugt5e1/tk1	5	2.07339
dre00564	Glycerophospholipid metabolism	5/187	117/21768	0.00342108	0.014737	0.00997237	pcyt2/gpam/dgkaa/proca1/gpcpd1	5	1.83159
dre04070	Phosphatidylinositol signaling system	5/187	121/21768	0.0039493	0.0163823	0.0110857	impa1/mtmr2/dgkaa/pik3c3/inpp5b	5	1.78563
dre04814	Motor proteins	7/187	258/21768	0.00707305	0.0282922	0.0191451	kif23/kif18a/kif2c/myo1f/kifc1/kif11/tubb2b	7	1.54833
dre03015	mRNA surveillance pathway	4/187	96/21768	0.0094861	0.036636	0.0247913	magoh/fip1l1b/pelo/cpsf3	4	1.43609
dre00040	Pentose and glucuronate interconversions	3/187	55/21768	0.0117988	0.0440488	0.0298074	ugp2b/ugt5e1/ugdh	3	1.35607
dre00562	Inositol phosphate metabolism	4/187	104/21768	0.0124573	0.0450069	0.0304558	impa1/mtmr2/pik3c3/inpp5b	4	1.34672
dre04216	Ferroptosis	3/187	61/21768	0.0155931	0.0545758	0.036931	tfr1b/gclc/gclm	3	1.263
dre00480	Glutathione metabolism	3/187	67/21768	0.0199972	0.0678692	0.0459265	gsto2/gclc/gclm	3	1.16833
dre04981	Folate transport and metabolism	2/187	32/21768	0.0307555	0.101312	0.0685571	dhfr/abcc3	2	0.994338
dre00790	Folate biosynthesis	2/187	33/21768	0.032558	0.104186	0.0705016	dhfr/qdpra	2	0.982192
dre00052	Galactose metabolism	2/187	34/21768	0.0344011	0.105182	0.0711755	ugp2b/hk2	2	0.97806
dre00310	Lysine degradation	3/187	83/21768	0.0347475	0.105182	0.0711755	smyd2a/nsd2/setdb1a	3	0.97806
dre04136	Autophagy - other	2/187	35/21768	0.0362839	0.106942	0.0723667	atg3/pik3c3	2	0.970852
dre00500	Starch and sucrose metabolism	2/187	39/21768	0.0441957	0.126921	0.0858864	ugp2b/hk2	2	0.896467
dre03022	Basal transcription factors	2/187	40/21768	0.0462649	0.129542	0.0876599	taf1/gtf2b	2	0.88759
dre04120	Ubiquitin mediated proteolysis	4/187	162/21768	0.0513461	0.140263	0.0949146	uba2/fzr1a/ube2c/anapc4	4	0.853058
dre04130	SNARE interactions in vesicular transport	2/187	43/21768	0.0526796	0.140479	0.095061	ykt6/stx5al	2	0.852388
dre00230	Purine metabolism	4/187	167/21768	0.0562096	0.142168	0.0962042	cant1a/gucy1a1/hddc2/dck	4	0.847197
dre04146	Peroxisome	3/187	101/21768	0.0564453	0.142168	0.0962042	nudt19/prdx1/mvk	3	0.847197
dre00051	Fructose and mannose metabolism	2/187	45/21768	0.0571212	0.142168	0.0962042	gmppb/hk2	2	0.847197
dre00053	Ascorbate and aldarate metabolism	2/187	56/21768	0.083647	0.203662	0.137816	ugt5e1/ugdh	2	0.69109
dre00270	Cysteine and methionine metabolism	2/187	59/21768	0.0914245	0.217863	0.147426	gclc/gclm	2	0.661817
dre04540	Gap junction	3/187	131/21768	0.103418	0.241309	0.163292	cdk1/gucy1a1/tubb2b	3	0.617427
dre00510	N-Glycan biosynthesis	2/187	65/21768	0.10757	0.245874	0.166381	alg6/mogs	2	0.609287
dre03450	Non-homologous end-joining	1/187	15/21768	0.121428	0.271999	0.184059	fen1	1	0.565433
dre00982	Drug metabolism - cytochrome P450	2/187	72/21768	0.127269	0.278515	0.188469	gsto2/ugt5e1	2	0.555151
dre00561	Glycerolipid metabolism	2/187	73/21768	0.130149	0.278515	0.188469	gpam/dgkaa	2	0.555151
dre03272	Virion - Hepatitis viruses	2/187	74/21768	0.133044	0.278515	0.188469	ist1/cldn15b	2	0.555151
dre00980	Metabolism of xenobiotics by cytochrome P450	2/187	75/21768	0.135954	0.278515	0.188469	gsto2/ugt5e1	2	0.555151
dre04140	Autophagy - animal	4/187	230/21768	0.136771	0.278515	0.188469	atg3/pik3c3/ykt6/vmp1	4	0.555151
dre03273	Virion - Lassa virus and SFTS virus	1/187	19/21768	0.151253	0.297199	0.201112	tfr1b	1	0.526952
dre04980	Cobalamin transport and metabolism	1/187	19/21768	0.151253	0.297199	0.201112	prdx1	1	0.526952
dre03018	RNA degradation	2/187	84/21768	0.16273	0.314236	0.212641	mphosph6/edc4	2	0.502743
dre00592	alpha-Linolenic acid metabolism	1/187	22/21768	0.172959	0.32833	0.222178	proca1	1	0.48369
dre04145	Phagosome	3/187	170/21768	0.180165	0.336309	0.227577	tfr1b/pik3c3/tubb2b	3	0.473262
dre00830	Retinol metabolism	2/187	92/21768	0.187243	0.34379	0.23264	rdh8a/ugt5e1	2	0.463707
dre04217	Necroptosis	3/187	187/21768	0.217412	0.392744	0.265766	macroh2a2/h2az2b/dnm1l	3	0.405891
dre00591	Linoleic acid metabolism	1/187	29/21768	0.221484	0.393749	0.266446	proca1	1	0.404781
dre01040	Biosynthesis of unsaturated fatty acids	1/187	34/21768	0.2544	0.445199	0.301263	elovl1b	1	0.351446
dre00512	Mucin type O-glycan biosynthesis	1/187	38/21768	0.279733	0.482001	0.326166	galnt7	1	0.316952
dre00062	Fatty acid elongation	1/187	42/21768	0.30421	0.516234	0.349332	elovl1b	1	0.287153
dre00670	One carbon pool by folate	1/187	43/21768	0.310198	0.518541	0.350892	dhfr	1	0.285217
dre00760	Nicotinate and nicotinamide metabolism	1/187	47/21768	0.333645	0.549533	0.371865	nadsyn1	1	0.260006
dre02010	ABC transporters	1/187	50/21768	0.350709	0.569266	0.385218	abcc3	1	0.244685
dre00280	Valine, leucine and isoleucine degradation	1/187	56/21768	0.383542	0.6134	0.415083	mccc1	1	0.212256
dre00565	Ether lipid metabolism	1/187	57/21768	0.388852	0.6134	0.415083	proca1	1	0.212256
dre00514	Other types of O-glycan biosynthesis	1/187	59/21768	0.399334	0.621187	0.420352	galnt7	1	0.206778
dre00590	Arachidonic acid metabolism	1/187	61/21768	0.409638	0.628486	0.425291	proca1	1	0.201704
dre04621	NOD-like receptor signaling pathway	2/187	176/21768	0.447585	0.659745	0.446444	dnm1l/mapk14a	2	0.180624
dre04142	Lysosome	2/187	180/21768	0.459067	0.659745	0.446444	ap1g2/gga3b	2	0.180624
dre04270	Vascular smooth muscle contraction	2/187	180/21768	0.459067	0.659745	0.446444	gucy1a1/proca1	2	0.180624
dre04622	RIG-I-like receptor signaling pathway	1/187	72/21768	0.463245	0.659745	0.446444	mapk14a	1	0.180624
dre04382	Cornified envelope formation	2/187	184/21768	0.470411	0.659745	0.446444	elovl1b/cldn15b	2	0.180624
dre00860	Porphyrin metabolism	1/187	75/21768	0.477006	0.659745	0.446444	ugt5e1	1	0.180624
dre01212	Fatty acid metabolism	1/187	76/21768	0.481514	0.659745	0.446444	elovl1b	1	0.180624
dre04517	IgSF CAM signaling	4/187	418/21768	0.48459	0.659745	0.446444	dok1a/ppfia2/mapk14a/tubb2b	4	0.180624
dre03250	Viral life cycle - HIV-1	1/187	77/21768	0.485984	0.659745	0.446444	ccnt2b	1	0.180624
dre05168	Herpes simplex virus 1 infection	2/187	192/21768	0.492668	0.659745	0.446444	srsf6a/eif2b1	2	0.180624
dre00010	Glycolysis / Gluconeogenesis	1/187	79/21768	0.494809	0.659745	0.446444	hk2	1	0.180624
dre00140	Steroid hormone biosynthesis	1/187	82/21768	0.507764	0.669054	0.452743	ugt5e1	1	0.174539
dre04370	VEGF signaling pathway	1/187	84/21768	0.516217	0.672282	0.454928	mapk14a	1	0.172448
dre04141	Protein processing in endoplasmic reticulum	2/187	205/21768	0.527557	0.673253	0.455585	hyou1/mogs	2	0.171822
dre04810	Regulation of actin cytoskeleton	3/187	325/21768	0.530854	0.673253	0.455585	iqgap3/scin/itga3a	3	0.171822
dre05132	Salmonella infection	3/187	327/21768	0.534996	0.673253	0.455585	pik3c3/mapk14a/tubb2b	3	0.171822
dre04144	Endocytosis	3/187	339/21768	0.559406	0.694136	0.469716	tfr1b/ist1/snx5	3	0.158555
dre03320	PPAR signaling pathway	1/187	96/21768	0.563986	0.694136	0.469716	afp4	1	0.158555
dre04148	Efferocytosis	2/187	224/21768	0.575571	0.700695	0.474155	mapk14a/sgk1	2	0.154471
dre04512	ECM-receptor interaction	1/187	104/21768	0.593194	0.714385	0.483418	itga3a	1	0.146068
dre05100	Bacterial invasion of epithelial cells	1/187	106/21768	0.600187	0.715117	0.483914	elmo3	1	0.145623
dre04620	Toll-like receptor signaling pathway	1/187	111/21768	0.617151	0.723866	0.489834	mapk14a	1	0.140342
dre04012	ErbB signaling pathway	1/187	112/21768	0.620456	0.723866	0.489834	erbb4a	1	0.140342
dre04530	Tight junction	2/187	248/21768	0.631024	0.728605	0.493041	pcna/cldn15b	2	0.137508
dre01200	Carbon metabolism	1/187	132/21768	0.68092	0.770627	0.521477	hk2	1	0.113156
dre04625	C-type lectin receptor signaling pathway	1/187	134/21768	0.686412	0.770627	0.521477	mapk14a	1	0.113156
dre04912	GnRH signaling pathway	1/187	135/21768	0.689122	0.770627	0.521477	mapk14a	1	0.113156
dre04010	MAPK signaling pathway	3/187	415/21768	0.69494	0.770627	0.521477	erbb4a/stmn1a/mapk14a	3	0.113156
dre04137	Mitophagy - animal	1/187	141/21768	0.704903	0.774011	0.523767	tomm20a	1	0.111253
dre04350	TGF-beta signaling pathway	1/187	155/21768	0.738695	0.803241	0.543547	tfr1b	1	0.0951539
dre04514	Cell adhesion molecule (CAM) interaction	1/187	181/21768	0.791566	0.844338	0.571356	cldn15b	1	0.0734839
dre04910	Insulin signaling pathway	1/187	181/21768	0.791566	0.844338	0.571356	hk2	1	0.0734839
dre04518	Integrin signaling	1/187	195/21768	0.815476	0.855257	0.578745	itga3a	1	0.0679035
dre04371	Apelin signaling pathway	1/187	196/21768	0.817076	0.855257	0.578745	pik3c3	1	0.0679035
dre04150	mTOR signaling pathway	1/187	209/21768	0.836656	0.867643	0.587127	sgk1	1	0.0616587
dre04261	Adrenergic signaling in cardiomyocytes	1/187	251/21768	0.886748	0.911154	0.61657	mapk14a	1	0.0404083
dre04510	Focal adhesion	1/187	279/21768	0.911318	0.927888	0.627894	itga3a	1	0.0325046
dre04820	Cytoskeleton in muscle cells	1/187	332/21768	0.944229	0.952735	0.644708	itga3a	1	0.0210278
dre04020	Calcium signaling pathway	1/187	386/21768	0.965273	0.965273	0.653192	erbb4a	1	0.01535
