# Supplementary material for: Transcriptomic Response and Molecular Adaptation Mechanisms of Common Carp (Cyprinus carpio) Intestine Under Dual Stress of High Temperature and Zinc
Source: Animals (Basel). 2026 Apr 27;16(9):1334. doi: 10.3390/ani16091334 (PMC13162933; doi:10.3390/ani16091334)
Supplement: Supplementary file 1 [file animals-16-01334-s001.zip › Table S7.xlsx]

## Sheet: C vs H
ONTOLOGY	ID	Description	GeneRatio	BgRatio	pvalue	p.adjust	qvalue	geneID	Count
BP	GO:0048514	blood vessel morphogenesis	108/2178	434/18466	1.644e-14	5.14244e-11	4.35055e-11	e2f7/perp/fn1a/cds1/ptprb/dyrk1aa/smo/tnfrsf19/tinagl1/rtn4a/tie1/kdrl/ets1/dll4/tmem184a/calcrlb/hlx1/tspan18b/ano6/hspg2/mtdha/rasa3/notch3/efnb2a/itga5/lpar1/aplnra/igfbp7/mvda/wnt5b/aplnrb/mttp/nrp2b/ccm2/cemip2/colec12/clec14a/rspo1/abca1a/stag1a/pdgfrb/meis1b/kdm4c/sox7/loxl2b/loxl2a/gng2/plxnd1/tnnt2a/reck/thbs1a/kif11/esama/sdc2/cds2/kdr/prcp/ndst1b/ephb4a/mcamb/efnb2b/jmjd6/flt1/serpinf1…	108
BP	GO:0001568	blood vessel development	112/2178	488/18466	1.73789e-12	2.71806e-09	2.2995e-09	e2f7/perp/fn1a/cds1/ptprb/dyrk1aa/smo/tnfrsf19/tinagl1/rtn4a/tie1/kdrl/ets1/dll4/tmem184a/calcrlb/hlx1/tspan18b/ano6/hspg2/mtdha/rasa3/notch3/efnb2a/itga5/lpar1/aplnra/igfbp7/mvda/wnt5b/aplnrb/fer/mttp/nrp2b/ccm2/cemip2/colec12/clec14a/rspo1/abca1a/stag1a/pdgfrb/meis1b/kdm4c/sox7/loxl2b/has2/ephb2a/loxl2a/gng2/plxnd1/tnnt2a/reck/ilk/thbs1a/kif11/esama/sdc2/cds2/kdr/prcp/ndst1b/ephb4a/mcamb/efnb2b…	112
BP	GO:0009968	negative regulation of signal transduction	106/2178	457/18466	3.47411e-12	3.22063e-09	2.72468e-09	sfrp1a/tnfaip3/tcima/chd8/pik3ip1/errfi1a/ccr7/socs5a/tmem88b/dll4/gpr183a/pebp1/grem1b/faim2a/phactr4a/rasa3/cd74b/bcor/arnt/chuk/dusp16/aplnra/sfrp1b/tle2a/fzd5/aplnrb/sost/fstb/cblb/sh3bp4a/pias4a/bcl9l/hif1an/deptor/chrd/nog3/kptn/tmem127/tsc1a/pde10a/dkk3b/apcdd1l/socs2/pde3a/socs1a/ajuba/ptk7a/ldlrad4a/fsta/sesn1/arhgap25/foxo3b/sh3bp4/grem2b/tsc1b/gramd4a/sostdc1b/castor2/fzd4/ptch2/hhip/t…	106
BP	GO:0001525	angiogenesis	88/2178	353/18466	4.11845e-12	3.22063e-09	2.72468e-09	e2f7/fn1a/cds1/ptprb/dyrk1aa/tnfrsf19/tinagl1/rtn4a/tie1/kdrl/dll4/tmem184a/calcrlb/hlx1/tspan18b/ano6/hspg2/mtdha/efnb2a/itga5/lpar1/aplnra/igfbp7/mvda/wnt5b/aplnrb/mttp/nrp2b/cemip2/clec14a/rspo1/abca1a/pdgfrb/meis1b/loxl2b/loxl2a/gng2/plxnd1/tnnt2a/reck/thbs1a/kif11/esama/sdc2/cds2/kdr/prcp/mcamb/jmjd6/flt1/serpinf1/thbs1b/pdgfba/slc2a1b/itgav/angptl2b/angptl1a/angptl4/itgb1a/adgra2/rnf213b/ra…	88
BP	GO:0010648	negative regulation of cell communication	107/2178	473/18466	1.40363e-11	7.3176e-09	6.19076e-09	sfrp1a/tnfaip3/tcima/chd8/pik3ip1/errfi1a/ccr7/socs5a/tmem88b/dll4/gpr183a/pebp1/grem1b/faim2a/phactr4a/rasa3/cd74b/bcor/arnt/chuk/dusp16/aplnra/sfrp1b/tle2a/fzd5/aplnrb/sost/fstb/cblb/sh3bp4a/pias4a/bcl9l/hif1an/deptor/chrd/nog3/kptn/tmem127/tsc1a/pde10a/dkk3b/apcdd1l/socs2/pde3a/socs1a/ajuba/ptk7a/ldlrad4a/fsta/sesn1/arhgap25/foxo3b/sh3bp4/grem2b/tsc1b/gramd4a/sostdc1b/castor2/fzd4/ptch2/hhip/t…	107
BP	GO:0023057	negative regulation of signaling	107/2178	473/18466	1.40363e-11	7.3176e-09	6.19076e-09	sfrp1a/tnfaip3/tcima/chd8/pik3ip1/errfi1a/ccr7/socs5a/tmem88b/dll4/gpr183a/pebp1/grem1b/faim2a/phactr4a/rasa3/cd74b/bcor/arnt/chuk/dusp16/aplnra/sfrp1b/tle2a/fzd5/aplnrb/sost/fstb/cblb/sh3bp4a/pias4a/bcl9l/hif1an/deptor/chrd/nog3/kptn/tmem127/tsc1a/pde10a/dkk3b/apcdd1l/socs2/pde3a/socs1a/ajuba/ptk7a/ldlrad4a/fsta/sesn1/arhgap25/foxo3b/sh3bp4/grem2b/tsc1b/gramd4a/sostdc1b/castor2/fzd4/ptch2/hhip/t…	107
BP	GO:0001667	ameboidal-type cell migration	68/2178	251/18466	2.24575e-11	1.00353e-08	8.48996e-09	arl6ip1/atp6v0a1a/sema4c/fn1a/celsr1b/hdac4/fbln1/erbb2/pxna/tns1b/dll4/sema6e/hspg2/phactr4a/fscn1a/sema6dl/efnb2a/esrra/itga5/gdnfa/aplnra/nrg1/lrp5/wnt5b/aplnrb/ret/nrp2b/meis3/cxcr4b/sema3gb/nusap1/psenen/chrd/cxcl12a/pdgfrb/loxl2b/fzd7a/prickle1b/has2/loxl2a/reck/snai1b/prcp/ezrb/zeb2a/acvr2aa/itgav/zbtb4/cdh2/pdgfra/nrp1b/ryk/cxcr4a/cald1b/mmp14b/sema4e/peak1/acvrl1/sema5a/sema3fb/sema3b/nr…	68
BP	GO:0040007	growth	97/2178	430/18466	1.50336e-10	5.87815e-08	4.97297e-08	sema4c/stat5a/dcn/hspa8/slit1a/erbb2/igf1rb/socs5a/fzd2/notch2/ulk2/grnb/sema6e/kif15/slit2/sema6dl/igf1ra/tgfbr2a/rbb4l/ptpn11a/itga5/musk/igfbp7/nrg1/wnt5b/vdac3/extl3/ret/sh3bp4a/myo5b/cxcr4b/stk25a/wnt2ba/robo3/mpzl1l/sema3gb/cxcl12a/tgif1/mycb/has2/jag1b/dbnla/nos1/socs2/cacna1c/ptk7a/clstn1/serpinh1b/tnfrsf1a/insrb/sp2/plxnb1a/zeb2a/pik3ca/insra/pdgfba/ngfa/itgav/asah1b/yap1/socs3a/cdh2/fos…	97
BP	GO:0048589	developmental growth	89/2178	384/18466	1.9947e-10	6.93269e-08	5.86512e-08	sema4c/stat5a/dcn/hspa8/slit1a/erbb2/igf1rb/fzd2/notch2/ulk2/grnb/sema6e/kif15/slit2/sema6dl/igf1ra/rbb4l/ptpn11a/itga5/musk/nrg1/wnt5b/vdac3/extl3/ret/myo5b/cxcr4b/stk25a/wnt2ba/robo3/mpzl1l/sema3gb/cxcl12a/tgif1/mycb/has2/jag1b/dbnla/nos1/cacna1c/ptk7a/clstn1/serpinh1b/tnfrsf1a/insrb/sp2/plxnb1a/zeb2a/pik3ca/insra/pdgfba/ngfa/itgav/asah1b/yap1/cdh2/fosab/slit3/ndrg4/junbb/tppp2/fto/ryk/npr1a/lf…	89
BP	GO:0061564	axon development	102/2178	464/18466	2.38277e-10	7.45331e-08	6.30557e-08	sema4c/e2f7/appa/vstm2l/slit1a/erbb2/smo/triob/lmtk2/rtn4a/aplp2/ulk2/emilin1a/grnb/sema6e/kif15/mmp2/slit2/slitrk6/sema6dl/notch3/kif5aa/efnb2a/plp1b/map1sb/musk/efna5a/lamc1/il6st/sqstm1/boc/ncam1a/extl3/alcamb/ret/col12a1b/nrp2b/dag1/myo5b/cxcr4b/arnt2/robo3/sema3gb/cxcl12a/gli2a/disp1/ephb2a/gli1/dbnla/nos1/mecp2/ptk7a/lama2/arhgap35b/clstn1/mcamb/phox2bb/efnb2b/rgma/ptch2/plxnb1a/bsg/efnb1/n…	102
BP	GO:0007169	transmembrane receptor protein tyrosine kinase signaling pathway	79/2178	336/18466	1.02628e-09	2.73725e-07	2.31574e-07	stat5a/errfi1a/hspa8/erbb2/igf1rb/lmtk2/tie1/kdrl/dll4/stat6/ghrb/fgfr4/lck/fyna/igf1ra/efnb2a/epha2b/irs1/musk/efna5a/nrg1/shc2/extl3/ret/fer/nrp2b/cblb/hif1an/ptk6b/cemip2/tyro3/zdhhc16a/rspo1/irs2b/pdgfrb/stat5b/fgfr3/ror1/ephb2a/hbegfb/cd63/gng2/cds2/kdr/ephb4a/insrb/efnb2b/spry1/igfbp5a/flt1/zeb2a/egfra/efnb1/insra/htra1a/pdgfba/ngfa/akt1s1/fgfr2/angptl1a/gigyf2/pink1/pdgfra/erbb3a/cnpy1/nrp…	79
BP	GO:0061061	muscle structure development	89/2178	396/18466	1.0501e-09	2.73725e-07	2.31574e-07	sema4c/lmod1a/erbb2/smo/hand2/pxna/cryabb/kirrel3l/rbfox1l/vcla/jam2a/hspg2/tgfbi/b3galnt2/selenon/fbxo32/cited4b/lamc1/nrg1/naca/bves/boc/foxf2b/wnt5b/pbx2/ret/plod2/actn1/neb/dag1/myo5b/flncb/cemip2/pgm5/dysf/myorg/meox1/desmb/cxcl12a/myl9b/mbnl2/pip4k2aa/smpx/pomgnt2/gli2a/ctsd/pdlim4/disp1/col6a1/gli1/tnnt2a/dpm1/ilk/pdlim3a/lama2/csrp1b/mef2ca/ptch2/hhip/scube1/acta1a/col6a2/frg1/hmgcra/b4ga…	89
BP	GO:0002040	sprouting angiogenesis	42/2178	137/18466	2.79221e-09	6.71848e-07	5.6839e-07	e2f7/fn1a/tnfrsf19/tinagl1/rtn4a/kdrl/dll4/hlx1/ano6/efnb2a/itga5/aplnra/igfbp7/aplnrb/mttp/cemip2/clec14a/abca1a/loxl2b/loxl2a/gng2/plxnd1/reck/esama/sdc2/jmjd6/flt1/slc2a1b/itgb1a/adgra2/rnf213b/tnfrsf21/nrp1b/cxcr4a/tgfbr3/foxf1/fmnl3/bmpr2b/twist1a/nrp1a/thsd7aa/srpx2	42
BP	GO:2000026	regulation of multicellular organismal development	91/2178	425/18466	8.76005e-09	1.95724e-06	1.65585e-06	sema4c/stat5a/errfi1a/slit1a/sox9a/rps19/tie1/dll4/ulk2/grnb/sema6e/tmem184a/tspan18b/ano6/mtdha/slit2/slitrk6/sema6dl/notch3/kat2b/esrra/gdnfa/musk/aplnra/mvda/aplnrb/ctbp2a/ccm2/tapt1b/hif1an/cemip2/sema3gb/cxcl12a/meis1b/clec11a/id1/gli2a/loxl2b/gli1/dbnla/loxl2a/atraid/reck/thbs1a/heyl/kdr/lama2/clstn1/il34/abcd1/tm4sf4/lrp1ab/flt1/serpinf1/plxnb1a/enpp1/thbs1b/ngfa/plxnb3/rnf2/metrn/ccdc32/l…	91
BP	GO:0071363	cellular response to growth factor stimulus	70/2178	303/18466	1.9543e-08	3.91545e-06	3.31251e-06	sfrp1a/hspa8/pxna/zyx/dll4/grem1b/fgfr4/mmp2/bmpr1aa/sost/acvr1bb/extl3/bmp8a/nrp2b/fstb/bcl9l/hif1an/cemip2/zdhhc16a/chrd/nog3/tgif1/fgfr3/has2/cd63/tgfb1a/ldlrad4a/fsta/cds2/kdr/bmp2a/rgmb/grem2b/sostdc1b/rgma/spry1/scube1/zeb2a/fstl3/rlim/htra1a/nbl1/ngfa/akt1s1/acvr2aa/fgfr2/cilp/pink1/yap1/cnpy1/bmp4/chrdl2/nrp1b/rgmd/znf703/lemd3/skib/tgfbr3/ltbp3/vasnb/gpc1b/bmpr2b/bmpr1ab/acvrl1/acvr1ba/n…	70
BP	GO:0007409	axonogenesis	91/2178	432/18466	2.00279e-08	3.91545e-06	3.31251e-06	sema4c/e2f7/appa/vstm2l/slit1a/smo/triob/lmtk2/rtn4a/aplp2/ulk2/emilin1a/grnb/sema6e/kif15/mmp2/slit2/slitrk6/sema6dl/notch3/kif5aa/efnb2a/map1sb/musk/efna5a/lamc1/sqstm1/boc/ncam1a/extl3/alcamb/ret/nrp2b/dag1/cxcr4b/arnt2/robo3/sema3gb/cxcl12a/gli2a/disp1/ephb2a/gli1/dbnla/nos1/mecp2/ptk7a/lama2/arhgap35b/clstn1/phox2bb/efnb2b/ptch2/plxnb1a/bsg/efnb1/neo1a/pik3ca/optn/islr2/col6a2/ngfa/plxnb3/la…	91
BP	GO:0070848	response to growth factor	70/2178	304/18466	2.25137e-08	4.04103e-06	3.41875e-06	sfrp1a/hspa8/pxna/zyx/dll4/grem1b/fgfr4/mmp2/bmpr1aa/sost/acvr1bb/extl3/bmp8a/nrp2b/fstb/bcl9l/hif1an/cemip2/zdhhc16a/chrd/nog3/tgif1/fgfr3/has2/cd63/tgfb1a/ldlrad4a/fsta/cds2/kdr/bmp2a/rgmb/grem2b/sostdc1b/rgma/spry1/scube1/zeb2a/fstl3/rlim/htra1a/nbl1/ngfa/akt1s1/acvr2aa/fgfr2/cilp/pink1/yap1/cnpy1/bmp4/chrdl2/nrp1b/rgmd/znf703/lemd3/skib/tgfbr3/ltbp3/vasnb/gpc1b/bmpr2b/bmpr1ab/acvrl1/acvr1ba/n…	70
BP	GO:0008283	cell population proliferation	90/2178	427/18466	2.3254e-08	4.04103e-06	3.41875e-06	e2f7/stat5a/zfyve9a/chd8/erbb2/st14a/cdca7b/cd28/dll4/cnot7/stat6/tnfrsf9b/hspg2/tgfbi/tyrobp/ptpn11a/il11ra/aplnra/ndrg1a/cdx1b/rarres3l/aplnrb/fer/meis3/sh3bp4a/irf2/cxcl12a/meis1b/tmem127/tgif1/stat5b/fgfr3/spint1a/mycb/loxl2b/fzd7a/tsc1a/ppp1r9ba/hbegfb/stat1b/tgfb1a/loxl2a/wls/cdkn1ba/atraid/jun/etv5a/tcf7l1b/romo1/tsc1b/meak7/il34/atp6ap1b/spry1/egfra/pdgfba/fgfr2/itgav/foxo1a/cdkn1bb/btg2/…	90
BP	GO:0001501	skeletal system development	84/2178	390/18466	2.46314e-08	4.0551e-06	3.43065e-06	furina/fn1a/bmp1a/dcn/bmp3/hdac4/evx1/tapt1a/hoxd9a/smo/sox9a/acana/tinagl1/hand2/ep300a/mapre2/notch2/mecom/fscn1a/kat2b/esrra/ptpn11a/itga5/lpar1/lrp5/wnt5b/creb3l2/nr3c1/hapln3/ogna/plod2/tapt1b/eif3ea/meox1/nog3/pdgfrb/meis1b/mbtps2/crispld2/loxl2b/disp1/jag1b/hoxa4a/loxl2a/fgfrl1a/wls/cacna1c/ptk7a/fsta/fras1/grem2b/mef2ca/npc1/acvr2aa/phf8/cog4/fgfr2/rnf2/ccdc32/yap1/cdh2/pdgfra/ddrgk1/megf…	84
BP	GO:0042692	muscle cell differentiation	64/2178	273/18466	4.3806e-08	6.85125e-06	5.79622e-06	sema4c/lmod1a/erbb2/smo/hand2/cryabb/kirrel3l/rbfox1l/vcla/jam2a/tgfbi/b3galnt2/selenon/cited4b/naca/bves/foxf2b/wnt5b/pbx2/plod2/actn1/neb/dag1/flncb/pgm5/dysf/myorg/meox1/cxcl12a/myl9b/mbnl2/smpx/pomgnt2/gli2a/disp1/gli1/tnnt2a/ilk/csrp1b/mef2ca/scube1/acta1a/col6a2/b4gat1/foxo1a/capn3a/tmod1/apc/cxcr4a/tnnt2d/cbfb/ltbp3/tmem88a/scube3/crkl/plecb/actn3b/tfpi2/sil1/bmp2b/actn2b/mapk14b/fhod3b/pl…	64
BP	GO:0048812	neuron projection morphogenesis	99/2178	494/18466	6.63035e-08	9.87606e-06	8.35523e-06	sema4c/e2f7/appa/vstm2l/slit1a/smo/triob/lmtk2/rtn4a/aplp2/ulk2/emilin1a/grnb/sema6e/kif15/mmp2/slit2/slitrk6/sema6dl/notch3/mink1/kif5aa/efnb2a/map1sb/musk/efna5a/lamc1/sqstm1/boc/ncam1a/extl3/alcamb/ret/nrp2b/dag1/cxcr4b/arnt2/robo3/sema3gb/nckap1/cxcl12a/gli2a/disp1/ephb2a/gli1/dbnla/nos1/mecp2/ptk7a/lrrk2/lama2/arhgap35b/clstn1/phox2bb/efnb2b/ptch2/plxnb1a/bsg/efnb1/neo1a/pik3ca/optn/islr2/co…	99
BP	GO:0120039	plasma membrane bounded cell projection morphogenesis	99/2178	496/18466	8.14053e-08	1.15743e-05	9.792e-06	sema4c/e2f7/appa/vstm2l/slit1a/smo/triob/lmtk2/rtn4a/aplp2/ulk2/emilin1a/grnb/sema6e/kif15/mmp2/slit2/slitrk6/sema6dl/notch3/mink1/kif5aa/efnb2a/map1sb/musk/efna5a/lamc1/sqstm1/boc/ncam1a/extl3/alcamb/ret/nrp2b/dag1/cxcr4b/arnt2/robo3/sema3gb/nckap1/cxcl12a/gli2a/disp1/ephb2a/gli1/dbnla/nos1/mecp2/ptk7a/lrrk2/lama2/arhgap35b/clstn1/phox2bb/efnb2b/ptch2/plxnb1a/bsg/efnb1/neo1a/pik3ca/optn/islr2/co…	99
BP	GO:0048858	cell projection morphogenesis	99/2178	500/18466	1.21976e-07	1.65888e-05	1.40343e-05	sema4c/e2f7/appa/vstm2l/slit1a/smo/triob/lmtk2/rtn4a/aplp2/ulk2/emilin1a/grnb/sema6e/kif15/mmp2/slit2/slitrk6/sema6dl/notch3/mink1/kif5aa/efnb2a/map1sb/musk/efna5a/lamc1/sqstm1/boc/ncam1a/extl3/alcamb/ret/nrp2b/dag1/cxcr4b/arnt2/robo3/sema3gb/nckap1/cxcl12a/gli2a/disp1/ephb2a/gli1/dbnla/nos1/mecp2/ptk7a/lrrk2/lama2/arhgap35b/clstn1/phox2bb/efnb2b/ptch2/plxnb1a/bsg/efnb1/neo1a/pik3ca/optn/islr2/co…	99
BP	GO:0060560	developmental growth involved in morphogenesis	48/2178	190/18466	1.98132e-07	2.58232e-05	2.18466e-05	sema4c/dcn/slit1a/ulk2/grnb/sema6e/kif15/slit2/sema6dl/ptpn11a/itga5/musk/wnt5b/extl3/ret/myo5b/cxcr4b/stk25a/robo3/mpzl1l/sema3gb/cxcl12a/dbnla/nos1/ptk7a/clstn1/plxnb1a/zeb2a/pik3ca/ngfa/itgav/asah1b/cdh2/slit3/tppp2/ryk/appb/sema4e/cntn2/tpbga/sema5a/sema3fb/sema3b/nrp1a/rpl22/thsd7aa/ext2/plxna3	48
BP	GO:0090287	regulation of cellular response to growth factor stimulus	44/2178	168/18466	2.11388e-07	2.64488e-05	2.23759e-05	sfrp1a/hspa8/dll4/grem1b/mmp2/sost/extl3/nrp2b/fstb/bcl9l/hif1an/cemip2/chrd/nog3/tgif1/has2/cd63/ldlrad4a/fsta/cds2/bmp2a/grem2b/sostdc1b/spry1/zeb2a/fstl3/rlim/htra1a/nbl1/pink1/cnpy1/bmp4/chrdl2/nrp1b/znf703/lemd3/skib/tgfbr3/vasnb/gpc1b/nrp1a/bmp2b/ext2/il17rd	44
BP	GO:0060485	mesenchyme development	56/2178	238/18466	2.63269e-07	3.14611e-05	2.66164e-05	furina/arl6ip1/atp6v0a1a/sema4c/hdac4/erbb2/smo/hand2/pcdh10b/sema6e/rtf1/phactr4a/fscn1a/sema6dl/notch3/gdnfa/nrg1/lrp5/mdkb/ret/nrp2b/meis3/bcl9l/tapt1b/rgs2/cemip2/sema3gb/meox1/nusap1/pdgfrb/loxl2b/prickle1b/prrx1a/loxl2a/atp6ap1b/zeb2a/acta1a/acvr2aa/fgfr2/cdh2/pdgfra/bmp4/nrp1b/cxcr4a/pdgfbb/dlc/tgfbr3/sema4e/pparda/sema5a/sema3fb/sema3b/nrp1a/fmr1/bmp2b/hmgcs1	56
BP	GO:0048863	stem cell differentiation	59/2178	256/18466	2.71563e-07	3.14611e-05	2.66164e-05	arl6ip1/atp6v0a1a/sema4c/hdac4/erbb2/smo/hand2/sema6e/rtf1/fgfr4/jarid2b/phactr4a/fscn1a/sema6dl/gdnfa/nrg1/lrp5/nr3c1/ret/ak2/nrp2b/meis3/tapt1b/rgs2/rspo1/sema3gb/meox1/nusap1/pdgfrb/fgfr3/prickle1b/tgfb1a/nos1/tnnt2a/epas1b/ptch2/jag1a/acvr2aa/fgfr2/ncor2/cdh2/pdgfra/fosab/nrp1b/cxcr4a/dlc/myca/irf7/sema4e/pparda/sema5a/sema3fb/sema3b/nrp1a/notch1b/fmr1/bmp2b/hmgcs1/ptch1	59
BP	GO:0048667	cell morphogenesis involved in neuron differentiation	94/2178	476/18466	2.87102e-07	3.20734e-05	2.71344e-05	sema4c/e2f7/appa/vstm2l/slit1a/smo/triob/lmtk2/rtn4a/aplp2/ulk2/emilin1a/grnb/sema6e/kif15/mmp2/slit2/slitrk6/sema6dl/notch3/kif5aa/efnb2a/map1sb/musk/efna5a/lamc1/sqstm1/boc/ncam1a/extl3/alcamb/ret/nrp2b/dag1/cxcr4b/arnt2/robo3/sema3gb/cxcl12a/gli2a/disp1/ephb2a/gli1/dbnla/nos1/mecp2/ptk7a/lrrk2/lama2/arhgap35b/clstn1/phox2bb/efnb2b/ptch2/plxnb1a/bsg/efnb1/neo1a/pik3ca/optn/islr2/col6a2/ngfa/plx…	94
BP	GO:0090497	mesenchymal cell migration	31/2178	104/18466	6.40521e-07	6.90879e-05	5.8449e-05	arl6ip1/atp6v0a1a/sema4c/hdac4/fbln1/erbb2/sema6e/phactr4a/fscn1a/sema6dl/gdnfa/nrg1/lrp5/ret/nrp2b/meis3/sema3gb/nusap1/pdgfrb/prickle1b/acvr2aa/cdh2/pdgfra/nrp1b/cxcr4a/sema4e/sema5a/sema3fb/sema3b/nrp1a/bmp2b	31
BP	GO:0055001	muscle cell development	51/2178	219/18466	1.23052e-06	0.000125237	0.000105952	lmod1a/erbb2/smo/cryabb/rbfox1l/vcla/jam2a/tgfbi/b3galnt2/selenon/naca/bves/foxf2b/pbx2/plod2/actn1/neb/dag1/flncb/pgm5/dysf/myorg/meox1/cxcl12a/myl9b/mbnl2/smpx/pomgnt2/gli2a/tnnt2a/ilk/csrp1b/mef2ca/scube1/acta1a/col6a2/b4gat1/capn3a/tmod1/apc/cxcr4a/tnnt2d/cbfb/scube3/plecb/actn3b/tfpi2/sil1/bmp2b/actn2b/fhod3b	51
BP	GO:0120035	regulation of plasma membrane bounded cell projection organization	52/2178	225/18466	1.24116e-06	0.000125237	0.000105952	sema4c/tapt1a/slit1a/ulk2/sema6e/slit2/sema6dl/musk/il6st/vdac3/col12a1b/tapt1b/sema3gb/cxcl12a/tbr1a/cdc42ep1a/ror1/retreg3/dbnla/lrrk2/arhgap35b/clstn1/gpm6ab/ezrb/mcm2/rgma/atp6ap1b/plxnb1a/pik3ca/ngfa/plxnb3/efhc2/metrn/socs3a/cdh2/slit3/inpp5e/nrp1b/tbr1b/znf296/cdc42ep3/sema4e/cntn2/podxl/sema5a/sema3fb/sema3b/nrp1a/abcc4/col12a1a/fmr1/plxna3	52
BP	GO:0001755	neural crest cell migration	30/2178	102/18466	1.31984e-06	0.000126545	0.000107058	arl6ip1/atp6v0a1a/sema4c/hdac4/erbb2/sema6e/phactr4a/fscn1a/sema6dl/gdnfa/nrg1/lrp5/ret/nrp2b/meis3/sema3gb/nusap1/pdgfrb/prickle1b/acvr2aa/cdh2/pdgfra/nrp1b/cxcr4a/sema4e/sema5a/sema3fb/sema3b/nrp1a/bmp2b	30
BP	GO:0031290	retinal ganglion cell axon guidance	18/2178	45/18466	1.33503e-06	0.000126545	0.000107058	smo/mmp2/slit2/lamc1/boc/extl3/alcamb/cxcr4b/cxcl12a/gli2a/disp1/gli1/ptch2/islr2/apc/nrp1a/ext2/cdh11	18
BP	GO:0048562	embryonic organ morphogenesis	87/2178	447/18466	1.48334e-06	0.000136468	0.000115453	furina/sfrp1a/fn1a/bmp3/hdac4/hoxd9a/smo/igf1rb/sox9a/tinagl1/hand2/fzd2/trib3/llgl1/ep300a/mapre2/mecom/cct3/phactr4a/fscn1a/igf1ra/efnb2a/bnip3lb/ptpn11a/itga5/lamc1/bmpr1aa/lrp5/bves/znf503/wnt5b/sema6a/slc12a2/nr3c1/eif3ea/cemip2/chrd/nog3/pdgfrb/meis1b/gli2a/fat1a/crispld2/has2/prrx1a/setdb2/disp1/nphp3/jag1b/hoxa4a/wls/plxnd1/cacna1c/pacsin3/fsta/fras1/bbs7/atp6ap1b/npc1/efnb1/nbl1/phf8/rnf…	87
BP	GO:0031344	regulation of cell projection organization	52/2178	227/18466	1.64582e-06	0.00014333	0.000121258	sema4c/tapt1a/slit1a/ulk2/sema6e/slit2/sema6dl/musk/il6st/vdac3/col12a1b/tapt1b/sema3gb/cxcl12a/tbr1a/cdc42ep1a/ror1/retreg3/dbnla/lrrk2/arhgap35b/clstn1/gpm6ab/ezrb/mcm2/rgma/atp6ap1b/plxnb1a/pik3ca/ngfa/plxnb3/efhc2/metrn/socs3a/cdh2/slit3/inpp5e/nrp1b/tbr1b/znf296/cdc42ep3/sema4e/cntn2/podxl/sema5a/sema3fb/sema3b/nrp1a/abcc4/col12a1a/fmr1/plxna3	52
BP	GO:0048762	mesenchymal cell differentiation	44/2178	180/18466	1.64958e-06	0.00014333	0.000121258	arl6ip1/atp6v0a1a/sema4c/hdac4/erbb2/smo/sema6e/rtf1/phactr4a/fscn1a/sema6dl/gdnfa/nrg1/lrp5/mdkb/ret/nrp2b/meis3/tapt1b/rgs2/sema3gb/nusap1/pdgfrb/loxl2b/prickle1b/prrx1a/loxl2a/zeb2a/acvr2aa/cdh2/pdgfra/nrp1b/cxcr4a/pdgfbb/tgfbr3/sema4e/pparda/sema5a/sema3fb/sema3b/nrp1a/fmr1/bmp2b/hmgcs1	44
BP	GO:0003170	heart valve development	15/2178	34/18466	2.33867e-06	0.000197713	0.000167267	llgl1/vcla/prss23/cemip2/pdcd4b/fn1b/has2/piezo1/tnni1b/yap1/id4/itgb1a/apc/npnta/pkd2	15
BP	GO:0043542	endothelial cell migration	19/2178	52/18466	3.42084e-06	0.000281589	0.000238227	fn1a/pxna/dll4/hspg2/efnb2a/itga5/loxl2b/loxl2a/reck/prcp/nrp1b/cxcr4a/cald1b/peak1/acvrl1/nrp1a/thsd7aa/srpx2/amot	19
BP	GO:0007411	axon guidance	59/2178	277/18466	4.16046e-06	0.00033369	0.000282305	sema4c/e2f7/vstm2l/slit1a/smo/triob/rtn4a/sema6e/mmp2/slit2/sema6dl/kif5aa/efnb2a/musk/efna5a/lamc1/boc/extl3/alcamb/nrp2b/dag1/cxcr4b/arnt2/robo3/sema3gb/cxcl12a/gli2a/disp1/ephb2a/gli1/ptk7a/lama2/efnb2b/ptch2/plxnb1a/bsg/efnb1/neo1a/islr2/plxnb3/lamc3/cdh2/apc/slit3/nrp1b/npr1a/vasna/lrrc17/chst11/sema4e/cntn2/ptprfb/sema5a/sema3fb/sema3b/nrp1a/ext2/cdh11/plxna3	59
BP	GO:0097485	neuron projection guidance	59/2178	278/18466	4.68486e-06	0.000366356	0.000309941	sema4c/e2f7/vstm2l/slit1a/smo/triob/rtn4a/sema6e/mmp2/slit2/sema6dl/kif5aa/efnb2a/musk/efna5a/lamc1/boc/extl3/alcamb/nrp2b/dag1/cxcr4b/arnt2/robo3/sema3gb/cxcl12a/gli2a/disp1/ephb2a/gli1/ptk7a/lama2/efnb2b/ptch2/plxnb1a/bsg/efnb1/neo1a/islr2/plxnb3/lamc3/cdh2/apc/slit3/nrp1b/npr1a/vasna/lrrc17/chst11/sema4e/cntn2/ptprfb/sema5a/sema3fb/sema3b/nrp1a/ext2/cdh11/plxna3	59
BP	GO:0002244	hematopoietic progenitor cell differentiation	35/2178	137/18466	6.51702e-06	0.000495334	0.000419057	kdrl/csf3r/hlx1/fgfr4/notch3/rbb4l/nr3c1/ak2/rspo1/meox1/stag1a/pdgfrb/fgfr3/mycb/setd1ba/tgfb1a/nos1/tnnt2a/jun/kdr/epas1b/flt1/jag1a/fgfr2/angptl2b/angptl1a/ncor2/pdgfra/fosab/dlc/mbd6/myca/irf7/crebbpa/notch1b	35
BP	GO:0016055	Wnt signaling pathway	59/2178	281/18466	6.6509e-06	0.000495334	0.000419057	sfrp1a/tnfaip3/chd8/ccr7/fzd2/tmem88b/fzd10/sfrp1b/tle2a/fzd5/lrp5/wnt5b/sost/bcl9l/wnt2ba/cemip2/dot1l/rspo1/gid8a/tcf7/fzd7a/nphp3/dkk3b/apcdd1l/plpp3/prkaa2/wls/ndrg2/reck/jun/ptk7a/foxo3b/tcf7l1b/csnk1db/lrrk2/sostdc1b/zranb1b/fzd4/mesd/id4/apc/adgra2/rnf213b/rack1/c1qtnf12/fto/ryk/znf703/lmbr1l/grb10a/lgr4/tmem88a/pkd2/wnt2bb/tpbga/fzd7b/tmem237b/axin2/fzd9a	59
BP	GO:0001945	lymph vessel development	23/2178	74/18466	8.02799e-06	0.00058399	0.000494061	e2f7/notch2/kdrl/dll4/mmp2/lpar1/aplnra/bmpr1aa/wnt5b/vcam1b/cpt1aa/cxcl12a/ephb4a/mcamb/cpt1ab/pkd1a/foxo1a/junbb/cxcr4a/pkd2/bmpr2b/bmpr1ab/notch1b	23
BP	GO:0198738	cell-cell signaling by wnt	59/2178	283/18466	8.36186e-06	0.000594452	0.000502912	sfrp1a/tnfaip3/chd8/ccr7/fzd2/tmem88b/fzd10/sfrp1b/tle2a/fzd5/lrp5/wnt5b/sost/bcl9l/wnt2ba/cemip2/dot1l/rspo1/gid8a/tcf7/fzd7a/nphp3/dkk3b/apcdd1l/plpp3/prkaa2/wls/ndrg2/reck/jun/ptk7a/foxo3b/tcf7l1b/csnk1db/lrrk2/sostdc1b/zranb1b/fzd4/mesd/id4/apc/adgra2/rnf213b/rack1/c1qtnf12/fto/ryk/znf703/lmbr1l/grb10a/lgr4/tmem88a/pkd2/wnt2bb/tpbga/fzd7b/tmem237b/axin2/fzd9a	59
BP	GO:0007219	Notch signaling pathway	33/2178	128/18466	9.61377e-06	0.000668264	0.000565357	tcima/adam17a/llgl1/notch2/mecom/dll4/gpr183a/adam10a/kif3a/adam10b/notch3/prss23/hif1an/psenen/jag1b/heyl/jag2b/epas1b/maml1/jag1a/cfd/angptl2b/angptl1a/lfng/nle1/dlc/hey2/plvapb/pkd2/appb/notch1b/thsd7aa/adam17b	33
BP	GO:0042246	tissue regeneration	35/2178	140/18466	1.08978e-05	0.000741054	0.000626938	hspa8/erbb2/igf1rb/fzd2/notch2/igf1ra/rbb4l/nrg1/wnt5b/vdac3/cxcr4b/wnt2ba/cxcl12a/tgif1/mycb/has2/jag1b/serpinh1b/tnfrsf1a/pdgfba/yap1/cdh2/fosab/junbb/lfng/pdgfbb/ccn1/ptpn11b/mdka/kdm6bb/wt1b/ascl1a/bmpr2b/acvr1ba/notch1b	35
BP	GO:0008361	regulation of cell size	29/2178	107/18466	1.16502e-05	0.000766529	0.00064849	sema4c/slit1a/ulk2/slc12a7a/sema6e/kif15/slit2/sema6dl/musk/slc12a2/extl3/myo5b/cxcr4b/sema3gb/cxcl12a/dbnla/arhgap35b/clstn1/piezo1/pik3ca/ngfa/slit3/sema4e/cntn2/sema5a/sema3fb/sema3b/ext2/plxna3	29
BP	GO:0033674	positive regulation of kinase activity	31/2178	118/18466	1.17626e-05	0.000766529	0.00064849	erbb2/igf1rb/lmtk2/tie1/kdrl/fgfr4/igf1ra/cd74b/musk/nrg1/ret/tyro3/fgfr3/ror1/ephb2a/hbegfb/kdr/insrb/flt1/egfra/insra/pdgfba/bora/fgfr2/pdgfra/erbb3a/ryk/pdgfbb/cd74a/axin2/btc	31
BP	GO:0070482	response to oxygen levels	24/2178	81/18466	1.28004e-05	0.000803768	0.000679995	hif1al/crtc3/mmp2/arnt/ppiaa/irs1/nr3c1/hif1an/arnt2/loxl2b/loxl2a/ajuba/foxo3b/gucy1b1/epas1b/npc1/atf6/egln2/nrp1b/irs2a/cct4/eif2ak3/nrp1a/pgk1	24
BP	GO:0048705	skeletal system morphogenesis	47/2178	212/18466	1.2848e-05	0.000803768	0.000679995	furina/fn1a/bmp3/hdac4/hoxd9a/smo/tinagl1/hand2/ep300a/mapre2/notch2/mecom/fscn1a/kat2b/ptpn11a/itga5/lrp5/wnt5b/nr3c1/eif3ea/nog3/pdgfrb/meis1b/crispld2/disp1/jag1b/hoxa4a/wls/cacna1c/fsta/fras1/mef2ca/phf8/rnf2/cdh2/pdgfra/ahsa1a/cxcr4a/mmp14b/ptpn11b/rpl13/rap1ab/bmp2b/hoxb9a/hmgcs1/spns2/plxna3	47
BP	GO:0007178	transmembrane receptor protein serine/threonine kinase signaling pathway	48/2178	219/18466	1.43977e-05	0.00087027	0.000736256	sfrp1a/bmp3/pxna/zyx/grem1b/mmp2/fscn1a/tgfbr2a/aplnra/bmpr1aa/aplnrb/sost/acvr1bb/bmp8a/fstb/bcl9l/chrd/nog3/tgif1/has2/tgfb1a/ldlrad4a/fsta/bmp2a/rgmb/grem2b/sostdc1b/rgma/scube1/fstl3/rlim/nbl1/acvr2aa/yap1/bmp4/chrdl2/rgmd/znf703/lemd3/skib/tgfbr3/ltbp3/vasnb/bmpr2b/bmpr1ab/acvrl1/acvr1ba/bmp2b	48
BP	GO:0048588	developmental cell growth	34/2178	136/18466	1.44674e-05	0.00087027	0.000736256	sema4c/slit1a/ulk2/grnb/sema6e/kif15/slit2/sema6dl/musk/extl3/ret/cxcr4b/robo3/sema3gb/cxcl12a/dbnla/nos1/clstn1/plxnb1a/pik3ca/ngfa/asah1b/slit3/tppp2/appb/sema4e/cntn2/sema5a/sema3fb/sema3b/nrp1a/thsd7aa/ext2/plxna3	34
BP	GO:0061387	regulation of extent of cell growth	24/2178	82/18466	1.60932e-05	0.0009498	0.000803539	sema4c/slit1a/ulk2/sema6e/kif15/slit2/sema6dl/musk/extl3/cxcr4b/sema3gb/cxcl12a/dbnla/clstn1/pik3ca/ngfa/slit3/sema4e/cntn2/sema5a/sema3fb/sema3b/ext2/plxna3	24
BP	GO:0001666	response to hypoxia	23/2178	77/18466	1.66561e-05	0.000964822	0.000816248	hif1al/crtc3/mmp2/arnt/ppiaa/irs1/nr3c1/hif1an/arnt2/loxl2b/loxl2a/ajuba/foxo3b/epas1b/npc1/atf6/egln2/nrp1b/irs2a/cct4/eif2ak3/nrp1a/pgk1	23
BP	GO:0043534	blood vessel endothelial cell migration	15/2178	39/18466	1.78157e-05	0.00101323	0.0008572	fn1a/dll4/hspg2/efnb2a/itga5/reck/prcp/cxcr4a/cald1b/peak1/acvrl1/nrp1a/thsd7aa/srpx2/amot	15
BP	GO:0010975	regulation of neuron projection development	38/2178	161/18466	1.93859e-05	0.00108284	0.000916093	sema4c/slit1a/ulk2/sema6e/slit2/sema6dl/musk/il6st/col12a1b/sema3gb/cxcl12a/tbr1a/ror1/retreg3/dbnla/lrrk2/arhgap35b/clstn1/rgma/plxnb1a/pik3ca/ngfa/plxnb3/efhc2/metrn/socs3a/cdh2/slit3/tbr1b/znf296/sema4e/cntn2/sema5a/sema3fb/sema3b/nrp1a/col12a1a/plxna3	38
BP	GO:0036293	response to decreased oxygen levels	23/2178	78/18466	2.10103e-05	0.00113844	0.000963133	hif1al/crtc3/mmp2/arnt/ppiaa/irs1/nr3c1/hif1an/arnt2/loxl2b/loxl2a/ajuba/foxo3b/epas1b/npc1/atf6/egln2/nrp1b/irs2a/cct4/eif2ak3/nrp1a/pgk1	23
BP	GO:0001570	vasculogenesis	19/2178	58/18466	2.11092e-05	0.00113844	0.000963133	smo/aplnra/aplnrb/nrp2b/ccm2/colec12/stag1a/sox7/ndst1b/flt1/yap1/adgra2/ackr3b/nrp1b/cxcr4a/cald1b/hey2/nrp1a/birc5a	19
BP	GO:0003002	regionalization	79/2178	424/18466	2.30178e-05	0.00122034	0.00103241	gadd45bb/usp5/furina/fn1a/bmp1a/evx1/ccr7/hoxd9a/smo/pxna/rps19/pcdh10b/mecom/scinla/rtf1/igf1ra/efnb2a/chuk/itga5/ncor1/bmpr1aa/cdx1b/wnt5b/ccm2/gid8a/robo3/chrd/nog3/tcf7/tgif1/gli2a/fn1b/has2/setdb2/disp1/nphp3/jag1b/gli1/hoxa4a/smarca1/wls/ptk7a/fsta/heyl/tcf7l1b/ptch2/spry1/zeb2a/rnf152/neo1a/itgav/rnf2/efhc2/zbtb4/yap1/cdh2/ccdc80/apc/cnpy1/bmp4/chrdl2/fto/mmp14b/dlc/skib/hey2/gadd45ba/agrn…	79
BP	GO:0051094	positive regulation of developmental process	52/2178	248/18466	2.37535e-05	0.00123567	0.00104539	stat5a/slit1a/sox9a/tie1/grnb/csf3r/ano6/mtdha/tyrobp/slitrk6/gdpd5a/gdnfa/aplnra/il6st/boc/wnt5b/aplnrb/mdkb/ccm2/tapt1b/cxcl12a/meis1b/clec11a/loxl2b/dbnla/loxl2a/atraid/pde3a/kdr/clstn1/il34/mief2/spry1/flt1/plxnb1a/jag1a/ngfa/plxnb3/metrn/pink1/itgb1a/rack1/cdon/tmem119b/cntn2/ascl1a/birc5a/tmem64/mapk14b/srpx2/plxna3/sox5	52
BP	GO:0001503	ossification	27/2178	100/18466	2.48049e-05	0.00123567	0.00104539	bmp1a/bmp3/hdac4/tapt1a/ano6/wnt5b/cfdp1/sost/tapt1b/nog3/clec11a/wls/atraid/ihha/atf4a/mef2ca/ptch2/enpp1/megf6a/ecm1b/mmp14b/lgr4/tmem119b/gba/sema4e/ext2/ptch1	27
BP	GO:0048675	axon extension	29/2178	111/18466	2.48789e-05	0.00123567	0.00104539	sema4c/slit1a/ulk2/grnb/sema6e/kif15/slit2/sema6dl/musk/extl3/ret/cxcr4b/robo3/sema3gb/cxcl12a/dbnla/plxnb1a/slit3/tppp2/appb/sema4e/cntn2/sema5a/sema3fb/sema3b/nrp1a/thsd7aa/ext2/plxna3	29
BP	GO:1905114	cell surface receptor signaling pathway involved in cell-cell signaling	59/2178	293/18466	2.48872e-05	0.00123567	0.00104539	sfrp1a/tnfaip3/chd8/ccr7/fzd2/tmem88b/fzd10/sfrp1b/tle2a/fzd5/lrp5/wnt5b/sost/bcl9l/wnt2ba/cemip2/dot1l/rspo1/gid8a/tcf7/fzd7a/nphp3/dkk3b/apcdd1l/plpp3/prkaa2/wls/ndrg2/reck/jun/ptk7a/foxo3b/tcf7l1b/csnk1db/lrrk2/sostdc1b/zranb1b/fzd4/mesd/id4/apc/adgra2/rnf213b/rack1/c1qtnf12/fto/ryk/znf703/lmbr1l/grb10a/lgr4/tmem88a/pkd2/wnt2bb/tpbga/fzd7b/tmem237b/axin2/fzd9a	59
BP	GO:0014033	neural crest cell differentiation	37/2178	157/18466	2.56823e-05	0.00125522	0.00106193	arl6ip1/atp6v0a1a/sema4c/hdac4/erbb2/smo/sema6e/rtf1/phactr4a/fscn1a/sema6dl/gdnfa/nrg1/lrp5/ret/nrp2b/meis3/tapt1b/rgs2/sema3gb/nusap1/pdgfrb/prickle1b/acvr2aa/cdh2/pdgfra/nrp1b/cxcr4a/sema4e/pparda/sema5a/sema3fb/sema3b/nrp1a/fmr1/bmp2b/hmgcs1	37
BP	GO:0048736	appendage development	30/2178	117/18466	2.68536e-05	0.00129228	0.00109328	furina/bmp1a/hoxa13a/evx1/fbln1/smo/sox9a/hand2/llgl1/ep300a/dll4/kat2b/extl3/wnt2ba/chrd/tcf7/kcnk5b/etv4/fras1/etv5a/bbs7/hhip/fgfr2/rnf2/cdh2/megf6a/apc/crbn/bmp4/ext2	30
BP	GO:0042127	regulation of cell population proliferation	62/2178	315/18466	3.22973e-05	0.00149635	0.00126592	e2f7/stat5a/chd8/erbb2/cdca7b/cd28/dll4/cnot7/stat6/tnfrsf9b/tyrobp/il11ra/aplnra/ndrg1a/rarres3l/aplnrb/meis3/sh3bp4a/cxcl12a/meis1b/tmem127/tgif1/stat5b/fgfr3/mycb/tsc1a/ppp1r9ba/hbegfb/stat1b/tgfb1a/cdkn1ba/atraid/jun/etv5a/tcf7l1b/romo1/tsc1b/meak7/il34/atp6ap1b/spry1/egfra/pdgfba/fgfr2/cdkn1bb/btg2/cdh2/stat2/erbb3a/apc/junbb/tnfrsf21/bmp4/pdgfbb/myca/wt1b/tmem119b/puraa/kank2/kitlgb/btc/fgf…	62
BP	GO:0014032	neural crest cell development	34/2178	141/18466	3.25293e-05	0.00149635	0.00126592	arl6ip1/atp6v0a1a/sema4c/hdac4/erbb2/sema6e/rtf1/phactr4a/fscn1a/sema6dl/gdnfa/nrg1/lrp5/ret/nrp2b/meis3/tapt1b/rgs2/sema3gb/nusap1/pdgfrb/prickle1b/acvr2aa/cdh2/pdgfra/nrp1b/cxcr4a/sema4e/pparda/sema5a/sema3fb/sema3b/nrp1a/bmp2b	34
BP	GO:0048864	stem cell development	34/2178	141/18466	3.25293e-05	0.00149635	0.00126592	arl6ip1/atp6v0a1a/sema4c/hdac4/erbb2/sema6e/rtf1/phactr4a/fscn1a/sema6dl/gdnfa/nrg1/lrp5/ret/nrp2b/meis3/tapt1b/rgs2/sema3gb/nusap1/pdgfrb/prickle1b/acvr2aa/cdh2/pdgfra/nrp1b/cxcr4a/sema4e/pparda/sema5a/sema3fb/sema3b/nrp1a/bmp2b	34
BP	GO:0016049	cell growth	38/2178	165/18466	3.47259e-05	0.00157424	0.00133182	sema4c/slit1a/ulk2/grnb/sema6e/kif15/slit2/sema6dl/musk/igfbp7/wnt5b/extl3/ret/sh3bp4a/cxcr4b/robo3/sema3gb/cxcl12a/dbnla/nos1/socs2/clstn1/plxnb1a/pik3ca/ngfa/asah1b/slit3/tppp2/appb/sema4e/cntn2/sema5a/sema3fb/sema3b/nrp1a/thsd7aa/ext2/plxna3	38
BP	GO:0022603	regulation of anatomical structure morphogenesis	69/2178	362/18466	3.52829e-05	0.00157664	0.00133385	sema4c/palm1b/fn1a/hdac4/slit1a/fam171a1/tie1/dll4/ulk2/sema6e/tmem184a/tspan18b/mtdha/slit2/sema6dl/gdnfa/musk/brwd1/aplnra/bves/mvda/wnt5b/aplnrb/rgs2/cemip2/sema3gb/cxcl12a/meis1b/cdc42ep1a/fn1b/dbnla/reck/thbs1a/ptk7a/kdr/lrrk2/arhgap35b/clstn1/ezrb/zranb1b/atp6ap1b/mief2/spry1/flt1/serpinf1/plxnb1a/pik3ca/thbs1b/ngfa/plxnb3/metrn/pink1/cdh2/itgb1a/slit3/rack1/cdc42ep3/sema4e/cntn2/fmnl3/tpbg…	69
BP	GO:0060537	muscle tissue development	50/2178	240/18466	4.02621e-05	0.0017738	0.00150065	erbb2/smo/hand2/pxna/cryabb/rbfox1l/jam2a/hspg2/selenon/fbxo32/lamc1/aplnra/nrg1/bves/pbx2/aplnrb/ret/plod2/neb/dag1/myo5b/cemip2/pgm5/myorg/smpx/disp1/col6a1/tnnt2a/cacna1c/ilk/csrp1b/sgcg/mef2ca/eya2/acta1a/hmgcra/foxo1a/ndrg4/npr1a/hey2/ltbp3/tmem88a/scube3/plecb/sil1/bmp2b/actn2b/npr2/fhod3b/plekha7a	50
BP	GO:0051347	positive regulation of transferase activity	33/2178	137/18466	4.31775e-05	0.00187582	0.00158696	erbb2/igf1rb/lmtk2/tie1/kdrl/fgfr4/igf1ra/cd74b/musk/nrg1/wnt5b/ret/tyro3/fgfr3/ror1/ephb2a/hbegfb/kdr/insrb/flt1/egfra/insra/pdgfba/bora/fgfr2/pdgfra/erbb3a/ryk/pdgfbb/cd74a/cdc20/axin2/btc	33
BP	GO:0051093	negative regulation of developmental process	42/2178	191/18466	4.43345e-05	0.0018997	0.00160717	sema4c/dll4/ulk2/sema6e/cct3/slit2/sema6dl/notch3/musk/hif1an/rgs2/sema3gb/nog3/id1/loxl2b/loxl2a/thbs1a/tm4sf4/rgma/ptch2/hhip/serpinf1/enpp1/thbs1b/socs3a/apc/slit3/cish/bmp4/lfng/nr0b1/tmem88a/irf7/znf296/sema4e/tpbga/sema5a/sema3fb/sema3b/axin2/bmp2b/ptch1	42
BP	GO:0006935	chemotaxis	77/2178	420/18466	5.1178e-05	0.0020814	0.00176088	sema4c/e2f7/vstm2l/slit1a/ccr7/smo/triob/rtn4a/gpr183a/sema6e/ano6/mmp2/slit2/sema6dl/kif5aa/efnb2a/s1pr4/musk/efna5a/lamc1/boc/maco1b/extl3/alcamb/fer/nrp2b/p2rx7/dag1/cxcr4b/arnt2/robo3/sema3gb/cxcl12a/ccl25a/spint1a/gli2a/disp1/ephb2a/gli1/ptk7a/lama2/tnfrsf1a/efnb2b/ptch2/plxnb1a/bsg/efnb1/neo1a/islr2/plxnb3/lamc3/cxcl19/cdh2/pdgfra/apc/cxcl14/slit3/ackr3b/nrp1b/cxcr4a/npr1a/lgals3a/vasna/lrr…	77
BP	GO:0042330	taxis	77/2178	420/18466	5.1178e-05	0.0020814	0.00176088	sema4c/e2f7/vstm2l/slit1a/ccr7/smo/triob/rtn4a/gpr183a/sema6e/ano6/mmp2/slit2/sema6dl/kif5aa/efnb2a/s1pr4/musk/efna5a/lamc1/boc/maco1b/extl3/alcamb/fer/nrp2b/p2rx7/dag1/cxcr4b/arnt2/robo3/sema3gb/cxcl12a/ccl25a/spint1a/gli2a/disp1/ephb2a/gli1/ptk7a/lama2/tnfrsf1a/efnb2b/ptch2/plxnb1a/bsg/efnb1/neo1a/islr2/plxnb3/lamc3/cxcl19/cdh2/pdgfra/apc/cxcl14/slit3/ackr3b/nrp1b/cxcr4a/npr1a/lgals3a/vasna/lrr…	77
BP	GO:0048704	embryonic skeletal system morphogenesis	41/2178	186/18466	5.12365e-05	0.0020814	0.00176088	furina/fn1a/bmp3/hdac4/hoxd9a/smo/tinagl1/hand2/ep300a/mapre2/mecom/fscn1a/ptpn11a/itga5/lrp5/wnt5b/nr3c1/eif3ea/nog3/pdgfrb/meis1b/crispld2/disp1/hoxa4a/wls/cacna1c/fsta/fras1/phf8/rnf2/pdgfra/ahsa1a/cxcr4a/ptpn11b/rpl13/rap1ab/bmp2b/hoxb9a/hmgcs1/spns2/plxna3	41
BP	GO:0061448	connective tissue development	41/2178	186/18466	5.12365e-05	0.0020814	0.00176088	furina/dcn/tapt1a/smo/sox9a/notch2/kat2b/esrra/lpar1/wnt5b/creb3l2/ogna/tapt1b/nog3/mbtps2/arid5b/crispld2/loxl2b/jag1b/loxl2a/fgfrl1a/wls/ilk/grem2b/mef2ca/acvr2aa/fgfr2/rnf2/ccdc32/yap1/cdh2/ddrgk1/ednraa/mmp14b/skib/nrp1a/fmr1/ctsk/ext2/spns2/sox5	41
BP	GO:0050770	regulation of axonogenesis	25/2178	93/18466	5.28853e-05	0.00212084	0.00179425	sema4c/slit1a/ulk2/sema6e/slit2/sema6dl/musk/sema3gb/cxcl12a/dbnla/arhgap35b/clstn1/plxnb1a/pik3ca/ngfa/plxnb3/metrn/cdh2/slit3/sema4e/cntn2/sema5a/sema3fb/sema3b/plxna3	25
BP	GO:0031032	actomyosin structure organization	35/2178	151/18466	6.04093e-05	0.002362	0.00199827	lmod1a/fam171a1/erbb2/smo/cryabb/vcla/cdc42bpaa/atrn/frmd6/naca/bves/cnn3a/neb/cdc42bpb/flncb/pgm5/cxcl12a/myl9b/rhpn1/tnnt2a/csrp1b/sdc4/mef2ca/capn3a/tmod1/arhgef10/cxcr4a/pdgfbb/tnnt2d/cbfb/plecb/tfpi2/actn2b/cnn1b/fhod3b	35
BP	GO:0048872	homeostasis of number of cells	35/2178	151/18466	6.04093e-05	0.002362	0.00199827	nr4a2b/stat5a/casp3b/rpl27/rps19/gpr183a/hif1al/rpl18/rasa3/abcc5/rpl35a/slc4a1a/fer/klf3/meis1b/smarca1/adnp2b/piezo1/phf8/pink1/atp5if1b/klf9/cish/ptpn9a/slc48a1b/rpl11/kif2c/kdm6bb/kitlgb/sae1/epg5/sema3fb/hmgcs1/nfe2/melk	35
BP	GO:0051241	negative regulation of multicellular organismal process	40/2178	182/18466	6.73754e-05	0.00260185	0.00220119	sema4c/dll4/ulk2/sema6e/slit2/tyrobp/pros1/sema6dl/notch3/bnip3lb/musk/sost/lrpap1/pias4a/hif1an/rgs2/sema3gb/id1/loxl2b/loxl2a/thbs1a/tm4sf4/ptch2/hhip/serpinf1/thbs1b/apc/slit3/cish/tnfrsf21/nr0b1/lgr4/tmem88a/sema4e/tpbga/sema5a/sema3fb/sema3b/axin2/ptch1	40
BP	GO:0008654	phospholipid biosynthetic process	35/2178	152/18466	6.97161e-05	0.00265941	0.00224989	cds1/sgms2b/mvk/socs5a/itpka/agpat2/agpat9l/mvda/ptdss2/itpkcb/abhd4/idi1/gnpat/pip4k2aa/socs2/dpm1/socs1a/cds2/pld2/pik3ca/cdipt/serinc5/socs3a/ip6k2b/pip5k1ab/pigh/cish/tamm41/pmvk/ptdss1b/chpt1/dolk/pcyt2/cishb/hmgcs1	35
BP	GO:0010631	epithelial cell migration	20/2178	68/18466	7.4088e-05	0.00279213	0.00236217	fn1a/pxna/dll4/hspg2/efnb2a/itga5/psenen/loxl2b/loxl2a/reck/prcp/nrp1b/cxcr4a/cald1b/peak1/acvrl1/nrp1a/thsd7aa/srpx2/amot	20
BP	GO:0001558	regulation of cell growth	27/2178	106/18466	7.51643e-05	0.00279898	0.00236796	sema4c/slit1a/ulk2/sema6e/kif15/slit2/sema6dl/musk/igfbp7/extl3/sh3bp4a/cxcr4b/sema3gb/cxcl12a/dbnla/socs2/clstn1/pik3ca/ngfa/slit3/sema4e/cntn2/sema5a/sema3fb/sema3b/ext2/plxna3	27
BP	GO:0051216	cartilage development	39/2178	177/18466	7.78871e-05	0.00286625	0.00242487	furina/dcn/tapt1a/smo/sox9a/notch2/kat2b/esrra/lpar1/wnt5b/creb3l2/ogna/tapt1b/nog3/mbtps2/crispld2/loxl2b/jag1b/loxl2a/fgfrl1a/wls/grem2b/mef2ca/acvr2aa/fgfr2/rnf2/ccdc32/yap1/cdh2/ddrgk1/ednraa/mmp14b/skib/nrp1a/fmr1/ctsk/ext2/spns2/sox5	39
BP	GO:0043549	regulation of kinase activity	46/2178	221/18466	8.21224e-05	0.00298696	0.002527	pik3ip1/ptprb/erbb2/igf1rb/trib3/lmtk2/tie1/kdrl/fgfr4/fyna/igf1ra/cd74b/musk/nrg1/ret/cblb/deptor/tyro3/fgfr3/ror1/ephb2a/hbegfb/cdkn1ba/kdr/insrb/spry1/flt1/egfra/insra/wdr91/pdgfba/bora/akt1s1/fgfr2/cdkn1bb/pdgfra/erbb3a/ryk/pdgfbb/ccni/cd74a/ccne1/trib1/ptpra/axin2/btc	46
BP	GO:0001649	osteoblast differentiation	11/2178	26/18466	8.50436e-05	0.00302291	0.00255741	bmp3/nog3/atraid/ihha/atf4a/mef2ca/ptch2/lgr4/tmem119b/ext2/ptch1	11
BP	GO:0003171	atrioventricular valve development	11/2178	26/18466	8.50436e-05	0.00302291	0.00255741	llgl1/vcla/prss23/cemip2/pdcd4b/fn1b/has2/id4/itgb1a/npnta/pkd2	11
BP	GO:0003007	heart morphogenesis	50/2178	247/18466	8.69637e-05	0.00305643	0.00258577	furina/fn1a/erbb2/smo/igf1rb/acana/hand2/fzd2/trib3/llgl1/ep300a/slit2/igf1ra/bnip3lb/fbxo32/ptpn11a/bmpr1aa/nrg1/bves/pbx2/myo5b/arnt2/cemip2/chrd/meis1b/fn1b/has2/prrx1a/setdb2/nphp3/tnnt2a/cacna1c/ilk/snai1b/bbs7/mef2ca/atp6ap1b/yap1/pdgfra/apc/ndrg4/bmp4/npnta/vdrb/cald1b/skib/ltbp3/pkd2/bmpr2b/spns2	50
BP	GO:0051253	negative regulation of RNA metabolic process	72/2178	393/18466	9.03975e-05	0.00314181	0.002658	e2f7/chd8/nfil3/hdac4/nr0b2a/hoxa13a/id3/phc2a/sox9a/cbx7b/l3mbtl1b/atxn1a/nr2f6b/bahd1/pparab/daxx/jarid2b/thrb/kat2b/bcor/nr2f6a/ldb1a/foxp1a/gdnfa/ncor1/znf503/rcor3/hif1an/pdcd4b/id1/tent5ab/mycb/gli2a/stc1l/loxl2b/setdb2/sin3ab/loxl2a/mecp2/atf4a/foxo3b/bmp2a/cbx7a/tegt/nr0b2b/vipb/cry3a/rnf2/ncor2/id4/tent2/bmp4/nelfa/vdrb/cbx1a/nr0b1/znf703/skib/hey2/tshz3b/puraa/sema4e/pparda/gatad2b/kank…	72
BP	GO:0031101	fin regeneration	23/2178	85/18466	9.29862e-05	0.00317922	0.00268965	hspa8/erbb2/igf1rb/igf1ra/rbb4l/nrg1/wnt5b/vdac3/cxcl12a/has2/jag1b/serpinh1b/tnfrsf1a/yap1/junbb/lfng/ccn1/ptpn11b/kdm6bb/wt1b/bmpr2b/acvr1ba/notch1b	23
BP	GO:0001822	kidney development	42/2178	197/18466	9.35065e-05	0.00317922	0.00268965	hdac4/ap1m2/mecom/kirrel3l/notch3/gdnfa/ret/tyro3/nog3/prkcsh/gli2a/fat1a/tsc1a/nphp3/iqgap2/tnnt2a/cacna1c/sec61a1/etv4/cxadr/jag2b/etv5a/cluap1/ezrb/ift81/pkd1a/ptgs2a/efhc2/yap1/bmp4/inpp5e/plce1/sos2/daam1a/wt1b/pkd2/kif14/podxl/kank2/crkl/ttc26/thsd7aa	42
BP	GO:0090130	tissue migration	22/2178	80/18466	0.000100937	0.00339497	0.00287218	fn1a/pxna/dll4/hspg2/efnb2a/itga5/psenen/loxl2b/loxl2a/reck/prcp/acta1a/nrp1b/cxcr4a/cald1b/ltbp3/peak1/acvrl1/nrp1a/thsd7aa/srpx2/amot	22
BP	GO:0072001	renal system development	42/2178	198/18466	0.000105382	0.00350676	0.00296675	hdac4/ap1m2/mecom/kirrel3l/notch3/gdnfa/ret/tyro3/nog3/prkcsh/gli2a/fat1a/tsc1a/nphp3/iqgap2/tnnt2a/cacna1c/sec61a1/etv4/cxadr/jag2b/etv5a/cluap1/ezrb/ift81/pkd1a/ptgs2a/efhc2/yap1/bmp4/inpp5e/plce1/sos2/daam1a/wt1b/pkd2/kif14/podxl/kank2/crkl/ttc26/thsd7aa	42
BP	GO:0035907	dorsal aorta development	8/2178	15/18466	0.000110434	0.00363617	0.00307624	smo/dll4/notch3/meis1b/dlc/hey2/notch1b/amotl2b	8
BP	GO:0032007	negative regulation of TOR signaling	12/2178	31/18466	0.000114445	0.00368899	0.00312091	sh3bp4a/deptor/kptn/tmem127/tsc1a/sesn1/sh3bp4/tsc1b/castor2/rnf152/akt1s1/depdc5	12
BP	GO:1990138	neuron projection extension	29/2178	120/18466	0.000114934	0.00368899	0.00312091	sema4c/slit1a/ulk2/grnb/sema6e/kif15/slit2/sema6dl/musk/extl3/ret/cxcr4b/robo3/sema3gb/cxcl12a/dbnla/plxnb1a/slit3/tppp2/appb/sema4e/cntn2/sema5a/sema3fb/sema3b/nrp1a/thsd7aa/ext2/plxna3	29
BP	GO:0045595	regulation of cell differentiation	79/2178	444/18466	0.000115576	0.00368899	0.00312091	sema4c/stat5a/hdac4/errfi1a/slit1a/sox9a/rps19/ulk2/stmn4/grnb/jam2a/sema6e/csf3r/fgfr4/slit2/sema6dl/notch3/gdpd5a/musk/boc/nr3c1/mdkb/ctbp2a/plekhb2/rgs2/sema3gb/stag1a/cxcl12a/nog3/id1/fgfr3/gli2a/loxl2b/gli1/dbnla/loxl2a/atraid/reck/mecp2/pde3a/atf4a/heyl/cebpd/il34/tm4sf4/mef2ca/plxnb1a/jag1a/enpp1/ngfa/plxnb3/fgfr2/rnf2/metrn/cdh2/pdgfra/slit3/cish/bmp4/lfng/cdon/zbtb16a/hey2/btbd6a/irf7/tm…	79
BP	GO:0048732	gland development	52/2178	263/18466	0.000119551	0.00375797	0.00317927	e2f7/zfyve9a/fn1a/smo/hand2/rpl3/notch2/nav3/kdrl/fscn1a/notch3/itga5/aplnra/fzd5/lrp5/cdx1b/aplnrb/extl3/meis3/arnt2/fads2/ccl25a/prkcsh/gli2a/disp1/jag1b/gli1/nos1/jag2b/bmp2a/epas1b/abcd1/mcm2/jag1a/cdipt/fgfr2/pkd1a/ptgs2a/yap1/socs3a/apc/bmp4/suv39h1a/trib1/wnt2bb/ascl1a/rarga/cldn15lb/nrp1a/uhrf1/bmp2b/ext2	52
BP	GO:0060026	convergent extension	36/2178	162/18466	0.00012014	0.00375797	0.00317927	appa/dcn/fzd2/slit2/fyna/ptpn11a/dsc2l/wnt5b/fer/mpzl1l/chrd/fzd7a/has2/setdb2/nphp3/ephb2a/snai1b/ephb4a/map2k4b/mcamb/zeb2a/zbtb4/cdh2/pdgfra/rack1/ryk/mmp14b/appb/tpbga/csk/fzd7b/rpl22/tmem237b/rap1ab/ptpra/bmp2b	36
BP	GO:0035107	appendage morphogenesis	19/2178	65/18466	0.00012187	0.00377436	0.00319314	furina/evx1/fbln1/smo/sox9a/hand2/extl3/wnt2ba/chrd/kcnk5b/etv4/fras1/etv5a/cdh2/megf6a/apc/crbn/bmp4/ext2	19
BP	GO:0031099	regeneration	43/2178	206/18466	0.000128799	0.00394985	0.0033416	hspa8/erbb2/igf1rb/fzd2/notch2/igf1ra/rbb4l/il6st/nrg1/wnt5b/vdac3/col12a1b/cxcr4b/wnt2ba/cxcl12a/tgif1/mycb/has2/jag1b/serpinh1b/mcamb/tnfrsf1a/rgma/pdgfba/yap1/socs3a/cdh2/fosab/junbb/lfng/pdgfbb/ccn1/ptpn11b/mdka/kdm6bb/wt1b/cntn2/ascl1a/bmpr2b/acvr1ba/notch1b/uhrf1/col12a1a	43
BP	GO:0030099	myeloid cell differentiation	45/2178	219/18466	0.000133596	0.00405718	0.00343241	stat5a/nfil3/casp3b/rpl27/rps19/gpr183a/hif1al/csf3r/rpl18/rasa3/hax1/ncor1/abcc5/rpl35a/wnt5b/slc4a1a/fer/jagn1b/jmjd1cb/klf3/meis1b/wasla/smarca1/adnp2b/nlrc3l/il34/trim2a/satb1b/npc1/phf8/ncor2/pink1/atp5if1b/klf9/cish/ptpn9a/slc48a1b/rpl11/kdm6bb/tmem88a/tmem64/hmgcs1/nfe2/melk/nbeal2	45
BP	GO:0043043	peptide biosynthetic process	84/2178	481/18466	0.00013741	0.00413287	0.00349644	tnrc6a/eif3f/rps17/rpl31/upf3b/rpl39/eef1b2/rpl3/rpl27/rps27a/rps19/cnot7/eif2ak1/uhmk1/rpl18/rps26l/eef1g/eif4g2b/ggt5a/eif4ba/rpl32/rpl36a/gars1/rpl18a/eif1/cnot3a/rpl35a/rpl17/paip1/cnot6l/ago4/rps6/eif3ea/rpl15/sars2/rpl6/rps7/aasdh/rmnd1/paip2b/caprin1b/mtfmt/rps18/eif4ebp3l/rpl36/upf3a/rps4x/eef2k/rpl5b/eif4g2a/polr2d/rps16/rpl24/rpl28/rpl19/eef2b/gfm1/rps11/eif3m/rack1/rpl27a/dcp2/rps26/rp…	84
BP	GO:1902532	negative regulation of intracellular signal transduction	33/2178	145/18466	0.000140448	0.00418401	0.00353971	tnfaip3/pik3ip1/pebp1/rasa3/cd74b/bcor/chuk/dusp16/aplnra/aplnrb/sh3bp4a/deptor/kptn/tmem127/tsc1a/pde10a/pde3a/ajuba/sesn1/arhgap25/sh3bp4/tsc1b/castor2/spry1/rnf152/akt1s1/rnf2/ptpn2b/herpud1/depdc5/cd74a/dusp7/il17rd	33
BP	GO:0035162	embryonic hemopoiesis	24/2178	93/18466	0.000148326	0.00437702	0.003703	clocka/csf3r/lpar1/slc4a1a/chrd/meis1b/smarca1/socs1a/atf4a/foxo3b/etv5a/trim2a/scube1/phf8/yap1/etv6/bmp4/ptpn9a/snrkb/myct1a/kdm6bb/tmem88a/kitlgb/nfe2	24
BP	GO:0048701	embryonic cranial skeleton morphogenesis	37/2178	170/18466	0.000152994	0.00444888	0.00376379	furina/fn1a/bmp3/hdac4/smo/tinagl1/hand2/ep300a/mapre2/mecom/fscn1a/ptpn11a/itga5/lrp5/wnt5b/nr3c1/eif3ea/nog3/pdgfrb/meis1b/crispld2/disp1/wls/cacna1c/fsta/fras1/phf8/rnf2/pdgfra/ahsa1a/cxcr4a/ptpn11b/rpl13/rap1ab/bmp2b/hmgcs1/spns2	37
BP	GO:0051338	regulation of transferase activity	49/2178	246/18466	0.000153606	0.00444888	0.00376379	pik3ip1/ptprb/erbb2/igf1rb/trib3/lmtk2/tie1/kdrl/fgfr4/fyna/igf1ra/cd74b/musk/nrg1/wnt5b/ret/cblb/deptor/tyro3/fgfr3/mad2l2/ror1/ephb2a/hbegfb/cdkn1ba/kdr/insrb/spry1/flt1/egfra/insra/wdr91/pdgfba/bora/akt1s1/fgfr2/cdkn1bb/pdgfra/erbb3a/ryk/pdgfbb/ccni/cd74a/ccne1/trib1/cdc20/ptpra/axin2/btc	49
BP	GO:0060070	canonical Wnt signaling pathway	40/2178	189/18466	0.000159897	0.00458859	0.00388199	sfrp1a/chd8/ccr7/fzd2/tmem88b/fzd10/sfrp1b/tle2a/fzd5/lrp5/wnt5b/bcl9l/wnt2ba/dot1l/rspo1/gid8a/tcf7/fzd7a/dkk3b/plpp3/reck/jun/ptk7a/foxo3b/tcf7l1b/csnk1db/lrrk2/fzd4/apc/adgra2/fto/znf703/lmbr1l/lgr4/tmem88a/wnt2bb/tpbga/fzd7b/axin2/fzd9a	40
BP	GO:0001655	urogenital system development	42/2178	202/18466	0.000167783	0.00476283	0.00402939	hdac4/ap1m2/mecom/kirrel3l/notch3/gdnfa/ret/tyro3/nog3/prkcsh/gli2a/fat1a/tsc1a/nphp3/iqgap2/tnnt2a/cacna1c/sec61a1/etv4/cxadr/jag2b/etv5a/cluap1/ezrb/ift81/pkd1a/ptgs2a/efhc2/yap1/bmp4/inpp5e/plce1/sos2/daam1a/wt1b/pkd2/kif14/podxl/kank2/crkl/ttc26/thsd7aa	42
BP	GO:1904888	cranial skeletal system development	47/2178	234/18466	0.000169013	0.00476283	0.00402939	usp5/furina/tnfaip3/fn1a/eif3f/bmp3/hdac4/smo/tinagl1/hand2/ep300a/mapre2/mecom/fscn1a/ptpn11a/itga5/lrp5/wnt5b/cfdp1/nr3c1/tapt1b/eif3ea/nog3/pdgfrb/meis1b/cep55l/crispld2/prrx1a/disp1/jag1b/wls/cacna1c/fsta/fras1/josd1/phf8/rnf2/pdgfra/ahsa1a/cxcr4a/ptpn11b/myt1a/rpl13/rap1ab/bmp2b/hmgcs1/spns2	47
BP	GO:0090132	epithelium migration	20/2178	72/18466	0.000176951	0.00494198	0.00418096	fn1a/pxna/dll4/hspg2/efnb2a/itga5/psenen/loxl2b/loxl2a/reck/prcp/nrp1b/cxcr4a/cald1b/peak1/acvrl1/nrp1a/thsd7aa/srpx2/amot	20
BP	GO:0048916	posterior lateral line development	19/2178	67/18466	0.000189506	0.00524578	0.00443798	ildr1b/erbb2/tnfrsf19/rtn4a/llgl1/lrp5/canx/cxcr4b/cxcl12a/tgfb1a/snai1b/phf8/yap1/socs3a/apc/ackr3b/eya4/lpar2b/ext2	19
BP	GO:0051146	striated muscle cell differentiation	44/2178	216/18466	0.00019338	0.00530608	0.00448899	lmod1a/erbb2/smo/hand2/cryabb/kirrel3l/rbfox1l/vcla/jam2a/selenon/naca/bves/pbx2/plod2/neb/dag1/flncb/pgm5/myorg/cxcl12a/myl9b/smpx/gli2a/tnnt2a/ilk/csrp1b/mef2ca/acta1a/capn3a/tmod1/cxcr4a/tnnt2d/cbfb/tmem88a/scube3/crkl/plecb/tfpi2/sil1/bmp2b/actn2b/mapk14b/fhod3b/plekha7a	44
BP	GO:0060030	dorsal convergence	8/2178	16/18466	0.000198028	0.00538636	0.00455691	wnt5b/chrd/has2/zeb2a/zbtb4/cdh2/ryk/bmp2b	8
BP	GO:0048483	autonomic nervous system development	17/2178	57/18466	0.000208917	0.00563355	0.00476603	chd8/hand2/phactr4a/fscn1a/gdnfa/nrg1/ret/meis3/gfra1a/gli1/ihha/phox2bb/ednraa/cxcr4a/nup98/ascl1a/bmp2b	17
BP	GO:0035051	cardiocyte differentiation	20/2178	73/18466	0.000217039	0.00580254	0.004909	fn1a/erbb2/smo/hand2/rbfox1l/itga5/bmpr1aa/nrg1/pbx2/neb/ilk/mef2ca/ptch2/cdh2/tmem88a/bmpr1ab/bmp2b/fhod3b/ptch1/plekha7a	20
BP	GO:0014706	striated muscle tissue development	26/2178	107/18466	0.000230896	0.00610346	0.00516358	erbb2/hand2/rbfox1l/fbxo32/aplnra/nrg1/pbx2/aplnrb/neb/myo5b/cemip2/pgm5/tnnt2a/cacna1c/ilk/sgcg/mef2ca/eya2/ndrg4/npr1a/hey2/tmem88a/bmp2b/npr2/fhod3b/plekha7a	26
BP	GO:0030516	regulation of axon extension	19/2178	68/18466	0.000234259	0.00610346	0.00516358	sema4c/slit1a/sema6e/kif15/slit2/sema6dl/musk/extl3/cxcr4b/sema3gb/cxcl12a/dbnla/slit3/sema4e/cntn2/sema5a/sema3fb/sema3b/ext2	19
BP	GO:0007517	muscle organ development	42/2178	205/18466	0.000234645	0.00610346	0.00516358	smo/pxna/cryabb/rbfox1l/jam2a/hspg2/selenon/fbxo32/lamc1/nrg1/bves/pbx2/ret/plod2/dag1/myo5b/cemip2/dysf/myorg/desmb/mbnl2/pip4k2aa/smpx/gli2a/disp1/col6a1/tnnt2a/ilk/lama2/ptch2/hhip/acta1a/col6a2/frg1/hmgcra/lama4/chst11/scube3/plecb/sil1/actn2b/ptch1	42
BP	GO:0060027	convergent extension involved in gastrulation	23/2178	90/18466	0.000236099	0.00610346	0.00516358	fzd2/fyna/ptpn11a/dsc2l/wnt5b/fer/chrd/fzd7a/has2/setdb2/map2k4b/zeb2a/zbtb4/cdh2/rack1/ryk/mmp14b/csk/fzd7b/tmem237b/rap1ab/ptpra/bmp2b	23
BP	GO:0006412	translation	82/2178	475/18466	0.000241058	0.00615837	0.00521004	tnrc6a/eif3f/rps17/rpl31/upf3b/rpl39/eef1b2/rpl3/rpl27/rps27a/rps19/cnot7/eif2ak1/uhmk1/rpl18/rps26l/eef1g/eif4g2b/eif4ba/rpl32/rpl36a/gars1/rpl18a/eif1/cnot3a/rpl35a/rpl17/paip1/cnot6l/ago4/rps6/eif3ea/rpl15/sars2/rpl6/rps7/rmnd1/paip2b/caprin1b/mtfmt/rps18/eif4ebp3l/rpl36/upf3a/rps4x/eef2k/rpl5b/eif4g2a/polr2d/rps16/rpl24/rpl28/rpl19/eef2b/gfm1/rps11/eif3m/rack1/rpl27a/dcp2/rps26/rpl11/eef1a1l1…	82
BP	GO:0034101	erythrocyte homeostasis	28/2178	119/18466	0.000242161	0.00615837	0.00521004	stat5a/casp3b/rpl27/rps19/hif1al/rpl18/rasa3/abcc5/rpl35a/slc4a1a/fer/klf3/meis1b/smarca1/adnp2b/piezo1/phf8/pink1/atp5if1b/klf9/cish/ptpn9a/slc48a1b/rpl11/kdm6bb/hmgcs1/nfe2/melk	28
BP	GO:0006493	protein O-linked glycosylation	16/2178	53/18466	0.000272751	0.00688036	0.00582085	gxylt2/galnt12/b3galnt2/rxylt1/poc1bl/pomgnt2/dpm1/c1galt1c1/tmtc1/galnt1/b4gat1/tmtc3/galnt14/eogt/xxylt1/galnt18b	16
BP	GO:0010977	negative regulation of neuron projection development	15/2178	48/18466	0.000276239	0.0069126	0.00584812	sema4c/ulk2/sema6e/slit2/sema6dl/musk/sema3gb/rgma/socs3a/slit3/znf296/sema4e/sema5a/sema3fb/sema3b	15
BP	GO:0002262	myeloid cell homeostasis	30/2178	132/18466	0.000283089	0.0070278	0.00594558	nr4a2b/stat5a/casp3b/rpl27/rps19/hif1al/rpl18/rasa3/abcc5/rpl35a/slc4a1a/fer/klf3/meis1b/smarca1/adnp2b/piezo1/phf8/pink1/atp5if1b/klf9/cish/ptpn9a/slc48a1b/rpl11/kdm6bb/sema3fb/hmgcs1/nfe2/melk	30
BP	GO:0048706	embryonic skeletal system development	42/2178	207/18466	0.000291636	0.00718297	0.00607685	furina/fn1a/bmp3/hdac4/evx1/hoxd9a/smo/tinagl1/hand2/ep300a/mapre2/mecom/fscn1a/ptpn11a/itga5/lrp5/wnt5b/nr3c1/eif3ea/nog3/pdgfrb/meis1b/crispld2/disp1/hoxa4a/wls/cacna1c/fsta/fras1/phf8/rnf2/pdgfra/ahsa1a/cxcr4a/ptpn11b/rpl13/rap1ab/bmp2b/hoxb9a/hmgcs1/spns2/plxna3	42
BP	GO:0042325	regulation of phosphorylation	67/2178	374/18466	0.000302407	0.00739007	0.00625206	bmp3/pik3ip1/ptprb/erbb2/igf1rb/trib3/lmtk2/tie1/kdrl/ghrb/fgfr4/fyna/igf1ra/cd74b/musk/aplnra/nrg1/aplnrb/bmp8a/ret/cblb/deptor/tyro3/fgfr3/ibtk/mad2l2/ror1/ephb2a/hbegfb/tgfb1a/klhl31/cdkn1ba/socs1a/ldlrad4a/kdr/bmp2a/il34/insrb/spry1/flt1/egfra/insra/wdr91/pdgfba/ngfa/bora/akt1s1/fgfr2/cdkn1bb/pdgfra/erbb3a/rack1/bmp4/ryk/pdgfbb/ccni/cd74a/ccne1/trib1/ankle2/ptpra/axin2/prkn/fmr1/bmp2b/btc/fgf…	67
BP	GO:0030111	regulation of Wnt signaling pathway	38/2178	182/18466	0.000306445	0.0074307	0.00628644	sfrp1a/tnfaip3/chd8/ccr7/tmem88b/sfrp1b/tle2a/fzd5/wnt5b/sost/cemip2/rspo1/gid8a/dkk3b/apcdd1l/plpp3/reck/ptk7a/foxo3b/csnk1db/lrrk2/sostdc1b/zranb1b/fzd4/id4/apc/adgra2/rnf213b/rack1/fto/znf703/lmbr1l/grb10a/lgr4/tmem88a/tpbga/tmem237b/axin2	38
BP	GO:0033333	fin development	26/2178	109/18466	0.000316003	0.00760352	0.00643265	furina/bmp1a/hoxa13a/evx1/fbln1/smo/sox9a/hand2/ep300a/dll4/extl3/wnt2ba/chrd/tcf7/kcnk5b/fras1/bbs7/hhip/fgfr2/rnf2/cdh2/megf6a/apc/crbn/bmp4/ext2	26
BP	GO:0014066	regulation of phosphatidylinositol 3-kinase signaling	9/2178	21/18466	0.000337769	0.00806521	0.00682324	pik3ip1/igf1rb/igf1ra/cep55l/ror1/insrb/insra/pdgfba/pdgfbb	9
BP	GO:0030239	myofibril assembly	24/2178	98/18466	0.000348759	0.00825214	0.00698139	lmod1a/erbb2/smo/cryabb/vcla/naca/bves/neb/flncb/pgm5/cxcl12a/myl9b/tnnt2a/csrp1b/mef2ca/capn3a/tmod1/cxcr4a/tnnt2d/cbfb/plecb/tfpi2/actn2b/fhod3b	24
BP	GO:0060562	epithelial tube morphogenesis	50/2178	261/18466	0.000350874	0.00825214	0.00698139	furina/fn1a/pcdh19/smo/sox9a/hand2/fzd2/trib3/llgl1/ep300a/dll4/phactr4a/rasa3/bnip3lb/ptpn11a/gdnfa/igfbp7/bmpr1aa/bves/cemip2/chrd/meis1b/has2/prrx1a/setdb2/nphp3/plxnd1/tnnt2a/cacna1c/fsta/bbs7/atp6ap1b/egfra/neo1a/efhc2/apc/ndrg4/crbn/bmp4/vdrb/cald1b/skib/mdka/pkd2/bmpr2b/ttc26/sh3kbp1/bmp2b/nfe2/spns2	50
BP	GO:0097553	calcium ion transmembrane import into cytosol	15/2178	49/18466	0.000355156	0.0082905	0.00701383	casq2/cacna1ba/selenon/itpr2/aplnra/trpm1b/wnt5b/aplnrb/p2rx7/cacna1c/slc8a1b/cacna1bb/ryk/pkd2/trpv6	15
BP	GO:0048638	regulation of developmental growth	26/2178	110/18466	0.000368121	0.0085295	0.00721603	sema4c/slit1a/ulk2/sema6e/kif15/slit2/sema6dl/musk/extl3/cxcr4b/sema3gb/cxcl12a/dbnla/clstn1/pik3ca/ngfa/yap1/slit3/fto/sema4e/cntn2/sema5a/sema3fb/sema3b/ext2/plxna3	26
BP	GO:0042327	positive regulation of phosphorylation	46/2178	236/18466	0.000398928	0.00917534	0.00776242	bmp3/erbb2/igf1rb/lmtk2/tie1/kdrl/ghrb/fgfr4/igf1ra/cd74b/musk/aplnra/nrg1/aplnrb/bmp8a/ret/tyro3/fgfr3/mad2l2/ror1/ephb2a/hbegfb/tgfb1a/kdr/bmp2a/il34/insrb/flt1/egfra/insra/pdgfba/ngfa/bora/fgfr2/pdgfra/erbb3a/rack1/bmp4/ryk/pdgfbb/cd74a/axin2/fmr1/bmp2b/btc/fgf18a	46
BP	GO:0051240	positive regulation of multicellular organismal process	47/2178	243/18466	0.000415875	0.00949531	0.00803312	slit1a/sox9a/tie1/grnb/ano6/mtdha/slitrk6/cd74b/gdnfa/aplnra/aplnrb/ccm2/tapt1b/cxcl12a/meis1b/clec11a/loxl2b/adm2a/dbnla/loxl2a/atraid/kdr/clstn1/il34/abcd1/spry1/flt1/plxnb1a/ngfa/plxnb3/avpr1aa/metrn/itgb1a/rack1/cd74a/zbtb16a/ifih1/tmem119b/cntn2/tlr3/adma/birc5a/tmem64/adra1bb/srpx2/plxna3/sox5	47
BP	GO:0000122	negative regulation of transcription by RNA polymerase II	45/2178	230/18466	0.000420931	0.00954111	0.00807186	e2f7/hdac4/nr0b2a/hoxa13a/id3/sox9a/cbx7b/atxn1a/nr2f6b/pparab/thrb/bcor/nr2f6a/ldb1a/foxp1a/ncor1/hif1an/id1/mycb/loxl2b/sin3ab/loxl2a/mecp2/atf4a/foxo3b/bmp2a/cbx7a/nr0b2b/rnf2/ncor2/id4/bmp4/vdrb/cbx1a/nr0b1/skib/sema4e/pparda/gatad2b/kank2/gatad2ab/rarga/uhrf1/bmp2b/sap130b	45
BP	GO:0040008	regulation of growth	34/2178	160/18466	0.000442202	0.00995114	0.00841875	sema4c/slit1a/socs5a/ulk2/sema6e/kif15/slit2/sema6dl/tgfbr2a/musk/igfbp7/extl3/sh3bp4a/cxcr4b/sema3gb/cxcl12a/dbnla/socs2/clstn1/pik3ca/ngfa/yap1/socs3a/slit3/cish/fto/cishb/sema4e/cntn2/sema5a/sema3fb/sema3b/ext2/plxna3	34
BP	GO:0035567	non-canonical Wnt signaling pathway	14/2178	45/18466	0.000460883	0.0102974	0.00871172	sfrp1a/fzd2/fzd10/sfrp1b/fzd5/wnt5b/fzd7a/ptk7a/fzd4/rnf213b/ryk/tpbga/fzd7b/fzd9a	14
BP	GO:0003158	endothelium development	18/2178	66/18466	0.000468304	0.0103761	0.00877826	fn1a/smo/tnfrsf19/rasa3/notch3/itga5/meis1b/ilk/tcf7l1b/kdr/flt1/egfra/cldn5a/lama4/tnfrsf21/dlc/hey2/sh3kbp1	18
BP	GO:0010562	positive regulation of phosphorus metabolic process	48/2178	251/18466	0.000474354	0.0103761	0.00877826	bmp3/erbb2/igf1rb/lmtk2/tie1/kdrl/ghrb/fgfr4/igf1ra/cd74b/musk/aplnra/nrg1/aplnrb/bmp8a/ret/tyro3/fgfr3/mad2l2/ror1/ephb2a/hbegfb/tgfb1a/nos1/kdr/bmp2a/il34/insrb/flt1/egfra/insra/pdgfba/ngfa/bora/fgfr2/pdgfra/erbb3a/rack1/bmp4/ryk/pdgfbb/cd74a/ankle2/axin2/fmr1/bmp2b/btc/fgf18a	48
BP	GO:0045937	positive regulation of phosphate metabolic process	48/2178	251/18466	0.000474354	0.0103761	0.00877826	bmp3/erbb2/igf1rb/lmtk2/tie1/kdrl/ghrb/fgfr4/igf1ra/cd74b/musk/aplnra/nrg1/aplnrb/bmp8a/ret/tyro3/fgfr3/mad2l2/ror1/ephb2a/hbegfb/tgfb1a/nos1/kdr/bmp2a/il34/insrb/flt1/egfra/insra/pdgfba/ngfa/bora/fgfr2/pdgfra/erbb3a/rack1/bmp4/ryk/pdgfbb/cd74a/ankle2/axin2/fmr1/bmp2b/btc/fgf18a	48
BP	GO:0030218	erythrocyte differentiation	27/2178	118/18466	0.000497499	0.0108068	0.00914264	stat5a/casp3b/rpl27/rps19/hif1al/rpl18/rasa3/abcc5/rpl35a/slc4a1a/fer/klf3/meis1b/smarca1/adnp2b/phf8/pink1/atp5if1b/klf9/cish/ptpn9a/slc48a1b/rpl11/kdm6bb/hmgcs1/nfe2/melk	27
BP	GO:0045892	negative regulation of DNA-templated transcription	64/2178	360/18466	0.000503251	0.0108563	0.00918456	e2f7/chd8/nfil3/hdac4/nr0b2a/hoxa13a/id3/phc2a/sox9a/cbx7b/l3mbtl1b/atxn1a/nr2f6b/bahd1/pparab/daxx/jarid2b/thrb/bcor/nr2f6a/ldb1a/foxp1a/ncor1/znf503/rcor3/hif1an/pdcd4b/id1/mycb/stc1l/loxl2b/setdb2/sin3ab/loxl2a/mecp2/atf4a/foxo3b/bmp2a/cbx7a/nr0b2b/cry3a/rnf2/ncor2/id4/bmp4/nelfa/vdrb/cbx1a/nr0b1/znf703/skib/hey2/tshz3b/puraa/sema4e/pparda/gatad2b/kank2/gatad2ab/rarga/cry1a/uhrf1/bmp2b/sap130b	64
BP	GO:0051301	cell division	55/2178	299/18466	0.000523369	0.011213	0.0094863	e2f7/spc25/plk1/rab25b/mapre2/snx33/specc1la/prc1a/notch3/snx9a/mdkb/rbl1/vrk1/pafah1b1b/racgap1/nusap1/oip5/klhl21/cep55l/mad2l2/setdb2/prnprs3/tgfb1a/ncapg/kif11/snx18a/ncapd3/piezo1/snx18b/anapc16/sdc4/mapre3a/haus3/cdc37/bora/pelo/pafah1b1a/efhc2/apc/cdc123/dchs1b/rack1/plk2a/kif20a/nudc/mdka/ccne1/arpp19a/fam83d/rbl2/ankle2/cdc20/ncapd2/arl3b/mapre3b	55
BP	GO:0001763	morphogenesis of a branching structure	11/2178	31/18466	0.000532338	0.0113192	0.00957618	dll4/slit2/gdnfa/btbd7/igfbp7/plxnd1/tnnt2a/fmr1/bmp2b/spns2/plxna3	11
BP	GO:0035904	aorta development	8/2178	18/18466	0.000541553	0.0113192	0.00957618	smo/dll4/notch3/meis1b/dlc/hey2/notch1b/amotl2b	8
BP	GO:1902679	negative regulation of RNA biosynthetic process	64/2178	361/18466	0.000542803	0.0113192	0.00957618	e2f7/chd8/nfil3/hdac4/nr0b2a/hoxa13a/id3/phc2a/sox9a/cbx7b/l3mbtl1b/atxn1a/nr2f6b/bahd1/pparab/daxx/jarid2b/thrb/bcor/nr2f6a/ldb1a/foxp1a/ncor1/znf503/rcor3/hif1an/pdcd4b/id1/mycb/stc1l/loxl2b/setdb2/sin3ab/loxl2a/mecp2/atf4a/foxo3b/bmp2a/cbx7a/nr0b2b/cry3a/rnf2/ncor2/id4/bmp4/nelfa/vdrb/cbx1a/nr0b1/znf703/skib/hey2/tshz3b/puraa/sema4e/pparda/gatad2b/kank2/gatad2ab/rarga/cry1a/uhrf1/bmp2b/sap130b	64
BP	GO:1903507	negative regulation of nucleic acid-templated transcription	64/2178	361/18466	0.000542803	0.0113192	0.00957618	e2f7/chd8/nfil3/hdac4/nr0b2a/hoxa13a/id3/phc2a/sox9a/cbx7b/l3mbtl1b/atxn1a/nr2f6b/bahd1/pparab/daxx/jarid2b/thrb/bcor/nr2f6a/ldb1a/foxp1a/ncor1/znf503/rcor3/hif1an/pdcd4b/id1/mycb/stc1l/loxl2b/setdb2/sin3ab/loxl2a/mecp2/atf4a/foxo3b/bmp2a/cbx7a/nr0b2b/cry3a/rnf2/ncor2/id4/bmp4/nelfa/vdrb/cbx1a/nr0b1/znf703/skib/hey2/tshz3b/puraa/sema4e/pparda/gatad2b/kank2/gatad2ab/rarga/cry1a/uhrf1/bmp2b/sap130b	64
BP	GO:0051960	regulation of nervous system development	37/2178	181/18466	0.000559152	0.011547	0.0097689	sema4c/slit1a/ulk2/grnb/sema6e/slit2/slitrk6/sema6dl/notch3/musk/ctbp2a/sema3gb/cxcl12a/id1/gli2a/gli1/dbnla/heyl/clstn1/abcd1/plxnb1a/ngfa/plxnb3/metrn/slit3/tnfrsf21/zbtb16a/hey2/btbd6a/sema4e/cntn2/ascl1a/sema5a/sema3fb/sema3b/srpx2/plxna3	37
BP	GO:0034976	response to endoplasmic reticulum stress	29/2178	131/18466	0.000562023	0.011547	0.0097689	jkamp/p4hb/calr/amfra/rnf139/pdia2/man1b1b/canx/creb3l2/mbtps2/tmub2/dgat2/rnf103/ubxn8/creb3l3a/atf4a/selenos/atf6/cdipt/aup1/ddrgk1/sel1l/herpud1/os9/eif2ak3/creb3l3b/pdia8/bbc3/derl1	29
BP	GO:0055002	striated muscle cell development	25/2178	107/18466	0.00056865	0.011547	0.0097689	lmod1a/erbb2/smo/cryabb/vcla/naca/bves/neb/flncb/pgm5/cxcl12a/myl9b/gli2a/tnnt2a/csrp1b/mef2ca/capn3a/tmod1/cxcr4a/tnnt2d/cbfb/plecb/tfpi2/actn2b/fhod3b	25
BP	GO:0031345	negative regulation of cell projection organization	15/2178	51/18466	0.000572184	0.011547	0.0097689	sema4c/ulk2/sema6e/slit2/sema6dl/musk/sema3gb/rgma/socs3a/slit3/znf296/sema4e/sema5a/sema3fb/sema3b	15
BP	GO:0045446	endothelial cell differentiation	15/2178	51/18466	0.000572184	0.011547	0.0097689	fn1a/smo/tnfrsf19/notch3/itga5/meis1b/ilk/tcf7l1b/kdr/flt1/cldn5a/lama4/tnfrsf21/dlc/hey2	15
BP	GO:0071526	semaphorin-plexin signaling pathway	14/2178	46/18466	0.00059142	0.0118587	0.0100326	sema4c/sema6e/sema6dl/sema3gb/plxnd1/plxnb1a/plxnb3/nrp1b/sema4e/sema5a/sema3fb/sema3b/nrp1a/plxna3	14
BP	GO:0033334	fin morphogenesis	17/2178	62/18466	0.000623013	0.0124126	0.0105012	furina/evx1/fbln1/smo/sox9a/hand2/extl3/wnt2ba/chrd/kcnk5b/fras1/cdh2/megf6a/apc/crbn/bmp4/ext2	17
BP	GO:0022411	cellular component disassembly	39/2178	195/18466	0.000632368	0.0125193	0.0105914	atp6v0a1a/atg9a/lmod1a/fyco1a/spns1/lmod1b/map1lc3b/ulk2/sh3gl1b/scinla/napbb/stmn4/map1sb/snx14/stmn2b/sqstm1/vrk1/cisd2/camsap1a/retreg3/add3a/tex264a/phf23b/cfl2/macf1a/pelo/tmod1/pink1/ddrgk1/apc/sptbn2/scin/abce1/mical1/usp30/prkn/etf1a/lamp2/stmn2a	39
BP	GO:0060872	semicircular canal development	10/2178	27/18466	0.000643572	0.012661	0.0107113	ildr1b/smo/igf1rb/igf1ra/jag1b/wls/nbl1/pink1/cdh2/bmp2b	10
BP	GO:0010927	cellular component assembly involved in morphogenesis	25/2178	108/18466	0.000658453	0.0128728	0.0108905	cntnap1/lmod1a/erbb2/smo/cryabb/vcla/naca/bves/neb/flncb/pgm5/cxcl12a/myl9b/tnnt2a/csrp1b/mef2ca/capn3a/tmod1/cxcr4a/tnnt2d/cbfb/plecb/tfpi2/actn2b/fhod3b	25
BP	GO:0003013	circulatory system process	53/2178	289/18466	0.000703434	0.0136283	0.0115297	casq2/hand2/cryabb/rbfox1l/vcla/scn1bb/notch3/bnip3lb/plvapa/fbxo32/dsc2l/bves/abcc9/ccm2/agtr1b/gli2a/adm2a/prrx1a/disp1/enpep/hbegfb/nos1/spen/tnnt2a/cacna1c/ilk/prcp/sgcg/flt1/npc1/kcne4/tnnc1b/sorbs2a/tnni1b/avpr1aa/scn3b/ptgs2a/gnb5a/lnpep/erap2/ccdc80/ednraa/chrm3b/cbfb/plvapb/pkd2/adma/ren/acvrl1/fbxl22/adra1bb/melk/plekha7a	53
BP	GO:0009611	response to wounding	34/2178	164/18466	0.000705814	0.0136283	0.0115297	fn1a/ano6/pros1/il6st/serpinc1/lrrc32/col12a1b/p2ry1/cxcr4b/dysf/cxcl12a/proza/fn1b/f7l/esama/prcp/mcamb/sdc4/alox5a/rgma/macf1a/morn4/socs3a/f3b/nrp1b/pdgfbb/cntn2/ascl1a/plecb/nrp1a/tfpi2/col12a1a/nfe2/ppl	34
BP	GO:0045017	glycerolipid biosynthetic process	30/2178	139/18466	0.000712219	0.0136676	0.0115629	cds1/socs5a/itpka/agpat2/agpat9l/dgat1a/ptdss2/itpkcb/lpin2/abhd4/pip4k2aa/dgat2/mogat2/socs2/mogat3b/dpm1/socs1a/cds2/pld2/pik3ca/cdipt/socs3a/ip6k2b/pip5k1ab/pigh/cish/tamm41/ptdss1b/pcyt2/cishb	30
BP	GO:0061515	myeloid cell development	19/2178	74/18466	0.000748808	0.0142246	0.0120341	stat5a/nfil3/rps19/hif1al/rpl18/fer/jmjd1cb/klf3/adnp2b/nlrc3l/il34/npc1/pink1/klf9/ptpn9a/slc48a1b/rpl11/hmgcs1/melk	19
BP	GO:0008015	blood circulation	52/2178	283/18466	0.000750338	0.0142246	0.0120341	casq2/hand2/cryabb/vcla/scn1bb/notch3/bnip3lb/plvapa/fbxo32/dsc2l/bves/abcc9/ccm2/agtr1b/gli2a/adm2a/prrx1a/disp1/enpep/hbegfb/nos1/spen/tnnt2a/cacna1c/ilk/prcp/sgcg/flt1/npc1/kcne4/tnnc1b/sorbs2a/tnni1b/avpr1aa/scn3b/ptgs2a/gnb5a/lnpep/erap2/ccdc80/ednraa/chrm3b/cbfb/plvapb/pkd2/adma/ren/acvrl1/fbxl22/adra1bb/melk/plekha7a	52
BP	GO:0032535	regulation of cellular component size	43/2178	223/18466	0.000762363	0.0142344	0.0120425	sema4c/lmod1a/slit1a/lmod1b/ulk2/scinla/slc12a7a/sema6e/kif15/slit2/sema6dl/hax1/musk/slc12a2/extl3/myo5b/cxcr4b/evla/sema3gb/cxcl12a/cdc42ep1a/add3a/dbnla/arhgap35b/clstn1/piezo1/pik3ca/ngfa/ssh2b/tmod1/hspb1/slit3/sptbn2/pex11b/scin/cdc42ep3/sema4e/cntn2/sema5a/sema3fb/sema3b/ext2/plxna3	43
BP	GO:0050919	negative chemotaxis	12/2178	37/18466	0.00076451	0.0142344	0.0120425	sema4c/slit1a/sema6e/slit2/sema6dl/sema3gb/slit3/vasna/lrrc17/sema4e/sema3fb/sema3b	12
BP	GO:0060840	artery development	12/2178	37/18466	0.00076451	0.0142344	0.0120425	smo/kdrl/dll4/notch3/meis1b/sox7/tnnt2a/dlc/hey2/acvrl1/notch1b/amotl2b	12
BP	GO:0048915	posterior lateral line system development	20/2178	80/18466	0.000794128	0.0146984	0.012435	ildr1b/erbb2/tnfrsf19/rtn4a/llgl1/lrp5/canx/cxcr4b/cxcl12a/prnprs3/tgfb1a/snai1b/phf8/yap1/socs3a/apc/ackr3b/eya4/lpar2b/ext2	20
BP	GO:0048839	inner ear development	37/2178	185/18466	0.000858235	0.0157915	0.0133598	ildr1b/smo/igf1rb/sox9a/tectb/thrb/igf1ra/lepr/cd74b/lrp5/wnt5b/slc12a2/chrd/smpx/ddt/disp1/jag1b/tgfb1a/wls/fsta/eya2/npc1/nbl1/phf8/pink1/cdh2/apc/crbn/msrb3/vdrb/cd74a/eya4/pogza/bmp2b/nfe2/cdh11/pgk1	37
BP	GO:0008285	negative regulation of cell population proliferation	23/2178	98/18466	0.000868028	0.0158342	0.0133959	e2f7/chd8/dll4/cnot7/tnfrsf9b/tyrobp/rarres3l/sh3bp4a/cxcl12a/tmem127/tsc1a/cdkn1ba/atraid/etv5a/tsc1b/spry1/cdkn1bb/btg2/cdh2/apc/tnfrsf21/wt1b/kank2	23
BP	GO:0048738	cardiac muscle tissue development	24/2178	104/18466	0.000875338	0.0158342	0.0133959	erbb2/hand2/rbfox1l/fbxo32/aplnra/nrg1/pbx2/aplnrb/neb/myo5b/cemip2/tnnt2a/cacna1c/ilk/sgcg/mef2ca/ndrg4/npr1a/hey2/tmem88a/bmp2b/npr2/fhod3b/plekha7a	24
BP	GO:0048703	embryonic viscerocranium morphogenesis	25/2178	110/18466	0.000875741	0.0158342	0.0133959	furina/fn1a/smo/tinagl1/hand2/mecom/fscn1a/ptpn11a/itga5/lrp5/wnt5b/nr3c1/eif3ea/nog3/meis1b/crispld2/wls/fsta/fras1/phf8/cxcr4a/ptpn11b/bmp2b/hmgcs1/spns2	25
BP	GO:0010508	positive regulation of autophagy	10/2178	28/18466	0.000896191	0.0160188	0.013552	tmem59/dcn/fyco1a/ulk2/sh3bp4a/sesn1/lrrk2/rnf152/depdc5/tp53inp2	10
BP	GO:0048010	vascular endothelial growth factor receptor signaling pathway	10/2178	28/18466	0.000896191	0.0160188	0.013552	kdrl/dll4/nrp2b/hif1an/rspo1/gng2/kdr/flt1/nrp1b/nrp1a	10
BP	GO:0048793	pronephros development	29/2178	135/18466	0.000936751	0.0165645	0.0140137	hdac4/mecom/kirrel3l/notch3/ret/nog3/prkcsh/gli2a/fat1a/tsc1a/nphp3/tnnt2a/sec61a1/etv4/jag2b/etv5a/ift81/pkd1a/ptgs2a/efhc2/yap1/bmp4/sos2/daam1a/wt1b/pkd2/podxl/crkl/ttc26	29
BP	GO:0001946	lymphangiogenesis	14/2178	48/18466	0.000947906	0.0165645	0.0140137	e2f7/notch2/kdrl/dll4/lpar1/wnt5b/vcam1b/cpt1aa/cxcl12a/mcamb/pkd1a/cxcr4a/pkd2/notch1b	14
BP	GO:0048821	erythrocyte development	14/2178	48/18466	0.000947906	0.0165645	0.0140137	stat5a/rps19/hif1al/rpl18/fer/klf3/adnp2b/pink1/klf9/ptpn9a/slc48a1b/rpl11/hmgcs1/melk	14
BP	GO:2001234	negative regulation of apoptotic signaling pathway	14/2178	48/18466	0.000947906	0.0165645	0.0140137	faim2a/cd74b/bcor/tegt/eya2/grinab/rnf2/herpud1/grinaa/lgals3a/snx13/cd74a/eya4/tmbim1a	14
BP	GO:0030178	negative regulation of Wnt signaling pathway	22/2178	93/18466	0.000994728	0.0172862	0.0146242	sfrp1a/chd8/ccr7/tmem88b/sfrp1b/tle2a/fzd5/sost/dkk3b/apcdd1l/ptk7a/foxo3b/sostdc1b/fzd4/apc/rnf213b/rack1/lmbr1l/grb10a/tmem88a/tpbga/axin2	22
BP	GO:0048017	inositol lipid-mediated signaling	16/2178	59/18466	0.00101488	0.0175389	0.0148381	pik3ip1/igf1rb/tyrobp/igf1ra/plch1/plcd3a/plcd1b/cep55l/ror1/insrb/pld2/pik3ca/insra/pdgfba/itgb1a/pdgfbb	16
BP	GO:0043583	ear development	37/2178	187/18466	0.00105485	0.0181295	0.0153377	ildr1b/smo/igf1rb/sox9a/tectb/thrb/igf1ra/lepr/cd74b/lrp5/wnt5b/slc12a2/chrd/smpx/ddt/disp1/jag1b/tgfb1a/wls/fsta/eya2/npc1/nbl1/phf8/pink1/cdh2/apc/crbn/msrb3/vdrb/cd74a/eya4/pogza/bmp2b/nfe2/cdh11/pgk1	37
BP	GO:0050654	chondroitin sulfate proteoglycan metabolic process	9/2178	24/18466	0.00108079	0.0184738	0.015629	dcn/chpfa/extl3/pxylp1/dsela/chst11/chpf2/ext2/dse	9
BP	GO:0009266	response to temperature stimulus	15/2178	54/18466	0.00110376	0.0187639	0.0158744	hikeshi/clocka/cryabb/pparab/dnaja3b/dnaja1/hsf1/ucp1/ucp2/cry3a/polr2d/hspb1/hspb6/grinaa/prkn	15
BP	GO:0045934	negative regulation of nucleobase-containing compound metabolic process	74/2178	442/18466	0.00114715	0.0193961	0.0164093	e2f7/chd8/nfil3/hdac4/nr0b2a/hoxa13a/id3/phc2a/sox9a/cbx7b/l3mbtl1b/atxn1a/nr2f6b/bahd1/pparab/daxx/jarid2b/thrb/kat2b/bcor/nr2f6a/ldb1a/foxp1a/gdnfa/ncor1/znf503/rcor3/hif1an/pdcd4b/id1/tent5ab/mycb/gli2a/stc1l/loxl2b/setdb2/sin3ab/loxl2a/mecp2/atf4a/foxo3b/bmp2a/cbx7a/tegt/terfa/nr0b2b/vipb/cry3a/rnf2/ncor2/id4/tent2/bmp4/nelfa/vdrb/cbx1a/nr0b1/znf703/skib/hey2/blm/tshz3b/puraa/sema4e/pparda/ga…	74
BP	GO:1901342	regulation of vasculature development	23/2178	100/18466	0.00116415	0.0195778	0.016563	tie1/dll4/tmem184a/tspan18b/mtdha/aplnra/mvda/aplnrb/ccm2/hif1an/cemip2/meis1b/reck/thbs1a/kdr/lrp1ab/flt1/serpinf1/thbs1b/itgb1a/myca/nrp1a/birc5a	23
BP	GO:0030855	epithelial cell differentiation	50/2178	275/18466	0.00118934	0.0198944	0.0168308	e2f7/fn1a/casp3b/errfi1a/smo/tnfrsf19/hand2/rtn4a/mecom/kirrel3l/notch3/lepr/itga5/sipa1l3/lrp5/cdx1b/mvda/elf3/tyro3/meis1b/jag1b/tgfb1a/iqgap2/etv4/ilk/atf4a/etv5a/tcf7l1b/kdr/ezrb/tm4sf4/flt1/efhc2/cldn5a/socs3a/cdh2/lama4/apc/tnfrsf21/inpp5e/krt8/cxcr4a/dlc/eya4/hey2/wt1b/ascl1a/kank2/epg5/thsd7aa	50
BP	GO:0061035	regulation of cartilage development	10/2178	29/18466	0.0012247	0.0203769	0.017239	sox9a/kat2b/esrra/tapt1b/loxl2b/loxl2a/rnf2/ccdc32/spns2/sox5	10
BP	GO:0008016	regulation of heart contraction	19/2178	77/18466	0.00125666	0.0206886	0.0175027	casq2/scn1bb/bnip3lb/abcc9/adm2a/prrx1a/tnnt2a/cacna1c/ilk/flt1/kcne4/sorbs2a/scn3b/pkd2/adma/fbxl22/adra1bb/melk/plekha7a	19
BP	GO:0040013	negative regulation of locomotion	19/2178	77/18466	0.00125666	0.0206886	0.0175027	sema4c/sinhcaf/ildr1b/tnfrsf19/rtn4a/dll4/sema6e/sema6dl/cxcr4b/sema3gb/cxcl12a/tgfb1a/plxnb3/phf8/stk24a/sema4e/sema5a/sema3fb/sema3b	19
BP	GO:0003012	muscle system process	30/2178	144/18466	0.00129839	0.0211742	0.0179136	nmu/lmod1a/tpm2/casq2/lmod1b/scn1bb/gdnfa/p2ry1/desmb/prrx1a/stac/nos1/tnnt2a/cacna1c/eif4ebp3l/kcne4/tnnc1b/tnni1b/scn3b/tmod1/hspb1/cacnb1/chrm3b/tnnt2d/cald1b/ltbp3/pkd2/fbxl22/adra1bb/chrm2b	30
BP	GO:0048881	mechanosensory lateral line system development	20/2178	83/18466	0.0012997	0.0211742	0.0179136	ildr1b/erbb2/tnfrsf19/rtn4a/llgl1/lrp5/canx/cxcr4b/cxcl12a/prnprs3/tgfb1a/snai1b/phf8/yap1/socs3a/apc/ackr3b/eya4/lpar2b/ext2	20
BP	GO:0019220	regulation of phosphate metabolic process	71/2178	423/18466	0.00133193	0.0214756	0.0181686	bmp3/pik3ip1/ptprb/erbb2/igf1rb/trib3/lmtk2/tie1/kdrl/ghrb/fgfr4/fyna/igf1ra/cd74b/dlg2/musk/aplnra/nrg1/aplnrb/bmp8a/ret/cblb/deptor/tyro3/fgfr3/ibtk/mad2l2/ror1/ephb2a/hbegfb/tgfb1a/nos1/klhl31/cdkn1ba/socs1a/ldlrad4a/kdr/bmp2a/il34/insrb/spry1/flt1/egfra/insra/wdr91/pdgfba/ngfa/bora/akt1s1/fgfr2/cdkn1bb/pdgfra/erbb3a/rack1/bmp4/ryk/pdgfbb/ccni/cd74a/ccne1/trib1/arpp19a/ankle2/sema4e/ptpra/axin…	71
BP	GO:0051174	regulation of phosphorus metabolic process	71/2178	423/18466	0.00133193	0.0214756	0.0181686	bmp3/pik3ip1/ptprb/erbb2/igf1rb/trib3/lmtk2/tie1/kdrl/ghrb/fgfr4/fyna/igf1ra/cd74b/dlg2/musk/aplnra/nrg1/aplnrb/bmp8a/ret/cblb/deptor/tyro3/fgfr3/ibtk/mad2l2/ror1/ephb2a/hbegfb/tgfb1a/nos1/klhl31/cdkn1ba/socs1a/ldlrad4a/kdr/bmp2a/il34/insrb/spry1/flt1/egfra/insra/wdr91/pdgfba/ngfa/bora/akt1s1/fgfr2/cdkn1bb/pdgfra/erbb3a/rack1/bmp4/ryk/pdgfbb/ccni/cd74a/ccne1/trib1/arpp19a/ankle2/sema4e/ptpra/axin…	71
BP	GO:0006986	response to unfolded protein	15/2178	55/18466	0.00135466	0.0216192	0.0182901	jkamp/hspa8/amfra/creb3l2/hspb8/creb3l3a/atf4a/selenos/tegt/atf6/ddrgk1/herpud1/tmem129/creb3l3b/derl1	15
BP	GO:0048015	phosphatidylinositol-mediated signaling	15/2178	55/18466	0.00135466	0.0216192	0.0182901	pik3ip1/igf1rb/tyrobp/igf1ra/plch1/plcd3a/plcd1b/cep55l/ror1/insrb/pik3ca/insra/pdgfba/itgb1a/pdgfbb	15
BP	GO:0030334	regulation of cell migration	45/2178	243/18466	0.00139208	0.0220882	0.0186868	sema4c/sinhcaf/ildr1b/tnfrsf19/rtn4a/dll4/gpr183a/sema6e/elp6/sema6dl/plvapa/fer/cxcr4b/sema3gb/cxcl12a/tgfb1a/reck/socs1a/prcp/lama2/meak7/plxnb1a/dock8/pdgfba/plxnb3/phf8/lama4/nrp1b/stk24a/pdgfbb/mmp14b/znf703/plvapb/sema4e/peak1/adam8a/sema5a/sema3fb/sema3b/nrp1a/srpx2/fgf18a/plxna3/amotl2b/amot	45
BP	GO:0003143	embryonic heart tube morphogenesis	31/2178	151/18466	0.00139816	0.0220882	0.0186868	furina/fn1a/smo/hand2/fzd2/trib3/llgl1/ep300a/bnip3lb/ptpn11a/bmpr1aa/bves/cemip2/chrd/meis1b/has2/prrx1a/setdb2/nphp3/cacna1c/bbs7/atp6ap1b/apc/ndrg4/bmp4/vdrb/cald1b/skib/pkd2/bmpr2b/spns2	31
BP	GO:0051129	negative regulation of cellular component organization	38/2178	197/18466	0.00148313	0.0233117	0.0197219	sema4c/lmod1a/lmod1b/ulk2/scinla/sema6e/slit2/sema6dl/kat2b/musk/lrpap1/sema3gb/rhpn1/camsap1a/add3a/ldlrad4a/phf23b/lrrk2/mcm2/rgma/phf8/terfa/ssh2b/tmod1/socs3a/apc/slit3/lgals3a/pdgfbb/sptbn2/scin/znf296/sema4e/znf207a/sema5a/sema3fb/sema3b/mad2l1	38
BP	GO:0034329	cell junction assembly	34/2178	171/18466	0.0015082	0.0233117	0.0197219	cldn11a/fn1a/cntnap1/cldni/oclna/slitrk6/musk/dsc2l/bves/ctbp2a/cldn5b/ccm2/nectin1b/fn1b/nbeaa/flot1a/dbnla/mecp2/clstn1/macf1a/sdk2b/cldn7a/cldn5a/cdh2/itgb4/dchs1b/cldnb/znf703/flot1b/cldn15lb/plecb/cdh11/srpx2/lsr	34
BP	GO:0030509	BMP signaling pathway	29/2178	139/18466	0.00151288	0.0233117	0.0197219	sfrp1a/grem1b/bmpr1aa/sost/bmp8a/fstb/chrd/nog3/has2/tgfb1a/fsta/bmp2a/rgmb/grem2b/sostdc1b/rgma/scube1/fstl3/nbl1/yap1/bmp4/chrdl2/rgmd/lemd3/skib/bmpr2b/bmpr1ab/acvrl1/bmp2b	29
BP	GO:0071772	response to BMP	29/2178	139/18466	0.00151288	0.0233117	0.0197219	sfrp1a/grem1b/bmpr1aa/sost/bmp8a/fstb/chrd/nog3/has2/tgfb1a/fsta/bmp2a/rgmb/grem2b/sostdc1b/rgma/scube1/fstl3/nbl1/yap1/bmp4/chrdl2/rgmd/lemd3/skib/bmpr2b/bmpr1ab/acvrl1/bmp2b	29
BP	GO:0071773	cellular response to BMP stimulus	29/2178	139/18466	0.00151288	0.0233117	0.0197219	sfrp1a/grem1b/bmpr1aa/sost/bmp8a/fstb/chrd/nog3/has2/tgfb1a/fsta/bmp2a/rgmb/grem2b/sostdc1b/rgma/scube1/fstl3/nbl1/yap1/bmp4/chrdl2/rgmd/lemd3/skib/bmpr2b/bmpr1ab/acvrl1/bmp2b	29
BP	GO:0032101	regulation of response to external stimulus	39/2178	204/18466	0.00153877	0.0235945	0.0199611	sema4c/rps19/gpr183a/grnb/pparab/sema6e/pros1/sema6dl/efnb2a/il6st/serpinc1/col12a1b/pias4a/cxcr4b/sema3gb/cxcl12a/smpx/spint1a/cadm1a/socs1a/grk1a/foxo3b/nlrc3l/tnfrsf1a/rgma/sigirr/socs3a/rpl11/sema4e/pparda/ggt1b/kank2/tlr3/sema5a/sema3fb/sema3b/nrp1a/col12a1a/tlr2	39
BP	GO:0044057	regulation of system process	31/2178	152/18466	0.00156207	0.0238348	0.0201645	nmu/casq2/scn1bb/bnip3lb/abcc9/agtr1b/adm2a/prrx1a/tnnt2a/cacna1c/ilk/eif4ebp3l/abcd1/flt1/kcne4/tnnc1b/sorbs2a/avpr1aa/scn3b/hspb1/tnfrsf21/chrm3b/tnnt2d/depdc5/pkd2/adma/fbxl22/adra1bb/chrm2b/melk/plekha7a	31
BP	GO:0050771	negative regulation of axonogenesis	12/2178	40/18466	0.00164742	0.0250152	0.0211631	sema4c/ulk2/sema6e/slit2/sema6dl/musk/sema3gb/slit3/sema4e/sema5a/sema3fb/sema3b	12
BP	GO:0050767	regulation of neurogenesis	32/2178	159/18466	0.00166314	0.0251319	0.0212618	sema4c/slit1a/ulk2/grnb/sema6e/slit2/sema6dl/notch3/musk/ctbp2a/sema3gb/cxcl12a/id1/gli2a/gli1/dbnla/heyl/plxnb1a/ngfa/plxnb3/metrn/slit3/zbtb16a/hey2/btbd6a/sema4e/cntn2/ascl1a/sema5a/sema3fb/sema3b/plxna3	32
BP	GO:0048882	lateral line development	25/2178	115/18466	0.00170869	0.0256961	0.0217391	ildr1b/erbb2/tnfrsf19/rtn4a/llgl1/cd74b/lrp5/canx/wnt5b/cxcr4b/cxcl12a/fzd7a/tgfb1a/snai1b/phf8/yap1/socs3a/apc/cldnb/ackr3b/cd74a/eya4/lpar2b/fzd7b/ext2	25
BP	GO:1903522	regulation of blood circulation	22/2178	97/18466	0.00178448	0.0267074	0.0225947	casq2/scn1bb/bnip3lb/abcc9/agtr1b/adm2a/prrx1a/tnnt2a/cacna1c/ilk/flt1/kcne4/sorbs2a/avpr1aa/scn3b/chrm3b/pkd2/adma/fbxl22/adra1bb/melk/plekha7a	22
BP	GO:0010558	negative regulation of macromolecule biosynthetic process	77/2178	471/18466	0.00181282	0.0270023	0.0228442	e2f7/tnrc6a/chd8/nfil3/hdac4/nr0b2a/hoxa13a/id3/phc2a/sox9a/cbx7b/l3mbtl1b/atxn1a/cnot7/nr2f6b/bahd1/pparab/daxx/jarid2b/thrb/bcor/nr2f6a/ldb1a/foxp1a/cnot3a/ncor1/znf503/cnot6l/rcor3/ago4/hif1an/pdcd4b/id1/mycb/stc1l/loxl2b/setdb2/paip2b/caprin1b/sin3ab/loxl2a/mecp2/atf4a/foxo3b/eif4ebp3l/bmp2a/cbx7a/nr0b2b/cry3a/polr2d/rnf2/ncor2/id4/bmp4/nelfa/vdrb/cbx1a/nr0b1/znf703/dcp2/skib/hey2/tshz3b/pura…	77
BP	GO:0090092	regulation of transmembrane receptor protein serine/threonine kinase signaling pathway	32/2178	160/18466	0.00184882	0.0274081	0.0231875	sfrp1a/bmp3/grem1b/mmp2/fscn1a/aplnra/aplnrb/sost/bmp8a/fstb/bcl9l/chrd/nog3/tgif1/has2/tgfb1a/ldlrad4a/fsta/bmp2a/grem2b/sostdc1b/fstl3/rlim/nbl1/bmp4/chrdl2/znf703/lemd3/skib/tgfbr3/vasnb/bmp2b	32
BP	GO:0006644	phospholipid metabolic process	48/2178	267/18466	0.00187411	0.0276519	0.0233938	cds1/sgms2b/mvk/socs5a/itpka/pla2g15/agpat2/agpat9l/mvda/rarres3l/ptdss2/pla2g12a/itpkcb/abhd4/idi1/gnpat/pip4k2aa/plpp3/lpgat1/socs2/ppap2d/dpm1/socs1a/cds2/meak7/pld2/pik3ca/cdipt/smpdl3b/serinc5/mtmr7a/socs3a/ip6k2b/serinc1/mtmr3/pip5k1ab/pigh/cish/tamm41/pmvk/inpp5e/pla2g6/ptdss1b/chpt1/dolk/pcyt2/cishb/hmgcs1	48
BP	GO:0032102	negative regulation of response to external stimulus	21/2178	92/18466	0.00206206	0.0302823	0.0256191	sema4c/grnb/pparab/sema6e/pros1/sema6dl/pias4a/cxcr4b/sema3gb/cxcl12a/socs1a/foxo3b/nlrc3l/rgma/sigirr/socs3a/sema4e/pparda/sema5a/sema3fb/sema3b	21
BP	GO:0022612	gland morphogenesis	7/2178	17/18466	0.002087	0.0303635	0.0256878	zfyve9a/nav3/arnt2/gli2a/gli1/cdipt/wnt2bb	7
BP	GO:0035476	angioblast cell migration	7/2178	17/18466	0.002087	0.0303635	0.0256878	smo/efnb2a/aplnra/aplnrb/meis1b/plxnd1/ephb4a	7
BP	GO:0009799	specification of symmetry	56/2178	324/18466	0.00210868	0.0303961	0.0257153	ssx2ipa/furina/fn1a/bmp1a/smo/hand2/fzd2/trib3/llgl1/ep300a/bnip3lb/ptpn11a/aplnra/bmpr1aa/cdx1b/bves/aplnrb/cxcr4b/cemip2/gid8a/robo3/chrd/nog3/meis1b/atp2a2b/has2/tsc1a/prrx1a/setdb2/nphp3/flna/cacna1c/fsta/sesn1/bbs7/mcamb/atp6ap1b/flt1/fgfr2/cldn5a/ccdc32/yap1/apc/ndrg4/cnpy1/bmp4/vdrb/cald1b/znf703/skib/nudc/pkd2/bmpr2b/bmpr1ab/acvrl1/bmp2b	56
BP	GO:0009855	determination of bilateral symmetry	56/2178	324/18466	0.00210868	0.0303961	0.0257153	ssx2ipa/furina/fn1a/bmp1a/smo/hand2/fzd2/trib3/llgl1/ep300a/bnip3lb/ptpn11a/aplnra/bmpr1aa/cdx1b/bves/aplnrb/cxcr4b/cemip2/gid8a/robo3/chrd/nog3/meis1b/atp2a2b/has2/tsc1a/prrx1a/setdb2/nphp3/flna/cacna1c/fsta/sesn1/bbs7/mcamb/atp6ap1b/flt1/fgfr2/cldn5a/ccdc32/yap1/apc/ndrg4/cnpy1/bmp4/vdrb/cald1b/znf703/skib/nudc/pkd2/bmpr2b/bmpr1ab/acvrl1/bmp2b	56
BP	GO:0007369	gastrulation	48/2178	269/18466	0.00219227	0.0313368	0.0265112	celsr1b/fzd2/fyna/chuk/esrra/ptpn11a/lpar1/aplnra/dsc2l/cdx1b/wnt5b/aplnrb/fer/col12a1b/tbp/chrd/cxcl12a/fzd7a/has2/setdb2/sdc2/etv5a/snai1b/bbs7/map2k4b/ezrb/sdc4/zeb2a/npc1/itgav/slc39a10/zbtb4/cdh2/rack1/bmp4/snrkb/ryk/cxcr4a/mmp14b/csk/acvr1ba/fzd7b/tmem237b/rap1ab/ptpra/col12a1a/bmp2b/ptges	48
BP	GO:0034067	protein localization to Golgi apparatus	6/2178	13/18466	0.00219398	0.0313368	0.0265112	vps13a/zdhhc15b/sys1/optn/vps13d/sorl1	6
BP	GO:0036303	lymph vessel morphogenesis	14/2178	52/18466	0.00221172	0.0314466	0.0266041	e2f7/notch2/kdrl/dll4/lpar1/wnt5b/vcam1b/cpt1aa/cxcl12a/mcamb/pkd1a/cxcr4a/pkd2/notch1b	14
BP	GO:0042074	cell migration involved in gastrulation	19/2178	81/18466	0.00236693	0.0334473	0.0282967	celsr1b/esrra/aplnra/wnt5b/chrd/cxcl12a/fzd7a/has2/snai1b/ezrb/zeb2a/itgav/zbtb4/cdh2/ryk/cxcr4a/mmp14b/bmp2b/ptges	19
BP	GO:0051235	maintenance of location	20/2178	87/18466	0.00238105	0.0334473	0.0282967	tapt1a/casq2/plin1/pparab/selenon/vps13a/itpr2/aplnra/wnt5b/aplnrb/stard4/scap/aup1/bscl2l/fth1b/ryk/vps13d/pkd2/pparda/sorl1	20
BP	GO:0031327	negative regulation of cellular biosynthetic process	78/2178	483/18466	0.00238451	0.0334473	0.0282967	e2f7/tnrc6a/chd8/nfil3/hdac4/nr0b2a/hoxa13a/id3/phc2a/sox9a/ormdl1/cbx7b/l3mbtl1b/atxn1a/cnot7/nr2f6b/bahd1/pparab/daxx/jarid2b/thrb/bcor/nr2f6a/ldb1a/foxp1a/cnot3a/ncor1/znf503/cnot6l/rcor3/ago4/hif1an/pdcd4b/id1/mycb/stc1l/loxl2b/setdb2/paip2b/caprin1b/sin3ab/loxl2a/mecp2/atf4a/foxo3b/eif4ebp3l/bmp2a/cbx7a/nr0b2b/cry3a/polr2d/rnf2/ncor2/id4/bmp4/nelfa/vdrb/cbx1a/nr0b1/znf703/dcp2/skib/hey2/tshz…	78
BP	GO:0018126	protein hydroxylation	8/2178	22/18466	0.00256638	0.0355205	0.0300507	crtap/plod2/hif1an/p4ha1a/jmjd6/egln2/p4ha1b/p4ha2	8
BP	GO:0033619	membrane protein proteolysis	8/2178	22/18466	0.00256638	0.0355205	0.0300507	adam17a/adam10a/adam10b/mbtps2/sppl3/rgma/adam8a/adam17b	8
BP	GO:0071456	cellular response to hypoxia	8/2178	22/18466	0.00256638	0.0355205	0.0300507	hif1al/arnt/irs1/nr3c1/hif1an/arnt2/epas1b/egln2	8
BP	GO:0009100	glycoprotein metabolic process	51/2178	292/18466	0.00259492	0.0357573	0.030251	dcn/chpfa/fut11/gxylt2/mgat1a/galnt12/ext1b/b3galnt2/man1b1b/b3galt2/b4galt1l/rxylt1/extl3/poc1bl/necab1/pomgnt2/prkcsh/man2a2/tusc3/b3gnt2a/manba/dpm1/pxylp1/c1galt1c1/ndst1b/chst12a/tmtc1/galnt1/b3gnt5a/cog4/b4gat1/tmtc3/galnt14/st3gal4/hs6st1a/dsela/chst11/eogt/mgat3a/gfpt2/chpf2/man1a1/dpy19l1l/itm2ba/ext2/dse/oga/xxylt1/alg11/galnt18b/itm2cb	51
BP	GO:0061371	determination of heart left/right asymmetry	39/2178	210/18466	0.00264492	0.0362864	0.0306986	furina/fn1a/smo/hand2/fzd2/trib3/llgl1/ep300a/bnip3lb/ptpn11a/aplnra/bmpr1aa/bves/aplnrb/cemip2/chrd/meis1b/atp2a2b/has2/prrx1a/setdb2/nphp3/flna/cacna1c/bbs7/atp6ap1b/fgfr2/cldn5a/yap1/apc/ndrg4/bmp4/vdrb/cald1b/skib/nudc/pkd2/bmpr2b/bmpr1ab	39
BP	GO:0021782	glial cell development	22/2178	100/18466	0.00268161	0.0366292	0.0309886	erbb2/smo/mmp2/notch3/plp1b/itga5/nrg1/ndrg1a/itga6b/apcdd1l/cadm1a/lama2/nlrc3l/il34/abcd1/adcy6a/itgb1a/ypel3/arhgef10/wt1b/hmgcs1/nfat5b	22
BP	GO:0019932	second-messenger-mediated signaling	21/2178	94/18466	0.00272341	0.0370383	0.0313348	ppp3r1b/ccr7/casq2/selenon/aplnra/aplnrb/cxcr4b/ppp1r9ba/pde10a/nos1/tnnt2a/pde3a/gucy1b1/lrrk2/nfatc4/cap2/ackr3b/cxcr4a/pkd2/nfat5b/ccr9a	21
BP	GO:1901698	response to nitrogen compound	50/2178	286/18466	0.00278293	0.037684	0.031881	jkamp/nr4a2b/stat5a/calr/stat6/ghrb/rnf139/gna14a/man1b1b/irs1/canx/p2rx7/sh3bp4a/lpin2/irs2b/stat5b/tmub2/cpt1b/dgat2/rnf103/stat1b/ubxn8/nos1/socs1a/sesn1/selenos/lrrk2/meak7/castor2/nod2/slc2a1b/aup1/polr2d/nod1/gnb5a/stat2/sel1l/herpud1/chrm3b/irs2a/leprot/os9/grb10a/agrn/tlr3/chrng/rragcb/rap1ab/derl1/chrm2b	50
BP	GO:0007229	integrin-mediated signaling pathway	15/2178	59/18466	0.00288569	0.0389071	0.0329158	adam17a/zyx/phactr4a/itga5/adam9/itga6b/ilk/itgb2/itgav/itgb1a/itgb4/itgb6/adam8a/itga6l/itga1	15
BP	GO:0055123	digestive system development	29/2178	145/18466	0.00294011	0.0394706	0.0333925	furina/chd8/smo/hand2/rpl3/ap1m2/pllp/fscn1a/rbm19/cnot3a/cdx1b/meis3/myo5b/nog3/gli2a/jag1b/fgfrl1a/sdc2/jag2b/bmp2a/epas1b/fgfr2/ptgs2a/yap1/apc/bmp4/suv39h1a/ascl1a/epg5	29
BP	GO:0030308	negative regulation of cell growth	13/2178	48/18466	0.00296496	0.0396341	0.0335308	sema4c/ulk2/sema6e/slit2/sema6dl/musk/sh3bp4a/sema3gb/slit3/sema4e/sema5a/sema3fb/sema3b	13
BP	GO:0009890	negative regulation of biosynthetic process	78/2178	487/18466	0.00297826	0.0396425	0.0335379	e2f7/tnrc6a/chd8/nfil3/hdac4/nr0b2a/hoxa13a/id3/phc2a/sox9a/ormdl1/cbx7b/l3mbtl1b/atxn1a/cnot7/nr2f6b/bahd1/pparab/daxx/jarid2b/thrb/bcor/nr2f6a/ldb1a/foxp1a/cnot3a/ncor1/znf503/cnot6l/rcor3/ago4/hif1an/pdcd4b/id1/mycb/stc1l/loxl2b/setdb2/paip2b/caprin1b/sin3ab/loxl2a/mecp2/atf4a/foxo3b/eif4ebp3l/bmp2a/cbx7a/nr0b2b/cry3a/polr2d/rnf2/ncor2/id4/bmp4/nelfa/vdrb/cbx1a/nr0b1/znf703/dcp2/skib/hey2/tshz…	78
BP	GO:0060284	regulation of cell development	37/2178	198/18466	0.00300282	0.0398001	0.0336712	sema4c/slit1a/ulk2/grnb/jam2a/sema6e/slit2/sema6dl/notch3/musk/ctbp2a/sema3gb/cxcl12a/id1/gli2a/gli1/dbnla/reck/pde3a/heyl/tm4sf4/plxnb1a/ngfa/plxnb3/metrn/cdh2/slit3/zbtb16a/hey2/btbd6a/sema4e/cntn2/ascl1a/sema5a/sema3fb/sema3b/plxna3	37
BP	GO:0035268	protein mannosylation	7/2178	18/18466	0.00307047	0.0403548	0.0341405	rxylt1/pomgnt2/dpm1/tmtc1/b4gat1/tmtc3/dpy19l1l	7
BP	GO:0097502	mannosylation	7/2178	18/18466	0.00307047	0.0403548	0.0341405	rxylt1/pomgnt2/dpm1/tmtc1/b4gat1/tmtc3/dpy19l1l	7
BP	GO:0009952	anterior/posterior pattern specification	45/2178	253/18466	0.00314342	0.0411407	0.0348054	gadd45bb/fn1a/hoxd9a/smo/pxna/pcdh10b/rtf1/igf1ra/efnb2a/chuk/itga5/ncor1/cdx1b/wnt5b/ccm2/chrd/tgif1/gli2a/fn1b/has2/disp1/hoxa4a/smarca1/wls/heyl/tcf7l1b/zeb2a/rnf152/neo1a/itgav/rnf2/zbtb4/cdh2/ccdc80/apc/cnpy1/mmp14b/dlc/hey2/gadd45ba/agrn/tpbga/kdm6al/fmr1/hoxb9a	45
BP	GO:0070997	neuron death	14/2178	54/18466	0.00323849	0.0422083	0.0357086	hif1al/gdnfa/psenen/sppl3/epas1b/grinab/ngfa/phf8/pink1/agap2/tnfrsf21/clu/birc5a/cntf	14
BP	GO:0003015	heart process	34/2178	179/18466	0.00330207	0.0428585	0.0362586	casq2/hand2/cryabb/rbfox1l/vcla/scn1bb/bnip3lb/fbxo32/dsc2l/bves/abcc9/ccm2/adm2a/prrx1a/hbegfb/spen/tnnt2a/cacna1c/ilk/sgcg/flt1/kcne4/tnnc1b/sorbs2a/tnni1b/scn3b/gnb5a/cbfb/pkd2/adma/fbxl22/adra1bb/melk/plekha7a	34
BP	GO:0061383	trabecula morphogenesis	5/2178	10/18466	0.00343052	0.0438075	0.0370616	erbb2/kdm6ba/nrg1/npnta/kdm6bb	5
BP	GO:0061384	heart trabecula morphogenesis	5/2178	10/18466	0.00343052	0.0438075	0.0370616	erbb2/kdm6ba/nrg1/npnta/kdm6bb	5
BP	GO:0007368	determination of left/right symmetry	51/2178	296/18466	0.00345501	0.0438075	0.0370616	ssx2ipa/furina/fn1a/smo/hand2/fzd2/trib3/llgl1/ep300a/bnip3lb/ptpn11a/aplnra/bmpr1aa/cdx1b/bves/aplnrb/cxcr4b/cemip2/chrd/nog3/meis1b/atp2a2b/has2/tsc1a/prrx1a/setdb2/nphp3/flna/cacna1c/sesn1/bbs7/mcamb/atp6ap1b/flt1/fgfr2/cldn5a/ccdc32/yap1/apc/ndrg4/cnpy1/bmp4/vdrb/cald1b/znf703/skib/nudc/pkd2/bmpr2b/bmpr1ab/bmp2b	51
BP	GO:0090066	regulation of anatomical structure size	50/2178	289/18466	0.00345553	0.0438075	0.0370616	sema4c/lmod1a/slit1a/lmod1b/ulk2/scinla/slc12a7a/sema6e/kif15/slit2/sema6dl/notch3/hax1/musk/slc12a2/extl3/myo5b/cxcr4b/evla/sema3gb/agtr1b/cxcl12a/cdc42ep1a/add3a/dbnla/arhgap35b/clstn1/piezo1/pik3ca/ngfa/avpr1aa/ssh2b/tmod1/hspb1/slit3/ednraa/chrm3b/sptbn2/pex11b/scin/cdc42ep3/sema4e/cntn2/acvrl1/sema5a/sema3fb/sema3b/ext2/adra1bb/plxna3	50
BP	GO:0001837	epithelial to mesenchymal transition	11/2178	38/18466	0.00347323	0.0438075	0.0370616	hdac4/erbb2/mdkb/rgs2/loxl2b/prrx1a/loxl2a/zeb2a/pdgfbb/tgfbr3/fmr1	11
BP	GO:0014065	phosphatidylinositol 3-kinase signaling	11/2178	38/18466	0.00347323	0.0438075	0.0370616	pik3ip1/igf1rb/tyrobp/igf1ra/cep55l/ror1/insrb/insra/pdgfba/itgb1a/pdgfbb	11
BP	GO:0030517	negative regulation of axon extension	11/2178	38/18466	0.00347323	0.0438075	0.0370616	sema4c/sema6e/slit2/sema6dl/musk/sema3gb/slit3/sema4e/sema5a/sema3fb/sema3b	11
BP	GO:0034332	adherens junction organization	8/2178	23/18466	0.00353311	0.0440301	0.0372499	fyna/cdh2/dchs1b/pdgfbb/znf703/csk/cdh11/plekha7a	8
BP	GO:0036294	cellular response to decreased oxygen levels	8/2178	23/18466	0.00353311	0.0440301	0.0372499	hif1al/arnt/irs1/nr3c1/hif1an/arnt2/epas1b/egln2	8
BP	GO:1902017	regulation of cilium assembly	8/2178	23/18466	0.00353311	0.0440301	0.0372499	tapt1a/vdac3/tapt1b/ezrb/mcm2/atp6ap1b/inpp5e/abcc4	8
BP	GO:0090090	negative regulation of canonical Wnt signaling pathway	16/2178	66/18466	0.0035673	0.0442798	0.0374611	sfrp1a/chd8/ccr7/tmem88b/sfrp1b/tle2a/fzd5/dkk3b/ptk7a/foxo3b/fzd4/apc/lmbr1l/tmem88a/tpbga/axin2	16
BP	GO:0035050	embryonic heart tube development	34/2178	180/18466	0.00362059	0.0447636	0.0378704	furina/fn1a/smo/hand2/fzd2/trib3/llgl1/ep300a/kdrl/bnip3lb/ptpn11a/bmpr1aa/bves/cemip2/chrd/meis1b/has2/prrx1a/setdb2/nphp3/cacna1c/bbs7/atp6ap1b/pdgfra/apc/ndrg4/bmp4/vdrb/cald1b/eya4/skib/pkd2/bmpr2b/spns2	34
BP	GO:0035113	embryonic appendage morphogenesis	10/2178	33/18466	0.00364246	0.0448568	0.0379492	fbln1/sox9a/hand2/extl3/wnt2ba/cdh2/apc/crbn/bmp4/ext2	10
BP	GO:0060218	hematopoietic stem cell differentiation	19/2178	84/18466	0.00366068	0.0449043	0.0379895	fgfr4/nr3c1/ak2/rspo1/meox1/pdgfrb/fgfr3/tgfb1a/nos1/tnnt2a/epas1b/jag1a/fgfr2/ncor2/fosab/dlc/myca/irf7/notch1b	19
BP	GO:0061008	hepaticobiliary system development	32/2178	167/18466	0.00372206	0.0454789	0.0384755	e2f7/vipas39/zfyve9a/notch2/nav3/fscn1a/notch3/aplnra/fzd5/lrp5/cdx1b/aplnrb/arnt2/fads2/prkcsh/jag1b/add3a/nos1/jag2b/cdipt/fgfr2/pkd1a/yap1/socs3a/apc/bmp4/trib1/wnt2bb/rarga/cldn15lb/uhrf1/bmp2b	32
BP	GO:0048565	digestive tract development	22/2178	103/18466	0.0039321	0.0478584	0.0404886	furina/chd8/smo/hand2/ap1m2/pllp/fscn1a/rbm19/cnot3a/cdx1b/myo5b/nog3/gli2a/fgfrl1a/sdc2/epas1b/fgfr2/yap1/apc/bmp4/ascl1a/epg5	22
BP	GO:0048484	enteric nervous system development	12/2178	44/18466	0.00397966	0.0480633	0.0406619	chd8/phactr4a/gdnfa/nrg1/ret/meis3/gfra1a/ihha/phox2bb/ednraa/nup98/bmp2b	12
BP	GO:0090257	regulation of muscle system process	12/2178	44/18466	0.00397966	0.0480633	0.0406619	nmu/casq2/tnnt2a/eif4ebp3l/tnnc1b/hspb1/chrm3b/tnnt2d/pkd2/fbxl22/adra1bb/chrm2b	12
BP	GO:0071695	anatomical structure maturation	21/2178	97/18466	0.00404367	0.0486484	0.041157	pgrmc2/rpl18/slc12a2/ctbp2a/arnt2/klf3/adnp2b/reck/pde3a/macf1a/sclt1/megf6a/klf9/ndrg4/ptpn9a/ltbp3/sema4e/ascl1a/nfe2/pgrmc1/abhd2a	21
BP	GO:0060047	heart contraction	33/2178	175/18466	0.00421988	0.0505739	0.042786	casq2/hand2/cryabb/vcla/scn1bb/bnip3lb/fbxo32/dsc2l/bves/abcc9/ccm2/adm2a/prrx1a/hbegfb/spen/tnnt2a/cacna1c/ilk/sgcg/flt1/kcne4/tnnc1b/sorbs2a/tnni1b/scn3b/gnb5a/cbfb/pkd2/adma/fbxl22/adra1bb/melk/plekha7a	33
BP	GO:0060173	limb development	18/2178	79/18466	0.00424092	0.050632	0.0428352	sox9a/hand2/llgl1/ep300a/dll4/kat2b/extl3/wnt2ba/tcf7/etv4/etv5a/bbs7/fgfr2/rnf2/cdh2/apc/crbn/ext2	18
BP	GO:0034620	cellular response to unfolded protein	13/2178	50/18466	0.00435887	0.051413	0.0434958	hspa8/amfra/creb3l2/hspb8/creb3l3a/atf4a/selenos/tegt/atf6/ddrgk1/herpud1/creb3l3b/derl1	13
BP	GO:0014068	positive regulation of phosphatidylinositol 3-kinase signaling	7/2178	19/18466	0.00437207	0.051413	0.0434958	igf1rb/igf1ra/ror1/insrb/insra/pdgfba/pdgfbb	7
BP	GO:0035335	peptidyl-tyrosine dephosphorylation	7/2178	19/18466	0.00437207	0.051413	0.0434958	ptprb/ptpn11a/ptprr/ptpn2b/tns2a/ptpn11b/ptprfb	7
BP	GO:0048668	collateral sprouting	7/2178	19/18466	0.00437207	0.051413	0.0434958	ulk2/nos1/clstn1/pik3ca/ngfa/asah1b/plxna3	7
BP	GO:0046474	glycerophospholipid biosynthetic process	25/2178	123/18466	0.00441816	0.0517603	0.0437897	cds1/socs5a/itpka/agpat2/agpat9l/ptdss2/itpkcb/abhd4/pip4k2aa/socs2/dpm1/socs1a/cds2/pld2/pik3ca/cdipt/socs3a/ip6k2b/pip5k1ab/pigh/cish/tamm41/ptdss1b/pcyt2/cishb	25
BP	GO:0001947	heart looping	27/2178	136/18466	0.00445768	0.0520284	0.0440165	furina/smo/hand2/fzd2/trib3/llgl1/ep300a/bnip3lb/bmpr1aa/bves/cemip2/chrd/meis1b/has2/prrx1a/setdb2/cacna1c/bbs7/atp6ap1b/apc/ndrg4/bmp4/vdrb/cald1b/skib/pkd2/bmpr2b	27
BP	GO:1904018	positive regulation of vasculature development	10/2178	34/18466	0.00462376	0.0533849	0.0451641	tie1/mtdha/aplnra/aplnrb/ccm2/meis1b/kdr/flt1/itgb1a/birc5a	10
BP	GO:0030203	glycosaminoglycan metabolic process	14/2178	56/18466	0.0046251	0.0533849	0.0451641	chpfa/gnsa/cemip2/ndst2b/has2/pxylp1/lygl2/ndst1b/itih2/dsela/chst11/chpf2/ext2/dse	14
BP	GO:0050768	negative regulation of neurogenesis	14/2178	56/18466	0.0046251	0.0533849	0.0451641	sema4c/ulk2/sema6e/slit2/sema6dl/notch3/musk/sema3gb/id1/slit3/sema4e/sema5a/sema3fb/sema3b	14
BP	GO:0048925	lateral line system development	26/2178	130/18466	0.0046915	0.0539523	0.0456441	ildr1b/erbb2/tnfrsf19/rtn4a/llgl1/cd74b/lrp5/canx/wnt5b/cxcr4b/cxcl12a/fzd7a/prnprs3/tgfb1a/snai1b/phf8/yap1/socs3a/apc/cldnb/ackr3b/cd74a/eya4/lpar2b/fzd7b/ext2	26
BP	GO:0051209	release of sequestered calcium ion into cytosol	8/2178	24/18466	0.00475927	0.0543321	0.0459654	casq2/selenon/itpr2/aplnra/wnt5b/aplnrb/ryk/pkd2	8
BP	GO:0071453	cellular response to oxygen levels	8/2178	24/18466	0.00475927	0.0543321	0.0459654	hif1al/arnt/irs1/nr3c1/hif1an/arnt2/epas1b/egln2	8
BP	GO:0032924	activin receptor signaling pathway	9/2178	29/18466	0.00479753	0.0545697	0.0461665	fscn1a/aplnra/aplnrb/acvr1bb/fstb/fsta/fstl3/acvr2aa/acvr1ba	9
BP	GO:0048640	negative regulation of developmental growth	12/2178	45/18466	0.00485534	0.0548285	0.0463854	sema4c/ulk2/sema6e/slit2/sema6dl/musk/sema3gb/slit3/sema4e/sema5a/sema3fb/sema3b	12
BP	GO:0051402	neuron apoptotic process	12/2178	45/18466	0.00485534	0.0548285	0.0463854	hif1al/gdnfa/psenen/sppl3/epas1b/ngfa/phf8/pink1/agap2/tnfrsf21/birc5a/cntf	12
BP	GO:0016577	histone demethylation	6/2178	15/18466	0.00519484	0.0584513	0.0494503	kdm6ba/jmjd1cb/jmjd6/phf8/kdm6bb/kdm6al	6
BP	GO:0003401	axis elongation	13/2178	51/18466	0.00523104	0.0586477	0.0496165	dcn/ptpn11a/itga5/wnt5b/stk25a/mpzl1l/ptk7a/zeb2a/itgav/cdh2/ryk/tpbga/rpl22	13
BP	GO:0040012	regulation of locomotion	47/2178	274/18466	0.00528245	0.0588246	0.0497662	sema4c/sinhcaf/ildr1b/tnfrsf19/rtn4a/dll4/gpr183a/sema6e/elp6/sema6dl/efnb2a/plvapa/bves/fer/cxcr4b/sema3gb/cxcl12a/tgfb1a/reck/socs1a/prcp/lama2/meak7/plxnb1a/dock8/pdgfba/plxnb3/phf8/lama4/nrp1b/stk24a/pdgfbb/mmp14b/znf703/plvapb/sema4e/peak1/adam8a/sema5a/sema3fb/sema3b/nrp1a/srpx2/fgf18a/plxna3/amotl2b/amot	47
BP	GO:0140694	non-membrane-bounded organelle assembly	44/2178	253/18466	0.00528444	0.0588246	0.0497662	lmod1a/erbb2/smo/mapre2/rps19/cryabb/c1qbp/vcla/prc1a/lsm14aa/kat2b/naca/bves/neb/flncb/pgm5/rpl6/racgap1/cxcl12a/myl9b/tnnt2a/kif11/csnk1db/csrp1b/mef2ca/mapre3a/haus3/rpl5b/aup1/capn3a/tmod1/arhgef10/cxcr4a/tnnt2d/cbfb/nle1/cenpn/znf207a/plecb/mapre3b/tfpi2/actn2b/fhod3b/cenph	44
BP	GO:0051961	negative regulation of nervous system development	14/2178	57/18466	0.00547939	0.0604558	0.0511461	sema4c/ulk2/sema6e/slit2/sema6dl/notch3/musk/sema3gb/id1/slit3/sema4e/sema5a/sema3fb/sema3b	14
BP	GO:0048511	rhythmic process	25/2178	125/18466	0.00548729	0.0604558	0.0511461	nfil3/nmu/nr0b2a/id3/fbxl3a/ep300a/clocka/kat2b/nr3c1/id1/camk1gb/prkaa2/enox2/atf4a/csnk1db/egfra/nr0b2b/cry3a/id4/lgr4/ahr1a/crebbpa/cry1a/noctb/siah2l	25
BP	GO:0044087	regulation of cellular component biogenesis	51/2178	303/18466	0.00555603	0.0604558	0.0511461	cdk5rap2/lmod1a/tapt1a/lmod1b/ormdl1/scinla/napbb/slitrk6/kat2b/hax1/vdac3/tapt1b/evla/cemip2/synpo2b/nectin1b/rhpn1/cdc42ep1a/flot1a/setdb2/add3a/dbnla/ldlrad4a/phf23b/lrrk2/clstn1/gpm6ab/ezrb/mcm2/atp6ap1b/macf1a/ssh2b/tmod1/tppp2/inpp5e/nrp1b/arhgef10/pla2g6/pdgfbb/mmp14b/sptbn2/scin/flot1b/cdc42ep3/podxl/pinx1/nrp1a/abcc4/fmr1/fhod3b/srpx2	51
BP	GO:0009953	dorsal/ventral pattern formation	30/2178	158/18466	0.00556882	0.0604558	0.0511461	usp5/bmp1a/evx1/ccr7/smo/scinla/bmpr1aa/gid8a/robo3/chrd/nog3/tcf7/gli2a/jag1b/gli1/fsta/zeb2a/zbtb4/yap1/bmp4/chrdl2/skib/pkd2/bmpr1ab/tpbga/acvrl1/acvr1ba/axin2/bmp2b/il17rd	30
BP	GO:0090101	negative regulation of transmembrane receptor protein serine/threonine kinase signaling pathway	16/2178	69/18466	0.00567871	0.0604558	0.0511461	grem1b/sost/fstb/bcl9l/chrd/nog3/ldlrad4a/fsta/grem2b/sostdc1b/fstl3/nbl1/chrdl2/lemd3/skib/vasnb	16
BP	GO:2000145	regulation of cell motility	45/2178	261/18466	0.00568073	0.0604558	0.0511461	sema4c/sinhcaf/ildr1b/tnfrsf19/rtn4a/dll4/gpr183a/sema6e/elp6/sema6dl/plvapa/fer/cxcr4b/sema3gb/cxcl12a/tgfb1a/reck/socs1a/prcp/lama2/meak7/plxnb1a/dock8/pdgfba/plxnb3/phf8/lama4/nrp1b/stk24a/pdgfbb/mmp14b/znf703/plvapb/sema4e/peak1/adam8a/sema5a/sema3fb/sema3b/nrp1a/srpx2/fgf18a/plxna3/amotl2b/amot	45
BP	GO:0010002	cardioblast differentiation	5/2178	11/18466	0.00568223	0.0604558	0.0511461	smo/hand2/ptch2/cdh2/ptch1	5
BP	GO:0016203	muscle attachment	5/2178	11/18466	0.00568223	0.0604558	0.0511461	dag1/cemip2/ilk/lama2/lama4	5
BP	GO:0036089	cleavage furrow formation	5/2178	11/18466	0.00568223	0.0604558	0.0511461	snx33/snx9a/snx18a/snx18b/dchs1b	5
BP	GO:0042693	muscle cell fate commitment	5/2178	11/18466	0.00568223	0.0604558	0.0511461	smo/gli2a/disp1/gli1/tmem88a	5
BP	GO:0051897	positive regulation of protein kinase B signaling	5/2178	11/18466	0.00568223	0.0604558	0.0511461	igf1rb/igf1ra/insrb/insra/rictorb	5
BP	GO:0060323	head morphogenesis	5/2178	11/18466	0.00568223	0.0604558	0.0511461	notch2/specc1la/crispld2/jag1b/specc1	5
BP	GO:0060324	face development	5/2178	11/18466	0.00568223	0.0604558	0.0511461	notch2/specc1la/crispld2/jag1b/specc1	5
BP	GO:0040017	positive regulation of locomotion	24/2178	119/18466	0.00576599	0.0610997	0.0516909	sema4c/sema6e/elp6/sema6dl/plvapa/bves/fer/cxcr4b/sema3gb/cxcl12a/socs1a/dock8/pdgfba/nrp1b/pdgfbb/znf703/plvapb/sema4e/adam8a/sema5a/sema3fb/sema3b/nrp1a/srpx2	24
BP	GO:0048919	posterior lateral line neuromast development	10/2178	35/18466	0.00580134	0.0610997	0.0516909	ildr1b/erbb2/tnfrsf19/rtn4a/llgl1/lrp5/tgfb1a/phf8/socs3a/eya4	10
BP	GO:0050922	negative regulation of chemotaxis	10/2178	35/18466	0.00580134	0.0610997	0.0516909	sema4c/sema6e/sema6dl/cxcr4b/sema3gb/cxcl12a/sema4e/sema5a/sema3fb/sema3b	10
BP	GO:0003146	heart jogging	12/2178	46/18466	0.00587804	0.0616997	0.0521985	furina/fn1a/fzd2/ptpn11a/chrd/has2/nphp3/apc/bmp4/vdrb/pkd2/bmpr2b	12
BP	GO:0002042	cell migration involved in sprouting angiogenesis	7/2178	20/18466	0.00605053	0.0624622	0.0528436	fn1a/efnb2a/itga5/reck/cxcr4a/nrp1a/srpx2	7
BP	GO:0019827	stem cell population maintenance	7/2178	20/18466	0.00605053	0.0624622	0.0528436	notch3/cnot3a/loxl2b/loxl2a/epas1b/cdh2/notch1b	7
BP	GO:0019915	lipid storage	7/2178	20/18466	0.00605053	0.0624622	0.0528436	plin1/pparab/stard4/scap/aup1/bscl2l/pparda	7
BP	GO:0038084	vascular endothelial growth factor signaling pathway	7/2178	20/18466	0.00605053	0.0624622	0.0528436	nrp2b/cemip2/cd63/cds2/pink1/nrp1b/nrp1a	7
BP	GO:0048752	semicircular canal morphogenesis	7/2178	20/18466	0.00605053	0.0624622	0.0528436	smo/igf1rb/igf1ra/jag1b/nbl1/cdh2/bmp2b	7
BP	GO:0048794	swim bladder development	8/2178	25/18466	0.00628663	0.0646861	0.054725	smo/fzd5/slc12a2/arnt2/fgfrl1a/ihha/wnt2bb/nfe2	8
BP	GO:0046486	glycerolipid metabolic process	42/2178	242/18466	0.00655039	0.0668426	0.0565495	cds1/socs5a/itpka/pla2g15/agpat2/pnpla2/agpat9l/rarres3l/dgat1a/ptdss2/itpkcb/lpin2/abhd4/pip4k2aa/dgat2/mogat2/lpgat1/socs2/mogat3b/dpm1/socs1a/cds2/pld2/pik3ca/cdipt/serinc5/mtmr7a/socs3a/ip6k2b/serinc1/mtmr3/pip5k1ab/pigh/cish/tamm41/inpp5e/pla2g6/ptdss1b/pcyt2/cishb/lipg/abhd2a	42
BP	GO:0006338	chromatin remodeling	33/2178	180/18466	0.00655562	0.0668426	0.0565495	chd8/hist2h2l/nasp/bahd1/daxx/jarid2b/arid1ab/kat2b/ino80c/rbb4l/cfdp1/oip5/arid1b/kdm4c/loxl2b/ezh1/setdb2/smarca1/loxl2a/satb1b/macroh2a2/yeats2/phf8/smarca2/kdm4aa/smarcad1b/brdt/chaf1a/vps72b/chd9/ash1l/jarid2a/anp32e	33
BP	GO:0010721	negative regulation of cell development	15/2178	64/18466	0.00656032	0.0668426	0.0565495	sema4c/ulk2/sema6e/slit2/sema6dl/notch3/musk/sema3gb/id1/tm4sf4/slit3/sema4e/sema5a/sema3fb/sema3b	15
BP	GO:0030335	positive regulation of cell migration	22/2178	108/18466	0.00707791	0.0718822	0.060813	sema4c/sema6e/elp6/sema6dl/plvapa/fer/sema3gb/cxcl12a/socs1a/dock8/pdgfba/nrp1b/pdgfbb/znf703/plvapb/sema4e/adam8a/sema5a/sema3fb/sema3b/nrp1a/srpx2	22
BP	GO:0032925	regulation of activin receptor signaling pathway	6/2178	16/18466	0.00749228	0.0750235	0.0634706	fscn1a/aplnra/aplnrb/fstb/fsta/fstl3	6
BP	GO:0034109	homotypic cell-cell adhesion	6/2178	16/18466	0.00749228	0.0750235	0.0634706	fn1a/fn1b/esama/cxadr/pdgfra/znf703	6
BP	GO:0035141	medial fin morphogenesis	6/2178	16/18466	0.00749228	0.0750235	0.0634706	fbln1/smo/chrd/cdh2/megf6a/bmp4	6
BP	GO:0021517	ventral spinal cord development	14/2178	59/18466	0.00756676	0.0750235	0.0634706	evx1/smo/igf1rb/dab1a/dll4/notch3/igf1ra/scgn/gli2a/gli1/nos1/jag2b/dlc/notch1b	14
BP	GO:0060215	primitive hemopoiesis	14/2178	59/18466	0.00756676	0.0750235	0.0634706	clocka/lpar1/meis1b/smarca1/foxo3b/etv5a/trim2a/scube1/phf8/ptpn9a/snrkb/kdm6bb/tmem88a/nfe2	14
BP	GO:1903008	organelle disassembly	14/2178	59/18466	0.00756676	0.0750235	0.0634706	atg9a/map1lc3b/ulk2/sqstm1/vrk1/cisd2/retreg3/tex264a/macf1a/pelo/pink1/ddrgk1/usp30/prkn	14
BP	GO:0090596	sensory organ morphogenesis	52/2178	315/18466	0.00757285	0.0750235	0.0634706	arl6ip1/sfrp1a/fn1a/smo/igf1rb/sox9a/cct3/phactr4a/thrb/igf1ra/bcor/efnb2a/itga5/lrp5/bves/znf503/sema6a/pbx2/slc12a2/chrd/meis1b/nek2/fat1a/pde6c/jag1b/fgfrl1a/plxnd1/socs1a/fsta/atf4a/npc1/efnb1/nbl1/cdipt/phf8/rnf2/sdk2b/socs3a/cdh2/atp6v0ca/apc/ubr3/crbn/znf703/wrap73/eya4/suv39h1a/agrn/ascl1a/bmp2b/nfe2/ptch1	52
BP	GO:0035966	response to topologically incorrect protein	16/2178	71/18466	0.0075791	0.0750235	0.0634706	jkamp/hspa8/amfra/creb3l2/hspb8/creb3l3a/atf4a/selenos/tegt/atf6/aup1/ddrgk1/herpud1/tmem129/creb3l3b/derl1	16
BP	GO:0032006	regulation of TOR signaling	15/2178	65/18466	0.00762019	0.0751923	0.0636133	sh3bp4a/deptor/kptn/tmem127/tsc1a/sesn1/sh3bp4/tsc1b/castor2/ift81/rnf152/akt1s1/depdc5/fam83d/rragcb	15
BP	GO:0040036	regulation of fibroblast growth factor receptor signaling pathway	9/2178	31/18466	0.00777423	0.076471	0.0646952	hspa8/extl3/spry1/zeb2a/htra1a/cnpy1/gpc1b/ext2/il17rd	9
BP	GO:0006457	protein folding	29/2178	155/18466	0.00780845	0.0765668	0.0647762	p4hb/hspa8/calr/cryabb/ptges3a/tbcela/cct3/pdia2/ppiaa/hspa4l/dnaja3b/fkbp4/ahsa1b/canx/dnaja1/cct8/cct7/hspa4a/st13/nudcd3/mesd/pdia5/hspb1/dnajb4/ahsa1a/hspb6/nudc/cct4/pdia8	29
BP	GO:0017004	cytochrome complex assembly	8/2178	26/18466	0.00815834	0.0785209	0.0664294	pet100/uqcc1/cox17/coa4/coa5/hccsb/lyrm7/rpl37	8
BP	GO:0035118	embryonic pectoral fin morphogenesis	8/2178	26/18466	0.00815834	0.0785209	0.0664294	sox9a/hand2/extl3/wnt2ba/cdh2/apc/crbn/ext2	8
BP	GO:0051208	sequestering of calcium ion	8/2178	26/18466	0.00815834	0.0785209	0.0664294	casq2/selenon/itpr2/aplnra/wnt5b/aplnrb/ryk/pkd2	8
BP	GO:0051282	regulation of sequestering of calcium ion	8/2178	26/18466	0.00815834	0.0785209	0.0664294	casq2/selenon/itpr2/aplnra/wnt5b/aplnrb/ryk/pkd2	8
BP	GO:0051283	negative regulation of sequestering of calcium ion	8/2178	26/18466	0.00815834	0.0785209	0.0664294	casq2/selenon/itpr2/aplnra/wnt5b/aplnrb/ryk/pkd2	8
BP	GO:0061138	morphogenesis of a branching epithelium	8/2178	26/18466	0.00815834	0.0785209	0.0664294	dll4/gdnfa/btbd7/igfbp7/plxnd1/tnnt2a/bmp2b/spns2	8
BP	GO:0031929	TOR signaling	17/2178	78/18466	0.00852306	0.0806686	0.0682464	sh3bp4a/deptor/kptn/tmem127/tsc1a/sesn1/sh3bp4/tsc1b/meak7/castor2/ift81/rnf152/akt1s1/depdc5/rictorb/fam83d/rragcb	17
BP	GO:0006936	muscle contraction	26/2178	136/18466	0.00859052	0.0806686	0.0682464	nmu/lmod1a/tpm2/casq2/lmod1b/scn1bb/gdnfa/desmb/prrx1a/stac/nos1/tnnt2a/kcne4/tnnc1b/tnni1b/scn3b/tmod1/cacnb1/chrm3b/tnnt2d/cald1b/ltbp3/pkd2/fbxl22/adra1bb/chrm2b	26
BP	GO:0002064	epithelial cell development	20/2178	97/18466	0.00867245	0.0806686	0.0682464	fn1a/tnfrsf19/kirrel3l/lepr/itga5/sipa1l3/mvda/tyro3/meis1b/iqgap2/ilk/atf4a/tm4sf4/cldn5a/lama4/tnfrsf21/ascl1a/kank2/epg5/thsd7aa	20
BP	GO:0045926	negative regulation of growth	13/2178	54/18466	0.00870901	0.0806686	0.0682464	sema4c/ulk2/sema6e/slit2/sema6dl/musk/sh3bp4a/sema3gb/slit3/sema4e/sema5a/sema3fb/sema3b	13
BP	GO:0001889	liver development	30/2178	163/18466	0.00872479	0.0806686	0.0682464	e2f7/zfyve9a/notch2/nav3/fscn1a/notch3/aplnra/fzd5/lrp5/cdx1b/aplnrb/arnt2/fads2/prkcsh/jag1b/nos1/jag2b/cdipt/fgfr2/pkd1a/yap1/socs3a/apc/bmp4/trib1/wnt2bb/rarga/cldn15lb/uhrf1/bmp2b	30
BP	GO:0051130	positive regulation of cellular component organization	40/2178	232/18466	0.00872931	0.0806686	0.0682464	cdk5rap2/hspa8/tapt1a/slit1a/fyco1a/tyrobp/slitrk6/il6st/tapt1b/evla/cemip2/synpo2b/cxcl12a/wasla/cdc42ep1a/ror1/flot1a/setdb2/retreg3/dbnla/clstn1/mief2/plxnb1a/ngfa/plxnb3/metrn/pink1/tppp2/nrp1b/arhgef10/pdgfbb/flot1b/cdc42ep3/cntn2/bbc3/nrp1a/mapk14b/btc/srpx2/plxna3	40
BP	GO:0048679	regulation of axon regeneration	5/2178	12/18466	0.008804	0.0806686	0.0682464	il6st/col12a1b/rgma/socs3a/col12a1a	5
BP	GO:0048922	posterior lateral line neuromast deposition	5/2178	12/18466	0.008804	0.0806686	0.0682464	ildr1b/tnfrsf19/rtn4a/tgfb1a/phf8	5
BP	GO:0070570	regulation of neuron projection regeneration	5/2178	12/18466	0.008804	0.0806686	0.0682464	il6st/col12a1b/rgma/socs3a/col12a1a	5
BP	GO:0072576	liver morphogenesis	5/2178	12/18466	0.008804	0.0806686	0.0682464	zfyve9a/nav3/arnt2/cdipt/wnt2bb	5
BP	GO:0021700	developmental maturation	22/2178	110/18466	0.00880944	0.0806686	0.0682464	pgrmc2/rpl18/slc12a2/ctbp2a/arnt2/klf3/adnp2b/zdhhc15b/reck/pde3a/macf1a/sclt1/megf6a/klf9/ndrg4/ptpn9a/ltbp3/sema4e/ascl1a/nfe2/pgrmc1/abhd2a	22
BP	GO:0071559	response to transforming growth factor beta	15/2178	66/18466	0.00881222	0.0806686	0.0682464	pxna/zyx/mmp2/bcl9l/tgif1/tgfb1a/ldlrad4a/rlim/cilp/znf703/skib/tgfbr3/ltbp3/vasnb/acvrl1	15
BP	GO:0071560	cellular response to transforming growth factor beta stimulus	15/2178	66/18466	0.00881222	0.0806686	0.0682464	pxna/zyx/mmp2/bcl9l/tgif1/tgfb1a/ldlrad4a/rlim/cilp/znf703/skib/tgfbr3/ltbp3/vasnb/acvrl1	15
BP	GO:2001233	regulation of apoptotic signaling pathway	15/2178	66/18466	0.00881222	0.0806686	0.0682464	faim2a/cd74b/bcor/tnfsf10l/tegt/eya2/grinab/rnf2/herpud1/grinaa/lgals3a/snx13/cd74a/eya4/tmbim1a	15
BP	GO:0006029	proteoglycan metabolic process	14/2178	60/18466	0.00882394	0.0806686	0.0682464	dcn/chpfa/ext1b/extl3/pxylp1/ndst1b/chst12a/cog4/hs6st1a/dsela/chst11/chpf2/ext2/dse	14
BP	GO:0090288	negative regulation of cellular response to growth factor stimulus	14/2178	60/18466	0.00882394	0.0806686	0.0682464	grem1b/sost/chrd/nog3/grem2b/sostdc1b/spry1/zeb2a/nbl1/chrdl2/lemd3/skib/gpc1b/il17rd	14
BP	GO:0030968	endoplasmic reticulum unfolded protein response	10/2178	37/18466	0.0088457	0.0806686	0.0682464	amfra/creb3l2/creb3l3a/atf4a/selenos/atf6/ddrgk1/herpud1/creb3l3b/derl1	10
BP	GO:0048645	animal organ formation	10/2178	37/18466	0.0088457	0.0806686	0.0682464	fn1a/slit2/cemip2/fn1b/snai1b/mef2ca/spry1/yap1/pdgfra/bmp2b	10
BP	GO:0060828	regulation of canonical Wnt signaling pathway	25/2178	130/18466	0.00912638	0.0829864	0.0702072	sfrp1a/chd8/ccr7/tmem88b/sfrp1b/tle2a/fzd5/rspo1/gid8a/dkk3b/reck/ptk7a/foxo3b/csnk1db/lrrk2/fzd4/apc/adgra2/fto/znf703/lmbr1l/lgr4/tmem88a/tpbga/axin2	25
BP	GO:0007259	receptor signaling pathway via JAK-STAT	11/2178	43/18466	0.00956284	0.0862033	0.0729288	stat5a/stat6/ghrb/stat5b/stat1b/socs2/socs1a/ptpn2b/socs3a/stat2/cish	11
BP	GO:0097696	receptor signaling pathway via STAT	11/2178	43/18466	0.00956284	0.0862033	0.0729288	stat5a/stat6/ghrb/stat5b/stat1b/socs2/socs1a/ptpn2b/socs3a/stat2/cish	11
BP	GO:1901214	regulation of neuron death	11/2178	43/18466	0.00956284	0.0862033	0.0729288	gdnfa/psenen/sppl3/epas1b/grinab/ngfa/phf8/agap2/clu/birc5a/cntf	11
BP	GO:0017015	regulation of transforming growth factor beta receptor signaling pathway	9/2178	32/18466	0.00970749	0.0867572	0.0733974	mmp2/bcl9l/tgif1/ldlrad4a/rlim/znf703/skib/tgfbr3/vasnb	9
BP	GO:0048678	response to axon injury	9/2178	32/18466	0.00970749	0.0867572	0.0733974	il6st/col12a1b/mcamb/rgma/morn4/socs3a/cntn2/ascl1a/col12a1a	9
BP	GO:1903844	regulation of cellular response to transforming growth factor beta stimulus	9/2178	32/18466	0.00970749	0.0867572	0.0733974	mmp2/bcl9l/tgif1/ldlrad4a/rlim/znf703/skib/tgfbr3/vasnb	9
BP	GO:0010243	response to organonitrogen compound	44/2178	262/18466	0.00984808	0.0877629	0.0742482	jkamp/nr4a2b/stat5a/calr/stat6/ghrb/rnf139/gna14a/man1b1b/irs1/canx/p2rx7/sh3bp4a/lpin2/irs2b/stat5b/tmub2/cpt1b/dgat2/rnf103/stat1b/ubxn8/nos1/socs1a/sesn1/selenos/lrrk2/meak7/castor2/nod2/slc2a1b/aup1/nod1/gnb5a/stat2/sel1l/herpud1/irs2a/leprot/os9/grb10a/rragcb/rap1ab/derl1	44
BP	GO:0120032	regulation of plasma membrane bounded cell projection assembly	15/2178	67/18466	0.0101473	0.0900912	0.076218	tapt1a/vdac3/tapt1b/cdc42ep1a/gpm6ab/ezrb/mcm2/atp6ap1b/inpp5e/nrp1b/cdc42ep3/podxl/nrp1a/abcc4/fmr1	15
BP	GO:0045765	regulation of angiogenesis	19/2178	92/18466	0.0101669	0.0900912	0.076218	tie1/dll4/tmem184a/tspan18b/mtdha/aplnra/mvda/aplnrb/cemip2/meis1b/reck/thbs1a/kdr/flt1/serpinf1/thbs1b/itgb1a/nrp1a/birc5a	19
BP	GO:0008610	lipid biosynthetic process	65/2178	415/18466	0.0102519	0.0905871	0.0766375	cds1/sgms2b/mvk/socs5a/ormdl1/ptges3a/itpka/fgfr4/acacb/ggt5a/agpat2/gcdhb/agpat9l/mvda/dgat1a/ptdss2/itpkcb/lpin2/fads2/abhd4/idi1/gnpat/pip4k2aa/prxl2b/cers4a/dgat2/mogat2/socs2/mogat3b/slc27a2a/dpm1/socs1a/cds2/tm7sf2/alox5a/pld2/pik3ca/scap/cdipt/hmgcra/serinc5/ptgs2a/socs3a/ip6k2b/aclyb/pip5k1ab/apc/pigh/cish/tamm41/st3gal4/pmvk/pla2g6/ptdss1b/chpt1/dolk/pcyt2/cishb/rdh10a/lipg/ptges/hmgcs1/…	65
BP	GO:0042060	wound healing	21/2178	105/18466	0.0103286	0.091008	0.0769936	fn1a/ano6/pros1/serpinc1/lrrc32/p2ry1/dysf/proza/fn1b/f7l/esama/prcp/sdc4/macf1a/f3b/pdgfbb/plecb/nrp1a/tfpi2/nfe2/ppl	21
BP	GO:0035924	cellular response to vascular endothelial growth factor stimulus	8/2178	27/18466	0.0104182	0.0912241	0.0771764	nrp2b/cemip2/cd63/cds2/kdr/pink1/nrp1b/nrp1a	8
BP	GO:0061311	cell surface receptor signaling pathway involved in heart development	8/2178	27/18466	0.0104182	0.0912241	0.0771764	fzd2/chrd/has2/grem2b/id4/apc/bmp4/tmem88a	8
BP	GO:0035269	protein O-linked mannosylation	6/2178	17/18466	0.0104406	0.0912241	0.0771764	rxylt1/pomgnt2/dpm1/tmtc1/b4gat1/tmtc3	6
BP	GO:0006937	regulation of muscle contraction	10/2178	38/18466	0.0107644	0.0934009	0.079018	nmu/casq2/tnnt2a/tnnc1b/chrm3b/tnnt2d/pkd2/fbxl22/adra1bb/chrm2b	10
BP	GO:0000165	MAPK cascade	40/2178	235/18466	0.010772	0.0934009	0.079018	grb2a/cds1/erbb2/igf1rb/tnfrsf19/gpr183a/pebp1/fgfr4/dennd2b/igf1ra/mink1/cd74b/ptpn11a/dusp16/ccl25a/fgfr3/grap2a/cds2/map2k4b/insrb/spry1/insra/pdgfba/taok1b/nod1/ptpn2b/itgb1a/ndrg4/pdgfbb/map4k4/cd74a/pbk/ptpn11b/fam83d/dusp7/crkl/mapk14b/il17rd/grb2b/adra1bb	40
BP	GO:0098727	maintenance of cell number	7/2178	22/18466	0.0107793	0.0934009	0.079018	notch3/cnot3a/loxl2b/loxl2a/epas1b/cdh2/notch1b	7
BP	GO:0010001	glial cell differentiation	26/2178	139/18466	0.0113615	0.0981737	0.0830558	erbb2/smo/sox9a/grnb/mmp2/notch3/plp1b/itga5/nrg1/ndrg1a/itga6b/apcdd1l/cadm1a/lama2/nlrc3l/il34/abcd1/adcy6a/metrn/cdh2/itgb1a/ypel3/arhgef10/wt1b/hmgcs1/nfat5b	26
BP	GO:0045216	cell-cell junction organization	21/2178	106/18466	0.0114881	0.0989941	0.0837499	cldn11a/cntnap1/cldni/oclna/fyna/dsc2l/bves/cldn5b/ccm2/cldn7a/cldn5a/cdh2/dchs1b/cldnb/pdgfbb/znf703/cldn15lb/csk/cdh11/lsr/plekha7a	21
BP	GO:0048878	chemical homeostasis	64/2178	410/18466	0.0115756	0.0994737	0.0841556	atp6v0a1a/cyb561a3a/ca5a/igf1rb/casq2/ormdl1/notch2/slc12a7a/fyna/selenon/igf1ra/itpr2/cnnm2a/aplnra/slc34a2b/bves/wnt5b/aplnrb/slc4a1a/slc12a2/nr3c1/mttp/scgn/cxcr4b/abhd4/cxcl12a/rhag/selenok/atp2b4/atp2a2b/stc1l/has2/dgat2/trpc6a/slc25a28/insrb/atp6ap1b/atp1b3b/npc1/atp7a/enpp1/atp1b1a/insra/slc39a10/fbxl5/fabp2/yap1/angptl4/fth1b/herpud1/ryk/nr0b1/slc9a6a/rpl11/pkd2/trpv6/steap4/slc4a2b/cnnm2…	64
BP	GO:0060491	regulation of cell projection assembly	15/2178	68/18466	0.0116367	0.0997247	0.084368	tapt1a/vdac3/tapt1b/cdc42ep1a/gpm6ab/ezrb/mcm2/atp6ap1b/inpp5e/nrp1b/cdc42ep3/podxl/nrp1a/abcc4/fmr1	15
BP	GO:0060538	skeletal muscle organ development	28/2178	153/18466	0.0118579	0.101343	0.0857368	smo/pxna/cryabb/rbfox1l/jam2a/hspg2/selenon/lamc1/bves/pbx2/ret/plod2/dag1/cemip2/myorg/desmb/smpx/disp1/col6a1/ilk/lama2/acta1a/hmgcra/lama4/scube3/plecb/sil1/actn2b	28
BP	GO:0043588	skin development	9/2178	33/18466	0.0119819	0.101846	0.0861626	casp3b/errfi1a/fbln1/llgl1/bves/mvda/myo5b/atp1b1a/krt8	9
BP	GO:0045766	positive regulation of angiogenesis	9/2178	33/18466	0.0119819	0.101846	0.0861626	tie1/mtdha/aplnra/aplnrb/meis1b/kdr/flt1/itgb1a/birc5a	9
BP	GO:0019221	cytokine-mediated signaling pathway	29/2178	160/18466	0.0120464	0.102117	0.0863921	stat5a/stat6/ghrb/csf3r/prlrb/lepr/cd74b/chuk/il11ra/il13ra2/il6st/lifra/jagn1b/pias4a/cxcl12a/ccl25a/stat5b/stat1b/il2rga/irak1/socs1a/nod2/cxcl19/stat2/f3b/lifrb/cd74a/ifngr1/cntf	29
BP	GO:0030198	extracellular matrix organization	32/2178	181/18466	0.012411	0.104531	0.0884342	adamts1/fbln1/crtap/kirrel3l/thbd/tgfbi/mmp2/adamts8a/serpinh1a/itga5/creb3l2/plod2/cemip2/efemp2a/spint1a/loxl2b/has2/loxl2a/lamb1b/reck/fras1/serpinh1b/lama4/ccdc80/col4a2/plce1/mmp14b/marco/kank2/mmp15a/dpt/ext2	32
BP	GO:0043062	extracellular structure organization	32/2178	181/18466	0.012411	0.104531	0.0884342	adamts1/fbln1/crtap/kirrel3l/thbd/tgfbi/mmp2/adamts8a/serpinh1a/itga5/creb3l2/plod2/cemip2/efemp2a/spint1a/loxl2b/has2/loxl2a/lamb1b/reck/fras1/serpinh1b/lama4/ccdc80/col4a2/plce1/mmp14b/marco/kank2/mmp15a/dpt/ext2	32
BP	GO:0032984	protein-containing complex disassembly	26/2178	140/18466	0.0124314	0.104531	0.0884342	atp6v0a1a/lmod1a/fyco1a/spns1/lmod1b/map1lc3b/sh3gl1b/scinla/napbb/stmn4/map1sb/snx14/stmn2b/camsap1a/add3a/phf23b/cfl2/tmod1/apc/sptbn2/scin/abce1/mical1/etf1a/lamp2/stmn2a	26
BP	GO:0019511	peptidyl-proline hydroxylation	5/2178	13/18466	0.0129353	0.108006	0.0913743	crtap/p4ha1a/egln2/p4ha1b/p4ha2	5
BP	GO:0061548	ganglion development	5/2178	13/18466	0.0129353	0.108006	0.0913743	reck/phox2bb/adgra2/ascl1a/pgk1	5
BP	GO:0008038	neuron recognition	10/2178	39/18466	0.0129829	0.108006	0.0913743	vstm2l/erbb2/slit2/efnb2a/nrp2b/robo3/bsg/amigo1/cdh2/nrp1a	10
BP	GO:1903510	mucopolysaccharide metabolic process	10/2178	39/18466	0.0129829	0.108006	0.0913743	chpfa/cemip2/ndst2b/has2/ndst1b/itih2/dsela/chst11/chpf2/dse	10
BP	GO:0006024	glycosaminoglycan biosynthetic process	8/2178	28/18466	0.01311	0.108201	0.091539	chpfa/ndst2b/has2/pxylp1/ndst1b/chst11/chpf2/ext2	8
BP	GO:0030199	collagen fibril organization	8/2178	28/18466	0.01311	0.108201	0.091539	crtap/serpinh1a/plod2/spint1a/loxl2b/loxl2a/serpinh1b/dpt	8
BP	GO:0060973	cell migration involved in heart development	8/2178	28/18466	0.01311	0.108201	0.091539	fn1a/erbb2/slit2/cemip2/sdc2/snai1b/pdgfra/spns2	8
BP	GO:0030902	hindbrain development	25/2178	134/18466	0.0132817	0.108909	0.092138	smo/notch3/efnb2a/ncor1/snx14/nrg1/znf503/meis3/cep55l/prickle1b/has2/prnprs3/gli1/fgfrl1a/tcf7l1b/reln/rnf152/acvr2aa/ccdc32/cdh2/znf703/ascl1a/notch1b/bmp2b/ca8	25
BP	GO:0006413	translational initiation	18/2178	88/18466	0.0133882	0.108909	0.092138	eif3f/eif2ak1/uhmk1/eif4g2b/eif4ba/eif1/paip1/eif3ea/paip2b/eif4ebp3l/eif4g2a/polr2d/eif3m/eif2ak3/abce1/eif4e2/eif4e1b/eif4a2	18
BP	GO:0019318	hexose metabolic process	18/2178	88/18466	0.0133882	0.108909	0.092138	pfkfb3/pgm5/pfkfb4a/tpi1b/man2a2/pfkfb4b/pdk2a/pofut2/insra/pfklb/foxo1a/adpgk2/pdk4/gcgra/arpp19a/bckdk/pgk1/hk2	18
BP	GO:0031346	positive regulation of cell projection organization	18/2178	88/18466	0.0133882	0.108909	0.092138	tapt1a/slit1a/il6st/tapt1b/cxcl12a/cdc42ep1a/ror1/retreg3/dbnla/plxnb1a/ngfa/plxnb3/metrn/nrp1b/cdc42ep3/cntn2/nrp1a/plxna3	18
BP	GO:0019941	modification-dependent protein catabolic process	71/2178	465/18466	0.0133899	0.108909	0.092138	jkamp/usp5/tnfaip3/rad23ab/calr/ptpn23b/fbxl3a/fbxl2/ube2h/trib3/rps27a/usp2a/amfra/usp14/man1b1b/ndfip2/psma5/psmb3/canx/rnf128a/pcyox1/ndfip1/ube2r2/cacul1/gid8a/tmub2/rnf103/ube2g1b/rnf13/ubxn8/usp19/ube2d4/csnk1db/lonp1/selenos/rnf26/zranb1b/uchl1/arih1l/trim2a/rnf11a/fbxo10/psma4/aup1/fbxl5/spsb3a/ubr3/rnf213b/crbn/psma3/herpud1/psma1/rnf130/os9/trib1/cdc20/spsb4a/rnf167/rmnd5b/uhrf1/nsfl1c/…	71
BP	GO:0045229	external encapsulating structure organization	32/2178	182/18466	0.0134047	0.108909	0.092138	adamts1/fbln1/crtap/kirrel3l/thbd/tgfbi/mmp2/adamts8a/serpinh1a/itga5/creb3l2/plod2/cemip2/efemp2a/spint1a/loxl2b/has2/loxl2a/lamb1b/reck/fras1/serpinh1b/lama4/ccdc80/col4a2/plce1/mmp14b/marco/kank2/mmp15a/dpt/ext2	32
BP	GO:0006650	glycerophospholipid metabolic process	34/2178	196/18466	0.0134737	0.109186	0.0923724	cds1/socs5a/itpka/pla2g15/agpat2/agpat9l/rarres3l/ptdss2/itpkcb/abhd4/pip4k2aa/lpgat1/socs2/dpm1/socs1a/cds2/pld2/pik3ca/cdipt/serinc5/mtmr7a/socs3a/ip6k2b/serinc1/mtmr3/pip5k1ab/pigh/cish/tamm41/inpp5e/pla2g6/ptdss1b/pcyt2/cishb	34
BP	GO:0002027	regulation of heart rate	7/2178	23/18466	0.0139495	0.112459	0.0951414	scn1bb/adm2a/kcne4/sorbs2a/scn3b/adma/adra1bb	7
BP	GO:0006623	protein targeting to vacuole	7/2178	23/18466	0.0139495	0.112459	0.0951414	vps13a/mon1a/scarb2c/scarb2a/vps13d/sorl1/lamp2	7
BP	GO:0042063	gliogenesis	28/2178	155/18466	0.0140329	0.112717	0.0953597	erbb2/smo/sox9a/gpr183a/grnb/mmp2/notch3/plp1b/itga5/nrg1/ndrg1a/ctbp2a/itga6b/apcdd1l/cadm1a/lama2/nlrc3l/il34/abcd1/adcy6a/metrn/cdh2/itgb1a/ypel3/arhgef10/wt1b/hmgcs1/nfat5b	28
BP	GO:0010171	body morphogenesis	6/2178	18/18466	0.0141257	0.112717	0.0953597	notch2/specc1la/wnt5b/crispld2/jag1b/specc1	6
BP	GO:0044380	protein localization to cytoskeleton	6/2178	18/18466	0.0141257	0.112717	0.0953597	mapre2/klhl21/mapre3a/wrap73/fam83d/mapre3b	6
BP	GO:0060841	venous blood vessel development	6/2178	18/18466	0.0141257	0.112717	0.0953597	dll4/ccm2/meis1b/tnnt2a/ephb4a/flt1	6
BP	GO:0035282	segmentation	24/2178	128/18466	0.0141831	0.112888	0.095504	gadd45bb/fn1a/pxna/rps19/pcdh10b/rtf1/efnb2a/chuk/itga5/chrd/gli2a/fn1b/has2/ptk7a/tcf7l1b/zeb2a/neo1a/itgav/efhc2/cdh2/ccdc80/apc/dlc/gadd45ba	24
BP	GO:2000147	positive regulation of cell motility	22/2178	115/18466	0.0146673	0.116445	0.0985138	sema4c/sema6e/elp6/sema6dl/plvapa/fer/sema3gb/cxcl12a/socs1a/dock8/pdgfba/nrp1b/pdgfbb/znf703/plvapb/sema4e/adam8a/sema5a/sema3fb/sema3b/nrp1a/srpx2	22
BP	GO:0034330	cell junction organization	46/2178	283/18466	0.0149335	0.118258	0.100047	cldn11a/fn1a/cntnap1/gripap1/cldni/oclna/fyna/slitrk6/musk/dsc2l/bves/ctbp2a/cldn5b/ccm2/nectin1b/fn1b/nbeaa/flot1a/dbnla/mecp2/lrrk2/clstn1/cttnbp2/macf1a/mesd/sdk2b/cldn7a/cldn5a/cdh2/cacnb1/itgb4/dchs1b/abhd17aa/cldnb/pdgfbb/znf703/ncam3/flot1b/ptprfb/cldn15lb/plecb/csk/cdh11/srpx2/lsr/plekha7a	46
BP	GO:0030510	regulation of BMP signaling pathway	18/2178	89/18466	0.0149854	0.118369	0.100141	sfrp1a/grem1b/sost/fstb/chrd/nog3/has2/fsta/bmp2a/grem2b/sostdc1b/fstl3/nbl1/bmp4/chrdl2/lemd3/skib/bmp2b	18
BP	GO:0045596	negative regulation of cell differentiation	23/2178	122/18466	0.015137	0.119266	0.1009	sema4c/ulk2/sema6e/slit2/sema6dl/notch3/musk/rgs2/sema3gb/nog3/id1/tm4sf4/enpp1/slit3/cish/bmp4/lfng/irf7/sema4e/sema5a/sema3fb/sema3b/bmp2b	23
BP	GO:0061053	somite development	28/2178	156/18466	0.0152347	0.119734	0.101296	gadd45bb/fn1a/smo/pxna/rtn4a/pcdh10b/rtf1/notch3/efnb2a/chuk/itga5/lamc1/wnt5b/meox1/chrd/gli2a/fn1b/has2/zeb2a/neo1a/itgav/cdh2/ccdc80/apc/cxcr4a/dlc/tgfbr3/gadd45ba	28
BP	GO:0008284	positive regulation of cell population proliferation	25/2178	136/18466	0.0158646	0.123877	0.104801	erbb2/cdca7b/cnot7/il11ra/aplnra/aplnrb/meis3/meis1b/fgfr3/mycb/hbegfb/tcf7l1b/romo1/il34/egfra/pdgfba/fgfr2/erbb3a/bmp4/pdgfbb/myca/tmem119b/kitlgb/btc/fgf18a	25
BP	GO:0009101	glycoprotein biosynthetic process	41/2178	248/18466	0.015879	0.123877	0.104801	chpfa/fut11/gxylt2/mgat1a/galnt12/ext1b/b3galnt2/b3galt2/b4galt1l/rxylt1/extl3/poc1bl/necab1/pomgnt2/tusc3/b3gnt2a/dpm1/pxylp1/c1galt1c1/ndst1b/chst12a/tmtc1/galnt1/b3gnt5a/b4gat1/tmtc3/galnt14/st3gal4/hs6st1a/chst11/eogt/mgat3a/gfpt2/chpf2/dpy19l1l/itm2ba/ext2/xxylt1/alg11/galnt18b/itm2cb	41
BP	GO:0008593	regulation of Notch signaling pathway	13/2178	58/18466	0.0159003	0.123877	0.104801	tcima/llgl1/mecom/dll4/gpr183a/prss23/hif1an/angptl2b/angptl1a/lfng/dlc/appb/thsd7aa	13
BP	GO:0030336	negative regulation of cell migration	11/2178	46/18466	0.0159599	0.123877	0.104801	sinhcaf/ildr1b/tnfrsf19/rtn4a/dll4/cxcr4b/cxcl12a/tgfb1a/plxnb3/phf8/stk24a	11
BP	GO:0033627	cell adhesion mediated by integrin	11/2178	46/18466	0.0159599	0.123877	0.104801	itga5/itga6b/itgb2/sdc4/itgav/itgb1a/itgb4/itgb6/podxl/itga6l/itga1	11
BP	GO:0003206	cardiac chamber morphogenesis	8/2178	29/18466	0.0162767	0.125403	0.106092	erbb2/nrg1/myo5b/arnt2/tnnt2a/ilk/npnta/ltbp3	8
BP	GO:0030278	regulation of ossification	8/2178	29/18466	0.0162767	0.125403	0.106092	ano6/sost/clec11a/atraid/enpp1/ecm1b/tmem119b/gba	8
BP	GO:0032963	collagen metabolic process	8/2178	29/18466	0.0162767	0.125403	0.106092	bmp1a/p3h2/mmp2/plod2/pkd1a/mmp14b/pkd2/mmp15a	8
BP	GO:0007030	Golgi organization	16/2178	77/18466	0.0164608	0.126509	0.107028	cdk5rap2/tmed9/lman2/tmed10/tmed2/vrk1/tmed4/lysmd3/cog3/sec22bb/lrrk2/fam174b/yipf4/optn/cog4/nsfl1c	16
BP	GO:0043408	regulation of MAPK cascade	34/2178	199/18466	0.0167175	0.127931	0.108231	grb2a/cds1/erbb2/igf1rb/tnfrsf19/gpr183a/pebp1/fgfr4/dennd2b/igf1ra/mink1/cd74b/dusp16/ccl25a/fgfr3/grap2a/cds2/insrb/spry1/insra/pdgfba/taok1b/nod1/ptpn2b/ndrg4/pdgfbb/map4k4/cd74a/fam83d/dusp7/crkl/il17rd/grb2b/adra1bb	34
BP	GO:0021510	spinal cord development	18/2178	90/18466	0.0167276	0.127931	0.108231	evx1/smo/igf1rb/dab1a/dll4/notch3/igf1ra/scgn/tcf7/gli2a/gli1/nos1/jag2b/cdh2/ypel3/dlc/pogza/notch1b	18
BP	GO:0009628	response to abiotic stimulus	58/2178	373/18466	0.0167977	0.128154	0.10842	perp/hikeshi/fbxl3a/clocka/cryabb/badb/hif1al/pparab/crtc3/mmp2/tnfsf11/arnt/ppiaa/irs1/dnaja3b/lamc1/trpm1b/nr3c1/dnaja1/hif1an/arnt2/hsf1/smpx/loxl2b/ucp1/loxl2a/ajuba/grk1a/foxo3b/gucy1b1/ints3/epas1b/piezo1/npc1/atf6/egln2/ucp2/cry3a/polr2d/gnb5a/hspb1/hspb6/nrp1b/grinaa/irs2a/cct4/eif2ak3/tnfrsf11b/pkd2/trpv6/cry1a/bbc3/tefa/nrp1a/prkn/ctsk/mapk14b/pgk1	58
BP	GO:0031331	positive regulation of cellular catabolic process	25/2178	137/18466	0.0172976	0.131615	0.111348	tnrc6a/tmem59/dcn/fyco1a/trib3/cnot7/ulk2/pnpla2/cnot3a/cnot6l/sh3bp4a/sesn1/csnk1db/lrrk2/arih1l/rnf152/polr2d/depdc5/dcp2/trib1/tp53inp2/cdc20/adam8a/axin2/prkn	25
BP	GO:0030900	forebrain development	26/2178	144/18466	0.0175478	0.131615	0.111348	nr4a2b/chd8/smo/pcdh10b/ulk2/cdx1b/alcamb/cxcr4b/arnt2/zdhhc16a/cxcl12a/tgif1/gli2a/tbr1a/disp1/gli1/fgfrl1a/wls/zdhhc15b/sec61a1/csrnp1b/exoc7/tbr1b/daam1a/lgr4/ascl1a	26
BP	GO:0000910	cytokinesis	19/2178	97/18466	0.0175841	0.131615	0.111348	e2f7/plk1/rab25b/snx33/prc1a/snx9a/racgap1/nusap1/klhl21/cep55l/prnprs3/snx18a/snx18b/efhc2/apc/dchs1b/plk2a/kif20a/arl3b	19
BP	GO:0043523	regulation of neuron apoptotic process	9/2178	35/18466	0.0176871	0.131615	0.111348	gdnfa/psenen/sppl3/epas1b/ngfa/phf8/agap2/birc5a/cntf	9
BP	GO:0050772	positive regulation of axonogenesis	9/2178	35/18466	0.0176871	0.131615	0.111348	slit1a/cxcl12a/dbnla/plxnb1a/ngfa/plxnb3/metrn/cntn2/plxna3	9
BP	GO:0000768	syncytium formation by plasma membrane fusion	7/2178	24/18466	0.0177338	0.131615	0.111348	slc3a2a/kirrel3l/jam2a/tyrobp/slc3a2b/crkl/mapk14b	7
BP	GO:0006695	cholesterol biosynthetic process	7/2178	24/18466	0.0177338	0.131615	0.111348	mvk/mvda/tm7sf2/scap/hmgcra/pmvk/hmgcs1	7
BP	GO:0006949	syncytium formation	7/2178	24/18466	0.0177338	0.131615	0.111348	slc3a2a/kirrel3l/jam2a/tyrobp/slc3a2b/crkl/mapk14b	7
BP	GO:0014044	Schwann cell development	7/2178	24/18466	0.0177338	0.131615	0.111348	erbb2/nrg1/ndrg1a/lama2/adcy6a/ypel3/arhgef10	7
BP	GO:0140253	cell-cell fusion	7/2178	24/18466	0.0177338	0.131615	0.111348	slc3a2a/kirrel3l/jam2a/tyrobp/slc3a2b/crkl/mapk14b	7
BP	GO:1902653	secondary alcohol biosynthetic process	7/2178	24/18466	0.0177338	0.131615	0.111348	mvk/mvda/tm7sf2/scap/hmgcra/pmvk/hmgcs1	7
BP	GO:0007179	transforming growth factor beta receptor signaling pathway	14/2178	65/18466	0.0177563	0.131615	0.111348	pxna/zyx/mmp2/bcl9l/tgif1/tgfb1a/ldlrad4a/rlim/znf703/skib/tgfbr3/ltbp3/vasnb/acvrl1	14
BP	GO:0045597	positive regulation of cell differentiation	28/2178	158/18466	0.0178844	0.132123	0.111777	stat5a/slit1a/sox9a/grnb/csf3r/gdpd5a/boc/mdkb/cxcl12a/loxl2b/dbnla/loxl2a/atraid/pde3a/il34/plxnb1a/jag1a/ngfa/plxnb3/metrn/cdon/tmem119b/cntn2/ascl1a/tmem64/mapk14b/plxna3/sox5	28
BP	GO:0003157	endocardium development	5/2178	14/18466	0.0181999	0.132123	0.111777	fn1a/smo/prss23/itga5/apc	5
BP	GO:0030204	chondroitin sulfate metabolic process	5/2178	14/18466	0.0181999	0.132123	0.111777	chpfa/dsela/chst11/chpf2/dse	5
BP	GO:0048799	animal organ maturation	5/2178	14/18466	0.0181999	0.132123	0.111777	slc12a2/arnt2/megf6a/sema4e/nfe2	5
BP	GO:0061300	cerebellum vasculature development	5/2178	14/18466	0.0181999	0.132123	0.111777	pdgfrb/eef2k/pdgfra/nrp1b/lemd3	5
BP	GO:0070076	histone lysine demethylation	5/2178	14/18466	0.0181999	0.132123	0.111777	kdm6ba/jmjd1cb/phf8/kdm6bb/kdm6al	5
BP	GO:0086003	cardiac muscle cell contraction	5/2178	14/18466	0.0181999	0.132123	0.111777	scn1bb/prrx1a/kcne4/scn3b/fbxl22	5
BP	GO:1904262	negative regulation of TORC1 signaling	5/2178	14/18466	0.0181999	0.132123	0.111777	kptn/sesn1/castor2/rnf152/depdc5	5
BP	GO:0035850	epithelial cell differentiation involved in kidney development	10/2178	41/18466	0.0184246	0.132123	0.111777	kirrel3l/tyro3/iqgap2/etv4/etv5a/ezrb/inpp5e/wt1b/kank2/thsd7aa	10
BP	GO:0006084	acetyl-CoA metabolic process	6/2178	19/18466	0.0186273	0.132123	0.111777	mvk/mvda/aclyb/pmvk/aass/hmgcs1	6
BP	GO:0030225	macrophage differentiation	6/2178	19/18466	0.0186273	0.132123	0.111777	csf3r/meis1b/wasla/nlrc3l/il34/ncor2	6
BP	GO:0043401	steroid hormone mediated signaling pathway	6/2178	19/18466	0.0186273	0.132123	0.111777	esr2a/arnt/esr2b/nr3c1/kank2/abhd2a	6
BP	GO:0043535	regulation of blood vessel endothelial cell migration	6/2178	19/18466	0.0186273	0.132123	0.111777	dll4/reck/prcp/peak1/nrp1a/srpx2	6
BP	GO:0046460	neutral lipid biosynthetic process	6/2178	19/18466	0.0186273	0.132123	0.111777	agpat9l/dgat1a/lpin2/dgat2/mogat2/mogat3b	6
BP	GO:0046463	acylglycerol biosynthetic process	6/2178	19/18466	0.0186273	0.132123	0.111777	agpat9l/dgat1a/lpin2/dgat2/mogat2/mogat3b	6
BP	GO:0048013	ephrin receptor signaling pathway	6/2178	19/18466	0.0186273	0.132123	0.111777	efnb2a/efna5a/ephb2a/ephb4a/efnb2b/efnb1	6
BP	GO:0048844	artery morphogenesis	6/2178	19/18466	0.0186273	0.132123	0.111777	smo/kdrl/meis1b/hey2/acvrl1/amotl2b	6
BP	GO:0055017	cardiac muscle tissue growth	6/2178	19/18466	0.0186273	0.132123	0.111777	myo5b/cacna1c/ndrg4/npr1a/hey2/npr2	6
BP	GO:0086001	cardiac muscle cell action potential	6/2178	19/18466	0.0186273	0.132123	0.111777	vcla/scn1bb/prrx1a/kcne4/atp1b1a/scn3b	6
BP	GO:2000146	negative regulation of cell motility	11/2178	47/18466	0.018678	0.132183	0.111828	sinhcaf/ildr1b/tnfrsf19/rtn4a/dll4/cxcr4b/cxcl12a/tgfb1a/plxnb3/phf8/stk24a	11
BP	GO:0006914	autophagy	35/2178	208/18466	0.0190851	0.134455	0.11375	atp6v0a1a/atg9a/tmem59/dcn/ei24/fyco1a/spns1/map1lc3b/ulk2/smcr8a/vps13a/fbxo32/snx14/sqstm1/sh3bp4a/cisd2/retreg3/sesn1/tex264a/phf23b/lrrk2/rnf152/optn/soga1/pink1/ddrgk1/mtmr3/depdc5/tp53inp2/epg5/rragcb/nsfl1c/usp30/prkn/lamp2	35
BP	GO:0061919	process utilizing autophagic mechanism	35/2178	208/18466	0.0190851	0.134455	0.11375	atp6v0a1a/atg9a/tmem59/dcn/ei24/fyco1a/spns1/map1lc3b/ulk2/smcr8a/vps13a/fbxo32/snx14/sqstm1/sh3bp4a/cisd2/retreg3/sesn1/tex264a/phf23b/lrrk2/rnf152/optn/soga1/pink1/ddrgk1/mtmr3/depdc5/tp53inp2/epg5/rragcb/nsfl1c/usp30/prkn/lamp2	35
BP	GO:0043632	modification-dependent macromolecule catabolic process	71/2178	473/18466	0.0192118	0.135044	0.114248	jkamp/usp5/tnfaip3/rad23ab/calr/ptpn23b/fbxl3a/fbxl2/ube2h/trib3/rps27a/usp2a/amfra/usp14/man1b1b/ndfip2/psma5/psmb3/canx/rnf128a/pcyox1/ndfip1/ube2r2/cacul1/gid8a/tmub2/rnf103/ube2g1b/rnf13/ubxn8/usp19/ube2d4/csnk1db/lonp1/selenos/rnf26/zranb1b/uchl1/arih1l/trim2a/rnf11a/fbxo10/psma4/aup1/fbxl5/spsb3a/ubr3/rnf213b/crbn/psma3/herpud1/psma1/rnf130/os9/trib1/cdc20/spsb4a/rnf167/rmnd5b/uhrf1/nsfl1c/…	71
BP	GO:0042552	myelination	15/2178	72/18466	0.019366	0.135822	0.114907	cntnap1/erbb2/cmtm8b/pllp/fyna/plp1b/ndrg1a/lama2/abcd1/amigo1/adcy6a/marveld1/serinc5/tnfrsf21/arhgef10	15
BP	GO:0008299	isoprenoid biosynthetic process	8/2178	30/18466	0.0199596	0.138128	0.116857	mvk/mvda/idi1/hmgcra/apc/pmvk/rdh10a/hmgcs1	8
BP	GO:0009408	response to heat	8/2178	30/18466	0.0199596	0.138128	0.116857	hikeshi/cryabb/dnaja3b/dnaja1/hsf1/polr2d/hspb1/hspb6	8
BP	GO:0031103	axon regeneration	8/2178	30/18466	0.0199596	0.138128	0.116857	il6st/col12a1b/mcamb/rgma/socs3a/cntn2/ascl1a/col12a1a	8
BP	GO:0048843	negative regulation of axon extension involved in axon guidance	8/2178	30/18466	0.0199596	0.138128	0.116857	sema4c/sema6e/sema6dl/sema3gb/sema4e/sema5a/sema3fb/sema3b	8
BP	GO:0048854	brain morphogenesis	8/2178	30/18466	0.0199596	0.138128	0.116857	pcdh19/lamc1/pafah1b1b/tgif1/gli2a/prnprs3/gli1/pafah1b1a	8
BP	GO:0060914	heart formation	8/2178	30/18466	0.0199596	0.138128	0.116857	fn1a/slit2/cemip2/fn1b/snai1b/mef2ca/yap1/pdgfra	8
BP	GO:0035967	cellular response to topologically incorrect protein	14/2178	66/18466	0.0201643	0.139236	0.117795	hspa8/amfra/creb3l2/hspb8/creb3l3a/atf4a/selenos/tegt/atf6/aup1/ddrgk1/herpud1/creb3l3b/derl1	14
BP	GO:0010506	regulation of autophagy	16/2178	79/18466	0.0207472	0.142945	0.120933	tmem59/dcn/fyco1a/ulk2/sqstm1/sh3bp4a/cisd2/sesn1/phf23b/lrrk2/rnf152/soga1/mtmr3/depdc5/tp53inp2/rragcb	16
BP	GO:0008217	regulation of blood pressure	13/2178	60/18466	0.0208641	0.143435	0.121347	adm2a/enpep/nos1/prcp/avpr1aa/ptgs2a/lnpep/erap2/ccdc80/ednraa/adma/ren/adra1bb	13
BP	GO:0048546	digestive tract morphogenesis	9/2178	36/18466	0.0211828	0.145307	0.122931	smo/pllp/rbm19/cdx1b/myo5b/nog3/gli2a/apc/bmp4	9
BP	GO:0000281	mitotic cytokinesis	10/2178	42/18466	0.0216997	0.148049	0.125251	snx33/snx9a/racgap1/nusap1/cep55l/efhc2/apc/dchs1b/kif20a/arl3b	10
BP	GO:0061005	cell differentiation involved in kidney development	10/2178	42/18466	0.0216997	0.148049	0.125251	kirrel3l/tyro3/iqgap2/etv4/etv5a/ezrb/inpp5e/wt1b/kank2/thsd7aa	10
BP	GO:0044843	cell cycle G1/S phase transition	11/2178	48/18466	0.0217246	0.148049	0.125251	e2f7/rbl1/meis1b/cdkn1ba/phf8/cdkn1bb/cxcr4a/ccne1/fam83d/rbl2/kank2	11
BP	GO:0010594	regulation of endothelial cell migration	7/2178	25/18466	0.0221854	0.149417	0.126408	dll4/reck/prcp/nrp1b/peak1/nrp1a/srpx2	7
BP	GO:0014037	Schwann cell differentiation	7/2178	25/18466	0.0221854	0.149417	0.126408	erbb2/nrg1/ndrg1a/lama2/adcy6a/ypel3/arhgef10	7
BP	GO:0021514	ventral spinal cord interneuron differentiation	7/2178	25/18466	0.0221854	0.149417	0.126408	evx1/dll4/notch3/gli1/jag2b/dlc/notch1b	7
BP	GO:0097352	autophagosome maturation	7/2178	25/18466	0.0221854	0.149417	0.126408	atp6v0a1a/fyco1a/spns1/map1lc3b/snx14/phf23b/lamp2	7
BP	GO:0006511	ubiquitin-dependent protein catabolic process	68/2178	454/18466	0.0224988	0.149417	0.126408	jkamp/usp5/tnfaip3/rad23ab/calr/ptpn23b/fbxl3a/fbxl2/ube2h/trib3/usp2a/amfra/usp14/man1b1b/ndfip2/psma5/psmb3/canx/rnf128a/ndfip1/ube2r2/cacul1/gid8a/tmub2/rnf103/ube2g1b/rnf13/ubxn8/usp19/ube2d4/csnk1db/selenos/rnf26/zranb1b/uchl1/arih1l/trim2a/rnf11a/fbxo10/psma4/aup1/fbxl5/spsb3a/ubr3/rnf213b/crbn/psma3/herpud1/psma1/rnf130/os9/trib1/cdc20/spsb4a/rnf167/rmnd5b/uhrf1/nsfl1c/axin2/derl1/prkn/fbx…	68
BP	GO:0003306	Wnt signaling pathway involved in heart development	4/2178	10/18466	0.0225462	0.149417	0.126408	fzd2/id4/apc/tmem88a	4
BP	GO:0006268	DNA unwinding involved in DNA replication	4/2178	10/18466	0.0225462	0.149417	0.126408	mcm4/mcm2/blm/mcm6	4
BP	GO:0010717	regulation of epithelial to mesenchymal transition	4/2178	10/18466	0.0225462	0.149417	0.126408	hdac4/rgs2/loxl2b/loxl2a	4
BP	GO:0045123	cellular extravasation	4/2178	10/18466	0.0225462	0.149417	0.126408	plvapa/sele/plvapb/adam8a	4
BP	GO:0045667	regulation of osteoblast differentiation	4/2178	10/18466	0.0225462	0.149417	0.126408	atraid/atf4a/mef2ca/tmem119b	4
BP	GO:1900746	regulation of vascular endothelial growth factor signaling pathway	4/2178	10/18466	0.0225462	0.149417	0.126408	cemip2/cd63/cds2/pink1	4
BP	GO:1902253	regulation of intrinsic apoptotic signaling pathway by p53 class mediator	4/2178	10/18466	0.0225462	0.149417	0.126408	cd74b/bcor/rnf2/cd74a	4
BP	GO:1902547	regulation of cellular response to vascular endothelial growth factor stimulus	4/2178	10/18466	0.0225462	0.149417	0.126408	cemip2/cd63/cds2/pink1	4
BP	GO:0031329	regulation of cellular catabolic process	41/2178	254/18466	0.0228817	0.151319	0.128017	tnrc6a/tmem59/dcn/fyco1a/trib3/cnot7/ulk2/pnpla2/cnot3a/gdnfa/sqstm1/cnot6l/sh3bp4a/cisd2/cpt1aa/tent5ab/gli2a/sesn1/csnk1db/phf23b/lrrk2/arih1l/rnf152/vipb/soga1/cpt1ab/polr2d/mtmr3/tent2/herpud1/depdc5/dcp2/trib1/tp53inp2/cdc20/adam8a/rragcb/axin2/prkn/fmr1/zcchc17	41
BP	GO:0048884	neuromast development	16/2178	80/18466	0.0231848	0.153	0.12944	ildr1b/erbb2/tnfrsf19/rtn4a/llgl1/cd74b/lrp5/wnt5b/fzd7a/tgfb1a/phf8/socs3a/cldnb/cd74a/eya4/fzd7b	16
BP	GO:0009894	regulation of catabolic process	45/2178	284/18466	0.0239701	0.157498	0.133245	tnrc6a/tmem59/dcn/fyco1a/trib3/cnot7/ulk2/usp14/azin1b/pnpla2/cnot3a/gdnfa/sqstm1/cnot6l/sh3bp4a/cisd2/cpt1aa/tent5ab/gli2a/mad2l2/atraid/sesn1/csnk1db/phf23b/lrrk2/arih1l/rnf152/vipb/soga1/cpt1ab/polr2d/mtmr3/tent2/herpud1/depdc5/dcp2/trib1/tp53inp2/cdc20/adam8a/rragcb/axin2/prkn/fmr1/zcchc17	45
BP	GO:0019935	cyclic-nucleotide-mediated signaling	6/2178	20/18466	0.0240174	0.157498	0.133245	aplnra/aplnrb/pde10a/pde3a/gucy1b1/cap2	6
BP	GO:0050650	chondroitin sulfate proteoglycan biosynthetic process	6/2178	20/18466	0.0240174	0.157498	0.133245	chpfa/extl3/pxylp1/chst11/chpf2/ext2	6
BP	GO:0071345	cellular response to cytokine stimulus	29/2178	169/18466	0.0242307	0.158015	0.133682	stat5a/stat6/ghrb/csf3r/prlrb/lepr/cd74b/chuk/il11ra/il13ra2/il6st/lifra/jagn1b/pias4a/cxcl12a/ccl25a/stat5b/stat1b/il2rga/irak1/socs1a/nod2/cxcl19/stat2/f3b/lifrb/cd74a/ifngr1/cntf	29
BP	GO:0010498	proteasomal protein catabolic process	47/2178	299/18466	0.0243762	0.158015	0.133682	jkamp/rad23ab/calr/fbxl3a/fbxl2/trib3/usp14/rnf139/man1b1b/psma5/psmb3/canx/gid8a/tmub2/rnf103/ube2g1b/psmb10/ubxn8/csnk1db/selenos/arih1l/trim2a/psma4/aup1/fbxl5/spsb3a/sel1l/ubr3/crbn/psma3/herpud1/psma1/os9/trib1/cdc20/spsb4a/psmb7/rmnd5b/nsfl1c/axin2/derl1/prkn/fbxl22/itcha/cul4b/siah2l/lrrc29	47
BP	GO:0007272	ensheathment of neurons	15/2178	74/18466	0.0244557	0.158015	0.133682	cntnap1/erbb2/cmtm8b/pllp/fyna/plp1b/ndrg1a/lama2/abcd1/amigo1/adcy6a/marveld1/serinc5/tnfrsf21/arhgef10	15
BP	GO:0008366	axon ensheathment	15/2178	74/18466	0.0244557	0.158015	0.133682	cntnap1/erbb2/cmtm8b/pllp/fyna/plp1b/ndrg1a/lama2/abcd1/amigo1/adcy6a/marveld1/serinc5/tnfrsf21/arhgef10	15
BP	GO:0030010	establishment of cell polarity	12/2178	55/18466	0.0245375	0.158015	0.133682	fn1a/llgl1/sipa1l3/aplnrb/pafah1b1b/dock8/pafah1b1a/cdh2/rack1/mmp14b/amotl2b/amot	12
BP	GO:0007044	cell-substrate junction assembly	5/2178	15/18466	0.0247025	0.158015	0.133682	fn1a/fn1b/macf1a/itgb4/plecb	5
BP	GO:0008354	germ cell migration	5/2178	15/18466	0.0247025	0.158015	0.133682	igf1rb/cxcr4b/cxcl12a/ackr3b/kdm6al	5
BP	GO:0030947	regulation of vascular endothelial growth factor receptor signaling pathway	5/2178	15/18466	0.0247025	0.158015	0.133682	dll4/nrp2b/hif1an/nrp1b/nrp1a	5
BP	GO:0033617	mitochondrial cytochrome c oxidase assembly	5/2178	15/18466	0.0247025	0.158015	0.133682	pet100/cox17/coa4/coa5/rpl37	5
BP	GO:0097320	plasma membrane tubulation	5/2178	15/18466	0.0247025	0.158015	0.133682	snx33/snx9a/pacsin3/snx18a/snx18b	5
BP	GO:0150115	cell-substrate junction organization	5/2178	15/18466	0.0247025	0.158015	0.133682	fn1a/fn1b/macf1a/itgb4/plecb	5
BP	GO:1901890	positive regulation of cell junction assembly	5/2178	15/18466	0.0247025	0.158015	0.133682	slitrk6/flot1a/clstn1/flot1b/srpx2	5
BP	GO:0048841	regulation of axon extension involved in axon guidance	9/2178	37/18466	0.0251483	0.160539	0.135817	sema4c/sema6e/sema6dl/sema3gb/cxcl12a/sema4e/sema5a/sema3fb/sema3b	9
BP	GO:0030514	negative regulation of BMP signaling pathway	10/2178	43/18466	0.0253775	0.161343	0.136498	grem1b/sost/chrd/nog3/grem2b/sostdc1b/nbl1/chrdl2/lemd3/skib	10
BP	GO:0031110	regulation of microtubule polymerization or depolymerization	10/2178	43/18466	0.0253775	0.161343	0.136498	cdk5rap2/mapre2/stmn4/map1sb/stmn2b/camsap1a/mapre3a/apc/mapre3b/stmn2a	10
BP	GO:0072073	kidney epithelium development	14/2178	68/18466	0.0257072	0.163107	0.13799	mecom/kirrel3l/gdnfa/tyro3/iqgap2/etv4/etv5a/efhc2/yap1/wt1b/pkd2/kank2/ttc26/thsd7aa	14
BP	GO:0001756	somitogenesis	20/2178	108/18466	0.0267317	0.169265	0.1432	gadd45bb/fn1a/pxna/pcdh10b/rtf1/efnb2a/chuk/itga5/chrd/gli2a/fn1b/has2/zeb2a/neo1a/itgav/cdh2/ccdc80/apc/dlc/gadd45ba	20
BP	GO:0021515	cell differentiation in spinal cord	13/2178	62/18466	0.0269021	0.169315	0.143242	evx1/smo/igf1rb/dll4/notch3/igf1ra/scgn/gli2a/gli1/jag2b/ypel3/dlc/notch1b	13
BP	GO:0051302	regulation of cell division	13/2178	62/18466	0.0269021	0.169315	0.143242	e2f7/plk1/rab25b/prc1a/mdkb/rbl1/klhl21/tgfb1a/piezo1/rack1/plk2a/mdka/rbl2	13
BP	GO:0051651	maintenance of location in cell	13/2178	62/18466	0.0269021	0.169315	0.143242	tapt1a/casq2/selenon/vps13a/itpr2/aplnra/wnt5b/aplnrb/fth1b/ryk/vps13d/pkd2/sorl1	13
BP	GO:0048857	neural nucleus development	7/2178	26/18466	0.0273533	0.171465	0.145061	cxcr4b/cxcl12a/prickle1b/prnprs3/gli1/ackr3b/bmp2b	7
BP	GO:0098930	axonal transport	7/2178	26/18466	0.0273533	0.171465	0.145061	kif3a/kif5aa/pafah1b1b/clstn1/arl8a/pafah1b1a/trim46b	7
BP	GO:0080134	regulation of response to stress	43/2178	272/18466	0.0277458	0.173578	0.146848	igf1rb/tnfrsf19/rps19/grnb/pparab/pros1/igf1ra/cd74b/il6st/serpinc1/fam168a/col12a1b/pias4a/cxcr4b/dek/cxcl12a/mbtps2/spint1a/dgat2/cadm1a/socs1a/sesn1/foxo3b/nlrc3l/tnfrsf1a/rgma/eya2/sigirr/socs3a/ddrgk1/herpud1/cd74a/eya4/rpl11/pbk/pparda/ggt1b/tlr3/prkn/col12a1a/fmr1/nfe2/tlr2	43
BP	GO:0007029	endoplasmic reticulum organization	12/2178	56/18466	0.0279869	0.174737	0.147829	lman2/rtn4a/tram2/emc3/jagn1b/esyt2a/esyt2b/lrrk2/esyt3/esyt1b/cdipt/reep3a	12
BP	GO:0097190	apoptotic signaling pathway	25/2178	143/18466	0.0281584	0.175457	0.148438	rps19/faim2a/cd74b/bcor/bnip3lb/boka/tnfsf10l/atf4a/tegt/eya2/grinab/rnf2/baxa/herpud1/grinaa/lgals3a/snx13/bnip3/cd74a/eya4/tnfrsfa/chek1/bbc3/tmbim1a/prkdc	25
BP	GO:0050878	regulation of body fluid levels	16/2178	82/18466	0.0286993	0.178365	0.150898	fn1a/ano6/pros1/bves/serpinc1/lrrc32/p2ry1/proza/fn1b/has2/f7l/esama/vamp8/f3b/tfpi2/nfe2	16
BP	GO:0060041	retina development in camera-type eye	44/2178	280/18466	0.0287391	0.178365	0.150898	arl6ip1/sfrp1a/smo/plk1/llgl1/mmp2/thrb/bcor/itga5/bves/pbx2/emc3/meis1b/nek2/pomgnt2/itga6b/ctsd/pde6c/apcdd1l/cadm1a/socs1a/znf513a/mcm2/atp6ap1b/fzd4/cdipt/rnf2/sdk2b/yap1/socs3a/cdh2/itgb1a/atp6v0ca/apc/inpp5e/wrap73/suv39h1a/wt1b/agrn/dio1/ptpra/cdh11/nfat5b/ptch1	44
BP	GO:0007422	peripheral nervous system development	14/2178	69/18466	0.0288675	0.178558	0.151061	erbb2/rtn4a/notch3/gdnfa/nrg1/ndrg1a/lama2/ngfa/adcy6a/cdh2/ypel3/arhgef10/agrn/notch1b	14
BP	GO:0072665	protein localization to vacuole	11/2178	50/18466	0.0288843	0.178558	0.151061	ptpn23b/vps13a/sh3bp4a/mon1a/meak7/scarb2c/lmbrd1/scarb2a/vps13d/sorl1/lamp2	11
BP	GO:0035138	pectoral fin morphogenesis	8/2178	32/18466	0.0290282	0.179093	0.151515	sox9a/hand2/extl3/wnt2ba/cdh2/apc/crbn/ext2	8
BP	GO:0021953	central nervous system neuron differentiation	22/2178	123/18466	0.030003	0.184401	0.156005	nr4a2b/evx1/smo/igf1rb/dll4/slit2/notch3/igf1ra/nrg1/ncam1a/scgn/zdhhc16a/gli2a/tbr1a/ephb2a/gli1/jag2b/slit3/tbr1b/dlc/lgr4/notch1b	22
BP	GO:0003318	cell migration to the midline involved in heart development	6/2178	21/18466	0.0303579	0.184401	0.156005	fn1a/slit2/cemip2/snai1b/pdgfra/spns2	6
BP	GO:0033338	medial fin development	6/2178	21/18466	0.0303579	0.184401	0.156005	fbln1/smo/chrd/cdh2/megf6a/bmp4	6
BP	GO:0042058	regulation of epidermal growth factor receptor signaling pathway	6/2178	21/18466	0.0303579	0.184401	0.156005	errfi1a/fer/cblb/hbegfb/mvb12ba/btc	6
BP	GO:0048264	determination of ventral identity	6/2178	21/18466	0.0303579	0.184401	0.156005	bmp1a/robo3/chrd/bmp4/acvrl1/bmp2b	6
BP	GO:0070654	sensory epithelium regeneration	6/2178	21/18466	0.0303579	0.184401	0.156005	fzd2/wnt2ba/tgif1/cdh2/mdka/ascl1a	6
BP	GO:1990399	epithelium regeneration	6/2178	21/18466	0.0303579	0.184401	0.156005	fzd2/wnt2ba/tgif1/cdh2/mdka/ascl1a	6
BP	GO:0006006	glucose metabolic process	13/2178	63/18466	0.0303602	0.184401	0.156005	pgm5/tpi1b/pdk2a/insra/pfklb/foxo1a/adpgk2/pdk4/gcgra/arpp19a/bckdk/pgk1/hk2	13
BP	GO:0098609	cell-cell adhesion	66/2178	446/18466	0.0304831	0.184432	0.156031	perp/fn1a/celsr1b/vstm2l/pcdh19/dchs1a/tie1/pcdh10b/mecom/kirrel3l/gpr183a/jam2a/hspg2/dlg2/itga5/efna5a/dsc2l/bves/boc/vcam1b/ret/arnt2/robo3/nectin1b/itga6b/fat1a/fn1b/flot1a/prnprs3/cadm1a/sele/esama/cxadr/pag1/jag2b/snai1b/clstn1/bsg/neo1a/dock8/vsir/itgav/sdk2b/cdh2/pdgfra/dchs1b/tnfrsf21/znf703/igsf9b/cdon/ifngr1/ncam3/flot1b/appb/cntn2/podxl/b2ml/ptprfb/adam8a/notch1b/itga6l/itga1/cdh11/sr…	66
BP	GO:0006022	aminoglycan metabolic process	15/2178	76/18466	0.0304832	0.184432	0.156031	chpfa/gnsa/cemip2/ndst2b/has2/b3gnt2a/pxylp1/lygl2/ndst1b/itih2/dsela/chst11/chpf2/ext2/dse	15
BP	GO:0005996	monosaccharide metabolic process	18/2178	96/18466	0.0306841	0.185289	0.156756	pfkfb3/pgm5/pfkfb4a/tpi1b/man2a2/pfkfb4b/pdk2a/pofut2/insra/pfklb/foxo1a/adpgk2/pdk4/gcgra/arpp19a/bckdk/pgk1/hk2	18
BP	GO:0007034	vacuolar transport	19/2178	103/18466	0.0313775	0.189111	0.15999	vipas39/igf2r/ptpn23b/tmem50a/plekhf2/vps13a/ndfip2/ndfip1/chmp4c/mon1a/scarb2c/tsg101a/scarb2a/leprot/vps13d/sorl1/ndfip1l/ankfy1/lamp2	19
BP	GO:0072009	nephron epithelium development	12/2178	57/18466	0.0317745	0.189458	0.160283	mecom/kirrel3l/gdnfa/tyro3/iqgap2/etv4/etv5a/efhc2/wt1b/pkd2/kank2/thsd7aa	12
BP	GO:0010092	specification of animal organ identity	4/2178	11/18466	0.0321828	0.189458	0.160283	fn1a/fn1b/spry1/bmp2b	4
BP	GO:0010559	regulation of glycoprotein biosynthetic process	4/2178	11/18466	0.0321828	0.189458	0.160283	necab1/pxylp1/itm2ba/itm2cb	4
BP	GO:0018401	peptidyl-proline hydroxylation to 4-hydroxy-L-proline	4/2178	11/18466	0.0321828	0.189458	0.160283	p4ha1a/egln2/p4ha1b/p4ha2	4
BP	GO:0097006	regulation of plasma lipoprotein particle levels	4/2178	11/18466	0.0321828	0.189458	0.160283	scarb1/mttp/lrpap1/pltp	4
BP	GO:1901797	negative regulation of signal transduction by p53 class mediator	4/2178	11/18466	0.0321828	0.189458	0.160283	cd74b/bcor/rnf2/cd74a	4
BP	GO:1902807	negative regulation of cell cycle G1/S phase transition	4/2178	11/18466	0.0321828	0.189458	0.160283	e2f7/rbl1/rbl2/kank2	4
BP	GO:1903018	regulation of glycoprotein metabolic process	4/2178	11/18466	0.0321828	0.189458	0.160283	necab1/pxylp1/itm2ba/itm2cb	4
BP	GO:2000134	negative regulation of G1/S transition of mitotic cell cycle	4/2178	11/18466	0.0321828	0.189458	0.160283	e2f7/rbl1/rbl2/kank2	4
BP	GO:0006509	membrane protein ectodomain proteolysis	5/2178	16/18466	0.0325253	0.189458	0.160283	adam17a/adam10a/adam10b/adam8a/adam17b	5
BP	GO:0007413	axonal fasciculation	5/2178	16/18466	0.0325253	0.189458	0.160283	erbb2/nrp2b/amigo1/cdh2/nrp1a	5
BP	GO:0008535	respiratory chain complex IV assembly	5/2178	16/18466	0.0325253	0.189458	0.160283	pet100/cox17/coa4/coa5/rpl37	5
BP	GO:0021984	adenohypophysis development	5/2178	16/18466	0.0325253	0.189458	0.160283	smo/gli2a/disp1/gli1/ascl1a	5
BP	GO:0030518	intracellular steroid hormone receptor signaling pathway	5/2178	16/18466	0.0325253	0.189458	0.160283	esr2a/arnt/esr2b/nr3c1/kank2	5
BP	GO:0048859	formation of anatomical boundary	5/2178	16/18466	0.0325253	0.189458	0.160283	notch3/efnb2a/apc/notch1b/fmr1	5
BP	GO:0048885	neuromast deposition	5/2178	16/18466	0.0325253	0.189458	0.160283	ildr1b/tnfrsf19/rtn4a/tgfb1a/phf8	5
BP	GO:0072698	protein localization to microtubule cytoskeleton	5/2178	16/18466	0.0325253	0.189458	0.160283	mapre2/mapre3a/wrap73/fam83d/mapre3b	5
BP	GO:0106030	neuron projection fasciculation	5/2178	16/18466	0.0325253	0.189458	0.160283	erbb2/nrp2b/amigo1/cdh2/nrp1a	5
BP	GO:0001764	neuron migration	11/2178	51/18466	0.0330359	0.191364	0.161895	dab1a/cxcr4b/cxcl12a/pomgnt2/prickle1b/reln/neo1a/cdh2/ackr3b/trim46b/cntn2	11
BP	GO:0009185	ribonucleoside diphosphate metabolic process	11/2178	51/18466	0.0330359	0.191364	0.161895	ak2/aldob/tpi1b/insrb/insra/pfklb/dhtkd1/adpgk2/entpd4/pgk1/hk2	11
BP	GO:0032456	endocytic recycling	11/2178	51/18466	0.0330359	0.191364	0.161895	ptpn23b/gripap1/rab25b/myo5b/arl4cb/ehd1b/clstn1/ehd3/ehd2b/wash1/dennd1a	11
BP	GO:0030223	neutrophil differentiation	7/2178	27/18466	0.0332806	0.191716	0.162193	csf3r/hax1/ncor1/jagn1b/meis1b/satb1b/ncor2	7
BP	GO:0048920	posterior lateral line neuromast primordium migration	7/2178	27/18466	0.0332806	0.191716	0.162193	cxcr4b/cxcl12a/tgfb1a/snai1b/apc/ackr3b/ext2	7
BP	GO:0060536	cartilage morphogenesis	7/2178	27/18466	0.0332806	0.191716	0.162193	furina/sox9a/wnt5b/crispld2/wls/grem2b/mef2ca	7
BP	GO:0048469	cell maturation	15/2178	77/18466	0.0338758	0.194731	0.164744	pgrmc2/rpl18/ctbp2a/klf3/adnp2b/pde3a/macf1a/sclt1/klf9/ndrg4/ptpn9a/ltbp3/ascl1a/pgrmc1/abhd2a	15
BP	GO:0048593	camera-type eye morphogenesis	30/2178	181/18466	0.0339284	0.194731	0.164744	arl6ip1/sfrp1a/fn1a/phactr4a/thrb/bcor/efnb2a/itga5/bves/znf503/sema6a/pbx2/meis1b/nek2/fat1a/pde6c/socs1a/atf4a/efnb1/cdipt/rnf2/sdk2b/socs3a/cdh2/atp6v0ca/znf703/wrap73/suv39h1a/agrn/ptch1	30
BP	GO:0007596	blood coagulation	13/2178	64/18466	0.0341295	0.194812	0.164813	fn1a/ano6/pros1/serpinc1/lrrc32/p2ry1/proza/fn1b/f7l/esama/f3b/tfpi2/nfe2	13
BP	GO:0009755	hormone-mediated signaling pathway	13/2178	64/18466	0.0341295	0.194812	0.164813	pparab/prlrb/esr2a/thrb/arnt/esr2b/nr3c1/lifrb/pparda/kank2/rarga/rxfp2b/abhd2a	13
BP	GO:0060348	bone development	13/2178	64/18466	0.0341295	0.194812	0.164813	notch2/kat2b/wnt5b/ogna/tapt1b/jag1b/wls/mef2ca/npc1/megf6a/mmp14b/sema4e/ctsk	13
BP	GO:1901532	regulation of hematopoietic progenitor cell differentiation	9/2178	39/18466	0.0346011	0.196786	0.166483	csf3r/fgfr4/nr3c1/stag1a/fgfr3/jag1a/fgfr2/pdgfra/irf7	9
BP	GO:1903034	regulation of response to wounding	9/2178	39/18466	0.0346011	0.196786	0.166483	pros1/il6st/serpinc1/col12a1b/cxcr4b/cxcl12a/rgma/socs3a/col12a1a	9
BP	GO:0070371	ERK1 and ERK2 cascade	16/2178	84/18466	0.0351302	0.199433	0.168722	cds1/gpr183a/fgfr4/dennd2b/cd74b/ccl25a/cds2/spry1/pdgfba/ptpn2b/itgb1a/ndrg4/pdgfbb/cd74a/fam83d/crkl	16
BP	GO:0010256	endomembrane system organization	41/2178	262/18466	0.0357917	0.20282	0.171587	cdk5rap2/tmed9/lman2/rtn4a/tmed10/tram2/ano6/snx33/plekhf2/tmed2/snx9a/ndrg1a/sqstm1/vrk1/emc3/jagn1b/dag1/tmed4/lysmd3/dysf/esyt2a/esyt2b/cog3/sec22bb/pacsin3/snx18a/lrrk2/esyt3/snx18b/fam174b/yipf4/optn/esyt1b/cdipt/cog4/snap47/lemd3/als2b/ankle2/reep3a/nsfl1c	41
BP	GO:0007623	circadian rhythm	17/2178	91/18466	0.0361127	0.204268	0.172813	nfil3/nmu/nr0b2a/id3/fbxl3a/clocka/nr3c1/id1/camk1gb/csnk1db/egfra/nr0b2b/cry3a/id4/cry1a/noctb/siah2l	17
BP	GO:0043010	camera-type eye development	69/2178	474/18466	0.0374566	0.210958	0.178472	arl6ip1/sfrp1a/fn1a/smo/igf1rb/plk1/rtn4a/llgl1/mmp2/phactr4a/thrb/igf1ra/lepr/bcor/efnb2a/itga5/sipa1l3/fzd5/bves/znf503/sema6a/pbx2/ctbp2a/emc3/eif3ea/hsf1/meis1b/nek2/pomgnt2/nhsa/itga6b/ctsd/fat1a/pde6c/dkk3b/apcdd1l/cadm1a/socs1a/znf513a/atf4a/mcm2/atp6ap1b/fzd4/ptch2/efnb1/cdipt/ints7/rnf2/sdk2b/yap1/socs3a/cdh2/itgb1a/atp6v0ca/apc/hspb6/inpp5e/ccdc126/znf703/wrap73/suv39h1a/wt1b/agrn/dio1/…	69
BP	GO:0007224	smoothened signaling pathway	15/2178	78/18466	0.0375345	0.210958	0.178472	smo/disp2/boc/gli2a/disp1/gli1/ihha/ptch2/hhip/scube1/cdon/scube3/gatad2b/ttc26/ptch1	15
BP	GO:0006482	protein demethylation	6/2178	22/18466	0.0376999	0.210958	0.178472	kdm6ba/jmjd1cb/jmjd6/phf8/kdm6bb/kdm6al	6
BP	GO:0008214	protein dealkylation	6/2178	22/18466	0.0376999	0.210958	0.178472	kdm6ba/jmjd1cb/jmjd6/phf8/kdm6bb/kdm6al	6
BP	GO:0060419	heart growth	6/2178	22/18466	0.0376999	0.210958	0.178472	myo5b/cacna1c/ndrg4/npr1a/hey2/npr2	6
BP	GO:1901184	regulation of ERBB signaling pathway	6/2178	22/18466	0.0376999	0.210958	0.178472	errfi1a/fer/cblb/hbegfb/mvb12ba/btc	6
BP	GO:0007599	hemostasis	13/2178	65/18466	0.0382228	0.212742	0.179981	fn1a/ano6/pros1/serpinc1/lrrc32/p2ry1/proza/fn1b/f7l/esama/f3b/tfpi2/nfe2	13
BP	GO:0031109	microtubule polymerization or depolymerization	13/2178	65/18466	0.0382228	0.212742	0.179981	cdk5rap2/mapre2/stmn4/map1sb/stmn2b/ttc28/camsap1a/mapre3a/apc/dchs1b/tppp2/mapre3b/stmn2a	13
BP	GO:0062012	regulation of small molecule metabolic process	13/2178	65/18466	0.0382228	0.212742	0.179981	pparab/fgfr4/cpt1aa/nos1/pdk2a/scap/cpt1ab/apc/pdk4/gcgra/arpp19a/pparda/bckdk	13
BP	GO:0000082	G1/S transition of mitotic cell cycle	10/2178	46/18466	0.0390542	0.216598	0.183244	e2f7/rbl1/meis1b/cdkn1ba/phf8/cdkn1bb/cxcr4a/ccne1/rbl2/kank2	10
BP	GO:0003205	cardiac chamber development	10/2178	46/18466	0.0390542	0.216598	0.183244	erbb2/smo/nrg1/myo5b/arnt2/tnnt2a/ilk/grem2b/npnta/ltbp3	10
BP	GO:0043085	positive regulation of catalytic activity	59/2178	399/18466	0.0394229	0.218256	0.184647	chn2/erbb2/igf1rb/lmtk2/tie1/kdrl/fgfr4/phactr4a/igf1ra/cd74b/gdnfa/musk/sipa1l3/nrg1/wnt5b/ret/tyro3/ralgapb/ccl25a/fgfr3/aimp2/ror1/ephb2a/hbegfb/nos1/arhgap25/kdr/gramd4a/rasgef1bb/insrb/sos1/flt1/egfra/dock8/insra/pdgfba/bora/fgfr2/yap1/agap3/pdgfra/agap2/erbb3a/rasgrp3/baxa/ryk/pdgfbb/plce1/sos2/rasgrp2/cd74a/tbc1d9/sema4e/cdc20/bbc3/axin2/rxfp2b/btc/dock9b	59
BP	GO:1901652	response to peptide	17/2178	92/18466	0.0396108	0.218909	0.185199	nr4a2b/stat5a/stat6/ghrb/irs1/lpin2/irs2b/stat5b/stat1b/socs1a/meak7/nod2/slc2a1b/stat2/irs2a/leprot/grb10a	17
BP	GO:0048883	neuromast primordium migration	7/2178	28/18466	0.0400041	0.220159	0.186256	cxcr4b/cxcl12a/tgfb1a/snai1b/apc/ackr3b/ext2	7
BP	GO:0061462	protein localization to lysosome	7/2178	28/18466	0.0400041	0.220159	0.186256	sh3bp4a/meak7/scarb2c/lmbrd1/scarb2a/sorl1/lamp2	7
BP	GO:0008543	fibroblast growth factor receptor signaling pathway	14/2178	72/18466	0.0400481	0.220159	0.186256	hspa8/fgfr4/extl3/zdhhc16a/fgfr3/spry1/zeb2a/htra1a/fgfr2/cnpy1/gpc1b/ext2/il17rd/fgf18a	14
BP	GO:0031347	regulation of defense response	18/2178	99/18466	0.0402718	0.221	0.186968	rps19/grnb/pparab/pias4a/cxcr4b/cxcl12a/spint1a/cadm1a/socs1a/foxo3b/nlrc3l/tnfrsf1a/sigirr/rpl11/pparda/ggt1b/tlr3/tlr2	18
BP	GO:0006826	iron ion transport	8/2178	34/18466	0.0405915	0.222358	0.188117	flvcr2b/slc48a1a/abcc5/slc25a28/fth1b/slc48a1b/flvcr2a/tfr1b	8
BP	GO:0016197	endosomal transport	25/2178	148/18466	0.0406613	0.222358	0.188117	ptpn23b/gripap1/tmem50a/rab25b/zfyve16/snx33/snx9a/myo5b/chmp4c/arl4cb/ehd1b/snx18a/stx6/lrrk2/clstn1/snx18b/ehd3/snx1b/ehd2b/heatr5a/leprot/als2b/wash1/dennd1a/ankfy1	25
BP	GO:0003181	atrioventricular valve morphogenesis	5/2178	17/18466	0.0417272	0.225428	0.190714	vcla/cemip2/fn1b/has2/itgb1a	5
BP	GO:0032330	regulation of chondrocyte differentiation	5/2178	17/18466	0.0417272	0.225428	0.190714	sox9a/loxl2b/loxl2a/rnf2/sox5	5
BP	GO:0048670	regulation of collateral sprouting	5/2178	17/18466	0.0417272	0.225428	0.190714	ulk2/clstn1/pik3ca/ngfa/plxna3	5
BP	GO:0060396	growth hormone receptor signaling pathway	5/2178	17/18466	0.0417272	0.225428	0.190714	stat5a/stat6/ghrb/stat5b/leprot	5
BP	GO:0060416	response to growth hormone	5/2178	17/18466	0.0417272	0.225428	0.190714	stat5a/stat6/ghrb/stat5b/leprot	5
BP	GO:0071378	cellular response to growth hormone stimulus	5/2178	17/18466	0.0417272	0.225428	0.190714	stat5a/stat6/ghrb/stat5b/leprot	5
BP	GO:0071542	dopaminergic neuron differentiation	5/2178	17/18466	0.0417272	0.225428	0.190714	nr4a2b/id3/arnt2/zdhhc15b/pink1	5
BP	GO:0007043	cell-cell junction assembly	16/2178	86/18466	0.0425507	0.229188	0.193896	cldn11a/cntnap1/cldni/oclna/dsc2l/bves/cldn5b/ccm2/cldn7a/cldn5a/dchs1b/cldnb/znf703/cldn15lb/cdh11/lsr	16
BP	GO:0055007	cardiac muscle cell differentiation	11/2178	53/18466	0.0425699	0.229188	0.193896	erbb2/hand2/rbfox1l/pbx2/neb/ilk/mef2ca/tmem88a/bmp2b/fhod3b/plekha7a	11
BP	GO:0006658	phosphatidylserine metabolic process	4/2178	12/18466	0.0438722	0.232203	0.196446	ptdss2/serinc5/serinc1/ptdss1b	4
BP	GO:0019933	cAMP-mediated signaling	4/2178	12/18466	0.0438722	0.232203	0.196446	aplnra/aplnrb/pde3a/cap2	4
BP	GO:0042982	amyloid precursor protein metabolic process	4/2178	12/18466	0.0438722	0.232203	0.196446	psenen/necab1/itm2ba/itm2cb	4
BP	GO:0048923	posterior lateral line neuromast hair cell differentiation	4/2178	12/18466	0.0438722	0.232203	0.196446	lrp5/tgfb1a/socs3a/eya4	4
BP	GO:0055117	regulation of cardiac muscle contraction	4/2178	12/18466	0.0438722	0.232203	0.196446	casq2/pkd2/fbxl22/adra1bb	4
BP	GO:0060837	blood vessel endothelial cell differentiation	4/2178	12/18466	0.0438722	0.232203	0.196446	smo/notch3/dlc/hey2	4
BP	GO:0070509	calcium ion import	4/2178	12/18466	0.0438722	0.232203	0.196446	nr3c1/cacna1c/lgals3a/trpv6	4
BP	GO:0086002	cardiac muscle cell action potential involved in contraction	4/2178	12/18466	0.0438722	0.232203	0.196446	scn1bb/prrx1a/kcne4/scn3b	4
BP	GO:1905144	response to acetylcholine	4/2178	12/18466	0.0438722	0.232203	0.196446	chrm3b/agrn/chrng/chrm2b	4
BP	GO:1905145	cellular response to acetylcholine	4/2178	12/18466	0.0438722	0.232203	0.196446	chrm3b/agrn/chrng/chrm2b	4
BP	GO:0044089	positive regulation of cellular component biogenesis	19/2178	107/18466	0.0442583	0.233696	0.197709	cdk5rap2/tapt1a/slitrk6/tapt1b/evla/cemip2/synpo2b/cdc42ep1a/flot1a/setdb2/clstn1/tppp2/nrp1b/arhgef10/pdgfbb/flot1b/cdc42ep3/nrp1a/srpx2	19
BP	GO:0044344	cellular response to fibroblast growth factor stimulus	14/2178	73/18466	0.0443783	0.233696	0.197709	hspa8/fgfr4/extl3/zdhhc16a/fgfr3/spry1/zeb2a/htra1a/fgfr2/cnpy1/gpc1b/ext2/il17rd/fgf18a	14
BP	GO:0071774	response to fibroblast growth factor	14/2178	73/18466	0.0443783	0.233696	0.197709	hspa8/fgfr4/extl3/zdhhc16a/fgfr3/spry1/zeb2a/htra1a/fgfr2/cnpy1/gpc1b/ext2/il17rd/fgf18a	14
BP	GO:0046031	ADP metabolic process	10/2178	47/18466	0.0445613	0.234265	0.19819	ak2/aldob/tpi1b/insrb/insra/pfklb/dhtkd1/adpgk2/pgk1/hk2	10
BP	GO:0046854	phosphatidylinositol phosphate biosynthetic process	12/2178	60/18466	0.0453147	0.237428	0.200866	socs5a/itpka/itpkcb/pip4k2aa/socs2/socs1a/pik3ca/socs3a/ip6k2b/pip5k1ab/cish/cishb	12
BP	GO:0050727	regulation of inflammatory response	12/2178	60/18466	0.0453147	0.237428	0.200866	grnb/pparab/cxcr4b/cxcl12a/spint1a/nlrc3l/tnfrsf1a/sigirr/pparda/ggt1b/tlr3/tlr2	12
BP	GO:0032506	cytokinetic process	6/2178	23/18466	0.0460824	0.239445	0.202572	snx33/snx9a/prnprs3/snx18a/snx18b/dchs1b	6
BP	GO:0042476	odontogenesis	6/2178	23/18466	0.0460824	0.239445	0.202572	gli2a/gli1/fam20a/cdh2/ssuh2rs1/ext2	6
BP	GO:0043113	receptor clustering	6/2178	23/18466	0.0460824	0.239445	0.202572	smo/dlg2/musk/dag1/mesd/agrn	6
BP	GO:0048754	branching morphogenesis of an epithelial tube	6/2178	23/18466	0.0460824	0.239445	0.202572	dll4/gdnfa/igfbp7/plxnd1/tnnt2a/spns2	6
BP	GO:0098703	calcium ion import across plasma membrane	6/2178	23/18466	0.0460824	0.239445	0.202572	cacna1ba/p2rx7/cacna1c/slc8a1b/cacna1bb/trpv6	6
BP	GO:0006023	aminoglycan biosynthetic process	9/2178	41/18466	0.0462457	0.239498	0.202617	chpfa/ndst2b/has2/b3gnt2a/pxylp1/ndst1b/chst11/chpf2/ext2	9
BP	GO:0030100	regulation of endocytosis	9/2178	41/18466	0.0462457	0.239498	0.202617	hspa8/pllp/notch3/lrpap1/rab4a/flot1a/pacsin3/lgals3a/flot1b	9
BP	GO:0034097	response to cytokine	30/2178	186/18466	0.0464596	0.240208	0.203218	stat5a/stat6/ghrb/csf3r/prlrb/lepr/cd74b/chuk/il11ra/il13ra2/il6st/lifra/jagn1b/pias4a/cxcl12a/ccl25a/stat5b/stat1b/il2rga/sele/irak1/socs1a/nod2/cxcl19/stat2/f3b/lifrb/cd74a/ifngr1/cntf	30
BP	GO:0051261	protein depolymerization	16/2178	87/18466	0.0466529	0.240503	0.203467	lmod1a/lmod1b/sh3gl1b/scinla/stmn4/map1sb/stmn2b/camsap1a/add3a/cfl2/tmod1/apc/sptbn2/scin/mical1/stmn2a	16
BP	GO:0009896	positive regulation of catabolic process	25/2178	150/18466	0.0466705	0.240503	0.203467	tnrc6a/tmem59/dcn/fyco1a/trib3/cnot7/ulk2/pnpla2/cnot3a/cnot6l/sh3bp4a/sesn1/csnk1db/lrrk2/arih1l/rnf152/polr2d/depdc5/dcp2/trib1/tp53inp2/cdc20/adam8a/axin2/prkn	25
BP	GO:0031102	neuron projection regeneration	8/2178	35/18466	0.0473779	0.242656	0.205289	il6st/col12a1b/mcamb/rgma/socs3a/cntn2/ascl1a/col12a1a	8
BP	GO:0085029	extracellular matrix assembly	8/2178	35/18466	0.0473779	0.242656	0.205289	thbd/itga5/cemip2/efemp2a/has2/lamb1b/lama4/mmp14b	8
BP	GO:0050817	coagulation	13/2178	67/18466	0.0474289	0.242656	0.205289	fn1a/ano6/pros1/serpinc1/lrrc32/p2ry1/proza/fn1b/f7l/esama/f3b/tfpi2/nfe2	13
BP	GO:0050920	regulation of chemotaxis	13/2178	67/18466	0.0474289	0.242656	0.205289	sema4c/gpr183a/sema6e/sema6dl/efnb2a/cxcr4b/sema3gb/cxcl12a/sema4e/sema5a/sema3fb/sema3b/nrp1a	13
BP	GO:0009620	response to fungus	7/2178	29/18466	0.0475537	0.242656	0.205289	xpo1b/jagn1b/slc15a2/mogat2/mcm4/ncf1/atp6v0ca	7
BP	GO:0060972	left/right pattern formation	7/2178	29/18466	0.0475537	0.242656	0.205289	furina/bmpr1aa/setdb2/nphp3/fto/pkd2/bmpr1ab	7
BP	GO:0060048	cardiac muscle contraction	11/2178	54/18466	0.0479828	0.244447	0.206804	casq2/scn1bb/prrx1a/tnnt2a/kcne4/tnnc1b/tnni1b/scn3b/pkd2/fbxl22/adra1bb	11
BP	GO:0009135	purine nucleoside diphosphate metabolic process	10/2178	48/18466	0.0505709	0.255939	0.216527	ak2/aldob/tpi1b/insrb/insra/pfklb/dhtkd1/adpgk2/pgk1/hk2	10
BP	GO:0009179	purine ribonucleoside diphosphate metabolic process	10/2178	48/18466	0.0505709	0.255939	0.216527	ak2/aldob/tpi1b/insrb/insra/pfklb/dhtkd1/adpgk2/pgk1/hk2	10
BP	GO:0045214	sarcomere organization	10/2178	48/18466	0.0505709	0.255939	0.216527	vcla/flncb/tnnt2a/csrp1b/capn3a/tnnt2d/cbfb/tfpi2/actn2b/fhod3b	10
BP	GO:0050673	epithelial cell proliferation	12/2178	61/18466	0.050598	0.255939	0.216527	zfyve9a/dll4/hspg2/aplnra/cdx1b/aplnrb/loxl2b/loxl2a/egfra/itgav/pdgfbb/wnt2bb	12
BP	GO:0009725	response to hormone	37/2178	239/18466	0.0506479	0.255939	0.216527	nr4a2b/stat5a/stat6/ghrb/pparab/prlrb/esr2a/thrb/arnt/irs1/esr2b/serpinc1/paqr7a/nr3c1/lifra/lpin2/irs2b/stat5b/ucp1/stat1b/nos1/socs1a/meak7/slc2a1b/sult2st3/ptgs2a/stat2/lifrb/irs2a/leprot/grb10a/pparda/kank2/rarga/rxfp2b/pgrmc1/abhd2a	37
BP	GO:0018105	peptidyl-serine phosphorylation	21/2178	123/18466	0.051693	0.260799	0.220639	dyrk1aa/dyrk2/ulk2/uhmk1/pdpk1a/chuk/vrk1/rps6ka5/mad2l2/stk38a/camk1gb/pkn1b/csnk1db/mknk2b/tlk1b/ngfa/hipk3a/pbk/prkcea/pnck/sgk1	21
BP	GO:0016236	macroautophagy	19/2178	109/18466	0.0519619	0.261549	0.221273	atp6v0a1a/atg9a/ei24/fyco1a/spns1/map1lc3b/ulk2/snx14/sqstm1/retreg3/sesn1/tex264a/phf23b/lrrk2/ddrgk1/tp53inp2/epg5/nsfl1c/lamp2	19
BP	GO:0006325	chromatin organization	46/2178	307/18466	0.0521651	0.261549	0.221273	chd8/hdac4/hist2h2l/nasp/l3mbtl1b/bahd1/daxx/jarid2b/arid1ab/kat2b/ino80c/rbb4l/emsy/cfdp1/nr3c1/dot1l/oip5/arid1b/kdm4c/loxl2b/ezh1/setdb2/setd1ba/smarca1/loxl2a/jmjd6/satb1b/macroh2a2/yeats2/phf8/rnf20/smarca2/kdm4aa/smarcad1b/cbx1a/brdt/suv39h1a/chaf1a/vps72b/chd9/uhrf1/ash1l/jarid2a/mbtd1/setmar/anp32e	46
BP	GO:0001569	branching involved in blood vessel morphogenesis	5/2178	18/18466	0.0523432	0.261549	0.221273	dll4/igfbp7/plxnd1/tnnt2a/spns2	5
BP	GO:0019432	triglyceride biosynthetic process	5/2178	18/18466	0.0523432	0.261549	0.221273	agpat9l/dgat1a/lpin2/dgat2/mogat3b	5
BP	GO:0046456	icosanoid biosynthetic process	5/2178	18/18466	0.0523432	0.261549	0.221273	ptges3a/ggt5a/prxl2b/ptgs2a/ptges	5
BP	GO:0048259	regulation of receptor-mediated endocytosis	5/2178	18/18466	0.0523432	0.261549	0.221273	hspa8/notch3/lrpap1/flot1a/flot1b	5
BP	GO:0048592	eye morphogenesis	35/2178	225/18466	0.0529019	0.26327	0.222729	arl6ip1/sfrp1a/fn1a/cct3/phactr4a/thrb/bcor/efnb2a/itga5/bves/znf503/sema6a/pbx2/meis1b/nek2/fat1a/pde6c/fgfrl1a/plxnd1/socs1a/atf4a/efnb1/cdipt/rnf2/sdk2b/socs3a/cdh2/atp6v0ca/apc/ubr3/znf703/wrap73/suv39h1a/agrn/ptch1	35
BP	GO:0006096	glycolytic process	9/2178	42/18466	0.0529401	0.26327	0.222729	aldob/tpi1b/insrb/insra/pfklb/dhtkd1/adpgk2/pgk1/hk2	9
BP	GO:0050807	regulation of synapse organization	9/2178	42/18466	0.0529401	0.26327	0.222729	gripap1/slitrk6/nectin1b/dbnla/lrrk2/clstn1/cttnbp2/abhd17aa/srpx2	9
BP	GO:0019725	cellular homeostasis	45/2178	300/18466	0.0534711	0.265488	0.224605	atp6v0a1a/cyb561a3a/casq2/ormdl1/slc12a7a/fyna/selenon/itpr2/fbxo32/aplnra/slc34a2b/wnt5b/aplnrb/slc4a1a/slc12a2/scgn/cxcr4b/flncb/cxcl12a/selenok/atp2b4/atp2a2b/stc1l/prdx1/trpc6a/piezo1/atp6ap1b/atp1b3b/txn/npc1/atp7a/atp1b1a/slc39a10/fth1b/herpud1/ryk/flnca/slc9a6a/selenot1b/pkd2/gba/slc4a2b/tmem64/tfr1b/hk2	45
BP	GO:0031076	embryonic camera-type eye development	11/2178	55/18466	0.0538442	0.266917	0.225814	sfrp1a/smo/igf1rb/phactr4a/igf1ra/efnb2a/znf503/sema6a/fat1a/efnb1/znf703	11
BP	GO:0036503	ERAD pathway	14/2178	75/18466	0.0540027	0.267279	0.226121	jkamp/calr/rnf139/man1b1b/canx/tmub2/rnf103/ubxn8/selenos/aup1/sel1l/herpud1/os9/derl1	14
BP	GO:0030901	midbrain development	8/2178	36/18466	0.0548622	0.270567	0.228902	chd8/pbx2/fsta/tcf7l1b/fgfr2/cdh2/apc/csrnp1b	8
BP	GO:0070372	regulation of ERK1 and ERK2 cascade	15/2178	82/18466	0.0550151	0.270567	0.228902	cds1/gpr183a/fgfr4/dennd2b/cd74b/ccl25a/cds2/spry1/pdgfba/ptpn2b/ndrg4/pdgfbb/cd74a/fam83d/crkl	15
BP	GO:0002521	leukocyte differentiation	22/2178	131/18466	0.0551424	0.270567	0.228902	stat5a/gpr183a/csf3r/lck/hax1/itk/ncor1/ak2/jagn1b/tcf7/meis1b/wasla/il2rga/nlrc3l/il34/satb1b/ncor2/cish/irf7/rpl22/tmem64/prkdc	22
BP	GO:0015012	heparan sulfate proteoglycan biosynthetic process	6/2178	24/18466	0.0555319	0.270567	0.228902	ext1b/extl3/pxylp1/ndst1b/hs6st1a/ext2	6
BP	GO:0030038	contractile actin filament bundle assembly	6/2178	24/18466	0.0555319	0.270567	0.228902	fam171a1/rhpn1/sdc4/arhgef10/pdgfbb/fhod3b	6
BP	GO:0030500	regulation of bone mineralization	6/2178	24/18466	0.0555319	0.270567	0.228902	ano6/clec11a/atraid/enpp1/ecm1b/tmem119b	6
BP	GO:0043149	stress fiber assembly	6/2178	24/18466	0.0555319	0.270567	0.228902	fam171a1/rhpn1/sdc4/arhgef10/pdgfbb/fhod3b	6
BP	GO:0048644	muscle organ morphogenesis	6/2178	24/18466	0.0555319	0.270567	0.228902	fbxo32/nrg1/myo5b/cemip2/dysf/tnnt2a	6
BP	GO:0070167	regulation of biomineral tissue development	6/2178	24/18466	0.0555319	0.270567	0.228902	ano6/clec11a/atraid/enpp1/ecm1b/tmem119b	6
BP	GO:0110149	regulation of biomineralization	6/2178	24/18466	0.0555319	0.270567	0.228902	ano6/clec11a/atraid/enpp1/ecm1b/tmem119b	6
BP	GO:0072006	nephron development	16/2178	89/18466	0.0556789	0.270861	0.229151	mecom/kirrel3l/gdnfa/tyro3/gli2a/iqgap2/sec61a1/etv4/etv5a/efhc2/plce1/wt1b/pkd2/podxl/kank2/thsd7aa	16
BP	GO:0010632	regulation of epithelial cell migration	7/2178	30/18466	0.0559519	0.270925	0.229205	dll4/reck/prcp/nrp1b/peak1/nrp1a/srpx2	7
BP	GO:0051896	regulation of protein kinase B signaling	7/2178	30/18466	0.0559519	0.270925	0.229205	igf1rb/igf1ra/cep55l/socs1a/insrb/insra/rictorb	7
BP	GO:0070828	heterochromatin organization	7/2178	30/18466	0.0559519	0.270925	0.229205	bahd1/loxl2b/ezh1/setdb2/loxl2a/phf8/smarca2	7
BP	GO:0031017	exocrine pancreas development	10/2178	49/18466	0.0570967	0.275178	0.232803	smo/rpl3/meis3/jag1b/jag2b/bmp2a/epas1b/ptgs2a/apc/suv39h1a	10
BP	GO:0035272	exocrine system development	10/2178	49/18466	0.0570967	0.275178	0.232803	smo/rpl3/meis3/jag1b/jag2b/bmp2a/epas1b/ptgs2a/apc/suv39h1a	10
BP	GO:0000727	double-strand break repair via break-induced replication	4/2178	13/18466	0.057622	0.275178	0.232803	mcm5/mcm4/mcm2/mcm6	4
BP	GO:0001516	prostaglandin biosynthetic process	4/2178	13/18466	0.057622	0.275178	0.232803	ptges3a/prxl2b/ptgs2a/ptges	4
BP	GO:0042537	benzene-containing compound metabolic process	4/2178	13/18466	0.057622	0.275178	0.232803	haao/kynu/fah/kyat1	4
BP	GO:0046457	prostanoid biosynthetic process	4/2178	13/18466	0.057622	0.275178	0.232803	ptges3a/prxl2b/ptgs2a/ptges	4
BP	GO:0046688	response to copper ion	4/2178	13/18466	0.057622	0.275178	0.232803	cat/entpd1/cox17/atp7a	4
BP	GO:0051928	positive regulation of calcium ion transport	4/2178	13/18466	0.057622	0.275178	0.232803	aplnra/aplnrb/stac/lgals3a	4
BP	GO:1902969	mitotic DNA replication	4/2178	13/18466	0.057622	0.275178	0.232803	lig1/mcm4/mcm2/mcm6	4
BP	GO:0044093	positive regulation of molecular function	68/2178	478/18466	0.057772	0.275188	0.232812	chn2/erbb2/igf1rb/lmtk2/tie1/kdrl/fgfr4/crtc3/phactr4a/igf1ra/cd74b/chuk/gdnfa/musk/sipa1l3/nrg1/ahsa1b/wnt5b/ret/fer/tyro3/ralgapb/mbtps2/ccl25a/arid5b/fgfr3/aimp2/ror1/ephb2a/hbegfb/stac/nos1/irak1/arhgap25/kdr/gramd4a/rasgef1bb/insrb/sos1/flt1/egfra/dock8/insra/pdgfba/bora/fgfr2/yap1/agap3/pdgfra/agap2/erbb3a/ahsa1a/rasgrp3/baxa/ryk/pdgfbb/plce1/sos2/rasgrp2/cd74a/tbc1d9/sema4e/cdc20/bbc3/axin…	68
BP	GO:0002181	cytoplasmic translation	13/2178	69/18466	0.058064	0.275188	0.232812	rpl31/eif4ba/rpl35a/rpl17/eif3ea/rpl15/rpl6/rpl36/rpl24/eif3m/rpl22/etf1a/eif4a2	13
BP	GO:0007492	endoderm development	13/2178	69/18466	0.058064	0.275188	0.232812	fscn1a/rasl11b/aplnra/cdx1b/aplnrb/col12a1b/fras1/yap1/bmp4/acvr1ba/col12a1a/bmp2b/lsr	13
BP	GO:0019722	calcium-mediated signaling	13/2178	69/18466	0.058064	0.275188	0.232812	ppp3r1b/ccr7/casq2/selenon/cxcr4b/ppp1r9ba/lrrk2/nfatc4/ackr3b/cxcr4a/pkd2/nfat5b/ccr9a	13
BP	GO:0033339	pectoral fin development	13/2178	69/18466	0.058064	0.275188	0.232812	sox9a/hand2/ep300a/extl3/wnt2ba/tcf7/bbs7/fgfr2/rnf2/cdh2/apc/crbn/ext2	13
BP	GO:0031589	cell-substrate adhesion	23/2178	139/18466	0.0584186	0.27645	0.233879	fn1a/pxna/atrn/itga5/lamc1/bves/sorbs3/itga6b/fn1b/lamb1b/ilk/epd/itgb2/macf1a/lamc3/itgav/lama4/itgb1a/ccdc80/itgb4/itgb6/itga6l/itga1	23
BP	GO:0006897	endocytosis	45/2178	302/18466	0.0585136	0.276481	0.233905	hspa8/scarb1/epn2/sh3gl1b/pllp/trip10b/snx33/fscn1a/notch3/snx9a/lrp5/picalma/sh3bp4a/lrpap1/rab4a/flot1a/timd4/dbnla/nckipsd/pacsin3/arhgap25/ehd1b/snx18a/snx18b/sort1b/lrp1ab/scarb2c/picalmb/ly75/pla2r1/lmbrd1/rab34a/pip5k1ab/rhoub/ehd3/scarb2a/ehd2b/sort1a/lgals3a/heatr5a/lmbr1l/ppt1/flot1b/dennd1a/sorl1	45
BP	GO:0016570	histone modification	35/2178	227/18466	0.0587414	0.277139	0.234462	hdac4/kdm6ba/phf20a/ep300a/jarid2b/kat2b/rbb4l/rcor3/phf20b/meis3/dot1l/jmjd1cb/ezh1/setdb2/setd1ba/sin3ab/pcgf5a/actl6a/jmjd6/yeats2/phf8/rnf20/rnf2/jdp2b/kmt2e/znf703/suv39h1a/kdm6bb/setbp1/crebbpa/hdac11/kdm6al/uhrf1/ash1l/setmar	35
BP	GO:0048048	embryonic eye morphogenesis	11/2178	56/18466	0.0601648	0.282064	0.238628	sfrp1a/cct3/phactr4a/efnb2a/znf503/sema6a/fat1a/plxnd1/efnb1/cdh2/znf703	11
BP	GO:0006757	ATP generation from ADP	9/2178	43/18466	0.0602361	0.282064	0.238628	aldob/tpi1b/insrb/insra/pfklb/dhtkd1/adpgk2/pgk1/hk2	9
BP	GO:0033500	carbohydrate homeostasis	9/2178	43/18466	0.0602361	0.282064	0.238628	igf1rb/notch2/igf1ra/insrb/insra/yap1/rpl11/gpr27/hk2	9
BP	GO:0042593	glucose homeostasis	9/2178	43/18466	0.0602361	0.282064	0.238628	igf1rb/notch2/igf1ra/insrb/insra/yap1/rpl11/gpr27/hk2	9
BP	GO:1903169	regulation of calcium ion transmembrane transport	9/2178	43/18466	0.0602361	0.282064	0.238628	casq2/rem1/selenon/cabp1a/aplnra/aplnrb/stac/gem/cacnb1	9
BP	GO:0007626	locomotory behavior	18/2178	104/18466	0.0607844	0.283922	0.2402	cryabb/gdpd5a/fbxo32/sqstm1/flncb/desmb/col6a1/camk1gb/tpp1/mecp2/abcd1/gnb5a/flnca/depdc5/pogza/plecb/ca8/sap130b	18
BP	GO:0042472	inner ear morphogenesis	17/2178	97/18466	0.0608145	0.283922	0.2402	smo/igf1rb/sox9a/igf1ra/lrp5/slc12a2/chrd/jag1b/fsta/npc1/nbl1/phf8/cdh2/crbn/eya4/bmp2b/nfe2	17
BP	GO:0007519	skeletal muscle tissue development	23/2178	140/18466	0.0624228	0.290996	0.246185	smo/pxna/cryabb/rbfox1l/jam2a/hspg2/selenon/lamc1/bves/pbx2/ret/plod2/dag1/myorg/smpx/disp1/col6a1/acta1a/hmgcra/scube3/plecb/sil1/actn2b	23
BP	GO:0048262	determination of dorsal/ventral asymmetry	8/2178	37/18466	0.0630592	0.293089	0.247956	bmp1a/gid8a/robo3/chrd/fsta/bmp4/acvrl1/bmp2b	8
BP	GO:0060028	convergent extension involved in axis elongation	8/2178	37/18466	0.0630592	0.293089	0.247956	dcn/ptpn11a/wnt5b/mpzl1l/zeb2a/ryk/tpbga/rpl22	8
BP	GO:0030166	proteoglycan biosynthetic process	10/2178	50/18466	0.0641498	0.295301	0.249827	chpfa/ext1b/extl3/pxylp1/ndst1b/chst12a/hs6st1a/chst11/chpf2/ext2	10
BP	GO:0003179	heart valve morphogenesis	5/2178	19/18466	0.0643846	0.295301	0.249827	vcla/cemip2/fn1b/has2/itgb1a	5
BP	GO:0003208	cardiac ventricle morphogenesis	5/2178	19/18466	0.0643846	0.295301	0.249827	nrg1/arnt2/tnnt2a/ilk/ltbp3	5
BP	GO:0010906	regulation of glucose metabolic process	5/2178	19/18466	0.0643846	0.295301	0.249827	pdk2a/pdk4/gcgra/arpp19a/bckdk	5
BP	GO:0021983	pituitary gland development	5/2178	19/18466	0.0643846	0.295301	0.249827	smo/gli2a/disp1/gli1/ascl1a	5
BP	GO:0021986	habenula development	5/2178	19/18466	0.0643846	0.295301	0.249827	smo/ulk2/wls/sec61a1/daam1a	5
BP	GO:0030168	platelet activation	5/2178	19/18466	0.0643846	0.295301	0.249827	fn1a/lrrc32/p2ry1/fn1b/esama	5
BP	GO:0044786	cell cycle DNA replication	5/2178	19/18466	0.0643846	0.295301	0.249827	e2f7/lig1/mcm4/mcm2/mcm6	5
BP	GO:0055008	cardiac muscle tissue morphogenesis	5/2178	19/18466	0.0643846	0.295301	0.249827	fbxo32/nrg1/myo5b/cemip2/tnnt2a	5
BP	GO:0003073	regulation of systemic arterial blood pressure	7/2178	31/18466	0.0652135	0.298228	0.252303	adm2a/prcp/avpr1aa/ccdc80/adma/ren/adra1bb	7
BP	GO:0035987	endodermal cell differentiation	7/2178	31/18466	0.0652135	0.298228	0.252303	aplnra/aplnrb/col12a1b/bmp4/acvr1ba/col12a1a/bmp2b	7
BP	GO:0060249	anatomical structure homeostasis	18/2178	105/18466	0.0656198	0.299049	0.252998	napbb/notch3/fbxo32/emc3/scgn/pafah1b1b/flncb/dot1l/pde6c/fras1/cluap1/piezo1/fzd4/cdipt/flnca/gba/uhrf1/tmem64	18
BP	GO:0042471	ear morphogenesis	17/2178	98/18466	0.0658414	0.299049	0.252998	smo/igf1rb/sox9a/igf1ra/lrp5/slc12a2/chrd/jag1b/fsta/npc1/nbl1/phf8/cdh2/crbn/eya4/bmp2b/nfe2	17
BP	GO:0043434	response to peptide hormone	16/2178	91/18466	0.0658432	0.299049	0.252998	nr4a2b/stat5a/stat6/ghrb/irs1/lpin2/irs2b/stat5b/stat1b/socs1a/meak7/slc2a1b/stat2/irs2a/leprot/grb10a	16
BP	GO:0000184	nuclear-transcribed mRNA catabolic process, nonsense-mediated decay	6/2178	25/18466	0.0660624	0.299049	0.252998	upf3b/pnrc2/upf3a/dcp2/casc3/etf1a	6
BP	GO:0007019	microtubule depolymerization	6/2178	25/18466	0.0660624	0.299049	0.252998	stmn4/map1sb/stmn2b/camsap1a/apc/stmn2a	6
BP	GO:0043489	RNA stabilization	6/2178	25/18466	0.0660624	0.299049	0.252998	gdnfa/tent5ab/gli2a/vipb/tent2/zcchc17	6
BP	GO:0072114	pronephros morphogenesis	6/2178	25/18466	0.0660624	0.299049	0.252998	hdac4/ret/efhc2/pkd2/crkl/ttc26	6
BP	GO:0045664	regulation of neuron differentiation	11/2178	57/18466	0.0669538	0.302647	0.256042	stmn4/gdpd5a/mdkb/id1/mecp2/ngfa/cdh2/lfng/cdon/appb/ascl1a	11
BP	GO:0061640	cytoskeleton-dependent cytokinesis	12/2178	64/18466	0.0689055	0.311019	0.263125	snx33/snx9a/racgap1/nusap1/cep55l/snx18a/snx18b/efhc2/apc/dchs1b/kif20a/arl3b	12
BP	GO:0000041	transition metal ion transport	14/2178	78/18466	0.0709671	0.319863	0.270607	flvcr2b/slc48a1a/abcc5/trpc6a/slc25a28/atp7a/slc39a10/tcn2/fth1b/atox1/slc48a1b/flvcr2a/steap4/tfr1b	14
BP	GO:0014902	myotube differentiation	16/2178	92/18466	0.0713659	0.320664	0.271284	smo/kirrel3l/rbfox1l/jam2a/selenon/pbx2/plod2/dag1/myorg/smpx/acta1a/scube3/crkl/sil1/actn2b/mapk14b	16
BP	GO:0006486	protein glycosylation	31/2178	201/18466	0.0714522	0.320664	0.271284	fut11/gxylt2/mgat1a/galnt12/ext1b/b3galnt2/b3galt2/b4galt1l/rxylt1/extl3/poc1bl/pomgnt2/tusc3/b3gnt2a/dpm1/c1galt1c1/tmtc1/galnt1/b3gnt5a/b4gat1/tmtc3/galnt14/st3gal4/eogt/mgat3a/gfpt2/dpy19l1l/ext2/xxylt1/alg11/galnt18b	31
BP	GO:0043413	macromolecule glycosylation	31/2178	201/18466	0.0714522	0.320664	0.271284	fut11/gxylt2/mgat1a/galnt12/ext1b/b3galnt2/b3galt2/b4galt1l/rxylt1/extl3/poc1bl/pomgnt2/tusc3/b3gnt2a/dpm1/c1galt1c1/tmtc1/galnt1/b3gnt5a/b4gat1/tmtc3/galnt14/st3gal4/eogt/mgat3a/gfpt2/dpy19l1l/ext2/xxylt1/alg11/galnt18b	31
BP	GO:0018209	peptidyl-serine modification	21/2178	128/18466	0.0732744	0.325165	0.275092	dyrk1aa/dyrk2/ulk2/uhmk1/pdpk1a/chuk/vrk1/rps6ka5/mad2l2/stk38a/camk1gb/pkn1b/csnk1db/mknk2b/tlk1b/ngfa/hipk3a/pbk/prkcea/pnck/sgk1	21
BP	GO:0003159	morphogenesis of an endothelium	4/2178	14/18466	0.0733908	0.325165	0.275092	rasa3/meis1b/egfra/sh3kbp1	4
BP	GO:0021508	floor plate formation	4/2178	14/18466	0.0733908	0.325165	0.275092	smo/gli2a/gli1/sap130b	4
BP	GO:0033505	floor plate morphogenesis	4/2178	14/18466	0.0733908	0.325165	0.275092	smo/gli2a/gli1/sap130b	4
BP	GO:0033555	multicellular organismal response to stress	4/2178	14/18466	0.0733908	0.325165	0.275092	hsd20b2/hsd11b2/nr3c1/fosab	4
BP	GO:0040037	negative regulation of fibroblast growth factor receptor signaling pathway	4/2178	14/18466	0.0733908	0.325165	0.275092	spry1/zeb2a/gpc1b/il17rd	4
BP	GO:0061154	endothelial tube morphogenesis	4/2178	14/18466	0.0733908	0.325165	0.275092	rasa3/meis1b/egfra/sh3kbp1	4
BP	GO:0061709	reticulophagy	4/2178	14/18466	0.0733908	0.325165	0.275092	ulk2/retreg3/tex264a/ddrgk1	4
BP	GO:0072554	blood vessel lumenization	4/2178	14/18466	0.0733908	0.325165	0.275092	rasa3/meis1b/egfra/sh3kbp1	4
BP	GO:0006816	calcium ion transport	29/2178	187/18466	0.0748214	0.331034	0.280058	casq2/rem1/cacna1ba/selenon/cabp1a/itpr2/aplnra/trpm1b/wnt5b/aplnrb/nr3c1/p2rx7/selenok/atp2b4/atp2a2b/cachd1/stac/trpc6a/cacna1c/gem/cacna2d1a/slc8a1b/cacna1bb/trpm6/cacnb1/ryk/lgals3a/pkd2/trpv6	29
BP	GO:0006690	icosanoid metabolic process	7/2178	32/18466	0.0753453	0.332412	0.281224	ptges3a/ggt5a/prxl2b/alox5a/ptgs2a/pnpla8/ptges	7
BP	GO:0043491	protein kinase B signaling	7/2178	32/18466	0.0753453	0.332412	0.281224	igf1rb/igf1ra/cep55l/socs1a/insrb/insra/rictorb	7
BP	GO:0031016	pancreas development	26/2178	165/18466	0.0756068	0.333096	0.281802	smo/fzd2/rpl3/notch2/nav3/fscn1a/lepr/cdx1b/wnt5b/meis3/rpl6/gli2a/jag1b/jag2b/bmp2a/epas1b/tm4sf4/fgfr2/ptgs2a/yap1/apc/bmp4/suv39h1a/wnt2bb/bmp2b/lsr	26
BP	GO:0009967	positive regulation of signal transduction	64/2178	455/18466	0.0763733	0.335378	0.283733	sfrp1a/tnfaip3/cds1/bmp3/erbb2/smo/igf1rb/tnfrsf19/gpr183a/p2ry10/ghrb/itprid2/fgfr4/mtdha/mmp2/dennd2b/igf1ra/cd74b/arnt/wnt5b/nr3c1/extl3/bmp8a/arnt2/cemip2/rspo1/gid8a/ccl25a/fgfr3/ror1/gli1/hbegfb/tnfsf10l/tgfb1a/reck/cds2/csnk1db/bmp2a/zranb1b/insrb/nod2/insra/pdgfba/slc39a10/angptl2b/angptl1a/mrap/adgra2/ndrg4/arhgef3l/bmp4/fto/pdgfbb/rictorb/cd74a/pbk/lgr4/crkl/tpbga/rragcb/bmp2b/ext2/btc/…	64
BP	GO:0030282	bone mineralization	9/2178	45/18466	0.0766721	0.335378	0.283733	ano6/cfdp1/clec11a/atraid/atf4a/enpp1/ecm1b/lgr4/tmem119b	9
BP	GO:0048846	axon extension involved in axon guidance	9/2178	45/18466	0.0766721	0.335378	0.283733	sema4c/sema6e/sema6dl/sema3gb/cxcl12a/sema4e/sema5a/sema3fb/sema3b	9
BP	GO:1902284	neuron projection extension involved in neuron projection guidance	9/2178	45/18466	0.0766721	0.335378	0.283733	sema4c/sema6e/sema6dl/sema3gb/cxcl12a/sema4e/sema5a/sema3fb/sema3b	9
BP	GO:0051962	positive regulation of nervous system development	13/2178	72/18466	0.0768381	0.335378	0.283733	slit1a/grnb/slitrk6/cxcl12a/dbnla/clstn1/plxnb1a/ngfa/plxnb3/metrn/cntn2/srpx2/plxna3	13
BP	GO:0070121	Kupffer's vesicle development	14/2178	79/18466	0.0773205	0.335378	0.283733	aplnra/cxcr4b/chrd/nphp3/sdc2/bbs7/efnb2b/atp6ap1b/itgav/cldn5a/yap1/cnpy1/cxcr4a/pkd2	14
BP	GO:0001885	endothelial cell development	6/2178	26/18466	0.0776751	0.335378	0.283733	tnfrsf19/meis1b/ilk/cldn5a/lama4/tnfrsf21	6
BP	GO:0014029	neural crest formation	5/2178	20/18466	0.0778403	0.335378	0.283733	hdac4/mdkb/rgs2/zeb2a/fmr1	5
BP	GO:0034198	cellular response to amino acid starvation	5/2178	20/18466	0.0778403	0.335378	0.283733	kptn/atf4a/sesn1/rnf152/depdc5	5
BP	GO:0034508	centromere complex assembly	5/2178	20/18466	0.0778403	0.335378	0.283733	cenpi/nasp/oip5/cenpn/cenph	5
BP	GO:0048489	synaptic vesicle transport	5/2178	20/18466	0.0778403	0.335378	0.283733	kif5aa/picalma/lrrk2/picalmb/trim46b	5
BP	GO:0048538	thymus development	5/2178	20/18466	0.0778403	0.335378	0.283733	extl3/ccl25a/mcm2/nrp1a/ext2	5
BP	GO:0097479	synaptic vesicle localization	5/2178	20/18466	0.0778403	0.335378	0.283733	kif5aa/picalma/lrrk2/picalmb/trim46b	5
BP	GO:1905952	regulation of lipid localization	5/2178	20/18466	0.0778403	0.335378	0.283733	plin1/pparab/abca1a/npc1/pparda	5
BP	GO:1990928	response to amino acid starvation	5/2178	20/18466	0.0778403	0.335378	0.283733	kptn/atf4a/sesn1/rnf152/depdc5	5
BP	GO:2001236	regulation of extrinsic apoptotic signaling pathway	5/2178	20/18466	0.0778403	0.335378	0.283733	tnfsf10l/eya2/lgals3a/snx13/eya4	5
BP	GO:0051924	regulation of calcium ion transport	10/2178	52/18466	0.0798686	0.343644	0.290726	casq2/rem1/selenon/cabp1a/aplnra/aplnrb/stac/gem/cacnb1/lgals3a	10
BP	GO:0043161	proteasome-mediated ubiquitin-dependent protein catabolic process	39/2178	264/18466	0.0815968	0.350597	0.296608	jkamp/rad23ab/calr/fbxl3a/fbxl2/trib3/man1b1b/psma5/psmb3/canx/gid8a/tmub2/rnf103/ube2g1b/ubxn8/csnk1db/selenos/arih1l/trim2a/aup1/fbxl5/spsb3a/ubr3/crbn/herpud1/os9/trib1/cdc20/spsb4a/rmnd5b/nsfl1c/axin2/derl1/prkn/fbxl22/itcha/cul4b/siah2l/lrrc29	39
BP	GO:0002573	myeloid leukocyte differentiation	12/2178	66/18466	0.0832303	0.356813	0.301867	gpr183a/csf3r/hax1/ncor1/jagn1b/meis1b/wasla/nlrc3l/il34/satb1b/ncor2/tmem64	12
BP	GO:0098771	inorganic ion homeostasis	43/2178	295/18466	0.0832717	0.356813	0.301867	atp6v0a1a/cyb561a3a/casq2/slc12a7a/fyna/selenon/itpr2/cnnm2a/aplnra/slc34a2b/wnt5b/aplnrb/slc4a1a/slc12a2/nr3c1/scgn/cxcr4b/cxcl12a/rhag/selenok/atp2b4/atp2a2b/stc1l/trpc6a/slc25a28/atp6ap1b/atp1b3b/atp7a/enpp1/atp1b1a/slc39a10/fbxl5/fth1b/herpud1/ryk/slc9a6a/pkd2/trpv6/steap4/slc4a2b/cnnm2b/tmem64/tfr1b	43
BP	GO:0006821	chloride transport	15/2178	87/18466	0.0838168	0.357423	0.302383	clcn7/best4/slc12a7a/ano6/slc26a1/slc12a2/clcn2b/clcn5a/ano2b/clcn4/clcn3/ttyh3a/clic5a/abcc4/clic2	15
BP	GO:0014904	myotube cell development	13/2178	73/18466	0.0838711	0.357423	0.302383	smo/rbfox1l/jam2a/selenon/pbx2/plod2/dag1/myorg/smpx/acta1a/scube3/sil1/actn2b	13
BP	GO:0035148	tube formation	13/2178	73/18466	0.0838711	0.357423	0.302383	pcdh19/smo/sox9a/hand2/phactr4a/gdnfa/chrd/fsta/neo1a/nbl1/efhc2/mdka/bmp2b	13
BP	GO:0048741	skeletal muscle fiber development	13/2178	73/18466	0.0838711	0.357423	0.302383	smo/rbfox1l/jam2a/selenon/pbx2/plod2/dag1/myorg/smpx/acta1a/scube3/sil1/actn2b	13
BP	GO:0001932	regulation of protein phosphorylation	42/2178	288/18466	0.0855601	0.364125	0.308053	bmp3/ptprb/trib3/ghrb/fyna/cd74b/aplnra/nrg1/aplnrb/bmp8a/cblb/deptor/ibtk/mad2l2/hbegfb/tgfb1a/klhl31/cdkn1ba/socs1a/ldlrad4a/bmp2a/il34/spry1/pdgfba/ngfa/bora/akt1s1/cdkn1bb/rack1/bmp4/pdgfbb/ccni/cd74a/ccne1/trib1/ptpra/axin2/prkn/fmr1/bmp2b/btc/fgf18a	42
BP	GO:0048545	response to steroid hormone	9/2178	46/18466	0.0858224	0.364745	0.308578	esr2a/arnt/esr2b/paqr7a/nr3c1/ptgs2a/kank2/pgrmc1/abhd2a	9
BP	GO:0008088	axo-dendritic transport	7/2178	33/18466	0.0863467	0.365979	0.309621	kif3a/kif5aa/pafah1b1b/clstn1/arl8a/pafah1b1a/trim46b	7
BP	GO:0016126	sterol biosynthetic process	7/2178	33/18466	0.0863467	0.365979	0.309621	mvk/mvda/tm7sf2/scap/hmgcra/pmvk/hmgcs1	7
BP	GO:0044092	negative regulation of molecular function	35/2178	235/18466	0.086749	0.367187	0.310643	appa/pik3ip1/nr0b2a/ptprb/rem1/serpinh2/serpinh1a/dlg2/serpinc1/cblb/sh3bp4a/deptor/mad2l2/cdkn1ba/reck/serpinh1b/gem/mcm2/tegt/spry1/serpinf1/kcne4/akt1s1/nr0b2b/cdkn1bb/atp5if1b/itih2/nr0b1/agrn/serpina10a/appb/sema4e/c4/tfpi2/cenph	35
BP	GO:0022037	metencephalon development	11/2178	60/18466	0.0901895	0.37592	0.318031	smo/snx14/nrg1/cep55l/prickle1b/prnprs3/gli1/reln/ccdc32/bmp2b/ca8	11
BP	GO:0051017	actin filament bundle assembly	11/2178	60/18466	0.0901895	0.37592	0.318031	fam171a1/dmtn/fscn1a/synpo2b/rhpn1/sdc4/arhgef10/pdgfbb/cald1b/espnla/fhod3b	11
BP	GO:0090407	organophosphate biosynthetic process	54/2178	382/18466	0.0902434	0.37592	0.318031	cds1/sgms2b/mvk/socs5a/hprt1/itpka/acacb/agpat2/gcdhb/agpat9l/mvda/ptdss2/ak2/itpkcb/haao/abhd4/tpi1b/adcy3a/idi1/gnpat/pip4k2aa/upp2/nos1/socs2/dpm1/socs1a/cds2/gucy1b1/pld2/kynu/pik3ca/cdipt/adcy6a/ctps1a/serinc5/socs3a/ip6k2b/aclyb/pip5k1ab/pigh/cish/tamm41/atp5mc1/pmvk/npr1a/ptdss1b/chpt1/dolk/papss2b/pcyt2/cishb/npr2/hmgcs1/rrm2	54
BP	GO:0003231	cardiac ventricle development	6/2178	27/18466	0.0903593	0.37592	0.318031	smo/nrg1/arnt2/tnnt2a/ilk/ltbp3	6
BP	GO:0018210	peptidyl-threonine modification	6/2178	27/18466	0.0903593	0.37592	0.318031	dyrk1aa/dyrk2/cdc42bpaa/cdc42bpb/hipk3a/eogt	6
BP	GO:0033002	muscle cell proliferation	6/2178	27/18466	0.0903593	0.37592	0.318031	foxo1a/ndrg4/npr1a/hey2/ltbp3/npr2	6
BP	GO:0071383	cellular response to steroid hormone stimulus	6/2178	27/18466	0.0903593	0.37592	0.318031	esr2a/arnt/esr2b/nr3c1/kank2/abhd2a	6
BP	GO:0072080	nephron tubule development	6/2178	27/18466	0.0903593	0.37592	0.318031	mecom/gdnfa/etv4/etv5a/efhc2/pkd2	6
BP	GO:1901215	negative regulation of neuron death	6/2178	27/18466	0.0903593	0.37592	0.318031	gdnfa/psenen/grinab/ngfa/agap2/cntf	6
BP	GO:0060042	retina morphogenesis in camera-type eye	20/2178	124/18466	0.09049	0.37592	0.318031	arl6ip1/sfrp1a/thrb/bcor/bves/pbx2/meis1b/nek2/pde6c/socs1a/cdipt/rnf2/sdk2b/socs3a/cdh2/atp6v0ca/wrap73/suv39h1a/agrn/ptch1	20
BP	GO:0008360	regulation of cell shape	15/2178	88/18466	0.0905545	0.37592	0.318031	palm1b/fn1a/fam171a1/brwd1/bves/cdc42ep1a/fn1b/ezrb/plxnb1a/plxnb3/cdc42ep3/fmnl3/plxna3/amotl2b/rhof	15
BP	GO:0006941	striated muscle contraction	12/2178	67/18466	0.0910415	0.37592	0.318031	casq2/scn1bb/prrx1a/stac/tnnt2a/kcne4/tnnc1b/tnni1b/scn3b/pkd2/fbxl22/adra1bb	12
BP	GO:0072175	epithelial tube formation	12/2178	67/18466	0.0910415	0.37592	0.318031	pcdh19/smo/sox9a/hand2/phactr4a/gdnfa/chrd/fsta/neo1a/efhc2/mdka/bmp2b	12
BP	GO:0010390	histone monoubiquitination	4/2178	15/18466	0.0910956	0.37592	0.318031	pcgf5a/rnf20/rnf2/uhrf1	4
BP	GO:0021511	spinal cord patterning	4/2178	15/18466	0.0910956	0.37592	0.318031	evx1/tcf7/gli1/cdh2	4
BP	GO:0045773	positive regulation of axon extension	4/2178	15/18466	0.0910956	0.37592	0.318031	slit1a/cxcl12a/dbnla/cntn2	4
BP	GO:0046686	response to cadmium ion	4/2178	15/18466	0.0910956	0.37592	0.318031	mtf1/jun/baxa/gadd45ba	4
BP	GO:0061312	BMP signaling pathway involved in heart development	4/2178	15/18466	0.0910956	0.37592	0.318031	chrd/has2/grem2b/bmp4	4
BP	GO:2001237	negative regulation of extrinsic apoptotic signaling pathway	4/2178	15/18466	0.0910956	0.37592	0.318031	eya2/lgals3a/snx13/eya4	4
BP	GO:0000422	autophagy of mitochondrion	8/2178	40/18466	0.0919954	0.376492	0.318515	atg9a/map1lc3b/ulk2/sqstm1/cisd2/pink1/usp30/prkn	8
BP	GO:0031348	negative regulation of defense response	8/2178	40/18466	0.0919954	0.376492	0.318515	grnb/pparab/pias4a/socs1a/foxo3b/nlrc3l/sigirr/pparda	8
BP	GO:0061726	mitochondrion disassembly	8/2178	40/18466	0.0919954	0.376492	0.318515	atg9a/map1lc3b/ulk2/sqstm1/cisd2/pink1/usp30/prkn	8
BP	GO:0070972	protein localization to endoplasmic reticulum	8/2178	40/18466	0.0919954	0.376492	0.318515	tapt1a/srpra/tram2/sec62/bcap29/sec61a1/lrrk2/ddrgk1	8
BP	GO:0032365	intracellular lipid transport	5/2178	21/18466	0.0926786	0.376492	0.318515	gramd1ba/stard4/abcd1/npc1/cert1b	5
BP	GO:0043171	peptide catabolic process	5/2178	21/18466	0.0926786	0.376492	0.318515	ggt5a/enpep/lnpep/erap2/ggt1b	5
BP	GO:0046425	regulation of receptor signaling pathway via JAK-STAT	5/2178	21/18466	0.0926786	0.376492	0.318515	ghrb/socs2/socs1a/ptpn2b/cish	5
BP	GO:0048639	positive regulation of developmental growth	5/2178	21/18466	0.0926786	0.376492	0.318515	slit1a/cxcl12a/dbnla/ngfa/cntn2	5
BP	GO:0060350	endochondral bone morphogenesis	5/2178	21/18466	0.0926786	0.376492	0.318515	notch2/wnt5b/jag1b/wls/mmp14b	5
BP	GO:0061912	selective autophagy	5/2178	21/18466	0.0926786	0.376492	0.318515	ulk2/sqstm1/retreg3/tex264a/ddrgk1	5
BP	GO:0070252	actin-mediated cell contraction	5/2178	21/18466	0.0926786	0.376492	0.318515	scn1bb/prrx1a/kcne4/scn3b/fbxl22	5
BP	GO:1904892	regulation of receptor signaling pathway via STAT	5/2178	21/18466	0.0926786	0.376492	0.318515	ghrb/socs2/socs1a/ptpn2b/cish	5
BP	GO:0021915	neural tube development	18/2178	110/18466	0.093693	0.380119	0.321584	celsr1b/pcdh19/smo/phactr4a/bcor/wnt5b/gli2a/gli1/wls/tcf7l1b/rnf152/neo1a/cdh2/apc/cnpy1/mdka/fmr1/sap130b	18
BP	GO:0006954	inflammatory response	32/2178	214/18466	0.0939294	0.380585	0.321978	fn1a/grnb/pparab/mpx/tyrobp/ggt5a/agtr2/elf3/cxcr4b/agtr1b/cxcl12a/ccl25a/spint1a/fn1b/mecp2/thbs1a/nlrc3l/tnfrsf1a/alox5a/thbs1b/ptgs2a/sigirr/cxcl19/pparda/ggt1b/ptger1b/tlr3/adam8a/uhrf1/tlr2/ptger1a/sgk1	32
BP	GO:0007163	establishment or maintenance of cell polarity	21/2178	132/18466	0.0944157	0.38206	0.323226	fn1a/llgl1/fscn1a/dlg2/sipa1l3/aplnrb/pafah1b1b/jag2b/tsnaxip1/clstn1/dock8/atp1b1a/pafah1b1a/cdh2/rhoub/rack1/mmp14b/notch1b/amotl2b/rhof/amot	21
BP	GO:0032787	monocarboxylic acid metabolic process	44/2178	306/18466	0.0951465	0.38452	0.325307	ptges3a/pparab/fgfr4/acacb/gcdhb/hadhaa/aldob/haao/lpin2/fads2/cpt1aa/tpi1b/gnpat/aasdh/cpt1b/prxl2b/slc27a2a/gamt/ugt1b7/abcd1/insrb/alox5a/gatm/acsl3a/kynu/insra/cpt1ab/fah/pfklb/ptgs2a/asah1b/dhtkd1/aclyb/apc/adpgk2/pnpla8/rdh10a/pparda/lipg/ptges/acsf2/abhd2a/pgk1/hk2	44
BP	GO:0070588	calcium ion transmembrane transport	25/2178	162/18466	0.0966577	0.390123	0.330048	casq2/rem1/cacna1ba/selenon/cabp1a/itpr2/aplnra/trpm1b/wnt5b/aplnrb/p2rx7/atp2b4/atp2a2b/stac/trpc6a/cacna1c/gem/cacna2d1a/slc8a1b/cacna1bb/trpm6/cacnb1/ryk/pkd2/trpv6	25
BP	GO:0007160	cell-matrix adhesion	15/2178	89/18466	0.0976239	0.393515	0.332917	fn1a/pxna/itga5/itga6b/fn1b/ilk/epd/itgb2/macf1a/itgav/itgb1a/itgb4/itgb6/itga6l/itga1	15
BP	GO:0060349	bone morphogenesis	7/2178	34/18466	0.0982092	0.394543	0.333787	notch2/kat2b/wnt5b/jag1b/wls/mef2ca/mmp14b	7
BP	GO:1901888	regulation of cell junction assembly	7/2178	34/18466	0.0982092	0.394543	0.333787	slitrk6/nectin1b/flot1a/clstn1/macf1a/flot1b/srpx2	7
BP	GO:0006575	cellular modified amino acid metabolic process	19/2178	118/18466	0.0982573	0.394543	0.333787	eef1g/ggt5a/ptdss2/pcyox1/cpt1aa/mthfr/gstt2/cpt1b/gamt/gatm/cpt1ab/serinc5/serinc1/kyat1/ptdss1b/fpgs/ggt1b/dio1/clic2	19
BP	GO:0070507	regulation of microtubule cytoskeleton organization	14/2178	82/18466	0.0985282	0.395123	0.334278	cdk5rap2/phldb2a/mapre2/stmn4/map1sb/stmn2b/bicd2/camsap1a/mapre3a/bora/apc/mapre3b/phldb2b/stmn2a	14
BP	GO:0060216	definitive hemopoiesis	11/2178	61/18466	0.0988996	0.39563	0.334706	gpr183a/csf3r/naca/meis1b/mycb/itgb2/haus3/angptl2b/angptl1a/mbd6/sae1	11
BP	GO:0044272	sulfur compound biosynthetic process	13/2178	75/18466	0.0991167	0.39563	0.334706	chpfa/acacb/csad/ggt5a/gcdhb/ndst2b/mthfr/ndst1b/aclyb/chst11/papss2b/chpf2/mat2b	13
BP	GO:0016482	cytosolic transport	12/2178	68/18466	0.0992869	0.39563	0.334706	ptpn23b/stx6/lrrk2/sys1/ezrb/sort1b/wdr91/snx1b/sort1a/heatr5a/wash1/ankfy1	12
BP	GO:0030433	ubiquitin-dependent ERAD pathway	12/2178	68/18466	0.0992869	0.39563	0.334706	jkamp/calr/man1b1b/canx/tmub2/rnf103/ubxn8/selenos/aup1/herpud1/os9/derl1	12
BP	GO:0070374	positive regulation of ERK1 and ERK2 cascade	12/2178	68/18466	0.0992869	0.39563	0.334706	cds1/gpr183a/fgfr4/dennd2b/cd74b/ccl25a/cds2/pdgfba/ndrg4/pdgfbb/cd74a/crkl	12
BP	GO:0031401	positive regulation of protein modification process	33/2178	223/18466	0.10029	0.398906	0.337478	bmp3/ghrb/jarid2b/ndfip2/cd74b/aplnra/nrg1/aplnrb/ndfip1/bmp8a/meis3/mad2l2/hbegfb/tgfb1a/phf23b/bmp2a/il34/pdgfba/ngfa/bora/rack1/bmp4/pdgfbb/znf703/cd74a/ankle2/cdc20/axin2/fmr1/bmp2b/btc/ndfip1l/fgf18a	33
BP	GO:0044283	small molecule biosynthetic process	46/2178	323/18466	0.100934	0.398906	0.337478	moxd1/mvk/hprt1/ptges3a/itpka/fgfr4/acacb/csad/ggt5a/mvda/itpkcb/haao/fads2/tpi1b/mthfr/prxl2b/glsb/slc27a2a/gamt/tm7sf2/ada2a/alox5a/aasdhppt/gatm/kynu/scap/insra/coq4/hmgcra/foxo1a/ptgs2a/ip6k2b/aclyb/apc/pmvk/coq8aa/arpp19a/rdh10a/aass/lipg/ptges/hmgcs1/psph/abhd2a/pgk1/sptlc2b	46
BP	GO:0060548	negative regulation of cell death	43/2178	300/18466	0.101714	0.398906	0.337478	mcm5/chd8/cryabb/cct3/mtdha/faim2a/cd74b/bcor/hax1/chuk/ptpn11a/gdnfa/dnaja3b/ccn4a/psenen/ddt/pimr69/tegt/eya2/grinab/egfra/ngfa/rnf2/capn3a/yap1/socs3a/angptl4/agap2/ccn1l1/hspb6/bmp4/herpud1/grinaa/lgals3a/snx13/ccn1/cd74a/eya4/wt1b/tmbim1a/birc5a/ccn1l2/cntf	43
BP	GO:0043410	positive regulation of MAPK cascade	20/2178	126/18466	0.102457	0.398906	0.337478	cds1/erbb2/igf1rb/tnfrsf19/gpr183a/fgfr4/dennd2b/igf1ra/cd74b/ccl25a/fgfr3/cds2/insrb/insra/pdgfba/ndrg4/pdgfbb/cd74a/crkl/adra1bb	20
BP	GO:0050801	ion homeostasis	44/2178	308/18466	0.102781	0.398906	0.337478	atp6v0a1a/cyb561a3a/ca5a/casq2/slc12a7a/fyna/selenon/itpr2/cnnm2a/aplnra/slc34a2b/wnt5b/aplnrb/slc4a1a/slc12a2/nr3c1/scgn/cxcr4b/cxcl12a/rhag/selenok/atp2b4/atp2a2b/stc1l/trpc6a/slc25a28/atp6ap1b/atp1b3b/atp7a/enpp1/atp1b1a/slc39a10/fbxl5/fth1b/herpud1/ryk/slc9a6a/pkd2/trpv6/steap4/slc4a2b/cnnm2b/tmem64/tfr1b	44
BP	GO:0008589	regulation of smoothened signaling pathway	8/2178	41/18466	0.103086	0.398906	0.337478	smo/boc/gli1/ptch2/hhip/cdon/gatad2b/ptch1	8
BP	GO:0034446	substrate adhesion-dependent cell spreading	8/2178	41/18466	0.103086	0.398906	0.337478	pxna/atrn/lamc1/bves/lamb1b/ilk/lamc3/lama4	8
BP	GO:0055080	cation homeostasis	41/2178	285/18466	0.103442	0.398906	0.337478	atp6v0a1a/cyb561a3a/casq2/slc12a7a/fyna/selenon/itpr2/cnnm2a/aplnra/wnt5b/aplnrb/slc4a1a/slc12a2/nr3c1/scgn/cxcr4b/cxcl12a/rhag/selenok/atp2b4/atp2a2b/stc1l/trpc6a/slc25a28/atp6ap1b/atp1b3b/atp7a/atp1b1a/slc39a10/fbxl5/fth1b/herpud1/ryk/slc9a6a/pkd2/trpv6/steap4/slc4a2b/cnnm2b/tmem64/tfr1b	41
BP	GO:0010565	regulation of cellular ketone metabolic process	6/2178	28/18466	0.104092	0.398906	0.337478	pparab/fgfr4/cpt1aa/cpt1ab/apc/pparda	6
BP	GO:0030201	heparan sulfate proteoglycan metabolic process	6/2178	28/18466	0.104092	0.398906	0.337478	ext1b/extl3/pxylp1/ndst1b/hs6st1a/ext2	6
BP	GO:0061326	renal tubule development	6/2178	28/18466	0.104092	0.398906	0.337478	mecom/gdnfa/etv4/etv5a/efhc2/pkd2	6
BP	GO:1902369	negative regulation of RNA catabolic process	6/2178	28/18466	0.104092	0.398906	0.337478	gdnfa/tent5ab/gli2a/vipb/tent2/zcchc17	6
BP	GO:0002043	blood vessel endothelial cell proliferation involved in sprouting angiogenesis	3/2178	10/18466	0.104318	0.398906	0.337478	dll4/aplnra/aplnrb	3
BP	GO:0006356	regulation of transcription by RNA polymerase I	3/2178	10/18466	0.104318	0.398906	0.337478	ubtf/phf8/ubtfl	3
BP	GO:0006940	regulation of smooth muscle contraction	3/2178	10/18466	0.104318	0.398906	0.337478	nmu/chrm3b/chrm2b	3
BP	GO:0007176	regulation of epidermal growth factor-activated receptor activity	3/2178	10/18466	0.104318	0.398906	0.337478	cblb/hbegfb/btc	3
BP	GO:0007213	G protein-coupled acetylcholine receptor signaling pathway	3/2178	10/18466	0.104318	0.398906	0.337478	chrm3b/agrn/chrm2b	3
BP	GO:0010822	positive regulation of mitochondrion organization	3/2178	10/18466	0.104318	0.398906	0.337478	mief2/pink1/bbc3	3
BP	GO:0030277	maintenance of gastrointestinal epithelium	3/2178	10/18466	0.104318	0.398906	0.337478	dot1l/cdipt/uhrf1	3
BP	GO:0032878	regulation of establishment or maintenance of cell polarity	3/2178	10/18466	0.104318	0.398906	0.337478	llgl1/dock8/rack1	3
BP	GO:0032926	negative regulation of activin receptor signaling pathway	3/2178	10/18466	0.104318	0.398906	0.337478	fstb/fsta/fstl3	3
BP	GO:0034340	response to type I interferon	3/2178	10/18466	0.104318	0.398906	0.337478	pias4a/stat1b/stat2	3
BP	GO:0042116	macrophage activation	3/2178	10/18466	0.104318	0.398906	0.337478	grnb/tyrobp/dysf	3
BP	GO:0044331	cell-cell adhesion mediated by cadherin	3/2178	10/18466	0.104318	0.398906	0.337478	flot1a/cdh2/flot1b	3
BP	GO:0045639	positive regulation of myeloid cell differentiation	3/2178	10/18466	0.104318	0.398906	0.337478	stat5a/il34/tmem64	3
BP	GO:0048008	platelet-derived growth factor receptor signaling pathway	3/2178	10/18466	0.104318	0.398906	0.337478	pdgfba/pdgfra/pdgfbb	3
BP	GO:0060337	type I interferon signaling pathway	3/2178	10/18466	0.104318	0.398906	0.337478	pias4a/stat1b/stat2	3
BP	GO:0071357	cellular response to type I interferon	3/2178	10/18466	0.104318	0.398906	0.337478	pias4a/stat1b/stat2	3
BP	GO:0072376	protein activation cascade	3/2178	10/18466	0.104318	0.398906	0.337478	fn1a/serpinc1/fn1b	3
BP	GO:0072378	blood coagulation, fibrin clot formation	3/2178	10/18466	0.104318	0.398906	0.337478	fn1a/serpinc1/fn1b	3
BP	GO:0095500	acetylcholine receptor signaling pathway	3/2178	10/18466	0.104318	0.398906	0.337478	chrm3b/agrn/chrm2b	3
BP	GO:1902116	negative regulation of organelle assembly	3/2178	10/18466	0.104318	0.398906	0.337478	kat2b/phf23b/lrrk2	3
BP	GO:2000377	regulation of reactive oxygen species metabolic process	3/2178	10/18466	0.104318	0.398906	0.337478	mpx/romo1/pink1	3
BP	GO:0007498	mesoderm development	18/2178	112/18466	0.106784	0.407171	0.34447	furina/clocka/pcdh10b/eif4g2b/rasl11b/lpar1/bcl9l/foxa1/quo/etv5a/atp6ap1b/eif4g2a/fgfr2/cdh2/bmp4/snrkb/acvr1ba/bmp2b	18
BP	GO:0009132	nucleoside diphosphate metabolic process	13/2178	76/18466	0.10733	0.407171	0.34447	ak2/aldob/tpi1b/entpd1/insrb/insra/pfklb/entpd5b/dhtkd1/adpgk2/entpd4/pgk1/hk2	13
BP	GO:0090504	epiboly	13/2178	76/18466	0.10733	0.407171	0.34447	fscn1a/chuk/aplnra/fzd10/dsc2l/bves/fzd7a/sdc2/ezrb/sdc4/npc1/slc39a10/fzd7b	13
BP	GO:0000381	regulation of alternative mRNA splicing, via spliceosome	10/2178	55/18466	0.10752	0.407171	0.34447	rbfox1l/mbnl3/mbnl2/khdrbs1b/raver2/celf3a/rbm25a/khdrbs1a/rbm25b/fmr1	10
BP	GO:0031214	biomineral tissue development	10/2178	55/18466	0.10752	0.407171	0.34447	ano6/cfdp1/clec11a/atraid/atf4a/fam20a/enpp1/ecm1b/lgr4/tmem119b	10
BP	GO:0110148	biomineralization	10/2178	55/18466	0.10752	0.407171	0.34447	ano6/cfdp1/clec11a/atraid/atf4a/fam20a/enpp1/ecm1b/lgr4/tmem119b	10
BP	GO:0120192	tight junction assembly	10/2178	55/18466	0.10752	0.407171	0.34447	cldn11a/cldni/oclna/bves/cldn5b/cldn7a/cldn5a/cldnb/cldn15lb/lsr	10
BP	GO:0120193	tight junction organization	10/2178	55/18466	0.10752	0.407171	0.34447	cldn11a/cldni/oclna/bves/cldn5b/cldn7a/cldn5a/cldnb/cldn15lb/lsr	10
BP	GO:0030177	positive regulation of Wnt signaling pathway	12/2178	69/18466	0.107965	0.407216	0.344509	sfrp1a/tnfaip3/wnt5b/rspo1/gid8a/reck/csnk1db/zranb1b/adgra2/fto/lgr4/tpbga	12
BP	GO:1902115	regulation of organelle assembly	11/2178	62/18466	0.108091	0.407216	0.344509	tapt1a/kat2b/vdac3/tapt1b/phf23b/lrrk2/ezrb/mcm2/atp6ap1b/inpp5e/abcc4	11
BP	GO:0021538	epithalamus development	5/2178	22/18466	0.108849	0.407216	0.344509	smo/ulk2/wls/sec61a1/daam1a	5
BP	GO:0030307	positive regulation of cell growth	5/2178	22/18466	0.108849	0.407216	0.344509	slit1a/cxcl12a/dbnla/ngfa/cntn2	5
BP	GO:0032231	regulation of actin filament bundle assembly	5/2178	22/18466	0.108849	0.407216	0.344509	synpo2b/rhpn1/arhgef10/pdgfbb/fhod3b	5
BP	GO:0043249	erythrocyte maturation	5/2178	22/18466	0.108849	0.407216	0.344509	rpl18/klf3/adnp2b/klf9/ptpn9a	5
BP	GO:0045879	negative regulation of smoothened signaling pathway	5/2178	22/18466	0.108849	0.407216	0.344509	ptch2/hhip/cdon/gatad2b/ptch1	5
BP	GO:0048702	embryonic neurocranium morphogenesis	5/2178	22/18466	0.108849	0.407216	0.344509	smo/mecom/pdgfrb/pdgfra/ahsa1a	5
BP	GO:2001243	negative regulation of intrinsic apoptotic signaling pathway	5/2178	22/18466	0.108849	0.407216	0.344509	cd74b/bcor/rnf2/herpud1/cd74a	5
BP	GO:0001959	regulation of cytokine-mediated signaling pathway	4/2178	16/18466	0.110619	0.407216	0.344509	cd74b/pias4a/socs1a/cd74a	4
BP	GO:0006692	prostanoid metabolic process	4/2178	16/18466	0.110619	0.407216	0.344509	ptges3a/prxl2b/ptgs2a/ptges	4
BP	GO:0006693	prostaglandin metabolic process	4/2178	16/18466	0.110619	0.407216	0.344509	ptges3a/prxl2b/ptgs2a/ptges	4
BP	GO:0006942	regulation of striated muscle contraction	4/2178	16/18466	0.110619	0.407216	0.344509	casq2/pkd2/fbxl22/adra1bb	4
BP	GO:0007271	synaptic transmission, cholinergic	4/2178	16/18466	0.110619	0.407216	0.344509	chrna2b/chrnb3a/atcaya/chrng	4
BP	GO:0007418	ventral midline development	4/2178	16/18466	0.110619	0.407216	0.344509	smo/gli2a/gli1/sap130b	4
BP	GO:0009409	response to cold	4/2178	16/18466	0.110619	0.407216	0.344509	pparab/ucp1/ucp2/grinaa	4
BP	GO:0010669	epithelial structure maintenance	4/2178	16/18466	0.110619	0.407216	0.344509	dot1l/fras1/cdipt/uhrf1	4
BP	GO:0030878	thyroid gland development	4/2178	16/18466	0.110619	0.407216	0.344509	hand2/kdrl/jag1b/jag1a	4
BP	GO:0039020	pronephric nephron tubule development	4/2178	16/18466	0.110619	0.407216	0.344509	mecom/etv4/etv5a/efhc2	4
BP	GO:0060759	regulation of response to cytokine stimulus	4/2178	16/18466	0.110619	0.407216	0.344509	cd74b/pias4a/socs1a/cd74a	4
BP	GO:0072678	T cell migration	4/2178	16/18466	0.110619	0.407216	0.344509	gpr183a/ccl25a/socs1a/dock8	4
BP	GO:0010563	negative regulation of phosphorus metabolic process	16/2178	98/18466	0.110878	0.407216	0.344509	pik3ip1/ptprb/dlg2/cblb/deptor/ibtk/klhl31/cdkn1ba/ldlrad4a/spry1/akt1s1/cdkn1bb/arpp19a/ankle2/sema4e/prkn	16
BP	GO:0045936	negative regulation of phosphate metabolic process	16/2178	98/18466	0.110878	0.407216	0.344509	pik3ip1/ptprb/dlg2/cblb/deptor/ibtk/klhl31/cdkn1ba/ldlrad4a/spry1/akt1s1/cdkn1bb/arpp19a/ankle2/sema4e/prkn	16
BP	GO:0048871	multicellular organismal homeostasis	16/2178	98/18466	0.110878	0.407216	0.344509	napbb/notch3/bves/emc3/pafah1b1b/dot1l/pde6c/cpt1b/has2/fras1/cluap1/piezo1/fzd4/cdipt/uhrf1/tmem64	16
BP	GO:0030851	granulocyte differentiation	7/2178	35/18466	0.110917	0.407216	0.344509	csf3r/hax1/ncor1/jagn1b/meis1b/satb1b/ncor2	7
BP	GO:0060993	kidney morphogenesis	7/2178	35/18466	0.110917	0.407216	0.344509	hdac4/gdnfa/ret/efhc2/pkd2/crkl/ttc26	7
BP	GO:0043086	negative regulation of catalytic activity	29/2178	195/18466	0.111946	0.410514	0.347298	appa/pik3ip1/ptprb/serpinh2/serpinh1a/dlg2/serpinc1/cblb/sh3bp4a/deptor/mad2l2/cdkn1ba/reck/serpinh1b/mcm2/tegt/spry1/serpinf1/akt1s1/cdkn1bb/atp5if1b/itih2/agrn/serpina10a/appb/sema4e/c4/tfpi2/cenph	29
BP	GO:0055006	cardiac cell development	8/2178	42/18466	0.114885	0.420306	0.355582	erbb2/rbfox1l/nrg1/neb/ilk/mef2ca/bmp2b/fhod3b	8
BP	GO:0072666	establishment of protein localization to vacuole	8/2178	42/18466	0.114885	0.420306	0.355582	ptpn23b/vps13a/mon1a/scarb2c/scarb2a/vps13d/sorl1/lamp2	8
BP	GO:0072507	divalent inorganic cation homeostasis	22/2178	143/18466	0.116134	0.424378	0.359028	casq2/fyna/selenon/itpr2/cnnm2a/aplnra/wnt5b/aplnrb/nr3c1/scgn/selenok/atp2b4/atp2a2b/stc1l/trpc6a/slc39a10/herpud1/ryk/pkd2/trpv6/cnnm2b/tmem64	22
BP	GO:0050803	regulation of synapse structure or activity	9/2178	49/18466	0.116985	0.426816	0.36109	gripap1/slitrk6/nectin1b/dbnla/lrrk2/clstn1/cttnbp2/abhd17aa/srpx2	9
BP	GO:0007162	negative regulation of cell adhesion	12/2178	70/18466	0.117074	0.426816	0.36109	mecom/gpr183a/pag1/snai1b/plxnb1a/plxnb3/vsir/tnfrsf21/znf703/ifngr1/podxl/plxna3	12
BP	GO:0007173	epidermal growth factor receptor signaling pathway	6/2178	29/18466	0.118842	0.432252	0.365689	errfi1a/fer/cblb/hbegfb/mvb12ba/btc	6
BP	GO:0060059	embryonic retina morphogenesis in camera-type eye	6/2178	29/18466	0.118842	0.432252	0.365689	sfrp1a/pbx2/meis1b/pde6c/cdh2/atp6v0ca	6
BP	GO:1901699	cellular response to nitrogen compound	24/2178	159/18466	0.122363	0.444544	0.376088	nr4a2b/stat5a/stat6/ghrb/gna14a/irs1/sh3bp4a/lpin2/irs2b/stat5b/nos1/sesn1/lrrk2/castor2/gnb5a/chrm3b/irs2a/leprot/grb10a/agrn/chrng/rragcb/rap1ab/chrm2b	24
BP	GO:0001838	embryonic epithelial tube formation	7/2178	36/18466	0.124447	0.450478	0.381108	pcdh19/hand2/phactr4a/gdnfa/neo1a/efhc2/mdka	7
BP	GO:0002062	chondrocyte differentiation	7/2178	36/18466	0.124447	0.450478	0.381108	sox9a/wnt5b/creb3l2/loxl2b/loxl2a/rnf2/sox5	7
BP	GO:0070988	demethylation	7/2178	36/18466	0.124447	0.450478	0.381108	kdm6ba/jmjd1cb/jmjd6/phf8/fto/kdm6bb/kdm6al	7
BP	GO:0001894	tissue homeostasis	13/2178	78/18466	0.124929	0.450478	0.381108	napbb/notch3/emc3/pafah1b1b/dot1l/pde6c/fras1/cluap1/piezo1/fzd4/cdipt/uhrf1/tmem64	13
BP	GO:0042326	negative regulation of phosphorylation	13/2178	78/18466	0.124929	0.450478	0.381108	pik3ip1/ptprb/cblb/deptor/ibtk/klhl31/cdkn1ba/ldlrad4a/spry1/akt1s1/cdkn1bb/ankle2/prkn	13
BP	GO:0048024	regulation of mRNA splicing, via spliceosome	13/2178	78/18466	0.124929	0.450478	0.381108	rbfox1l/mbnl3/mbnl2/khdrbs1b/raver2/celf3a/jmjd6/rbm25a/khdrbs1a/rbm25b/cirbpa/rpl22/fmr1	13
BP	GO:0035270	endocrine system development	19/2178	122/18466	0.125293	0.450478	0.381108	fn1a/smo/hand2/fzd2/notch2/kdrl/fscn1a/lepr/itga5/wnt5b/gli2a/disp1/jag1b/gli1/abcd1/tm4sf4/jag1a/apc/ascl1a	19
BP	GO:0051346	negative regulation of hydrolase activity	19/2178	122/18466	0.125293	0.450478	0.381108	appa/serpinh2/serpinh1a/dlg2/serpinc1/sh3bp4a/reck/serpinh1b/tegt/serpinf1/atp5if1b/itih2/agrn/serpina10a/appb/sema4e/c4/tfpi2/cenph	19
BP	GO:0055074	calcium ion homeostasis	19/2178	122/18466	0.125293	0.450478	0.381108	casq2/fyna/selenon/itpr2/aplnra/wnt5b/aplnrb/nr3c1/scgn/selenok/atp2b4/atp2a2b/stc1l/trpc6a/herpud1/ryk/pkd2/trpv6/tmem64	19
BP	GO:0060319	primitive erythrocyte differentiation	5/2178	23/18466	0.126284	0.452534	0.382848	meis1b/smarca1/phf8/kdm6bb/nfe2	5
BP	GO:0060415	muscle tissue morphogenesis	5/2178	23/18466	0.126284	0.452534	0.382848	fbxo32/nrg1/myo5b/cemip2/tnnt2a	5
BP	GO:0043067	regulation of programmed cell death	65/2178	479/18466	0.126299	0.452534	0.382848	perp/mcm5/chd8/casp3b/cryabb/badb/cct3/mtdha/daxx/faim2a/cd74b/bcor/hax1/chuk/bnip3lb/gdnfa/dnaja3b/psenen/boka/ddt/pimr69/prnprs3/sppl3/tnfsf10l/epas1b/nod2/tegt/eya2/grinab/egfra/fbxo10/htra1a/ngfa/phf8/nod1/rnf2/capn3a/pink1/yap1/socs3a/angptl4/agap2/apc/hspb6/baxa/bmp4/herpud1/grinaa/lgals3a/snx13/bnip3/cd74a/eya4/tnfrsfa/htra1b/wt1b/gadd45ba/bbc3/tmbim1a/birc5a/prkn/melk/anp32e/cntf/traf2a	65
BP	GO:0070085	glycosylation	31/2178	213/18466	0.126655	0.453101	0.383328	fut11/gxylt2/mgat1a/galnt12/ext1b/b3galnt2/b3galt2/b4galt1l/rxylt1/extl3/poc1bl/pomgnt2/tusc3/b3gnt2a/dpm1/c1galt1c1/tmtc1/galnt1/b3gnt5a/b4gat1/tmtc3/galnt14/st3gal4/eogt/mgat3a/gfpt2/dpy19l1l/ext2/xxylt1/alg11/galnt18b	31
BP	GO:0098739	import across plasma membrane	18/2178	115/18466	0.128432	0.453101	0.383328	slc3a2a/slc12a7a/cacna1ba/slc12a2/p2rx7/kcnj8/slc15a2/cacna1c/atp1b3b/slc8a1b/cacna1bb/atp1b1a/slc39a10/slc9a6a/slc3a2b/slc1a1/trpv6/kcnj11l	18
BP	GO:0021532	neural tube patterning	10/2178	57/18466	0.128636	0.453101	0.383328	wnt5b/gli2a/gli1/wls/tcf7l1b/rnf152/cdh2/apc/cnpy1/fmr1	10
BP	GO:0071599	otic vesicle development	10/2178	57/18466	0.128636	0.453101	0.383328	sox9a/chrd/fsta/npc1/apc/crbn/vdrb/pogza/nfe2/pgk1	10
BP	GO:0006661	phosphatidylinositol biosynthetic process	15/2178	93/18466	0.129214	0.453101	0.383328	socs5a/itpka/itpkcb/pip4k2aa/socs2/dpm1/socs1a/pik3ca/cdipt/socs3a/ip6k2b/pip5k1ab/pigh/cish/cishb	15
BP	GO:0033365	protein localization to organelle	46/2178	330/18466	0.129677	0.453101	0.383328	hikeshi/hspa8/ptpn23b/tapt1a/srpra/kpna6/mapre2/tram2/sec62/pom121/nup155/vps13a/emc3/sh3bp4a/bcap29/ipo7/lamp1b/klhl21/bicd2/tomm40l/mon1a/pex6/zdhhc15b/sec61a1/scg3/romo1/lrrk2/sys1/ezrb/meak7/mapre3a/optn/scarb2c/terfa/aup1/lmbrd1/ddrgk1/pex7/scarb2a/wrap73/vps13d/fam83d/ttc26/mapre3b/sorl1/lamp2	46
BP	GO:0042981	regulation of apoptotic process	64/2178	472/18466	0.129721	0.453101	0.383328	perp/mcm5/chd8/casp3b/cryabb/badb/mtdha/daxx/faim2a/cd74b/bcor/hax1/chuk/bnip3lb/gdnfa/dnaja3b/psenen/boka/ddt/pimr69/prnprs3/sppl3/tnfsf10l/epas1b/nod2/tegt/eya2/grinab/egfra/fbxo10/htra1a/ngfa/phf8/nod1/rnf2/capn3a/pink1/yap1/socs3a/angptl4/agap2/apc/hspb6/baxa/bmp4/herpud1/grinaa/lgals3a/snx13/bnip3/cd74a/eya4/tnfrsfa/htra1b/wt1b/gadd45ba/bbc3/tmbim1a/birc5a/prkn/melk/anp32e/cntf/traf2a	64
BP	GO:0006000	fructose metabolic process	3/2178	11/18466	0.131368	0.453101	0.383328	pfkfb3/pfkfb4a/pfkfb4b	3
BP	GO:0006825	copper ion transport	3/2178	11/18466	0.131368	0.453101	0.383328	atp7a/atox1/steap4	3
BP	GO:0009134	nucleoside diphosphate catabolic process	3/2178	11/18466	0.131368	0.453101	0.383328	entpd1/entpd5b/entpd4	3
BP	GO:0019934	cGMP-mediated signaling	3/2178	11/18466	0.131368	0.453101	0.383328	pde10a/pde3a/gucy1b1	3
BP	GO:0021513	spinal cord dorsal/ventral patterning	3/2178	11/18466	0.131368	0.453101	0.383328	evx1/tcf7/gli1	3
BP	GO:0030206	chondroitin sulfate biosynthetic process	3/2178	11/18466	0.131368	0.453101	0.383328	chpfa/chst11/chpf2	3
BP	GO:0032836	glomerular basement membrane development	3/2178	11/18466	0.131368	0.453101	0.383328	kirrel3l/plce1/kank2	3
BP	GO:0043650	dicarboxylic acid biosynthetic process	3/2178	11/18466	0.131368	0.453101	0.383328	haao/glsb/kynu	3
BP	GO:0045663	positive regulation of myoblast differentiation	3/2178	11/18466	0.131368	0.453101	0.383328	boc/cdon/mapk14b	3
BP	GO:0045823	positive regulation of heart contraction	3/2178	11/18466	0.131368	0.453101	0.383328	adm2a/adma/adra1bb	3
BP	GO:0046323	glucose import	3/2178	11/18466	0.131368	0.453101	0.383328	slc2a3a/slc2a1b/c1qtnf12	3
BP	GO:0051131	chaperone-mediated protein complex assembly	3/2178	11/18466	0.131368	0.453101	0.383328	tmem35/ptges3a/lonp1	3
BP	GO:0051231	spindle elongation	3/2178	11/18466	0.131368	0.453101	0.383328	prc1a/racgap1/kif11	3
BP	GO:0051597	response to methylmercury	3/2178	11/18466	0.131368	0.453101	0.383328	jun/baxa/gadd45ba	3
BP	GO:0061484	hematopoietic stem cell homeostasis	3/2178	11/18466	0.131368	0.453101	0.383328	kif2c/kitlgb/sae1	3
BP	GO:0097475	motor neuron migration	3/2178	11/18466	0.131368	0.453101	0.383328	dab1a/prickle1b/cdh2	3
BP	GO:0098926	postsynaptic signal transduction	3/2178	11/18466	0.131368	0.453101	0.383328	chrm3b/agrn/chrm2b	3
BP	GO:1903035	negative regulation of response to wounding	3/2178	11/18466	0.131368	0.453101	0.383328	pros1/rgma/socs3a	3
BP	GO:1903524	positive regulation of blood circulation	3/2178	11/18466	0.131368	0.453101	0.383328	adm2a/adma/adra1bb	3
BP	GO:0022604	regulation of cell morphogenesis	17/2178	108/18466	0.131597	0.453101	0.383328	palm1b/fn1a/fam171a1/brwd1/bves/cdc42ep1a/fn1b/dbnla/ezrb/zranb1b/plxnb1a/plxnb3/cdc42ep3/fmnl3/plxna3/amotl2b/rhof	17
BP	GO:0006613	cotranslational protein targeting to membrane	4/2178	17/18466	0.131817	0.453101	0.383328	arl6ip1/srpra/tram2/sec61a1	4
BP	GO:0014823	response to activity	4/2178	17/18466	0.131817	0.453101	0.383328	hif1al/pparab/epas1b/pparda	4
BP	GO:0019217	regulation of fatty acid metabolic process	4/2178	17/18466	0.131817	0.453101	0.383328	pparab/cpt1aa/cpt1ab/pparda	4
BP	GO:0022011	myelination in peripheral nervous system	4/2178	17/18466	0.131817	0.453101	0.383328	ndrg1a/lama2/adcy6a/arhgef10	4
BP	GO:0033260	nuclear DNA replication	4/2178	17/18466	0.131817	0.453101	0.383328	lig1/mcm4/mcm2/mcm6	4
BP	GO:0051492	regulation of stress fiber assembly	4/2178	17/18466	0.131817	0.453101	0.383328	rhpn1/arhgef10/pdgfbb/fhod3b	4
BP	GO:0060038	cardiac muscle cell proliferation	4/2178	17/18466	0.131817	0.453101	0.383328	ndrg4/npr1a/hey2/npr2	4
BP	GO:0060974	cell migration involved in heart formation	4/2178	17/18466	0.131817	0.453101	0.383328	slit2/cemip2/snai1b/pdgfra	4
BP	GO:0061337	cardiac conduction	4/2178	17/18466	0.131817	0.453101	0.383328	scn1bb/prrx1a/kcne4/scn3b	4
BP	GO:0062013	positive regulation of small molecule metabolic process	4/2178	17/18466	0.131817	0.453101	0.383328	pparab/nos1/arpp19a/pparda	4
BP	GO:0007586	digestion	6/2178	30/18466	0.134564	0.460522	0.389605	mttp/myo5b/dot1l/npc1/cdipt/uhrf1	6
BP	GO:0031124	mRNA 3'-end processing	6/2178	30/18466	0.134564	0.460522	0.389605	papola/rprd2a/rprd1b/polr2d/tent2/rprd2b	6
BP	GO:0045637	regulation of myeloid cell differentiation	6/2178	30/18466	0.134564	0.460522	0.389605	stat5a/rps19/il34/cish/tmem64/nfe2	6
BP	GO:0072384	organelle transport along microtubule	6/2178	30/18466	0.134564	0.460522	0.389605	fyco1a/kif5aa/pafah1b1b/tmem201/pafah1b1a/trim46b	6
BP	GO:1903047	mitotic cell cycle process	47/2178	339/18466	0.134852	0.461004	0.390013	e2f7/lig1/fbxl3a/snx33/prc1a/snx9a/rbl1/pafah1b1b/racgap1/nusap1/meis1b/cep55l/smc4/cdkn1ba/ncapg/kif11/mcm4/ints3/ncapd3/mcm2/bora/phf8/pafah1b1a/efhc2/cdkn1bb/apc/dchs1b/arhgef10/cxcr4a/kif20a/ccni/wrap73/mad2l1bp/pbk/ccne1/rbl2/ankle2/ncapd2/kank2/arl3b/chek1/znf207a/mcm6/mad2l1/btc/siah2l/cenph	47
BP	GO:0030155	regulation of cell adhesion	24/2178	161/18466	0.135191	0.461657	0.390566	mecom/gpr183a/efna5a/flot1a/pag1/snai1b/lama2/lmo7a/plxnb1a/dock8/macf1a/plxnb3/vsir/lama4/ccdc80/tnfrsf21/znf703/ifngr1/flot1b/appb/podxl/b2ml/adam8a/plxna3	24
BP	GO:0043484	regulation of RNA splicing	18/2178	116/18466	0.13618	0.464526	0.392993	rbfox1l/mbnl3/mbnl2/khdrbs1b/raver2/ptbp2a/hnrnph1/celf3a/jmjd6/tegt/rbm12/rbm25a/khdrbs1a/rbm25b/brdt/cirbpa/rpl22/fmr1	18
BP	GO:0097193	intrinsic apoptotic signaling pathway	12/2178	72/18466	0.136563	0.465326	0.39367	rps19/cd74b/bcor/boka/atf4a/rnf2/baxa/herpud1/cd74a/chek1/bbc3/prkdc	12
BP	GO:0006898	receptor-mediated endocytosis	15/2178	94/18466	0.137929	0.469469	0.397175	hspa8/fscn1a/notch3/picalma/lrpap1/flot1a/dbnla/lrp1ab/scarb2c/picalmb/lmbrd1/scarb2a/lmbr1l/ppt1/flot1b	15
BP	GO:0000380	alternative mRNA splicing, via spliceosome	11/2178	65/18466	0.138501	0.46978	0.397438	rbfox1l/mbnl3/mbnl2/khdrbs1b/raver2/srsf1b/celf3a/rbm25a/khdrbs1a/rbm25b/fmr1	11
BP	GO:0007416	synapse assembly	11/2178	65/18466	0.138501	0.46978	0.397438	slitrk6/musk/ctbp2a/nectin1b/nbeaa/dbnla/mecp2/clstn1/sdk2b/cdh2/srpx2	11
BP	GO:0042886	amide transport	11/2178	65/18466	0.138501	0.46978	0.397438	rhag/slc15a2/syt9b/pltp/vipb/slc15a4/cert1b/slc14a2/tap1/tap2t/slc15a1b	11
BP	GO:0001935	endothelial cell proliferation	7/2178	37/18466	0.138771	0.46978	0.397438	dll4/hspg2/aplnra/aplnrb/loxl2b/loxl2a/itgav	7
BP	GO:0006641	triglyceride metabolic process	7/2178	37/18466	0.138771	0.46978	0.397438	pnpla2/agpat9l/dgat1a/lpin2/dgat2/mogat3b/lipg	7
BP	GO:0006873	cellular ion homeostasis	32/2178	223/18466	0.139509	0.471325	0.398745	atp6v0a1a/cyb561a3a/casq2/fyna/selenon/itpr2/aplnra/slc34a2b/wnt5b/aplnrb/slc4a1a/scgn/cxcr4b/cxcl12a/selenok/atp2b4/atp2a2b/stc1l/trpc6a/atp6ap1b/atp1b3b/atp7a/atp1b1a/slc39a10/fth1b/herpud1/ryk/slc9a6a/pkd2/slc4a2b/tmem64/tfr1b	32
BP	GO:0010876	lipid localization	36/2178	254/18466	0.139529	0.471325	0.398745	tex2/scarb1/spns1/plin1/pparab/ano6/tmem30ab/pla2g12a/mttp/myo5b/esyt2a/abca1a/esyt2b/cpt1b/gramd1ba/fabp6/abca3b/esyt3/pltp/stard4/abcd1/npc1/scap/esyt1b/aup1/fabp2/bscl2l/atp11c/osbpl3a/cert1b/atp11b/atp8a2/tmem30aa/pparda/slco2a1/spns2	36
BP	GO:0021536	diencephalon development	14/2178	87/18466	0.14104	0.475917	0.40263	smo/pcdh10b/ulk2/cdx1b/arnt2/gli2a/disp1/gli1/wls/sec61a1/csrnp1b/daam1a/lgr4/ascl1a	14
BP	GO:0002011	morphogenesis of an epithelial sheet	16/2178	102/18466	0.143337	0.482701	0.408369	sfrp1a/phactr4a/fscn1a/chuk/aplnra/fzd10/dsc2l/bves/fat1a/fzd7a/sdc2/ezrb/sdc4/npc1/slc39a10/fzd7b	16
BP	GO:0010970	transport along microtubule	13/2178	80/18466	0.144061	0.482701	0.408369	ssx2ipa/fyco1a/kif3a/kif5aa/dync1i1/pafah1b1b/clstn1/tmem201/ift81/arl8a/pafah1b1a/trim46b/ttc26	13
BP	GO:0051607	defense response to virus	13/2178	80/18466	0.144061	0.482701	0.408369	rsad2/adar/bnip3lb/ly86/ifit11/foxo3b/nod2/agbl5/nod1/serinc5/ifit16/ifih1/tlr3	13
BP	GO:0140546	defense response to symbiont	13/2178	80/18466	0.144061	0.482701	0.408369	rsad2/adar/bnip3lb/ly86/ifit11/foxo3b/nod2/agbl5/nod1/serinc5/ifit16/ifih1/tlr3	13
BP	GO:0000959	mitochondrial RNA metabolic process	5/2178	24/18466	0.144903	0.482701	0.408369	gars1/trmt61b/sars2/tfb2m/polrmt	5
BP	GO:0001878	response to yeast	5/2178	24/18466	0.144903	0.482701	0.408369	xpo1b/slc15a2/mogat2/mcm4/atp6v0ca	5
BP	GO:0006270	DNA replication initiation	5/2178	24/18466	0.144903	0.482701	0.408369	mcm5/orc4/mcm4/mcm2/mcm6	5
BP	GO:0008637	apoptotic mitochondrial changes	5/2178	24/18466	0.144903	0.482701	0.408369	bnip3lb/baxa/grinaa/bnip3/bbc3	5
BP	GO:0021879	forebrain neuron differentiation	5/2178	24/18466	0.144903	0.482701	0.408369	nr4a2b/zdhhc16a/tbr1a/tbr1b/lgr4	5
BP	GO:0043524	negative regulation of neuron apoptotic process	5/2178	24/18466	0.144903	0.482701	0.408369	gdnfa/psenen/ngfa/agap2/cntf	5
BP	GO:0072332	intrinsic apoptotic signaling pathway by p53 class mediator	5/2178	24/18466	0.144903	0.482701	0.408369	rps19/cd74b/bcor/rnf2/cd74a	5
BP	GO:0110020	regulation of actomyosin structure organization	5/2178	24/18466	0.144903	0.482701	0.408369	atrn/rhpn1/arhgef10/pdgfbb/fhod3b	5
BP	GO:0061572	actin filament bundle organization	11/2178	66/18466	0.149555	0.49735	0.420762	fam171a1/dmtn/fscn1a/synpo2b/rhpn1/sdc4/arhgef10/pdgfbb/cald1b/espnla/fhod3b	11
BP	GO:0030003	cellular cation homeostasis	31/2178	217/18466	0.149699	0.49735	0.420762	atp6v0a1a/cyb561a3a/casq2/fyna/selenon/itpr2/aplnra/wnt5b/aplnrb/slc4a1a/scgn/cxcr4b/cxcl12a/selenok/atp2b4/atp2a2b/stc1l/trpc6a/atp6ap1b/atp1b3b/atp7a/atp1b1a/slc39a10/fth1b/herpud1/ryk/slc9a6a/pkd2/slc4a2b/tmem64/tfr1b	31
BP	GO:0002699	positive regulation of immune effector process	6/2178	31/18466	0.151208	0.49735	0.420762	tyrobp/cd40lg/cd74b/fer/cadm1a/cd74a	6
BP	GO:0038127	ERBB signaling pathway	6/2178	31/18466	0.151208	0.49735	0.420762	errfi1a/fer/cblb/hbegfb/mvb12ba/btc	6
BP	GO:0045197	establishment or maintenance of epithelial cell apical/basal polarity	6/2178	31/18466	0.151208	0.49735	0.420762	fn1a/dlg2/jag2b/atp1b1a/cdh2/notch1b	6
BP	GO:0046847	filopodium assembly	6/2178	31/18466	0.151208	0.49735	0.420762	gpm6ab/ypel3/nrp1b/fmnl3/nrp1a/fmr1	6
BP	GO:0061318	renal filtration cell differentiation	6/2178	31/18466	0.151208	0.49735	0.420762	kirrel3l/tyro3/iqgap2/wt1b/kank2/thsd7aa	6
BP	GO:0072010	glomerular epithelium development	6/2178	31/18466	0.151208	0.49735	0.420762	kirrel3l/tyro3/iqgap2/wt1b/kank2/thsd7aa	6
BP	GO:0072112	podocyte differentiation	6/2178	31/18466	0.151208	0.49735	0.420762	kirrel3l/tyro3/iqgap2/wt1b/kank2/thsd7aa	6
BP	GO:0072311	glomerular epithelial cell differentiation	6/2178	31/18466	0.151208	0.49735	0.420762	kirrel3l/tyro3/iqgap2/wt1b/kank2/thsd7aa	6
BP	GO:0120034	positive regulation of plasma membrane bounded cell projection assembly	6/2178	31/18466	0.151208	0.49735	0.420762	tapt1a/tapt1b/cdc42ep1a/nrp1b/cdc42ep3/nrp1a	6
BP	GO:1902036	regulation of hematopoietic stem cell differentiation	6/2178	31/18466	0.151208	0.49735	0.420762	fgfr4/nr3c1/fgfr3/jag1a/fgfr2/irf7	6
BP	GO:0035601	protein deacylation	10/2178	59/18466	0.151813	0.498289	0.421557	hdac4/rbb4l/lyplal1/rcor3/sin3ab/jdp2b/abhd17aa/znf703/ppt1/hdac11	10
BP	GO:0043242	negative regulation of protein-containing complex disassembly	10/2178	59/18466	0.151813	0.498289	0.421557	lmod1a/lmod1b/scinla/camsap1a/add3a/phf23b/tmod1/apc/sptbn2/scin	10
BP	GO:0022407	regulation of cell-cell adhesion	16/2178	103/18466	0.152198	0.499031	0.422185	mecom/gpr183a/efna5a/flot1a/pag1/snai1b/dock8/vsir/tnfrsf21/znf703/ifngr1/flot1b/appb/podxl/b2ml/adam8a	16
BP	GO:0033108	mitochondrial respiratory chain complex assembly	9/2178	52/18466	0.153509	0.500879	0.423748	foxred1/pet100/uqcc1/cox17/coa4/coa5/lyrm7/ndufaf5/rpl37	9
BP	GO:0043297	apical junction assembly	9/2178	52/18466	0.153509	0.500879	0.423748	cldn11a/cldni/oclna/bves/cldn5b/cldn7a/cldn5a/cldnb/cldn15lb	9
BP	GO:0070830	bicellular tight junction assembly	9/2178	52/18466	0.153509	0.500879	0.423748	cldn11a/cldni/oclna/bves/cldn5b/cldn7a/cldn5a/cldnb/cldn15lb	9
BP	GO:0002263	cell activation involved in immune response	7/2178	38/18466	0.153854	0.500879	0.423748	tcima/gpr183a/tyrobp/cd74b/fer/dysf/cd74a	7
BP	GO:0018208	peptidyl-proline modification	7/2178	38/18466	0.153854	0.500879	0.423748	crtap/ppiaa/fkbp4/p4ha1a/egln2/p4ha1b/p4ha2	7
BP	GO:0001706	endoderm formation	8/2178	45/18466	0.154348	0.500879	0.423748	aplnra/cdx1b/aplnrb/col12a1b/bmp4/acvr1ba/col12a1a/bmp2b	8
BP	GO:0006491	N-glycan processing	4/2178	18/18466	0.154523	0.500879	0.423748	man1b1b/prkcsh/man2a2/man1a1	4
BP	GO:0009074	aromatic amino acid family catabolic process	4/2178	18/18466	0.154523	0.500879	0.423748	hgd/haao/kynu/fah	4
BP	GO:0021548	pons development	4/2178	18/18466	0.154523	0.500879	0.423748	prickle1b/prnprs3/gli1/bmp2b	4
BP	GO:0030216	keratinocyte differentiation	4/2178	18/18466	0.154523	0.500879	0.423748	casp3b/errfi1a/mvda/krt8	4
BP	GO:2000050	regulation of non-canonical Wnt signaling pathway	4/2178	18/18466	0.154523	0.500879	0.423748	wnt5b/ptk7a/rnf213b/tpbga	4
BP	GO:0006874	cellular calcium ion homeostasis	17/2178	111/18466	0.156843	0.507733	0.429547	casq2/fyna/selenon/itpr2/aplnra/wnt5b/aplnrb/scgn/selenok/atp2b4/atp2a2b/stc1l/trpc6a/herpud1/ryk/pkd2/tmem64	17
BP	GO:0042180	cellular ketone metabolic process	12/2178	74/18466	0.157696	0.507733	0.429547	pparab/fgfr4/hsd11b2/cpt1aa/tpi1b/kynu/coq4/cpt1ab/kyat1/apc/coq8aa/pparda	12
BP	GO:0046165	alcohol biosynthetic process	12/2178	74/18466	0.157696	0.507733	0.429547	moxd1/mvk/itpka/mvda/itpkcb/tm7sf2/scap/hmgcra/ip6k2b/pmvk/hmgcs1/sptlc2b	12
BP	GO:0055065	metal ion homeostasis	33/2178	234/18466	0.158524	0.507733	0.429547	cyb561a3a/casq2/slc12a7a/fyna/selenon/itpr2/cnnm2a/aplnra/wnt5b/aplnrb/slc12a2/nr3c1/scgn/selenok/atp2b4/atp2a2b/stc1l/trpc6a/slc25a28/atp1b3b/atp7a/atp1b1a/slc39a10/fbxl5/fth1b/herpud1/ryk/pkd2/trpv6/steap4/cnnm2b/tmem64/tfr1b	33
BP	GO:0055082	cellular chemical homeostasis	34/2178	242/18466	0.159718	0.507733	0.429547	atp6v0a1a/cyb561a3a/casq2/ormdl1/fyna/selenon/itpr2/aplnra/slc34a2b/wnt5b/aplnrb/slc4a1a/scgn/cxcr4b/cxcl12a/selenok/atp2b4/atp2a2b/stc1l/trpc6a/atp6ap1b/atp1b3b/atp7a/atp1b1a/slc39a10/fth1b/herpud1/ryk/slc9a6a/pkd2/slc4a2b/tmem64/tfr1b/hk2	34
BP	GO:0006979	response to oxidative stress	14/2178	89/18466	0.160479	0.507733	0.429547	oxr1b/mpx/cat/prdx1/atf4a/sesn1/lonp1/romo1/ptgs2a/msrb3/nfe2l1a/cry1a/prkn/nfe2	14
BP	GO:0002474	antigen processing and presentation of peptide antigen via MHC class I	3/2178	12/18466	0.160533	0.507733	0.429547	erap2/b2ml/tap2t	3
BP	GO:0003313	heart rudiment development	3/2178	12/18466	0.160533	0.507733	0.429547	fn1a/pdgfra/spns2	3
BP	GO:0009437	carnitine metabolic process	3/2178	12/18466	0.160533	0.507733	0.429547	cpt1aa/cpt1b/cpt1ab	3
BP	GO:0016339	calcium-dependent cell-cell adhesion via plasma membrane cell adhesion molecules	3/2178	12/18466	0.160533	0.507733	0.429547	fat1a/dchs1b/cdh11	3
BP	GO:0021654	rhombomere boundary formation	3/2178	12/18466	0.160533	0.507733	0.429547	notch3/efnb2a/notch1b	3
BP	GO:0030325	adrenal gland development	3/2178	12/18466	0.160533	0.507733	0.429547	fn1a/itga5/abcd1	3
BP	GO:0042551	neuron maturation	3/2178	12/18466	0.160533	0.507733	0.429547	ctbp2a/sclt1/ndrg4	3
BP	GO:0050994	regulation of lipid catabolic process	3/2178	12/18466	0.160533	0.507733	0.429547	pnpla2/cpt1aa/cpt1ab	3
BP	GO:0051098	regulation of binding	3/2178	12/18466	0.160533	0.507733	0.429547	pbxip1a/ccpg1/dot1l	3
BP	GO:0051145	smooth muscle cell differentiation	3/2178	12/18466	0.160533	0.507733	0.429547	foxf2b/foxo1a/ltbp3	3
BP	GO:0051965	positive regulation of synapse assembly	3/2178	12/18466	0.160533	0.507733	0.429547	slitrk6/clstn1/srpx2	3
BP	GO:0061028	establishment of endothelial barrier	3/2178	12/18466	0.160533	0.507733	0.429547	tnfrsf19/cldn5a/tnfrsf21	3
BP	GO:0070527	platelet aggregation	3/2178	12/18466	0.160533	0.507733	0.429547	fn1a/fn1b/esama	3
BP	GO:0071679	commissural neuron axon guidance	3/2178	12/18466	0.160533	0.507733	0.429547	smo/robo3/cdh2	3
BP	GO:0071786	endoplasmic reticulum tubular network organization	3/2178	12/18466	0.160533	0.507733	0.429547	rtn4a/cdipt/reep3a	3
BP	GO:1900107	regulation of nodal signaling pathway	3/2178	12/18466	0.160533	0.507733	0.429547	fscn1a/aplnra/aplnrb	3
BP	GO:1902285	semaphorin-plexin signaling pathway involved in neuron projection guidance	3/2178	12/18466	0.160533	0.507733	0.429547	plxnb1a/plxnb3/plxna3	3
BP	GO:1902287	semaphorin-plexin signaling pathway involved in axon guidance	3/2178	12/18466	0.160533	0.507733	0.429547	plxnb1a/plxnb3/plxna3	3
BP	GO:0009895	negative regulation of catabolic process	11/2178	67/18466	0.161049	0.50885	0.430492	azin1b/gdnfa/tent5ab/gli2a/mad2l2/atraid/phf23b/lrrk2/vipb/tent2/zcchc17	11
BP	GO:0051247	positive regulation of protein metabolic process	48/2178	353/18466	0.163875	0.5151	0.435779	bmp3/upf3b/trib3/ghrb/uhmk1/jarid2b/ndfip2/cd74b/aplnra/nrg1/aplnrb/ndfip1/bmp8a/meis3/mad2l2/rmnd1/hbegfb/tgfb1a/pxylp1/csnk1db/phf23b/bmp2a/upf3a/gramd4a/il34/arih1l/pdgfba/ngfa/bora/polr2d/baxa/rack1/bmp4/pdgfbb/znf703/cd74a/trib1/ankle2/cdc20/adam8a/bbc3/axin2/prkn/fmr1/bmp2b/btc/ndfip1l/fgf18a	48
BP	GO:0050769	positive regulation of neurogenesis	10/2178	60/18466	0.164137	0.5151	0.435779	slit1a/grnb/cxcl12a/dbnla/plxnb1a/ngfa/plxnb3/metrn/cntn2/plxna3	10
BP	GO:0098732	macromolecule deacylation	10/2178	60/18466	0.164137	0.5151	0.435779	hdac4/rbb4l/lyplal1/rcor3/sin3ab/jdp2b/abhd17aa/znf703/ppt1/hdac11	10
BP	GO:1901879	regulation of protein depolymerization	10/2178	60/18466	0.164137	0.5151	0.435779	lmod1a/lmod1b/scinla/map1sb/camsap1a/add3a/tmod1/apc/sptbn2/scin	10
BP	GO:0006360	transcription by RNA polymerase I	5/2178	25/18466	0.164613	0.5151	0.435779	ubtf/gtf2h1/cavin1b/phf8/ubtfl	5
BP	GO:0022600	digestive system process	5/2178	25/18466	0.164613	0.5151	0.435779	myo5b/dot1l/npc1/cdipt/uhrf1	5
BP	GO:0042026	protein refolding	5/2178	25/18466	0.164613	0.5151	0.435779	hspa8/cryabb/dnaja1/hspb1/hspb6	5
BP	GO:0045746	negative regulation of Notch signaling pathway	5/2178	25/18466	0.164613	0.5151	0.435779	tcima/dll4/gpr183a/hif1an/dlc	5
BP	GO:0050728	negative regulation of inflammatory response	5/2178	25/18466	0.164613	0.5151	0.435779	grnb/pparab/nlrc3l/sigirr/pparda	5
BP	GO:0060326	cell chemotaxis	19/2178	127/18466	0.164674	0.5151	0.435779	ccr7/gpr183a/ano6/s1pr4/p2rx7/cxcr4b/cxcl12a/ccl25a/spint1a/tnfrsf1a/cxcl19/cxcl14/ackr3b/nrp1b/cxcr4a/lgals3a/wt1b/nrp1a/ccr9a	19
BP	GO:1901880	negative regulation of protein depolymerization	9/2178	53/18466	0.166797	0.521221	0.440958	lmod1a/lmod1b/scinla/camsap1a/add3a/tmod1/apc/sptbn2/scin	9
BP	GO:0051262	protein tetramerization	6/2178	32/18466	0.168715	0.525548	0.444619	crtc3/trpm1b/evla/trpm6/atp5if1b/pkd2	6
BP	GO:0048596	embryonic camera-type eye morphogenesis	8/2178	46/18466	0.168775	0.525548	0.444619	sfrp1a/phactr4a/efnb2a/znf503/sema6a/fat1a/efnb1/znf703	8
BP	GO:0060389	pathway-restricted SMAD protein phosphorylation	8/2178	46/18466	0.168775	0.525548	0.444619	bmp3/bmpr1aa/bmp8a/tgfb1a/ldlrad4a/bmp2a/bmp4/bmp2b	8
BP	GO:1903131	mononuclear cell differentiation	12/2178	75/18466	0.168854	0.525548	0.444619	stat5a/gpr183a/csf3r/lck/itk/tcf7/il2rga/il34/cish/irf7/rpl22/prkdc	12
BP	GO:0032436	positive regulation of proteasomal ubiquitin-dependent protein catabolic process	7/2178	39/18466	0.169654	0.526466	0.445395	trib3/csnk1db/arih1l/trib1/cdc20/axin2/prkn	7
BP	GO:0055013	cardiac muscle cell development	7/2178	39/18466	0.169654	0.526466	0.445395	erbb2/rbfox1l/neb/ilk/mef2ca/bmp2b/fhod3b	7
BP	GO:0072331	signal transduction by p53 class mediator	7/2178	39/18466	0.169654	0.526466	0.445395	e2f7/rps19/cd74b/bcor/rnf2/cd74a/cdkn1d	7
BP	GO:0072330	monocarboxylic acid biosynthetic process	16/2178	105/18466	0.170782	0.529442	0.447912	ptges3a/fgfr4/acacb/fads2/prxl2b/slc27a2a/gamt/alox5a/gatm/ptgs2a/aclyb/apc/rdh10a/lipg/ptges/abhd2a	16
BP	GO:1901700	response to oxygen-containing compound	49/2178	363/18466	0.174282	0.539757	0.456639	nr4a2b/stat5a/stat6/ghrb/esr2a/gna14a/lepr/irs1/esr2b/cat/nr3c1/p2rx7/sh3bp4a/cxcr4b/lpin2/irs2b/stat5b/entpd1/ucp1/prdx1/stat1b/nos1/socs1a/sesn1/romo1/lrrk2/meak7/castor2/nod2/slc2a1b/sult2st3/nod1/gnb5a/cxcl19/stat2/otud5a/chrm3b/irs2a/leprot/grb10a/agrn/kank2/cry1a/chrng/rragcb/rap1ab/chrm2b/pgrmc1/abhd2a	49
BP	GO:1901137	carbohydrate derivative biosynthetic process	64/2178	483/18466	0.174567	0.540106	0.456934	chpfa/fut11/gxylt2/mgat1a/hprt1/galnt12/ext1b/uap1/acacb/lcmt2/b3galnt2/b3galt2/b4galt1l/gcdhb/rxylt1/extl3/ak2/poc1bl/ndst2b/tpi1b/adcy3a/necab1/pomgnt2/tusc3/has2/b3gnt2a/upp2/dpm1/gucy1b1/pxylp1/c1galt1c1/ndst1b/ada2a/chst12a/tmtc1/galnt1/b3gnt5a/adcy6a/ctps1a/b4gat1/tmtc3/aclyb/pigh/galnt14/st3gal4/hs6st1a/atp5mc1/npr1a/chst11/papss2b/eogt/mgat3a/gfpt2/chpf2/dpy19l1l/itm2ba/ext2/npr2/rrm2/xxy…	64
BP	GO:0031399	regulation of protein modification process	54/2178	403/18466	0.174963	0.540794	0.457517	bmp3/ptprb/trib3/ghrb/fyna/jarid2b/ndfip2/cd74b/aplnra/nrg1/aplnrb/ndfip1/bmp8a/meis3/cblb/deptor/ibtk/mad2l2/hbegfb/tgfb1a/klhl31/cdkn1ba/socs1a/ldlrad4a/phf23b/bmp2a/il34/spry1/pdgfba/ngfa/bora/akt1s1/cdkn1bb/jdp2b/rack1/bmp4/pdgfbb/kmt2e/znf703/ccni/cd74a/ccne1/trib1/arpp19a/ankle2/cdc20/ptpra/axin2/prkn/fmr1/bmp2b/btc/ndfip1l/fgf18a	54
BP	GO:0098876	vesicle-mediated transport to the plasma membrane	13/2178	83/18466	0.17551	0.541949	0.458494	ptpn23b/gripap1/rab25b/myo5b/arl4cb/ehd1b/clstn1/sys1/rab34a/ehd3/ehd2b/wash1/dennd1a	13
BP	GO:0030522	intracellular receptor signaling pathway	10/2178	61/18466	0.176929	0.544913	0.461002	esr2a/thrb/arnt/esr2b/nr3c1/tgif1/slc15a2/apc/kank2/rarga	10
BP	GO:0051225	spindle assembly	10/2178	61/18466	0.176929	0.544913	0.461002	mapre2/prc1a/racgap1/kif11/csnk1db/mapre3a/haus3/arhgef10/znf207a/mapre3b	10
BP	GO:0051248	negative regulation of protein metabolic process	43/2178	316/18466	0.177832	0.544913	0.461002	tnrc6a/appa/ptprb/serpinh2/cnot7/jarid2b/serpinh1a/azin1b/cnot3a/serpinc1/cnot6l/ago4/cblb/deptor/ibtk/mad2l2/paip2b/caprin1b/klhl31/cdkn1ba/atraid/reck/ldlrad4a/eif4ebp3l/serpinh1b/spry1/serpinf1/akt1s1/polr2d/cdkn1bb/itih2/dcp2/arpp19a/agrn/serpina10a/appb/c4/itm2ba/tfpi2/prkn/fmr1/itm2cb/cenph	43
BP	GO:0007622	rhythmic behavior	4/2178	19/18466	0.17856	0.544913	0.461002	nmu/nr3c1/camk1gb/egfra	4
BP	GO:0032292	peripheral nervous system axon ensheathment	4/2178	19/18466	0.17856	0.544913	0.461002	ndrg1a/lama2/adcy6a/arhgef10	4
BP	GO:0032511	late endosome to vacuole transport via multivesicular body sorting pathway	4/2178	19/18466	0.17856	0.544913	0.461002	ptpn23b/tmem50a/chmp4c/leprot	4
BP	GO:0033504	floor plate development	4/2178	19/18466	0.17856	0.544913	0.461002	smo/gli2a/gli1/sap130b	4
BP	GO:0048009	insulin-like growth factor receptor signaling pathway	4/2178	19/18466	0.17856	0.544913	0.461002	igf1rb/igf1ra/igfbp5a/gigyf2	4
BP	GO:0048512	circadian behavior	4/2178	19/18466	0.17856	0.544913	0.461002	nmu/nr3c1/camk1gb/egfra	4
BP	GO:1901654	response to ketone	4/2178	19/18466	0.17856	0.544913	0.461002	nr3c1/sult2st3/pgrmc1/abhd2a	4
BP	GO:1901796	regulation of signal transduction by p53 class mediator	4/2178	19/18466	0.17856	0.544913	0.461002	cd74b/bcor/rnf2/cd74a	4
BP	GO:1905897	regulation of response to endoplasmic reticulum stress	4/2178	19/18466	0.17856	0.544913	0.461002	mbtps2/dgat2/ddrgk1/herpud1	4
BP	GO:0006639	acylglycerol metabolic process	9/2178	54/18466	0.180605	0.550079	0.465372	pnpla2/agpat9l/dgat1a/lpin2/dgat2/mogat2/mogat3b/lipg/abhd2a	9
BP	GO:0030042	actin filament depolymerization	9/2178	54/18466	0.180605	0.550079	0.465372	lmod1a/lmod1b/scinla/add3a/cfl2/tmod1/sptbn2/scin/mical1	9
BP	GO:0032870	cellular response to hormone stimulus	27/2178	191/18466	0.183532	0.557363	0.471534	nr4a2b/stat5a/stat6/ghrb/pparab/prlrb/esr2a/thrb/arnt/irs1/esr2b/serpinc1/nr3c1/lifra/lpin2/irs2b/stat5b/ucp1/lifrb/irs2a/leprot/grb10a/pparda/kank2/rarga/rxfp2b/abhd2a	27
BP	GO:0001101	response to acid chemical	5/2178	26/18466	0.185312	0.557363	0.471534	sh3bp4a/sesn1/meak7/castor2/rragcb	5
BP	GO:0006094	gluconeogenesis	5/2178	26/18466	0.185312	0.557363	0.471534	tpi1b/insra/foxo1a/arpp19a/pgk1	5
BP	GO:0006446	regulation of translational initiation	5/2178	26/18466	0.185312	0.557363	0.471534	uhmk1/paip1/paip2b/eif4ebp3l/polr2d	5
BP	GO:0006636	unsaturated fatty acid biosynthetic process	5/2178	26/18466	0.185312	0.557363	0.471534	ptges3a/fads2/prxl2b/ptgs2a/ptges	5
BP	GO:0018107	peptidyl-threonine phosphorylation	5/2178	26/18466	0.185312	0.557363	0.471534	dyrk1aa/dyrk2/cdc42bpaa/cdc42bpb/hipk3a	5
BP	GO:0031507	heterochromatin formation	5/2178	26/18466	0.185312	0.557363	0.471534	bahd1/ezh1/setdb2/phf8/smarca2	5
BP	GO:0032392	DNA geometric change	5/2178	26/18466	0.185312	0.557363	0.471534	mcm5/mcm4/mcm2/blm/mcm6	5
BP	GO:0032508	DNA duplex unwinding	5/2178	26/18466	0.185312	0.557363	0.471534	mcm5/mcm4/mcm2/blm/mcm6	5
BP	GO:0043200	response to amino acid	5/2178	26/18466	0.185312	0.557363	0.471534	sh3bp4a/sesn1/meak7/castor2/rragcb	5
BP	GO:0072015	podocyte development	5/2178	26/18466	0.185312	0.557363	0.471534	kirrel3l/tyro3/iqgap2/kank2/thsd7aa	5
BP	GO:0072310	glomerular epithelial cell development	5/2178	26/18466	0.185312	0.557363	0.471534	kirrel3l/tyro3/iqgap2/kank2/thsd7aa	5
BP	GO:1901385	regulation of voltage-gated calcium channel activity	5/2178	26/18466	0.185312	0.557363	0.471534	rem1/cabp1a/stac/gem/cacnb1	5
BP	GO:0033559	unsaturated fatty acid metabolic process	7/2178	40/18466	0.186127	0.558738	0.472697	ptges3a/fads2/prxl2b/alox5a/ptgs2a/pnpla8/ptges	7
BP	GO:2000060	positive regulation of ubiquitin-dependent protein catabolic process	7/2178	40/18466	0.186127	0.558738	0.472697	trib3/csnk1db/arih1l/trib1/cdc20/axin2/prkn	7
BP	GO:0042176	regulation of protein catabolic process	13/2178	84/18466	0.186687	0.55927	0.473147	trib3/usp14/azin1b/mad2l2/atraid/csnk1db/arih1l/herpud1/trib1/cdc20/adam8a/axin2/prkn	13
BP	GO:0035088	establishment or maintenance of apical/basal cell polarity	6/2178	33/18466	0.187019	0.55927	0.473147	fn1a/dlg2/jag2b/atp1b1a/cdh2/notch1b	6
BP	GO:0061245	establishment or maintenance of bipolar cell polarity	6/2178	33/18466	0.187019	0.55927	0.473147	fn1a/dlg2/jag2b/atp1b1a/cdh2/notch1b	6
BP	GO:1901019	regulation of calcium ion transmembrane transporter activity	6/2178	33/18466	0.187019	0.55927	0.473147	rem1/selenon/cabp1a/stac/gem/cacnb1	6
BP	GO:0098657	import into cell	19/2178	130/18466	0.191135	0.564831	0.477852	slc3a2a/slc12a7a/cacna1ba/gdnfa/slc12a2/p2rx7/kcnj8/slc15a2/cacna1c/atp1b3b/slc8a1b/cacna1bb/atp1b1a/slc39a10/slc9a6a/slc3a2b/slc1a1/trpv6/kcnj11l	19
BP	GO:0002089	lens morphogenesis in camera-type eye	3/2178	13/18466	0.191407	0.564831	0.477852	fn1a/itga5/atf4a	3
BP	GO:0002444	myeloid leukocyte mediated immunity	3/2178	13/18466	0.191407	0.564831	0.477852	tyrobp/fer/jagn1b	3
BP	GO:0003406	retinal pigment epithelium development	3/2178	13/18466	0.191407	0.564831	0.477852	ctsd/atp6ap1b/yap1	3
BP	GO:0019058	viral life cycle	3/2178	13/18466	0.191407	0.564831	0.477852	usp5/nectin1b/mvb12ba	3
BP	GO:0031114	regulation of microtubule depolymerization	3/2178	13/18466	0.191407	0.564831	0.477852	map1sb/camsap1a/apc	3
BP	GO:0033336	caudal fin development	3/2178	13/18466	0.191407	0.564831	0.477852	smo/chrd/megf6a	3
BP	GO:0042554	superoxide anion generation	3/2178	13/18466	0.191407	0.564831	0.477852	sh3pxd2ab/ncf1/cybb	3
BP	GO:0051865	protein autoubiquitination	3/2178	13/18466	0.191407	0.564831	0.477852	ube2t/uhrf1/prkn	3
BP	GO:0070059	intrinsic apoptotic signaling pathway in response to endoplasmic reticulum stress	3/2178	13/18466	0.191407	0.564831	0.477852	atf4a/herpud1/bbc3	3
BP	GO:0090049	regulation of cell migration involved in sprouting angiogenesis	3/2178	13/18466	0.191407	0.564831	0.477852	reck/nrp1a/srpx2	3
BP	GO:0090594	inflammatory response to wounding	3/2178	13/18466	0.191407	0.564831	0.477852	cxcr4b/cxcl12a/alox5a	3
BP	GO:1902108	regulation of mitochondrial membrane permeability involved in apoptotic process	3/2178	13/18466	0.191407	0.564831	0.477852	bnip3lb/grinaa/bnip3	3
BP	GO:1902882	regulation of response to oxidative stress	3/2178	13/18466	0.191407	0.564831	0.477852	sesn1/prkn/nfe2	3
BP	GO:0000956	nuclear-transcribed mRNA catabolic process	12/2178	77/18466	0.192289	0.566367	0.479151	tnrc6a/upf3b/pnrc2/cnot7/cnot3a/cnot6l/upf3a/polr2d/pelo/dcp2/casc3/etf1a	12
BP	GO:0051494	negative regulation of cytoskeleton organization	12/2178	77/18466	0.192289	0.566367	0.479151	lmod1a/lmod1b/scinla/kat2b/rhpn1/camsap1a/add3a/ssh2b/tmod1/apc/sptbn2/scin	12
BP	GO:0043069	negative regulation of programmed cell death	38/2178	279/18466	0.193401	0.569104	0.481467	mcm5/chd8/cryabb/cct3/mtdha/faim2a/cd74b/bcor/hax1/chuk/gdnfa/dnaja3b/psenen/ddt/pimr69/tegt/eya2/grinab/egfra/ngfa/rnf2/capn3a/yap1/socs3a/angptl4/agap2/hspb6/bmp4/herpud1/grinaa/lgals3a/snx13/cd74a/eya4/wt1b/tmbim1a/birc5a/cntf	38
BP	GO:0006090	pyruvate metabolic process	9/2178	55/18466	0.194904	0.57245	0.484298	aldob/tpi1b/insrb/insra/pfklb/dhtkd1/adpgk2/pgk1/hk2	9
BP	GO:0006638	neutral lipid metabolic process	9/2178	55/18466	0.194904	0.57245	0.484298	pnpla2/agpat9l/dgat1a/lpin2/dgat2/mogat2/mogat3b/lipg/abhd2a	9
BP	GO:0050900	leukocyte migration	22/2178	154/18466	0.198499	0.582463	0.492769	gpr183a/ano6/plvapa/s1pr4/p2rx7/jagn1b/cxcr4b/cxcl12a/ccl25a/spint1a/itga6b/sele/socs1a/tnfrsf1a/il34/dock8/cxcl19/lgals3a/plvapb/wt1b/adam8a/itga6l	22
BP	GO:0006414	translational elongation	8/2178	48/18466	0.199347	0.583308	0.493483	eef1b2/eef1g/eef2k/eef2b/gfm1/rack1/eef1a1l1/eef2l2	8
BP	GO:0021903	rostrocaudal neural tube patterning	8/2178	48/18466	0.199347	0.583308	0.493483	wnt5b/wls/tcf7l1b/rnf152/cdh2/apc/cnpy1/fmr1	8
BP	GO:0097191	extrinsic apoptotic signaling pathway	8/2178	48/18466	0.199347	0.583308	0.493483	boka/tnfsf10l/eya2/baxa/lgals3a/snx13/eya4/tnfrsfa	8
BP	GO:0001934	positive regulation of protein phosphorylation	24/2178	170/18466	0.202137	0.590919	0.499923	bmp3/ghrb/cd74b/aplnra/nrg1/aplnrb/bmp8a/mad2l2/hbegfb/tgfb1a/bmp2a/il34/pdgfba/ngfa/bora/rack1/bmp4/pdgfbb/cd74a/axin2/fmr1/bmp2b/btc/fgf18a	24
BP	GO:1901800	positive regulation of proteasomal protein catabolic process	7/2178	41/18466	0.203224	0.591304	0.500249	trib3/csnk1db/arih1l/trib1/cdc20/axin2/prkn	7
BP	GO:0007520	myoblast fusion	4/2178	20/18466	0.20374	0.591304	0.500249	kirrel3l/jam2a/crkl/mapk14b	4
BP	GO:0014855	striated muscle cell proliferation	4/2178	20/18466	0.20374	0.591304	0.500249	ndrg4/npr1a/hey2/npr2	4
BP	GO:0016925	protein sumoylation	4/2178	20/18466	0.20374	0.591304	0.500249	pias1a/pias4a/cbx7a/sae1	4
BP	GO:0047496	vesicle transport along microtubule	4/2178	20/18466	0.20374	0.591304	0.500249	fyco1a/pafah1b1b/pafah1b1a/trim46b	4
BP	GO:0051489	regulation of filopodium assembly	4/2178	20/18466	0.20374	0.591304	0.500249	gpm6ab/nrp1b/nrp1a/fmr1	4
BP	GO:0051963	regulation of synapse assembly	4/2178	20/18466	0.20374	0.591304	0.500249	slitrk6/nectin1b/clstn1/srpx2	4
BP	GO:0018108	peptidyl-tyrosine phosphorylation	10/2178	63/18466	0.203829	0.591304	0.500249	kdrl/ghrb/cd74b/fer/cblb/hbegfb/socs1a/cd74a/aatkb/btc	10
BP	GO:0015698	inorganic anion transport	17/2178	116/18466	0.20419	0.591304	0.500249	clcn7/best4/slc12a7a/ano6/slc34a2b/slc26a1/slc12a2/clcn2b/clcn5a/ano2b/clcn4/enpp1/clcn3/ttyh3a/clic5a/abcc4/clic2	17
BP	GO:0009798	axis specification	12/2178	78/18466	0.204537	0.591304	0.500249	itga5/cdx1b/ccm2/chrd/setdb2/macf1a/rnf2/yap1/mmp14b/tpbga/axin2/bmp2b	12
BP	GO:0030903	notochord development	12/2178	78/18466	0.204537	0.591304	0.500249	lamc1/plod2/pacsin3/cavin1b/npc1/ctps1a/lama4/atp6v0ca/bmp4/scarb2a/bmpr2b/bmp2b	12
BP	GO:0043244	regulation of protein-containing complex disassembly	12/2178	78/18466	0.204537	0.591304	0.500249	lmod1a/fyco1a/lmod1b/scinla/map1sb/camsap1a/add3a/phf23b/tmod1/apc/sptbn2/scin	12
BP	GO:0021522	spinal cord motor neuron differentiation	6/2178	34/18466	0.20605	0.59458	0.50302	smo/igf1rb/igf1ra/scgn/gli2a/jag2b	6
BP	GO:0032465	regulation of cytokinesis	6/2178	34/18466	0.20605	0.59458	0.50302	e2f7/plk1/rab25b/prc1a/klhl21/plk2a	6
BP	GO:0019319	hexose biosynthetic process	5/2178	27/18466	0.206893	0.595363	0.503683	tpi1b/insra/foxo1a/arpp19a/pgk1	5
BP	GO:0021872	forebrain generation of neurons	5/2178	27/18466	0.206893	0.595363	0.503683	nr4a2b/zdhhc16a/tbr1a/tbr1b/lgr4	5
BP	GO:1902806	regulation of cell cycle G1/S phase transition	5/2178	27/18466	0.206893	0.595363	0.503683	e2f7/rbl1/fam83d/rbl2/kank2	5
BP	GO:0010639	negative regulation of organelle organization	18/2178	124/18466	0.207223	0.595766	0.504023	lmod1a/lmod1b/scinla/kat2b/rhpn1/camsap1a/add3a/phf23b/lrrk2/mcm2/terfa/ssh2b/tmod1/apc/sptbn2/scin/znf207a/mad2l1	18
BP	GO:0022408	negative regulation of cell-cell adhesion	9/2178	56/18466	0.209665	0.601682	0.509028	mecom/gpr183a/pag1/snai1b/vsir/tnfrsf21/znf703/ifngr1/podxl	9
BP	GO:0048709	oligodendrocyte differentiation	9/2178	56/18466	0.209665	0.601682	0.509028	smo/sox9a/grnb/notch3/plp1b/nrg1/abcd1/ypel3/hmgcs1	9
BP	GO:0072657	protein localization to membrane	33/2178	242/18466	0.210907	0.604691	0.511574	arl6ip1/srpra/gripap1/smo/tram2/sec62/nup155/dlg2/musk/naca/rab40b/emc3/dag1/tmem150aa/flot1a/stac/zdhhc15b/sec61a1/ehd1b/romo1/sys1/tm9sf3/atp6ap1b/tm9sf2/mesd/rab34a/ehd3/ehd2b/pdzk1/flot1b/agrn/tspan5a/gpc1b	33
BP	GO:0001933	negative regulation of protein phosphorylation	11/2178	71/18466	0.211107	0.604709	0.511589	ptprb/cblb/deptor/ibtk/klhl31/cdkn1ba/ldlrad4a/spry1/akt1s1/cdkn1bb/prkn	11
BP	GO:0043066	negative regulation of apoptotic process	37/2178	274/18466	0.212354	0.607725	0.514141	mcm5/chd8/cryabb/mtdha/faim2a/cd74b/bcor/hax1/chuk/gdnfa/dnaja3b/psenen/ddt/pimr69/tegt/eya2/grinab/egfra/ngfa/rnf2/capn3a/yap1/socs3a/angptl4/agap2/hspb6/bmp4/herpud1/grinaa/lgals3a/snx13/cd74a/eya4/wt1b/tmbim1a/birc5a/cntf	37
BP	GO:0018205	peptidyl-lysine modification	26/2178	187/18466	0.213006	0.609034	0.515248	phf20a/ep300a/jarid2b/kat2b/phf20b/plod2/meis3/pias1a/pias4a/dot1l/loxl2b/ezh1/setdb2/setd1ba/loxl2a/actl6a/jmjd6/cbx7a/yeats2/kmt2e/suv39h1a/setbp1/crebbpa/sae1/ash1l/setmar	26
BP	GO:0010466	negative regulation of peptidase activity	14/2178	94/18466	0.214634	0.612567	0.518237	appa/serpinh2/serpinh1a/serpinc1/reck/serpinh1b/serpinf1/itih2/agrn/serpina10a/appb/c4/tfpi2/cenph	14
BP	GO:0071407	cellular response to organic cyclic compound	14/2178	94/18466	0.214634	0.612567	0.518237	esr2a/gna14a/arnt/cyp1a/esr2b/nr3c1/nos1/lrrk2/ptgs2a/gnb5a/ahr1a/kank2/rap1ab/abhd2a	14
BP	GO:0002683	negative regulation of immune system process	10/2178	64/18466	0.21789	0.618937	0.523626	grnb/tyrobp/pias4a/cxcr4b/cxcl12a/socs1a/pag1/vsir/cish/tnfrsf21	10
BP	GO:0006720	isoprenoid metabolic process	10/2178	64/18466	0.21789	0.618937	0.523626	mvk/mvda/idi1/dpm1/hmgcra/cyp1b1/apc/pmvk/rdh10a/hmgcs1	10
BP	GO:0001775	cell activation	35/2178	259/18466	0.218646	0.618937	0.523626	stat5a/tcima/fn1a/cd28/gpr183a/grnb/lck/tyrobp/cd74b/itk/ndrg1a/lrrc32/fer/p2ry1/wbp2nl/dysf/tcf7/fn1b/prdx1/wls/il2rga/esama/pag1/dock8/vsir/klf9/dchs1b/cish/tnfrsf21/cd74a/irf7/b2ml/nrp1a/rpl22/prkdc	35
BP	GO:0046488	phosphatidylinositol metabolic process	19/2178	133/18466	0.219551	0.618937	0.523626	socs5a/itpka/itpkcb/pip4k2aa/lpgat1/socs2/dpm1/socs1a/pik3ca/cdipt/mtmr7a/socs3a/ip6k2b/mtmr3/pip5k1ab/pigh/cish/inpp5e/cishb	19
BP	GO:0060393	regulation of pathway-restricted SMAD protein phosphorylation	7/2178	42/18466	0.220891	0.618937	0.523626	bmp3/bmp8a/tgfb1a/ldlrad4a/bmp2a/bmp4/bmp2b	7
BP	GO:1903052	positive regulation of proteolysis involved in protein catabolic process	7/2178	42/18466	0.220891	0.618937	0.523626	trib3/csnk1db/arih1l/trib1/cdc20/axin2/prkn	7
BP	GO:0010038	response to metal ion	13/2178	87/18466	0.222124	0.618937	0.523626	cat/mtf1/stc1l/syt9b/entpd1/jun/cox17/atp7a/slc39a10/baxa/gadd45ba/pkd2/trpv6	13
BP	GO:0000054	ribosomal subunit export from nucleus	3/2178	14/18466	0.223593	0.618937	0.523626	xpo1a/xpo1b/abce1	3
BP	GO:0002275	myeloid cell activation involved in immune response	3/2178	14/18466	0.223593	0.618937	0.523626	tyrobp/fer/dysf	3
BP	GO:0003154	BMP signaling pathway involved in determination of left/right symmetry	3/2178	14/18466	0.223593	0.618937	0.523626	chrd/has2/bmp4	3
BP	GO:0003260	cardioblast migration	3/2178	14/18466	0.223593	0.618937	0.523626	slit2/snai1b/pdgfra	3
BP	GO:0003303	BMP signaling pathway involved in heart jogging	3/2178	14/18466	0.223593	0.618937	0.523626	chrd/has2/bmp4	3
BP	GO:0006271	DNA strand elongation involved in DNA replication	3/2178	14/18466	0.223593	0.618937	0.523626	lig1/pole/mcm4	3
BP	GO:0006577	amino-acid betaine metabolic process	3/2178	14/18466	0.223593	0.618937	0.523626	cpt1aa/cpt1b/cpt1ab	3
BP	GO:0008089	anterograde axonal transport	3/2178	14/18466	0.223593	0.618937	0.523626	kif3a/arl8a/trim46b	3
BP	GO:0008645	hexose transmembrane transport	3/2178	14/18466	0.223593	0.618937	0.523626	slc2a3a/slc2a1b/c1qtnf12	3
BP	GO:0019369	arachidonic acid metabolic process	3/2178	14/18466	0.223593	0.618937	0.523626	alox5a/ptgs2a/pnpla8	3
BP	GO:0021594	rhombomere formation	3/2178	14/18466	0.223593	0.618937	0.523626	notch3/efnb2a/notch1b	3
BP	GO:0031058	positive regulation of histone modification	3/2178	14/18466	0.223593	0.618937	0.523626	jarid2b/meis3/znf703	3
BP	GO:0032366	intracellular sterol transport	3/2178	14/18466	0.223593	0.618937	0.523626	gramd1ba/stard4/npc1	3
BP	GO:0032479	regulation of type I interferon production	3/2178	14/18466	0.223593	0.618937	0.523626	pias4a/zbtb16a/ifih1	3
BP	GO:0032606	type I interferon production	3/2178	14/18466	0.223593	0.618937	0.523626	pias4a/zbtb16a/ifih1	3
BP	GO:0032958	inositol phosphate biosynthetic process	3/2178	14/18466	0.223593	0.618937	0.523626	itpka/itpkcb/ip6k2b	3
BP	GO:0033750	ribosome localization	3/2178	14/18466	0.223593	0.618937	0.523626	xpo1a/xpo1b/abce1	3
BP	GO:0045661	regulation of myoblast differentiation	3/2178	14/18466	0.223593	0.618937	0.523626	boc/cdon/mapk14b	3
BP	GO:0060384	innervation	3/2178	14/18466	0.223593	0.618937	0.523626	alcamb/ctbp2a/mecp2	3
BP	GO:0060975	cardioblast migration to the midline involved in heart field formation	3/2178	14/18466	0.223593	0.618937	0.523626	slit2/snai1b/pdgfra	3
BP	GO:0070593	dendrite self-avoidance	3/2178	14/18466	0.223593	0.618937	0.523626	vstm2l/robo3/bsg	3
BP	GO:0072148	epithelial cell fate commitment	3/2178	14/18466	0.223593	0.618937	0.523626	smo/tcf7l1b/hey2	3
BP	GO:0097720	calcineurin-mediated signaling	3/2178	14/18466	0.223593	0.618937	0.523626	ppp3r1b/nfatc4/nfat5b	3
BP	GO:0098508	endothelial to hematopoietic transition	3/2178	14/18466	0.223593	0.618937	0.523626	mecom/gpr183a/ifngr1	3
BP	GO:1901016	regulation of potassium ion transmembrane transporter activity	3/2178	14/18466	0.223593	0.618937	0.523626	klhl24b/kcne4/klhl24a	3
BP	GO:1903670	regulation of sprouting angiogenesis	3/2178	14/18466	0.223593	0.618937	0.523626	dll4/cemip2/itgb1a	3
BP	GO:1904659	glucose transmembrane transport	3/2178	14/18466	0.223593	0.618937	0.523626	slc2a3a/slc2a1b/c1qtnf12	3
BP	GO:0034968	histone lysine methylation	9/2178	57/18466	0.224858	0.62189	0.526124	jarid2b/dot1l/ezh1/setdb2/setd1ba/suv39h1a/setbp1/ash1l/setmar	9
BP	GO:0051493	regulation of cytoskeleton organization	41/2178	308/18466	0.225652	0.623534	0.527516	cdk5rap2/phldb2a/lmod1a/afap1/lmod1b/mapre2/scinla/stmn4/atrn/kat2b/hax1/map1sb/efna5a/stmn2b/evla/synpo2b/arhgap17a/rhpn1/wasla/cdc42ep1a/bicd2/camsap1a/add3a/dbnla/iqgap2/mapre3a/bora/ssh2b/tmod1/apc/arfip2b/arhgef10/pdgfbb/sptbn2/scin/cdc42ep3/mapre3b/phldb2b/fhod3b/stmn2a/rhof	41
BP	GO:0043270	positive regulation of ion transport	5/2178	28/18466	0.22924	0.628532	0.531744	ano6/aplnra/aplnrb/stac/lgals3a	5
BP	GO:0045927	positive regulation of growth	5/2178	28/18466	0.22924	0.628532	0.531744	slit1a/cxcl12a/dbnla/ngfa/cntn2	5
BP	GO:0046364	monosaccharide biosynthetic process	5/2178	28/18466	0.22924	0.628532	0.531744	tpi1b/insra/foxo1a/arpp19a/pgk1	5
BP	GO:0051180	vitamin transport	5/2178	28/18466	0.22924	0.628532	0.531744	slc19a2/slc2a3a/slc2a1b/tcn2/slc52a2	5
BP	GO:1903432	regulation of TORC1 signaling	5/2178	28/18466	0.22924	0.628532	0.531744	kptn/sesn1/castor2/rnf152/depdc5	5
BP	GO:0000289	nuclear-transcribed mRNA poly(A) tail shortening	4/2178	21/18466	0.229872	0.628532	0.531744	tnrc6a/cnot7/cnot3a/cnot6l	4
BP	GO:0007379	segment specification	4/2178	21/18466	0.229872	0.628532	0.531744	fn1a/chuk/efhc2/dlc	4
BP	GO:0021952	central nervous system projection neuron axonogenesis	4/2178	21/18466	0.229872	0.628532	0.531744	slit2/ncam1a/ephb2a/slit3	4
BP	GO:0030512	negative regulation of transforming growth factor beta receptor signaling pathway	4/2178	21/18466	0.229872	0.628532	0.531744	bcl9l/ldlrad4a/skib/vasnb	4
BP	GO:0036342	post-anal tail morphogenesis	4/2178	21/18466	0.229872	0.628532	0.531744	rtf1/wnt5b/bcl9l/cdh2	4
BP	GO:0071229	cellular response to acid chemical	4/2178	21/18466	0.229872	0.628532	0.531744	sh3bp4a/sesn1/castor2/rragcb	4
BP	GO:0071230	cellular response to amino acid stimulus	4/2178	21/18466	0.229872	0.628532	0.531744	sh3bp4a/sesn1/castor2/rragcb	4
BP	GO:0001508	action potential	8/2178	50/18466	0.231957	0.633125	0.53563	vcla/scn1bb/gna14a/prrx1a/kcne4/atp1b1a/scn3b/depdc5	8
BP	GO:1901991	negative regulation of mitotic cell cycle phase transition	8/2178	50/18466	0.231957	0.633125	0.53563	e2f7/rbl1/ints3/rbl2/kank2/chek1/znf207a/mad2l1	8
BP	GO:0006473	protein acetylation	11/2178	73/18466	0.23832	0.648029	0.548238	phf20a/ep300a/kat2b/phf20b/nat9/meis3/actl6a/yeats2/kmt2e/naa25/crebbpa	11
BP	GO:0010720	positive regulation of cell development	11/2178	73/18466	0.23832	0.648029	0.548238	slit1a/grnb/cxcl12a/dbnla/pde3a/plxnb1a/ngfa/plxnb3/metrn/cntn2/plxna3	11
BP	GO:0016052	carbohydrate catabolic process	11/2178	73/18466	0.23832	0.648029	0.548238	aldob/tpi1b/agla/insrb/insra/pfklb/gusb/dhtkd1/adpgk2/pgk1/hk2	11
BP	GO:1902904	negative regulation of supramolecular fiber organization	11/2178	73/18466	0.23832	0.648029	0.548238	lmod1a/lmod1b/scinla/rhpn1/camsap1a/add3a/ssh2b/tmod1/apc/sptbn2/scin	11
BP	GO:0030641	regulation of cellular pH	7/2178	43/18466	0.239075	0.648029	0.548238	atp6v0a1a/slc4a1a/cxcr4b/cxcl12a/atp6ap1b/slc9a6a/slc4a2b	7
BP	GO:0035265	organ growth	7/2178	43/18466	0.239075	0.648029	0.548238	myo5b/cacna1c/yap1/ndrg4/npr1a/hey2/npr2	7
BP	GO:0039019	pronephric nephron development	7/2178	43/18466	0.239075	0.648029	0.548238	mecom/kirrel3l/sec61a1/etv4/etv5a/efhc2/podxl	7
BP	GO:0051693	actin filament capping	7/2178	43/18466	0.239075	0.648029	0.548238	lmod1a/lmod1b/scinla/add3a/tmod1/sptbn2/scin	7
BP	GO:0048332	mesoderm morphogenesis	9/2178	58/18466	0.240449	0.650628	0.550437	lpar1/foxa1/quo/etv5a/cdh2/bmp4/snrkb/acvr1ba/bmp2b	9
BP	GO:0055088	lipid homeostasis	9/2178	58/18466	0.240449	0.650628	0.550437	ormdl1/wnt5b/mttp/abhd4/dgat2/npc1/fabp2/angptl4/tlcd4b	9
BP	GO:0080135	regulation of cellular response to stress	21/2178	151/18466	0.242406	0.655355	0.554436	igf1rb/tnfrsf19/igf1ra/cd74b/il6st/fam168a/col12a1b/dek/mbtps2/dgat2/rgma/eya2/socs3a/ddrgk1/herpud1/cd74a/eya4/pbk/prkn/col12a1a/fmr1	21
BP	GO:0006875	cellular metal ion homeostasis	24/2178	175/18466	0.245268	0.661586	0.559708	cyb561a3a/casq2/fyna/selenon/itpr2/aplnra/wnt5b/aplnrb/scgn/selenok/atp2b4/atp2a2b/stc1l/trpc6a/atp1b3b/atp7a/atp1b1a/slc39a10/fth1b/herpud1/ryk/pkd2/tmem64/tfr1b	24
BP	GO:0001895	retina homeostasis	6/2178	36/18466	0.24599	0.661586	0.559708	napbb/emc3/pafah1b1b/pde6c/cluap1/fzd4	6
BP	GO:2000736	regulation of stem cell differentiation	6/2178	36/18466	0.24599	0.661586	0.559708	fgfr4/nr3c1/fgfr3/jag1a/fgfr2/irf7	6
BP	GO:0018212	peptidyl-tyrosine modification	10/2178	66/18466	0.247104	0.661586	0.559708	kdrl/ghrb/cd74b/fer/cblb/hbegfb/socs1a/cd74a/aatkb/btc	10
BP	GO:0006790	sulfur compound metabolic process	29/2178	215/18466	0.247364	0.661586	0.559708	chpfa/mvk/acacb/csad/eef1g/ggt5a/gcdhb/mvda/sqor/ndst2b/mthfr/gstt2/ndst1b/acsl3a/sult2st3/aclyb/chst6/pmvk/dsela/chst11/papss2b/aass/ggt1b/chpf2/mat2b/mical1/dse/hmgcs1/clic2	29
BP	GO:0060341	regulation of cellular localization	18/2178	128/18466	0.248167	0.661586	0.559708	tmem35/gripap1/pxna/llgl1/rab25b/uhmk1/creb3l2/syt9b/stac/lrrk2/ezrb/meak7/ptk2aa/npc1/bora/mesd/rack1/gpc1b	18
BP	GO:0072503	cellular divalent inorganic cation homeostasis	18/2178	128/18466	0.248167	0.661586	0.559708	casq2/fyna/selenon/itpr2/aplnra/wnt5b/aplnrb/scgn/selenok/atp2b4/atp2a2b/stc1l/trpc6a/slc39a10/herpud1/ryk/pkd2/tmem64	18
BP	GO:0032434	regulation of proteasomal ubiquitin-dependent protein catabolic process	8/2178	51/18466	0.248923	0.661586	0.559708	trib3/csnk1db/arih1l/herpud1/trib1/cdc20/axin2/prkn	8
BP	GO:0006513	protein monoubiquitination	5/2178	29/18466	0.25224	0.661586	0.559708	ube2t/pcgf5a/rnf20/rnf2/uhrf1	5
BP	GO:0031398	positive regulation of protein ubiquitination	5/2178	29/18466	0.25224	0.661586	0.559708	ndfip2/ndfip1/phf23b/cdc20/ndfip1l	5
BP	GO:0038202	TORC1 signaling	5/2178	29/18466	0.25224	0.661586	0.559708	kptn/sesn1/castor2/rnf152/depdc5	5
BP	GO:0042398	cellular modified amino acid biosynthetic process	5/2178	29/18466	0.25224	0.661586	0.559708	ptdss2/gamt/gatm/ptdss1b/fpgs	5
BP	GO:0045494	photoreceptor cell maintenance	5/2178	29/18466	0.25224	0.661586	0.559708	napbb/emc3/pafah1b1b/pde6c/cluap1	5
BP	GO:0048333	mesodermal cell differentiation	5/2178	29/18466	0.25224	0.661586	0.559708	lpar1/etv5a/bmp4/snrkb/bmp2b	5
BP	GO:0019216	regulation of lipid metabolic process	11/2178	74/18466	0.252398	0.661586	0.559708	pik3ip1/ormdl1/pparab/fgfr4/pnpla2/cpt1aa/scap/cpt1ab/apc/pla2g6/pparda	11
BP	GO:0033865	nucleoside bisphosphate metabolic process	11/2178	74/18466	0.252398	0.661586	0.559708	mvk/acacb/gcdhb/mvda/acsl3a/hmgcra/aclyb/pmvk/papss2b/aass/hmgcs1	11
BP	GO:0033875	ribonucleoside bisphosphate metabolic process	11/2178	74/18466	0.252398	0.661586	0.559708	mvk/acacb/gcdhb/mvda/acsl3a/hmgcra/aclyb/pmvk/papss2b/aass/hmgcs1	11
BP	GO:0034032	purine nucleoside bisphosphate metabolic process	11/2178	74/18466	0.252398	0.661586	0.559708	mvk/acacb/gcdhb/mvda/acsl3a/hmgcra/aclyb/pmvk/papss2b/aass/hmgcs1	11
BP	GO:1902652	secondary alcohol metabolic process	11/2178	74/18466	0.252398	0.661586	0.559708	mvk/mvda/erlin1/tm7sf2/scap/hmgcra/pmvk/nfe2l1a/gba/idh3g/hmgcs1	11
BP	GO:0016053	organic acid biosynthetic process	25/2178	184/18466	0.254788	0.661586	0.559708	ptges3a/fgfr4/acacb/csad/ggt5a/haao/fads2/mthfr/prxl2b/glsb/slc27a2a/gamt/alox5a/aasdhppt/gatm/kynu/ptgs2a/aclyb/apc/rdh10a/aass/lipg/ptges/psph/abhd2a	25
BP	GO:0007005	mitochondrion organization	33/2178	248/18466	0.255147	0.661586	0.559708	atg9a/yme1l1b/foxred1/map1lc3b/pet100/ulk2/bnip3lb/dnaja3b/sqstm1/cox7a2l/cisd2/tomm40l/chchd3b/uqcc1/lonp1/romo1/lrrk2/mief2/cox17/pink1/coa4/coa5/baxa/grinaa/lyrm7/bnip3/ndufaf5/vps13d/bbc3/usp30/prkn/slc25a36a/rpl37	33
BP	GO:0033043	regulation of organelle organization	62/2178	483/18466	0.255326	0.661586	0.559708	cdk5rap2/phldb2a/lmod1a/afap1/tapt1a/fyco1a/lmod1b/mapre2/scinla/stmn4/atrn/kat2b/hax1/map1sb/efna5a/stmn2b/vdac3/tapt1b/evla/synpo2b/arhgap17a/rhpn1/wasla/cdc42ep1a/bicd2/camsap1a/setdb2/add3a/dbnla/iqgap2/phf23b/lrrk2/ezrb/mcm2/atp6ap1b/mapre3a/mief2/bora/terfa/ssh2b/tmod1/pink1/apc/arfip2b/inpp5e/arhgef10/pdgfbb/sptbn2/scin/cdc42ep3/znf207a/bbc3/mapre3b/abcc4/axin2/phldb2b/prkn/mad2l1/btc/fhod…	62
BP	GO:0007018	microtubule-based movement	32/2178	240/18466	0.255336	0.661586	0.559708	ssx2ipa/fyco1a/kif3a/kif15/kif5aa/dync1i1/ttc29/kif21b/pafah1b1b/ktn1/kif11/ptk7a/kif26aa/clstn1/mcamb/tmem201/ift81/arhgef18b/arl8a/kifc3/pafah1b1a/klc1a/kif20a/kif16ba/kif2c/kif1ab/trim46b/kif14/ttc26/kif26ba/aftphb/kif26ab	32
BP	GO:0006909	phagocytosis	16/2178	113/18466	0.255465	0.661586	0.559708	atp6v0a1a/scarb1/tyro3/dysf/prnprs3/timd4/arhgap25/pear1/itgb2/jmjd6/lrp1ab/rab34a/marco/elmo3/sema3fb/gulp1a	16
BP	GO:0010959	regulation of metal ion transport	16/2178	113/18466	0.255465	0.661586	0.559708	casq2/rem1/scn1bb/selenon/cabp1a/aplnra/aplnrb/klhl24b/stac/gem/kcne4/klhl24a/scn3b/cacnb1/cldnb/lgals3a	16
BP	GO:0030004	cellular monovalent inorganic cation homeostasis	9/2178	59/18466	0.256404	0.661586	0.559708	atp6v0a1a/slc4a1a/cxcr4b/cxcl12a/atp6ap1b/atp1b3b/atp1b1a/slc9a6a/slc4a2b	9
BP	GO:0051348	negative regulation of transferase activity	9/2178	59/18466	0.256404	0.661586	0.559708	pik3ip1/ptprb/cblb/deptor/mad2l2/cdkn1ba/spry1/akt1s1/cdkn1bb	9
BP	GO:0061136	regulation of proteasomal protein catabolic process	9/2178	59/18466	0.256404	0.661586	0.559708	trib3/usp14/csnk1db/arih1l/herpud1/trib1/cdc20/axin2/prkn	9
BP	GO:0046034	ATP metabolic process	12/2178	82/18466	0.256654	0.661586	0.559708	ak2/aldob/tpi1b/insrb/enpp1/insra/pfklb/dhtkd1/adpgk2/atp5mc1/pgk1/hk2	12
BP	GO:0000027	ribosomal large subunit assembly	3/2178	15/18466	0.256717	0.661586	0.559708	rpl6/rpl5b/nle1	3
BP	GO:0002702	positive regulation of production of molecular mediator of immune response	3/2178	15/18466	0.256717	0.661586	0.559708	cd40lg/cd74b/cd74a	3
BP	GO:0002832	negative regulation of response to biotic stimulus	3/2178	15/18466	0.256717	0.661586	0.559708	pias4a/socs1a/foxo3b	3
BP	GO:0006984	ER-nucleus signaling pathway	3/2178	15/18466	0.256717	0.661586	0.559708	erlin1/atf4a/scap	3
BP	GO:0008078	mesodermal cell migration	3/2178	15/18466	0.256717	0.661586	0.559708	aplnrb/has2/snai1b	3
BP	GO:0042159	lipoprotein catabolic process	3/2178	15/18466	0.256717	0.661586	0.559708	lyplal1/abhd17aa/ppt1	3
BP	GO:0043153	entrainment of circadian clock by photoperiod	3/2178	15/18466	0.256717	0.661586	0.559708	fbxl3a/cry3a/cry1a	3
BP	GO:0045022	early endosome to late endosome transport	3/2178	15/18466	0.256717	0.661586	0.559708	ptpn23b/ezrb/wdr91	3
BP	GO:0045176	apical protein localization	3/2178	15/18466	0.256717	0.661586	0.559708	pafah1b1b/atp6ap1b/atp6v0ca	3
BP	GO:0046902	regulation of mitochondrial membrane permeability	3/2178	15/18466	0.256717	0.661586	0.559708	bnip3lb/grinaa/bnip3	3
BP	GO:0048936	peripheral nervous system neuron axonogenesis	3/2178	15/18466	0.256717	0.661586	0.559708	rtn4a/notch3/notch1b	3
BP	GO:0051567	histone H3-K9 methylation	3/2178	15/18466	0.256717	0.661586	0.559708	jarid2b/setdb2/suv39h1a	3
BP	GO:0061647	histone H3-K9 modification	3/2178	15/18466	0.256717	0.661586	0.559708	jarid2b/setdb2/suv39h1a	3
BP	GO:0070365	hepatocyte differentiation	3/2178	15/18466	0.256717	0.661586	0.559708	e2f7/socs3a/apc	3
BP	GO:0089718	amino acid import across plasma membrane	3/2178	15/18466	0.256717	0.661586	0.559708	slc3a2a/slc3a2b/slc1a1	3
BP	GO:0098927	vesicle-mediated transport between endosomal compartments	3/2178	15/18466	0.256717	0.661586	0.559708	ptpn23b/ezrb/wdr91	3
BP	GO:2001258	negative regulation of cation channel activity	3/2178	15/18466	0.256717	0.661586	0.559708	rem1/gem/kcne4	3
BP	GO:0006801	superoxide metabolic process	4/2178	22/18466	0.256766	0.661586	0.559708	sh3pxd2ab/prdx1/ncf1/cybb	4
BP	GO:0030513	positive regulation of BMP signaling pathway	4/2178	22/18466	0.256766	0.661586	0.559708	sfrp1a/bmp2a/bmp4/bmp2b	4
BP	GO:0032507	maintenance of protein location in cell	4/2178	22/18466	0.256766	0.661586	0.559708	tapt1a/vps13a/vps13d/sorl1	4
BP	GO:0038034	signal transduction in absence of ligand	4/2178	22/18466	0.256766	0.661586	0.559708	boka/eya2/baxa/eya4	4
BP	GO:0048255	mRNA stabilization	4/2178	22/18466	0.256766	0.661586	0.559708	gdnfa/tent5ab/gli2a/vipb	4
BP	GO:0050679	positive regulation of epithelial cell proliferation	4/2178	22/18466	0.256766	0.661586	0.559708	aplnra/aplnrb/egfra/pdgfbb	4
BP	GO:0061009	common bile duct development	4/2178	22/18466	0.256766	0.661586	0.559708	jag1b/jag2b/wnt2bb/cldn15lb	4
BP	GO:0071910	determination of liver left/right asymmetry	4/2178	22/18466	0.256766	0.661586	0.559708	aplnra/aplnrb/fgfr2/bmp4	4
BP	GO:0097192	extrinsic apoptotic signaling pathway in absence of ligand	4/2178	22/18466	0.256766	0.661586	0.559708	boka/eya2/baxa/eya4	4
BP	GO:0140115	export across plasma membrane	4/2178	22/18466	0.256766	0.661586	0.559708	nr3c1/atp1b3b/kcne4/atp1b1a	4
BP	GO:1905517	macrophage migration	4/2178	22/18466	0.256766	0.661586	0.559708	p2rx7/il34/lgals3a/wt1b	4
BP	GO:0021549	cerebellum development	7/2178	44/18466	0.257716	0.662942	0.560854	smo/snx14/nrg1/cep55l/reln/ccdc32/ca8	7
BP	GO:0032922	circadian regulation of gene expression	7/2178	44/18466	0.257716	0.662942	0.560854	id3/clocka/id1/cry3a/id4/cry1a/noctb	7
BP	GO:0045930	negative regulation of mitotic cell cycle	13/2178	90/18466	0.260102	0.667433	0.564654	e2f7/rbl1/cdkn1ba/ints3/cdkn1bb/btg2/pbk/rbl2/kank2/chek1/znf207a/mad2l1/siah2l	13
BP	GO:0050684	regulation of mRNA processing	13/2178	90/18466	0.260102	0.667433	0.564654	rbfox1l/mbnl3/mbnl2/khdrbs1b/raver2/celf3a/jmjd6/rbm25a/khdrbs1a/rbm25b/cirbpa/rpl22/fmr1	13
BP	GO:0055067	monovalent inorganic cation homeostasis	13/2178	90/18466	0.260102	0.667433	0.564654	atp6v0a1a/slc12a7a/slc4a1a/slc12a2/nr3c1/cxcr4b/cxcl12a/rhag/atp6ap1b/atp1b3b/atp1b1a/slc9a6a/slc4a2b	13
BP	GO:0098659	inorganic cation import across plasma membrane	14/2178	98/18466	0.262907	0.673525	0.569808	slc12a7a/cacna1ba/slc12a2/p2rx7/kcnj8/cacna1c/atp1b3b/slc8a1b/cacna1bb/atp1b1a/slc39a10/slc9a6a/trpv6/kcnj11l	14
BP	GO:0099587	inorganic ion import across plasma membrane	14/2178	98/18466	0.262907	0.673525	0.569808	slc12a7a/cacna1ba/slc12a2/p2rx7/kcnj8/cacna1c/atp1b3b/slc8a1b/cacna1bb/atp1b1a/slc39a10/slc9a6a/trpv6/kcnj11l	14
BP	GO:0007041	lysosomal transport	8/2178	52/18466	0.266271	0.677835	0.573455	igf2r/plekhf2/scarb2c/tsg101a/scarb2a/sorl1/ankfy1/lamp2	8
BP	GO:0002366	leukocyte activation involved in immune response	6/2178	37/18466	0.266742	0.677835	0.573455	gpr183a/tyrobp/cd74b/fer/dysf/cd74a	6
BP	GO:0002695	negative regulation of leukocyte activation	6/2178	37/18466	0.266742	0.677835	0.573455	grnb/tyrobp/pag1/vsir/cish/tnfrsf21	6
BP	GO:0006635	fatty acid beta-oxidation	6/2178	37/18466	0.266742	0.677835	0.573455	gcdhb/hadhaa/cpt1aa/cpt1b/abcd1/cpt1ab	6
BP	GO:0008630	intrinsic apoptotic signaling pathway in response to DNA damage	6/2178	37/18466	0.266742	0.677835	0.573455	cd74b/boka/baxa/cd74a/chek1/prkdc	6
BP	GO:0010675	regulation of cellular carbohydrate metabolic process	6/2178	37/18466	0.266742	0.677835	0.573455	ppp1r3da/pdk2a/pdk4/gcgra/arpp19a/bckdk	6
BP	GO:0042752	regulation of circadian rhythm	6/2178	37/18466	0.266742	0.677835	0.573455	fbxl3a/csnk1db/egfra/cry3a/cry1a/siah2l	6
BP	GO:0050866	negative regulation of cell activation	6/2178	37/18466	0.266742	0.677835	0.573455	grnb/tyrobp/pag1/vsir/cish/tnfrsf21	6
BP	GO:0071375	cellular response to peptide hormone stimulus	11/2178	75/18466	0.266757	0.677835	0.573455	nr4a2b/stat5a/stat6/ghrb/irs1/lpin2/irs2b/stat5b/irs2a/leprot/grb10a	11
BP	GO:1901653	cellular response to peptide	11/2178	75/18466	0.266757	0.677835	0.573455	nr4a2b/stat5a/stat6/ghrb/irs1/lpin2/irs2b/stat5b/irs2a/leprot/grb10a	11
BP	GO:1901701	cellular response to oxygen-containing compound	33/2178	250/18466	0.270719	0.687346	0.581501	nr4a2b/stat5a/stat6/ghrb/esr2a/gna14a/irs1/esr2b/nr3c1/sh3bp4a/lpin2/irs2b/stat5b/entpd1/ucp1/prdx1/nos1/sesn1/romo1/lrrk2/castor2/gnb5a/cxcl19/chrm3b/irs2a/leprot/grb10a/agrn/kank2/chrng/rragcb/rap1ab/chrm2b	33
BP	GO:0045859	regulation of protein kinase activity	20/2178	146/18466	0.271479	0.688714	0.582659	ptprb/trib3/fyna/nrg1/cblb/deptor/hbegfb/cdkn1ba/spry1/pdgfba/bora/akt1s1/cdkn1bb/pdgfbb/ccni/ccne1/trib1/ptpra/axin2/btc	20
BP	GO:0006165	nucleoside diphosphate phosphorylation	9/2178	60/18466	0.272687	0.6901	0.583831	aldob/tpi1b/insrb/insra/pfklb/dhtkd1/adpgk2/pgk1/hk2	9
BP	GO:0006637	acyl-CoA metabolic process	9/2178	60/18466	0.272687	0.6901	0.583831	mvk/acacb/gcdhb/mvda/acsl3a/aclyb/pmvk/aass/hmgcs1	9
BP	GO:0035383	thioester metabolic process	9/2178	60/18466	0.272687	0.6901	0.583831	mvk/acacb/gcdhb/mvda/acsl3a/aclyb/pmvk/aass/hmgcs1	9
BP	GO:0006888	endoplasmic reticulum to Golgi vesicle-mediated transport	13/2178	91/18466	0.273248	0.690962	0.58456	tmed9/lman2/tmed10/nrbp2a/tmed2/creb3l2/ergic2/bcap29/tmed4/ergic1/sec22bb/trappc2l/yipf4	13
BP	GO:0051668	localization within membrane	40/2178	307/18466	0.273771	0.691725	0.585206	arl6ip1/ptpn23b/srpra/gripap1/smo/rab25b/tram2/sec62/nup155/dlg2/musk/naca/rab40b/emc3/dag1/myo5b/tmem150aa/flot1a/arl4cb/stac/zdhhc15b/sec61a1/ehd1b/romo1/clstn1/sys1/tm9sf3/atp6ap1b/tm9sf2/mesd/rab34a/ehd3/ehd2b/pdzk1/wash1/flot1b/agrn/tspan5a/gpc1b/dennd1a	40
BP	GO:0007051	spindle organization	14/2178	99/18466	0.275546	0.691865	0.585324	mapre2/prc1a/racgap1/kif11/csnk1db/mapre3a/haus3/bora/efhc2/apc/arhgef10/znf207a/mapre3b/cenph	14
BP	GO:0000302	response to reactive oxygen species	5/2178	30/18466	0.275775	0.691865	0.585324	cat/prdx1/sesn1/romo1/cry1a	5
BP	GO:0002687	positive regulation of leukocyte migration	5/2178	30/18466	0.275775	0.691865	0.585324	plvapa/socs1a/dock8/plvapb/adam8a	5
BP	GO:0014003	oligodendrocyte development	5/2178	30/18466	0.275775	0.691865	0.585324	smo/notch3/plp1b/abcd1/hmgcs1	5
BP	GO:0034764	positive regulation of transmembrane transport	5/2178	30/18466	0.275775	0.691865	0.585324	ano6/azin1b/aplnra/aplnrb/stac	5
BP	GO:0002697	regulation of immune effector process	7/2178	45/18466	0.276758	0.691865	0.585324	tyrobp/cd40lg/cd74b/fer/cadm1a/tnfrsf1a/cd74a	7
BP	GO:0006885	regulation of pH	7/2178	45/18466	0.276758	0.691865	0.585324	atp6v0a1a/slc4a1a/cxcr4b/cxcl12a/atp6ap1b/slc9a6a/slc4a2b	7
BP	GO:0016575	histone deacetylation	7/2178	45/18466	0.276758	0.691865	0.585324	hdac4/rbb4l/rcor3/sin3ab/jdp2b/znf703/hdac11	7
BP	GO:0032386	regulation of intracellular transport	7/2178	45/18466	0.276758	0.691865	0.585324	gripap1/rab25b/uhmk1/creb3l2/lrrk2/ezrb/npc1	7
BP	GO:0034250	positive regulation of cellular amide metabolic process	7/2178	45/18466	0.276758	0.691865	0.585324	upf3b/uhmk1/rmnd1/upf3a/polr2d/pla2g6/fmr1	7
BP	GO:0048663	neuron fate commitment	7/2178	45/18466	0.276758	0.691865	0.585324	evx1/smo/thrb/zdhhc16a/tbr1a/gli1/tbr1b	7
BP	GO:0090263	positive regulation of canonical Wnt signaling pathway	7/2178	45/18466	0.276758	0.691865	0.585324	rspo1/gid8a/reck/csnk1db/adgra2/fto/lgr4	7
BP	GO:0009615	response to virus	15/2178	107/18466	0.277376	0.691865	0.585324	rsad2/adar/bnip3lb/ly86/ifit11/foxo3b/tnfrsf1a/nod2/agbl5/nod1/serinc5/ifit16/ifih1/irf7/tlr3	15
BP	GO:1901617	organic hydroxy compound biosynthetic process	15/2178	107/18466	0.277376	0.691865	0.585324	moxd1/mvk/itpka/fgfr4/mvda/itpkcb/slc27a2a/ddc/tm7sf2/scap/hmgcra/ip6k2b/pmvk/hmgcs1/sptlc2b	15
BP	GO:0008203	cholesterol metabolic process	10/2178	68/18466	0.277586	0.691865	0.585324	mvk/mvda/erlin1/tm7sf2/scap/hmgcra/pmvk/nfe2l1a/gba/hmgcs1	10
BP	GO:0016331	morphogenesis of embryonic epithelium	10/2178	68/18466	0.277586	0.691865	0.585324	sfrp1a/pcdh19/smo/hand2/phactr4a/gdnfa/fat1a/neo1a/efhc2/mdka	10
BP	GO:0030098	lymphocyte differentiation	10/2178	68/18466	0.277586	0.691865	0.585324	stat5a/gpr183a/lck/itk/tcf7/il2rga/cish/irf7/rpl22/prkdc	10
BP	GO:0030705	cytoskeleton-dependent intracellular transport	16/2178	115/18466	0.278823	0.69384	0.586995	ssx2ipa/ccdc186/fyco1a/kif3a/kif5aa/dync1i1/pafah1b1b/myo5b/clstn1/tmem201/ift81/arl8a/pafah1b1a/kif1ab/trim46b/ttc26	16
BP	GO:0032886	regulation of microtubule-based process	16/2178	115/18466	0.278823	0.69384	0.586995	cdk5rap2/phldb2a/mapre2/stmn4/kat2b/map1sb/stmn2b/bicd2/camsap1a/mapre3a/macf1a/bora/apc/mapre3b/phldb2b/stmn2a	16
BP	GO:0071417	cellular response to organonitrogen compound	20/2178	147/18466	0.281919	0.700987	0.593041	nr4a2b/stat5a/stat6/ghrb/gna14a/irs1/sh3bp4a/lpin2/irs2b/stat5b/nos1/sesn1/lrrk2/castor2/gnb5a/irs2a/leprot/grb10a/rragcb/rap1ab	20
BP	GO:0009062	fatty acid catabolic process	8/2178	53/18466	0.283956	0.702839	0.594608	gcdhb/hadhaa/lpin2/cpt1aa/cpt1b/abcd1/cpt1ab/abhd2a	8
BP	GO:0045732	positive regulation of protein catabolic process	8/2178	53/18466	0.283956	0.702839	0.594608	trib3/csnk1db/arih1l/trib1/cdc20/adam8a/axin2/prkn	8
BP	GO:0072593	reactive oxygen species metabolic process	8/2178	53/18466	0.283956	0.702839	0.594608	mpx/cat/sh3pxd2ab/prdx1/romo1/ncf1/pink1/cybb	8
BP	GO:0009648	photoperiodism	4/2178	23/18466	0.284236	0.702839	0.594608	fbxl3a/clocka/cry3a/cry1a	4
BP	GO:0015909	long-chain fatty acid transport	4/2178	23/18466	0.284236	0.702839	0.594608	pla2g12a/mttp/cpt1b/abcd1	4
BP	GO:0021537	telencephalon development	4/2178	23/18466	0.284236	0.702839	0.594608	smo/zdhhc16a/fgfrl1a/exoc7	4
BP	GO:0050821	protein stabilization	4/2178	23/18466	0.284236	0.702839	0.594608	sugt1/meis1b/bag2/otud3	4
BP	GO:0010862	positive regulation of pathway-restricted SMAD protein phosphorylation	6/2178	38/18466	0.287908	0.705884	0.597184	bmp3/bmp8a/tgfb1a/bmp2a/bmp4/bmp2b	6
BP	GO:0015918	sterol transport	6/2178	38/18466	0.287908	0.705884	0.597184	scarb1/abca1a/gramd1ba/stard4/abcd1/npc1	6
BP	GO:0043409	negative regulation of MAPK cascade	6/2178	38/18466	0.287908	0.705884	0.597184	pebp1/dusp16/spry1/ptpn2b/dusp7/il17rd	6
BP	GO:0032880	regulation of protein localization	14/2178	100/18466	0.288381	0.705884	0.597184	tmem35/gripap1/pxna/llgl1/uhmk1/syt9b/stac/ezrb/meak7/ptk2aa/bora/mesd/rack1/gpc1b	14
BP	GO:0072659	protein localization to plasma membrane	14/2178	100/18466	0.288381	0.705884	0.597184	gripap1/rab40b/tmem150aa/flot1a/stac/ehd1b/sys1/atp6ap1b/rab34a/ehd3/ehd2b/pdzk1/flot1b/tspan5a	14
BP	GO:0046939	nucleotide phosphorylation	9/2178	61/18466	0.28926	0.705884	0.597184	aldob/tpi1b/insrb/insra/pfklb/dhtkd1/adpgk2/pgk1/hk2	9
BP	GO:0002574	thrombocyte differentiation	3/2178	16/18466	0.290432	0.705884	0.597184	rasa3/wnt5b/wasla	3
BP	GO:0006614	SRP-dependent cotranslational protein targeting to membrane	3/2178	16/18466	0.290432	0.705884	0.597184	srpra/tram2/sec61a1	3
BP	GO:0009067	aspartate family amino acid biosynthetic process	3/2178	16/18466	0.290432	0.705884	0.597184	mthfr/aasdhppt/aass	3
BP	GO:0009649	entrainment of circadian clock	3/2178	16/18466	0.290432	0.705884	0.597184	fbxl3a/cry3a/cry1a	3
BP	GO:0016032	viral process	3/2178	16/18466	0.290432	0.705884	0.597184	usp5/nectin1b/mvb12ba	3
BP	GO:0016114	terpenoid biosynthetic process	3/2178	16/18466	0.290432	0.705884	0.597184	apc/rdh10a/hmgcs1	3
BP	GO:0022616	DNA strand elongation	3/2178	16/18466	0.290432	0.705884	0.597184	lig1/pole/mcm4	3
BP	GO:0030330	DNA damage response, signal transduction by p53 class mediator	3/2178	16/18466	0.290432	0.705884	0.597184	e2f7/cd74b/cd74a	3
BP	GO:0032233	positive regulation of actin filament bundle assembly	3/2178	16/18466	0.290432	0.705884	0.597184	synpo2b/arhgef10/pdgfbb	3
BP	GO:0035675	neuromast hair cell development	3/2178	16/18466	0.290432	0.705884	0.597184	lrp5/tgfb1a/socs3a	3
BP	GO:0042541	hemoglobin biosynthetic process	3/2178	16/18466	0.290432	0.705884	0.597184	rps19/rpl11/tfr1b	3
BP	GO:0045445	myoblast differentiation	3/2178	16/18466	0.290432	0.705884	0.597184	boc/cdon/mapk14b	3
BP	GO:0062207	regulation of pattern recognition receptor signaling pathway	3/2178	16/18466	0.290432	0.705884	0.597184	slc15a2/gramd4a/lgr4	3
BP	GO:0099175	regulation of postsynapse organization	3/2178	16/18466	0.290432	0.705884	0.597184	dbnla/lrrk2/abhd17aa	3
BP	GO:1901658	glycosyl compound catabolic process	3/2178	16/18466	0.290432	0.705884	0.597184	upp2/ada2a/gusb	3
BP	GO:1901659	glycosyl compound biosynthetic process	3/2178	16/18466	0.290432	0.705884	0.597184	hprt1/lcmt2/ada2a	3
BP	GO:0006476	protein deacetylation	7/2178	46/18466	0.296139	0.716609	0.606258	hdac4/rbb4l/rcor3/sin3ab/jdp2b/znf703/hdac11	7
BP	GO:0030834	regulation of actin filament depolymerization	7/2178	46/18466	0.296139	0.716609	0.606258	lmod1a/lmod1b/scinla/add3a/tmod1/sptbn2/scin	7
BP	GO:0030835	negative regulation of actin filament depolymerization	7/2178	46/18466	0.296139	0.716609	0.606258	lmod1a/lmod1b/scinla/add3a/tmod1/sptbn2/scin	7
BP	GO:0065002	intracellular protein transmembrane transport	7/2178	46/18466	0.296139	0.716609	0.606258	tram2/sec62/tomm40l/pex6/sec61a1/romo1/pex7	7
BP	GO:0071806	protein transmembrane transport	7/2178	46/18466	0.296139	0.716609	0.606258	tram2/sec62/tomm40l/pex6/sec61a1/romo1/pex7	7
BP	GO:0021675	nerve development	11/2178	77/18466	0.29622	0.716609	0.606258	slit1a/erbb2/rtn4a/alcamb/ctbp2a/dag1/gli2a/gli1/mecp2/ngfa/pgk1	11
BP	GO:0045088	regulation of innate immune response	5/2178	31/18466	0.299731	0.722866	0.611551	rps19/pias4a/cadm1a/socs1a/rpl11	5
BP	GO:0051480	regulation of cytosolic calcium ion concentration	5/2178	31/18466	0.299731	0.722866	0.611551	fyna/scgn/atp2b4/trpc6a/tmem64	5
BP	GO:0052652	cyclic purine nucleotide metabolic process	5/2178	31/18466	0.299731	0.722866	0.611551	adcy3a/gucy1b1/adcy6a/npr1a/npr2	5
BP	GO:0090307	mitotic spindle assembly	5/2178	31/18466	0.299731	0.722866	0.611551	prc1a/racgap1/kif11/arhgef10/znf207a	5
BP	GO:0008045	motor neuron axon guidance	8/2178	54/18466	0.30193	0.726489	0.614616	e2f7/musk/gli2a/lamc3/cdh2/chst11/nrp1a/plxna3	8
BP	GO:1903706	regulation of hemopoiesis	8/2178	54/18466	0.30193	0.726489	0.614616	stat5a/rps19/il34/cish/irf7/tfpi2/tmem64/nfe2	8
BP	GO:2000058	regulation of ubiquitin-dependent protein catabolic process	8/2178	54/18466	0.30193	0.726489	0.614616	trib3/csnk1db/arih1l/herpud1/trib1/cdc20/axin2/prkn	8
BP	GO:0045893	positive regulation of DNA-templated transcription	60/2178	475/18466	0.303686	0.729033	0.616769	e2f7/stat5a/chd8/dyrk1aa/ep300a/clocka/pparab/crtc3/trim13/arid1ab/thrb/kat2b/arnt/chuk/ldb1a/ubtf/gdnfa/cdx1b/creb3l2/nr3c1/meis3/bcl9l/arnt2/wbp2nl/lpin2/meox1/arid1b/meis1b/nfatc2ip/mbtps2/mycb/sub1a/mad2l2/asxl2/gli1/creb3l3a/etv4/znf513a/atf4a/mef2ca/maml1/gmeb2/atf6/phf8/smarca2/smarcc2/med19b/mybl2b/vdrb/brdt/tp53inp2/creb3l3b/pparda/ascl1a/rarga/trpv6/crebbpa/tefa/ubtfl/rnf6	60
BP	GO:1902680	positive regulation of RNA biosynthetic process	60/2178	475/18466	0.303686	0.729033	0.616769	e2f7/stat5a/chd8/dyrk1aa/ep300a/clocka/pparab/crtc3/trim13/arid1ab/thrb/kat2b/arnt/chuk/ldb1a/ubtf/gdnfa/cdx1b/creb3l2/nr3c1/meis3/bcl9l/arnt2/wbp2nl/lpin2/meox1/arid1b/meis1b/nfatc2ip/mbtps2/mycb/sub1a/mad2l2/asxl2/gli1/creb3l3a/etv4/znf513a/atf4a/mef2ca/maml1/gmeb2/atf6/phf8/smarca2/smarcc2/med19b/mybl2b/vdrb/brdt/tp53inp2/creb3l3b/pparda/ascl1a/rarga/trpv6/crebbpa/tefa/ubtfl/rnf6	60
BP	GO:1903508	positive regulation of nucleic acid-templated transcription	60/2178	475/18466	0.303686	0.729033	0.616769	e2f7/stat5a/chd8/dyrk1aa/ep300a/clocka/pparab/crtc3/trim13/arid1ab/thrb/kat2b/arnt/chuk/ldb1a/ubtf/gdnfa/cdx1b/creb3l2/nr3c1/meis3/bcl9l/arnt2/wbp2nl/lpin2/meox1/arid1b/meis1b/nfatc2ip/mbtps2/mycb/sub1a/mad2l2/asxl2/gli1/creb3l3a/etv4/znf513a/atf4a/mef2ca/maml1/gmeb2/atf6/phf8/smarca2/smarcc2/med19b/mybl2b/vdrb/brdt/tp53inp2/creb3l3b/pparda/ascl1a/rarga/trpv6/crebbpa/tefa/ubtfl/rnf6	60
BP	GO:0001702	gastrulation with mouth forming second	9/2178	62/18466	0.306087	0.731988	0.619268	fyna/chuk/aplnra/dsc2l/aplnrb/sdc2/sdc4/npc1/slc39a10	9
BP	GO:0016573	histone acetylation	9/2178	62/18466	0.306087	0.731988	0.619268	phf20a/ep300a/kat2b/phf20b/meis3/actl6a/yeats2/kmt2e/crebbpa	9
BP	GO:0032835	glomerulus development	9/2178	62/18466	0.306087	0.731988	0.619268	kirrel3l/tyro3/gli2a/iqgap2/plce1/wt1b/podxl/kank2/thsd7aa	9
BP	GO:0072329	monocarboxylic acid catabolic process	9/2178	62/18466	0.306087	0.731988	0.619268	gcdhb/hadhaa/lpin2/cpt1aa/cpt1b/abcd1/cpt1ab/fah/abhd2a	9
BP	GO:1903050	regulation of proteolysis involved in protein catabolic process	9/2178	62/18466	0.306087	0.731988	0.619268	trib3/usp14/csnk1db/arih1l/herpud1/trib1/cdc20/axin2/prkn	9
BP	GO:0071496	cellular response to external stimulus	10/2178	70/18466	0.309098	0.738239	0.624557	map1lc3b/kptn/atf4a/sesn1/piezo1/rnf152/depdc5/kank2/rragcb/lamp2	10
BP	GO:0000288	nuclear-transcribed mRNA catabolic process, deadenylation-dependent decay	6/2178	39/18466	0.309409	0.738239	0.624557	tnrc6a/cnot7/cnot3a/cnot6l/polr2d/dcp2	6
BP	GO:0006109	regulation of carbohydrate metabolic process	6/2178	39/18466	0.309409	0.738239	0.624557	ppp1r3da/pdk2a/pdk4/gcgra/arpp19a/bckdk	6
BP	GO:0001704	formation of primary germ layer	11/2178	78/18466	0.311272	0.73903	0.625226	lpar1/aplnra/cdx1b/aplnrb/col12a1b/etv5a/bmp4/snrkb/acvr1ba/col12a1a/bmp2b	11
BP	GO:0046394	carboxylic acid biosynthetic process	24/2178	182/18466	0.311364	0.73903	0.625226	ptges3a/fgfr4/acacb/ggt5a/haao/fads2/mthfr/prxl2b/glsb/slc27a2a/gamt/alox5a/aasdhppt/gatm/kynu/ptgs2a/aclyb/apc/rdh10a/aass/lipg/ptges/psph/abhd2a	24
BP	GO:0007031	peroxisome organization	4/2178	24/18466	0.312103	0.73903	0.625226	pex6/abcd1/pex7/pex11b	4
BP	GO:0010976	positive regulation of neuron projection development	4/2178	24/18466	0.312103	0.73903	0.625226	il6st/ror1/retreg3/dbnla	4
BP	GO:0016241	regulation of macroautophagy	4/2178	24/18466	0.312103	0.73903	0.625226	fyco1a/sesn1/phf23b/lrrk2	4
BP	GO:0019229	regulation of vasoconstriction	4/2178	24/18466	0.312103	0.73903	0.625226	agtr1b/avpr1aa/chrm3b/adra1bb	4
BP	GO:0034767	positive regulation of ion transmembrane transport	4/2178	24/18466	0.312103	0.73903	0.625226	ano6/aplnra/aplnrb/stac	4
BP	GO:0045995	regulation of embryonic development	4/2178	24/18466	0.312103	0.73903	0.625226	lama2/lama4/rack1/tpbga	4
BP	GO:0048886	neuromast hair cell differentiation	4/2178	24/18466	0.312103	0.73903	0.625226	lrp5/tgfb1a/socs3a/eya4	4
BP	GO:1902373	negative regulation of mRNA catabolic process	4/2178	24/18466	0.312103	0.73903	0.625226	gdnfa/tent5ab/gli2a/vipb	4
BP	GO:0060627	regulation of vesicle-mediated transport	21/2178	158/18466	0.31347	0.741704	0.627489	hspa8/gripap1/rab25b/pllp/notch3/rims2b/creb3l2/fer/lrpap1/dysf/rab4a/syt9b/flot1a/pacsin3/lrrk2/ezrb/pld2/lgals3a/flot1b/doc2b/rap1ab	21
BP	GO:0014070	response to organic cyclic compound	20/2178	150/18466	0.314027	0.742461	0.628129	esr2a/gna14a/arnt/cyp1a/esr2b/paqr7a/nr3c1/p2rx7/nos1/lrrk2/sult2st3/polr2d/ptgs2a/gnb5a/ahr1a/kank2/tlr3/rap1ab/pgrmc1/abhd2a	20
BP	GO:0045861	negative regulation of proteolysis	14/2178	102/18466	0.314573	0.74319	0.628745	appa/serpinh2/serpinh1a/serpinc1/reck/serpinh1b/serpinf1/itih2/agrn/serpina10a/appb/c4/tfpi2/cenph	14
BP	GO:0010035	response to inorganic substance	15/2178	110/18466	0.31496	0.743543	0.629044	cat/mtf1/stc1l/syt9b/entpd1/prdx1/jun/cox17/atp7a/slc39a10/baxa/gadd45ba/pkd2/trpv6/cry1a	15
BP	GO:0010951	negative regulation of endopeptidase activity	8/2178	55/18466	0.320147	0.747294	0.632217	serpinh2/serpinh1a/serpinc1/reck/serpinh1b/serpinf1/serpina10a/cenph	8
BP	GO:0033673	negative regulation of kinase activity	8/2178	55/18466	0.320147	0.747294	0.632217	pik3ip1/ptprb/cblb/deptor/cdkn1ba/spry1/akt1s1/cdkn1bb	8
BP	GO:0048840	otolith development	8/2178	55/18466	0.320147	0.747294	0.632217	smo/tectb/lrp5/wnt5b/jag1b/tgfb1a/npc1/cdh11	8
BP	GO:1902903	regulation of supramolecular fiber organization	24/2178	183/18466	0.321243	0.747294	0.632217	cdk5rap2/lmod1a/lmod1b/scinla/hax1/map1sb/evla/synpo2b/rhpn1/wasla/cdc42ep1a/camsap1a/add3a/dbnla/ssh2b/tmod1/apc/arfip2b/arhgef10/pdgfbb/sptbn2/scin/cdc42ep3/fhod3b	24
BP	GO:0006939	smooth muscle contraction	5/2178	32/18466	0.323993	0.747294	0.632217	nmu/gdnfa/chrm3b/ltbp3/chrm2b	5
BP	GO:0009190	cyclic nucleotide biosynthetic process	5/2178	32/18466	0.323993	0.747294	0.632217	adcy3a/gucy1b1/adcy6a/npr1a/npr2	5
BP	GO:0009636	response to toxic substance	5/2178	32/18466	0.323993	0.747294	0.632217	ephx1/arnt/prdx1/abcb4/abcc4	5
BP	GO:0036269	swimming behavior	5/2178	32/18466	0.323993	0.747294	0.632217	gdpd5a/abcd1/gnb5a/depdc5/ca8	5
BP	GO:0043405	regulation of MAP kinase activity	5/2178	32/18466	0.323993	0.747294	0.632217	trib3/spry1/pdgfba/pdgfbb/trib1	5
BP	GO:0045814	negative regulation of gene expression, epigenetic	5/2178	32/18466	0.323993	0.747294	0.632217	bahd1/ezh1/setdb2/phf8/smarca2	5
BP	GO:1903322	positive regulation of protein modification by small protein conjugation or removal	5/2178	32/18466	0.323993	0.747294	0.632217	ndfip2/ndfip1/phf23b/cdc20/ndfip1l	5
BP	GO:2001022	positive regulation of response to DNA damage stimulus	5/2178	32/18466	0.323993	0.747294	0.632217	fam168a/eya2/eya4/pbk/fmr1	5
BP	GO:0006884	cell volume homeostasis	3/2178	17/18466	0.324421	0.747294	0.632217	slc12a7a/slc12a2/piezo1	3
BP	GO:0009309	amine biosynthetic process	3/2178	17/18466	0.324421	0.747294	0.632217	moxd1/azin1b/ddc	3
BP	GO:0015919	peroxisomal membrane transport	3/2178	17/18466	0.324421	0.747294	0.632217	pex6/abcd1/pex7	3
BP	GO:0020027	hemoglobin metabolic process	3/2178	17/18466	0.324421	0.747294	0.632217	rps19/rpl11/tfr1b	3
BP	GO:0030212	hyaluronan metabolic process	3/2178	17/18466	0.324421	0.747294	0.632217	cemip2/has2/itih2	3
BP	GO:0042177	negative regulation of protein catabolic process	3/2178	17/18466	0.324421	0.747294	0.632217	azin1b/mad2l2/atraid	3
BP	GO:0042401	cellular biogenic amine biosynthetic process	3/2178	17/18466	0.324421	0.747294	0.632217	moxd1/azin1b/ddc	3
BP	GO:0042430	indole-containing compound metabolic process	3/2178	17/18466	0.324421	0.747294	0.632217	haao/ddc/kynu	3
BP	GO:0043114	regulation of vascular permeability	3/2178	17/18466	0.324421	0.747294	0.632217	notch3/plvapa/plvapb	3
BP	GO:0048246	macrophage chemotaxis	3/2178	17/18466	0.324421	0.747294	0.632217	p2rx7/lgals3a/wt1b	3
BP	GO:0050918	positive chemotaxis	3/2178	17/18466	0.324421	0.747294	0.632217	cxcr4b/cxcl12a/lgals3a	3
BP	GO:0055003	cardiac myofibril assembly	3/2178	17/18466	0.324421	0.747294	0.632217	erbb2/neb/fhod3b	3
BP	GO:0060232	delamination	3/2178	17/18466	0.324421	0.747294	0.632217	mecom/gpr183a/ifngr1	3
BP	GO:0090559	regulation of membrane permeability	3/2178	17/18466	0.324421	0.747294	0.632217	bnip3lb/grinaa/bnip3	3
BP	GO:0099111	microtubule-based transport	15/2178	111/18466	0.327783	0.747294	0.632217	ssx2ipa/fyco1a/kif3a/kif5aa/dync1i1/pafah1b1b/ptk7a/clstn1/mcamb/tmem201/ift81/arl8a/pafah1b1a/trim46b/ttc26	15
BP	GO:0006631	fatty acid metabolic process	25/2178	192/18466	0.329951	0.747294	0.632217	ptges3a/pparab/acacb/gcdhb/hadhaa/lpin2/fads2/cpt1aa/gnpat/aasdh/cpt1b/prxl2b/abcd1/alox5a/acsl3a/cpt1ab/ptgs2a/asah1b/aclyb/pnpla8/pparda/lipg/ptges/acsf2/abhd2a	25
BP	GO:0002831	regulation of response to biotic stimulus	6/2178	40/18466	0.331165	0.747294	0.632217	rps19/pias4a/cadm1a/socs1a/foxo3b/rpl11	6
BP	GO:0003014	renal system process	6/2178	40/18466	0.331165	0.747294	0.632217	tyro3/has2/iqgap2/farp1/cd164/thsd7aa	6
BP	GO:0009948	anterior/posterior axis specification	6/2178	40/18466	0.331165	0.747294	0.632217	itga5/cdx1b/ccm2/chrd/rnf2/mmp14b	6
BP	GO:0051453	regulation of intracellular pH	6/2178	40/18466	0.331165	0.747294	0.632217	atp6v0a1a/slc4a1a/cxcr4b/cxcl12a/slc9a6a/slc4a2b	6
BP	GO:0001709	cell fate determination	2/2178	10/18466	0.33375	0.747294	0.632217	thrb/acvr1ba	2
BP	GO:0002138	retinoic acid biosynthetic process	2/2178	10/18466	0.33375	0.747294	0.632217	apc/rdh10a	2
BP	GO:0006558	L-phenylalanine metabolic process	2/2178	10/18466	0.33375	0.747294	0.632217	hgd/fah	2
BP	GO:0006559	L-phenylalanine catabolic process	2/2178	10/18466	0.33375	0.747294	0.632217	hgd/fah	2
BP	GO:0006620	post-translational protein targeting to endoplasmic reticulum membrane	2/2178	10/18466	0.33375	0.747294	0.632217	sec62/sec61a1	2
BP	GO:0006751	glutathione catabolic process	2/2178	10/18466	0.33375	0.747294	0.632217	ggt5a/ggt1b	2
BP	GO:0009164	nucleoside catabolic process	2/2178	10/18466	0.33375	0.747294	0.632217	upp2/ada2a	2
BP	GO:0018158	protein oxidation	2/2178	10/18466	0.33375	0.747294	0.632217	loxl2b/loxl2a	2
BP	GO:0019400	alditol metabolic process	2/2178	10/18466	0.33375	0.747294	0.632217	tpi1b/dgat2	2
BP	GO:0019433	triglyceride catabolic process	2/2178	10/18466	0.33375	0.747294	0.632217	pnpla2/lipg	2
BP	GO:0031445	regulation of heterochromatin formation	2/2178	10/18466	0.33375	0.747294	0.632217	setdb2/phf8	2
BP	GO:0032367	intracellular cholesterol transport	2/2178	10/18466	0.33375	0.747294	0.632217	stard4/npc1	2
BP	GO:0034656	nucleobase-containing small molecule catabolic process	2/2178	10/18466	0.33375	0.747294	0.632217	upp2/ada2a	2
BP	GO:0035264	multicellular organism growth	2/2178	10/18466	0.33375	0.747294	0.632217	sp2/fto	2
BP	GO:0045743	positive regulation of fibroblast growth factor receptor signaling pathway	2/2178	10/18466	0.33375	0.747294	0.632217	extl3/ext2	2
BP	GO:0045747	positive regulation of Notch signaling pathway	2/2178	10/18466	0.33375	0.747294	0.632217	angptl2b/angptl1a	2
BP	GO:0045824	negative regulation of innate immune response	2/2178	10/18466	0.33375	0.747294	0.632217	pias4a/socs1a	2
BP	GO:0046339	diacylglycerol metabolic process	2/2178	10/18466	0.33375	0.747294	0.632217	dgat2/mogat2	2
BP	GO:0048016	inositol phosphate-mediated signaling	2/2178	10/18466	0.33375	0.747294	0.632217	nfatc4/nfat5b	2
BP	GO:0048026	positive regulation of mRNA splicing, via spliceosome	2/2178	10/18466	0.33375	0.747294	0.632217	celf3a/cirbpa	2
BP	GO:0048318	axial mesoderm development	2/2178	10/18466	0.33375	0.747294	0.632217	foxa1/cdh2	2
BP	GO:0051491	positive regulation of filopodium assembly	2/2178	10/18466	0.33375	0.747294	0.632217	nrp1b/nrp1a	2
BP	GO:0055010	ventricular cardiac muscle tissue morphogenesis	2/2178	10/18466	0.33375	0.747294	0.632217	nrg1/tnnt2a	2
BP	GO:0060211	regulation of nuclear-transcribed mRNA poly(A) tail shortening	2/2178	10/18466	0.33375	0.747294	0.632217	tnrc6a/cnot7	2
BP	GO:0070189	kynurenine metabolic process	2/2178	10/18466	0.33375	0.747294	0.632217	kynu/kyat1	2
BP	GO:0070816	phosphorylation of RNA polymerase II C-terminal domain	2/2178	10/18466	0.33375	0.747294	0.632217	gtf2h4/gtf2h1	2
BP	GO:0072014	proximal tubule development	2/2178	10/18466	0.33375	0.747294	0.632217	mecom/pkd2	2
BP	GO:0086011	membrane repolarization during action potential	2/2178	10/18466	0.33375	0.747294	0.632217	vcla/kcne4	2
BP	GO:0090022	regulation of neutrophil chemotaxis	2/2178	10/18466	0.33375	0.747294	0.632217	cxcr4b/cxcl12a	2
BP	GO:0120261	regulation of heterochromatin organization	2/2178	10/18466	0.33375	0.747294	0.632217	setdb2/phf8	2
BP	GO:1901020	negative regulation of calcium ion transmembrane transporter activity	2/2178	10/18466	0.33375	0.747294	0.632217	rem1/gem	2
BP	GO:1901386	negative regulation of voltage-gated calcium channel activity	2/2178	10/18466	0.33375	0.747294	0.632217	rem1/gem	2
BP	GO:1901983	regulation of protein acetylation	2/2178	10/18466	0.33375	0.747294	0.632217	meis3/kmt2e	2
BP	GO:1902221	erythrose 4-phosphate/phosphoenolpyruvate family amino acid metabolic process	2/2178	10/18466	0.33375	0.747294	0.632217	hgd/fah	2
BP	GO:1902222	erythrose 4-phosphate/phosphoenolpyruvate family amino acid catabolic process	2/2178	10/18466	0.33375	0.747294	0.632217	hgd/fah	2
BP	GO:1903076	regulation of protein localization to plasma membrane	2/2178	10/18466	0.33375	0.747294	0.632217	gripap1/stac	2
BP	GO:1903170	negative regulation of calcium ion transmembrane transport	2/2178	10/18466	0.33375	0.747294	0.632217	rem1/gem	2
BP	GO:1903573	negative regulation of response to endoplasmic reticulum stress	2/2178	10/18466	0.33375	0.747294	0.632217	ddrgk1/herpud1	2
BP	GO:2000756	regulation of peptidyl-lysine acetylation	2/2178	10/18466	0.33375	0.747294	0.632217	meis3/kmt2e	2
BP	GO:2001057	reactive nitrogen species metabolic process	2/2178	10/18466	0.33375	0.747294	0.632217	nos1/tnnt2a	2
BP	GO:0015833	peptide transport	7/2178	48/18466	0.335684	0.751087	0.635426	slc15a2/syt9b/vipb/slc15a4/tap1/tap2t/slc15a1b	7
BP	GO:0030031	cell projection assembly	51/2178	406/18466	0.33638	0.752106	0.636288	ssx2ipa/tapt1a/fzd2/llgl1/dmtn/scinla/kif3a/vdac3/tapt1b/flncb/orc4/cdc42ep1a/tsc1a/nphp3/dbnla/ehd1b/cluap1/csnk1db/bbs7/gpm6ab/mcamb/ezrb/ift81/mcm2/atp6ap1b/agbl5/fgfr2/yap1/cdh2/ypel3/ehd3/pibf1/ehd2b/inpp5e/nrp1b/fto/cxcr4a/ablim2/znf703/nudc/scin/pkd2/cdc42ep3/podxl/fmnl3/arl3b/ttc26/nrp1a/tmem237b/abcc4/fmr1	51
BP	GO:0007610	behavior	27/2178	209/18466	0.336793	0.752492	0.636615	nmu/cryabb/gdpd5a/fbxo32/lamc1/sqstm1/nr3c1/flncb/desmb/cct8/smpx/col6a1/camk1gb/tpp1/mecp2/abcd1/egfra/ngfa/nod1/gnb5a/ednraa/flnca/depdc5/pogza/plecb/ca8/sap130b	27
BP	GO:0003094	glomerular filtration	4/2178	25/18466	0.340197	0.755049	0.638778	tyro3/iqgap2/farp1/thsd7aa	4
BP	GO:0007157	heterophilic cell-cell adhesion via plasma membrane cell adhesion molecules	4/2178	25/18466	0.340197	0.755049	0.638778	nectin1b/sele/jag2b/notch1b	4
BP	GO:0016574	histone ubiquitination	4/2178	25/18466	0.340197	0.755049	0.638778	pcgf5a/rnf20/rnf2/uhrf1	4
BP	GO:0032474	otolith morphogenesis	4/2178	25/18466	0.340197	0.755049	0.638778	smo/lrp5/jag1b/npc1	4
BP	GO:0045834	positive regulation of lipid metabolic process	4/2178	25/18466	0.340197	0.755049	0.638778	pparab/pnpla2/pla2g6/pparda	4
BP	GO:0048570	notochord morphogenesis	4/2178	25/18466	0.340197	0.755049	0.638778	lamc1/pacsin3/npc1/bmpr2b	4
BP	GO:2000045	regulation of G1/S transition of mitotic cell cycle	4/2178	25/18466	0.340197	0.755049	0.638778	e2f7/rbl1/rbl2/kank2	4
BP	GO:2001251	negative regulation of chromosome organization	4/2178	25/18466	0.340197	0.755049	0.638778	mcm2/terfa/znf207a/mad2l1	4
BP	GO:0006475	internal protein amino acid acetylation	9/2178	64/18466	0.340351	0.755049	0.638778	phf20a/ep300a/kat2b/phf20b/meis3/actl6a/yeats2/kmt2e/crebbpa	9
BP	GO:0018393	internal peptidyl-lysine acetylation	9/2178	64/18466	0.340351	0.755049	0.638778	phf20a/ep300a/kat2b/phf20b/meis3/actl6a/yeats2/kmt2e/crebbpa	9
BP	GO:0000819	sister chromatid segregation	14/2178	104/18466	0.341345	0.756716	0.640188	prc1a/rad21b/racgap1/nusap1/stag1a/smc4/ncapg/kif11/ncapd3/wrap73/ncapd2/znf207a/axin2/mad2l1	14
BP	GO:0006886	intracellular protein transport	60/2178	482/18466	0.346838	0.768349	0.65003	arl6ip1/vipas39/hikeshi/tmed9/ptpn23b/srpra/rims1a/gripap1/xpo1a/xpo1b/kpna6/tmed10/ap1m2/tram2/hps4/napbb/uhmk1/sec62/pom121/snx33/nup155/vps13a/cd74b/tmed2/snx9a/arl4d/naca/bcap29/tmed4/ipo7/stxbp1a/cog3/tomm40l/mon1a/arl4cb/pex6/wls/zdhhc15b/sec61a1/selenos/romo1/stx6/mlphb/tecpr2/scarb2c/vps26c/tom1/snx27a/pex7/arfip2b/snx1b/scarb2a/arl14/cd74a/os9/sytl5/vps13d/doc2b/sorl1/lamp2	60
BP	GO:0110053	regulation of actin filament organization	20/2178	153/18466	0.347121	0.768432	0.6501	lmod1a/lmod1b/scinla/hax1/evla/synpo2b/rhpn1/wasla/cdc42ep1a/add3a/dbnla/ssh2b/tmod1/arfip2b/arhgef10/pdgfbb/sptbn2/scin/cdc42ep3/fhod3b	20
BP	GO:0002274	myeloid leukocyte activation	5/2178	33/18466	0.348452	0.768934	0.650525	grnb/tyrobp/ndrg1a/fer/dysf	5
BP	GO:1901343	negative regulation of vasculature development	5/2178	33/18466	0.348452	0.768934	0.650525	dll4/hif1an/thbs1a/serpinf1/thbs1b	5
BP	GO:2001242	regulation of intrinsic apoptotic signaling pathway	5/2178	33/18466	0.348452	0.768934	0.650525	cd74b/bcor/rnf2/herpud1/cd74a	5
BP	GO:0006605	protein targeting	19/2178	145/18466	0.348539	0.768934	0.650525	arl6ip1/srpra/tram2/hps4/sec62/vps13a/naca/tomm40l/mon1a/pex6/zdhhc15b/sec61a1/romo1/scarb2c/pex7/scarb2a/vps13d/sorl1/lamp2	19
BP	GO:0002682	regulation of immune system process	48/2178	383/18466	0.348577	0.768934	0.650525	stat5a/rsad2/rps19/c4b/cd28/grnb/itprid2/lck/tyrobp/fyna/cd40lg/cd74b/plvapa/itk/c6/fer/pias4a/cxcr4b/cxcl12a/slc15a2/klhl6/cadm1a/socs1a/pag1/tnfrsf1a/gramd4a/il34/dock8/cfd/vsir/slc39a10/cish/tnfrsf21/cd74a/rpl11/lgr4/plvapb/irf7/ggt1b/b2ml/tlr3/adam8a/csk/c4/tfpi2/tmem64/nfe2/tlr2	48
BP	GO:0051336	regulation of hydrolase activity	51/2178	408/18466	0.350012	0.771556	0.652744	appa/chn2/sbf1/serpinh2/pbxip1a/rasa3/serpinh1a/dlg2/sipa1l3/bves/serpinc1/sh3bp4a/ccpg1/ralgapb/ccl25a/iqgap2/reck/arhgap25/sbf2/serpinh1b/gramd4a/rasgef1bb/tegt/sos1/serpinf1/plxnb1a/dock8/scarb2c/plxnb3/agap3/agap2/atp5if1b/itih2/rasgrp3/baxa/scarb2a/plce1/sos2/rasgrp2/als2b/tbc1d9/agrn/serpina10a/appb/sema4e/bbc3/c4/tfpi2/plxna3/dock9b/cenph	51
BP	GO:0045786	negative regulation of cell cycle	17/2178	129/18466	0.35127	0.772625	0.653647	e2f7/kat2b/rbl1/dot1l/cdkn1ba/ints3/cdkn1bb/btg2/pbk/rbl2/kank2/trpv6/chek1/rnf167/znf207a/mad2l1/siah2l	17
BP	GO:0048193	Golgi vesicle transport	24/2178	186/18466	0.351387	0.772625	0.653647	tmed9/lman2/tmed10/ap1m2/nrbp2a/tmed2/creb3l2/ergic2/bcap29/tmed4/cog3/ergic1/sec22bb/trappc2l/stx6/sys1/sort1b/yipf4/cog4/rab34a/snx1b/sort1a/sorl1/ankfy1	24
BP	GO:0010638	positive regulation of organelle organization	16/2178	121/18466	0.352559	0.772625	0.653647	cdk5rap2/tapt1a/fyco1a/tapt1b/evla/synpo2b/wasla/cdc42ep1a/setdb2/mief2/pink1/arhgef10/pdgfbb/cdc42ep3/bbc3/btc	16
BP	GO:0006066	alcohol metabolic process	23/2178	178/18466	0.353112	0.772625	0.653647	moxd1/mvk/itpka/mvda/itpk1a/hsd11b2/itpkcb/erlin1/tpi1b/dgat2/dpm1/tm7sf2/scap/hmgcra/cyp1b1/ip6k2b/pmvk/nfe2l1a/rdh10a/gba/idh3g/hmgcs1/sptlc2b	23
BP	GO:1903311	regulation of mRNA metabolic process	23/2178	178/18466	0.353112	0.772625	0.653647	tnrc6a/cnot7/rbfox1l/mbnl3/cnot3a/gdnfa/cnot6l/mbnl2/tent5ab/gli2a/khdrbs1b/raver2/celf3a/jmjd6/vipb/polr2d/rbm25a/khdrbs1a/rbm25b/dcp2/cirbpa/rpl22/fmr1	23
BP	GO:0030217	T cell differentiation	7/2178	49/18466	0.355728	0.772625	0.653647	gpr183a/lck/itk/tcf7/irf7/rpl22/prkdc	7
BP	GO:0045103	intermediate filament-based process	7/2178	49/18466	0.355728	0.772625	0.653647	desmb/viml/synm/macf1a/krt8/plecb/ppl	7
BP	GO:0045104	intermediate filament cytoskeleton organization	7/2178	49/18466	0.355728	0.772625	0.653647	desmb/viml/synm/macf1a/krt8/plecb/ppl	7
BP	GO:0050730	regulation of peptidyl-tyrosine phosphorylation	7/2178	49/18466	0.355728	0.772625	0.653647	ghrb/cd74b/cblb/hbegfb/socs1a/cd74a/btc	7
BP	GO:0030162	regulation of proteolysis	27/2178	211/18466	0.355815	0.772625	0.653647	appa/trib3/serpinh2/usp14/serpinh1a/serpinc1/reck/csnk1db/serpinh1b/gramd4a/arih1l/serpinf1/itih2/baxa/herpud1/trib1/agrn/serpina10a/appb/cdc20/adam8a/bbc3/c4/axin2/tfpi2/prkn/cenph	27
BP	GO:0009410	response to xenobiotic stimulus	12/2178	89/18466	0.356758	0.772625	0.653647	tgfbi/arnt/cyp1a/cpb1/cyp2ad3/cyp2ae1/sort1b/hipk3a/cyp1b1/eef2b/foxq1a/ahr1a	12
BP	GO:0032868	response to insulin	8/2178	57/18466	0.357124	0.772625	0.653647	irs1/lpin2/irs2b/socs1a/meak7/slc2a1b/irs2a/grb10a	8
BP	GO:0018394	peptidyl-lysine acetylation	9/2178	65/18466	0.357713	0.772625	0.653647	phf20a/ep300a/kat2b/phf20b/meis3/actl6a/yeats2/kmt2e/crebbpa	9
BP	GO:0001556	oocyte maturation	3/2178	18/18466	0.358401	0.772625	0.653647	pgrmc2/pde3a/pgrmc1	3
BP	GO:0001776	leukocyte homeostasis	3/2178	18/18466	0.358401	0.772625	0.653647	nr4a2b/gpr183a/sema3fb	3
BP	GO:0002286	T cell activation involved in immune response	3/2178	18/18466	0.358401	0.772625	0.653647	gpr183a/cd74b/cd74a	3
BP	GO:0002700	regulation of production of molecular mediator of immune response	3/2178	18/18466	0.358401	0.772625	0.653647	cd40lg/cd74b/cd74a	3
BP	GO:0006182	cGMP biosynthetic process	3/2178	18/18466	0.358401	0.772625	0.653647	gucy1b1/npr1a/npr2	3
BP	GO:0007097	nuclear migration	3/2178	18/18466	0.358401	0.772625	0.653647	pafah1b1b/tmem201/pafah1b1a	3
BP	GO:0008345	larval locomotory behavior	3/2178	18/18466	0.358401	0.772625	0.653647	fbxo32/pogza/sap130b	3
BP	GO:0010595	positive regulation of endothelial cell migration	3/2178	18/18466	0.358401	0.772625	0.653647	nrp1b/nrp1a/srpx2	3
BP	GO:0021695	cerebellar cortex development	3/2178	18/18466	0.358401	0.772625	0.653647	snx14/nrg1/reln	3
BP	GO:0030537	larval behavior	3/2178	18/18466	0.358401	0.772625	0.653647	fbxo32/pogza/sap130b	3
BP	GO:0035305	negative regulation of dephosphorylation	3/2178	18/18466	0.358401	0.772625	0.653647	dlg2/arpp19a/sema4e	3
BP	GO:0038092	nodal signaling pathway	3/2178	18/18466	0.358401	0.772625	0.653647	fscn1a/aplnra/aplnrb	3
BP	GO:0039022	pronephric duct development	3/2178	18/18466	0.358401	0.772625	0.653647	kirrel3l/yap1/ttc26	3
BP	GO:0043574	peroxisomal transport	3/2178	18/18466	0.358401	0.772625	0.653647	pex6/abcd1/pex7	3
BP	GO:0046461	neutral lipid catabolic process	3/2178	18/18466	0.358401	0.772625	0.653647	pnpla2/lipg/abhd2a	3
BP	GO:0046464	acylglycerol catabolic process	3/2178	18/18466	0.358401	0.772625	0.653647	pnpla2/lipg/abhd2a	3
BP	GO:0051647	nucleus localization	3/2178	18/18466	0.358401	0.772625	0.653647	pafah1b1b/tmem201/pafah1b1a	3
BP	GO:0070306	lens fiber cell differentiation	3/2178	18/18466	0.358401	0.772625	0.653647	fn1a/itga5/atf4a	3
BP	GO:0071711	basement membrane organization	3/2178	18/18466	0.358401	0.772625	0.653647	lamb1b/fras1/lama4	3
BP	GO:0006869	lipid transport	30/2178	236/18466	0.359315	0.774061	0.654862	tex2/scarb1/spns1/ano6/tmem30ab/pla2g12a/mttp/myo5b/esyt2a/abca1a/esyt2b/cpt1b/gramd1ba/fabp6/abca3b/esyt3/pltp/stard4/abcd1/npc1/esyt1b/fabp2/atp11c/osbpl3a/cert1b/atp11b/atp8a2/tmem30aa/slco2a1/spns2	30
BP	GO:0043087	regulation of GTPase activity	29/2178	228/18466	0.361317	0.777838	0.658058	chn2/sbf1/pbxip1a/rasa3/sipa1l3/bves/sh3bp4a/ccpg1/ralgapb/ccl25a/iqgap2/arhgap25/sbf2/rasgef1bb/sos1/plxnb1a/dock8/plxnb3/agap3/agap2/rasgrp3/plce1/sos2/rasgrp2/als2b/tbc1d9/sema4e/plxna3/dock9b	29
BP	GO:0051726	regulation of cell cycle	59/2178	477/18466	0.36784	0.787664	0.666371	gadd45bb/e2f7/rpl7/fbxl3a/plk1/ints13/rab25b/stmn4/prc1a/phactr4a/kat2b/rpl36a/cables2a/rbl1/dot1l/rps7/klhl21/tsc1a/pimr69/rps18/cdkn1ba/reck/jun/kif11/rpl36/ints3/tsc1b/cables2b/bora/gas1b/cdkn1bb/btg2/gas1a/apc/junbb/plk2a/tfdp1a/ccni/mad2l1bp/pbk/mdka/ccne1/gadd45ba/fam83d/rbl2/kank2/trpv6/rpl13/chek1/rnf167/znf207a/axin2/birc5a/mad2l1/btc/cdkn1d/pgrmc1/siah2l/rgcc	59
BP	GO:0001676	long-chain fatty acid metabolic process	4/2178	26/18466	0.368357	0.787664	0.666371	alox5a/acsl3a/ptgs2a/pnpla8	4
BP	GO:0009072	aromatic amino acid family metabolic process	4/2178	26/18466	0.368357	0.787664	0.666371	hgd/haao/kynu/fah	4
BP	GO:0021955	central nervous system neuron axonogenesis	4/2178	26/18466	0.368357	0.787664	0.666371	slit2/ncam1a/ephb2a/slit3	4
BP	GO:0120031	plasma membrane bounded cell projection assembly	48/2178	386/18466	0.369933	0.787664	0.666371	ssx2ipa/tapt1a/fzd2/dmtn/kif3a/vdac3/tapt1b/flncb/orc4/cdc42ep1a/tsc1a/nphp3/dbnla/ehd1b/cluap1/csnk1db/bbs7/gpm6ab/mcamb/ezrb/ift81/mcm2/atp6ap1b/agbl5/fgfr2/yap1/cdh2/ypel3/ehd3/pibf1/ehd2b/inpp5e/nrp1b/fto/cxcr4a/ablim2/znf703/nudc/pkd2/cdc42ep3/podxl/fmnl3/arl3b/ttc26/nrp1a/tmem237b/abcc4/fmr1	48
BP	GO:0007204	positive regulation of cytosolic calcium ion concentration	12/2178	90/18466	0.371628	0.787664	0.666371	ccr7/p2ry10/lpar1/trpm1b/cxcr4b/agtr1b/ackr3b/cxcr4a/ptger1b/adra1bb/ccr9a/ptger1a	12
BP	GO:0030261	chromosome condensation	5/2178	34/18466	0.373004	0.787664	0.666371	nusap1/smc4/ncapg/ncapd3/ncapd2	5
BP	GO:0030301	cholesterol transport	5/2178	34/18466	0.373004	0.787664	0.666371	scarb1/abca1a/stard4/abcd1/npc1	5
BP	GO:0050678	regulation of epithelial cell proliferation	5/2178	34/18466	0.373004	0.787664	0.666371	dll4/aplnra/aplnrb/egfra/pdgfbb	5
BP	GO:0071600	otic vesicle morphogenesis	5/2178	34/18466	0.373004	0.787664	0.666371	sox9a/chrd/fsta/crbn/nfe2	5
BP	GO:0030917	midbrain-hindbrain boundary development	6/2178	42/18466	0.375132	0.787664	0.666371	wnt5b/wls/rnf152/cdh2/apc/cnpy1	6
BP	GO:0031669	cellular response to nutrient levels	9/2178	66/18466	0.375178	0.787664	0.666371	map1lc3b/kptn/atf4a/sesn1/rnf152/depdc5/kank2/rragcb/lamp2	9
BP	GO:0030837	negative regulation of actin filament polymerization	8/2178	58/18466	0.375792	0.787664	0.666371	lmod1a/lmod1b/scinla/add3a/ssh2b/tmod1/sptbn2/scin	8
BP	GO:0032272	negative regulation of protein polymerization	8/2178	58/18466	0.375792	0.787664	0.666371	lmod1a/lmod1b/scinla/add3a/ssh2b/tmod1/sptbn2/scin	8
BP	GO:0006892	post-Golgi vesicle-mediated transport	7/2178	50/18466	0.375877	0.787664	0.666371	ap1m2/sys1/sort1b/rab34a/sort1a/sorl1/ankfy1	7
BP	GO:0030048	actin filament-based movement	7/2178	50/18466	0.375877	0.787664	0.666371	scn1bb/myo5b/wasla/prrx1a/kcne4/scn3b/fbxl22	7
BP	GO:0001840	neural plate development	2/2178	11/18466	0.378723	0.787664	0.666371	smo/notch3	2
BP	GO:0002720	positive regulation of cytokine production involved in immune response	2/2178	11/18466	0.378723	0.787664	0.666371	cd74b/cd74a	2
BP	GO:0003229	ventricular cardiac muscle tissue development	2/2178	11/18466	0.378723	0.787664	0.666371	nrg1/tnnt2a	2
BP	GO:0006002	fructose 6-phosphate metabolic process	2/2178	11/18466	0.378723	0.787664	0.666371	pfklb/gfpt2	2
BP	GO:0006123	mitochondrial electron transport, cytochrome c to oxygen	2/2178	11/18466	0.378723	0.787664	0.666371	cox6a2/cox4i2	2
BP	GO:0006570	tyrosine metabolic process	2/2178	11/18466	0.378723	0.787664	0.666371	hgd/fah	2
BP	GO:0009996	negative regulation of cell fate specification	2/2178	11/18466	0.378723	0.787664	0.666371	bmp4/bmp2b	2
BP	GO:0016102	diterpenoid biosynthetic process	2/2178	11/18466	0.378723	0.787664	0.666371	apc/rdh10a	2
BP	GO:0016558	protein import into peroxisome matrix	2/2178	11/18466	0.378723	0.787664	0.666371	pex6/pex7	2
BP	GO:0019218	regulation of steroid metabolic process	2/2178	11/18466	0.378723	0.787664	0.666371	fgfr4/scap	2
BP	GO:0021680	cerebellar Purkinje cell layer development	2/2178	11/18466	0.378723	0.787664	0.666371	snx14/reln	2
BP	GO:0031468	nuclear membrane reassembly	2/2178	11/18466	0.378723	0.787664	0.666371	ankle2/nsfl1c	2
BP	GO:0031641	regulation of myelination	2/2178	11/18466	0.378723	0.787664	0.666371	abcd1/tnfrsf21	2
BP	GO:0032368	regulation of lipid transport	2/2178	11/18466	0.378723	0.787664	0.666371	abca1a/npc1	2
BP	GO:0032481	positive regulation of type I interferon production	2/2178	11/18466	0.378723	0.787664	0.666371	zbtb16a/ifih1	2
BP	GO:0033135	regulation of peptidyl-serine phosphorylation	2/2178	11/18466	0.378723	0.787664	0.666371	mad2l2/ngfa	2
BP	GO:0034121	regulation of toll-like receptor signaling pathway	2/2178	11/18466	0.378723	0.787664	0.666371	gramd4a/lgr4	2
BP	GO:0035844	cloaca development	2/2178	11/18466	0.378723	0.787664	0.666371	nog3/bmp4	2
BP	GO:0043363	nucleate erythrocyte differentiation	2/2178	11/18466	0.378723	0.787664	0.666371	rasa3/pink1	2
BP	GO:0043516	regulation of DNA damage response, signal transduction by p53 class mediator	2/2178	11/18466	0.378723	0.787664	0.666371	cd74b/cd74a	2
BP	GO:0045776	negative regulation of blood pressure	2/2178	11/18466	0.378723	0.787664	0.666371	nos1/prcp	2
BP	GO:0045833	negative regulation of lipid metabolic process	2/2178	11/18466	0.378723	0.787664	0.666371	pik3ip1/ormdl1	2
BP	GO:0045907	positive regulation of vasoconstriction	2/2178	11/18466	0.378723	0.787664	0.666371	avpr1aa/adra1bb	2
BP	GO:0048791	calcium ion-regulated exocytosis of neurotransmitter	2/2178	11/18466	0.378723	0.787664	0.666371	rims1a/rims2b	2
BP	GO:0050926	regulation of positive chemotaxis	2/2178	11/18466	0.378723	0.787664	0.666371	cxcr4b/cxcl12a	2
BP	GO:0050927	positive regulation of positive chemotaxis	2/2178	11/18466	0.378723	0.787664	0.666371	cxcr4b/cxcl12a	2
BP	GO:0050930	induction of positive chemotaxis	2/2178	11/18466	0.378723	0.787664	0.666371	cxcr4b/cxcl12a	2
BP	GO:0051496	positive regulation of stress fiber assembly	2/2178	11/18466	0.378723	0.787664	0.666371	arhgef10/pdgfbb	2
BP	GO:0051926	negative regulation of calcium ion transport	2/2178	11/18466	0.378723	0.787664	0.666371	rem1/gem	2
BP	GO:0061844	antimicrobial humoral immune response mediated by antimicrobial peptide	2/2178	11/18466	0.378723	0.787664	0.666371	cxcl19/cxcl14	2
BP	GO:0070373	negative regulation of ERK1 and ERK2 cascade	2/2178	11/18466	0.378723	0.787664	0.666371	spry1/ptpn2b	2
BP	GO:0072350	tricarboxylic acid metabolic process	2/2178	11/18466	0.378723	0.787664	0.666371	aclyb/idh3g	2
BP	GO:0090050	positive regulation of cell migration involved in sprouting angiogenesis	2/2178	11/18466	0.378723	0.787664	0.666371	nrp1a/srpx2	2
BP	GO:0099622	cardiac muscle cell membrane repolarization	2/2178	11/18466	0.378723	0.787664	0.666371	vcla/kcne4	2
BP	GO:0140718	facultative heterochromatin formation	2/2178	11/18466	0.378723	0.787664	0.666371	setdb2/phf8	2
BP	GO:0016042	lipid catabolic process	24/2178	189/18466	0.382135	0.794231	0.671927	plcxd3/gcdhb/plch1/plcd3a/pnpla2/hadhaa/pla2g12a/lpin2/cpt1aa/plcd1b/cpt1b/meak7/abcd1/pla1a/pld2/smpdl3b/cpt1ab/pla2g6/plce1/pnpla8/pafah1b2/gba/lipg/abhd2a	24
BP	GO:0043487	regulation of RNA stability	13/2178	99/18466	0.384433	0.798476	0.675518	tnrc6a/cnot7/cnot3a/gdnfa/cnot6l/tent5ab/gli2a/vipb/polr2d/tent2/dcp2/fmr1/zcchc17	13
BP	GO:0019439	aromatic compound catabolic process	34/2178	272/18466	0.385806	0.800798	0.677482	tnrc6a/moxd1/upf3b/pnrc2/ephx1/cnot7/dnase1/hgd/cnot3a/gdnfa/cnot6l/haao/gda/tbp/tent5ab/gli2a/entpd1/upp2/ada2a/upf3a/kynu/enpp1/vipb/polr2d/pelo/fah/entpd5b/tent2/dcp2/entpd4/casc3/fmr1/zcchc17/etf1a	34
BP	GO:0016579	protein deubiquitination	12/2178	91/18466	0.386572	0.801856	0.678377	usp5/tnfaip3/usp2a/usp14/otud3/usp19/zranb1b/uchl1/josd1/otud5a/otulina/usp30	12
BP	GO:2001257	regulation of cation channel activity	10/2178	75/18466	0.390743	0.806413	0.682233	rem1/selenon/cabp1a/klhl24b/prnprs3/stac/gem/kcne4/klhl24a/cacnb1	10
BP	GO:0042110	T cell activation	16/2178	124/18466	0.390804	0.806413	0.682233	cd28/gpr183a/lck/cd74b/itk/tcf7/pag1/dock8/vsir/klf9/tnfrsf21/cd74a/irf7/b2ml/rpl22/prkdc	16
BP	GO:0001818	negative regulation of cytokine production	3/2178	19/18466	0.392121	0.806413	0.682233	tyrobp/pias4a/lgr4	3
BP	GO:0006515	protein quality control for misfolded or incompletely synthesized proteins	3/2178	19/18466	0.392121	0.806413	0.682233	yme1l1b/lonp1/aup1	3
BP	GO:0021593	rhombomere morphogenesis	3/2178	19/18466	0.392121	0.806413	0.682233	notch3/efnb2a/notch1b	3
BP	GO:0035622	intrahepatic bile duct development	3/2178	19/18466	0.392121	0.806413	0.682233	jag1b/jag2b/cldn15lb	3
BP	GO:0036302	atrioventricular canal development	3/2178	19/18466	0.392121	0.806413	0.682233	has2/id4/dchs1b	3
BP	GO:0045454	cell redox homeostasis	3/2178	19/18466	0.392121	0.806413	0.682233	prdx1/txn/selenot1b	3
BP	GO:0051014	actin filament severing	3/2178	19/18466	0.392121	0.806413	0.682233	scinla/cfl2/scin	3
BP	GO:0051058	negative regulation of small GTPase mediated signal transduction	3/2178	19/18466	0.392121	0.806413	0.682233	rasa3/arhgap25/spry1	3
BP	GO:0051289	protein homotetramerization	3/2178	19/18466	0.392121	0.806413	0.682233	crtc3/evla/atp5if1b	3
BP	GO:0061097	regulation of protein tyrosine kinase activity	3/2178	19/18466	0.392121	0.806413	0.682233	cblb/hbegfb/btc	3
BP	GO:0072176	nephric duct development	3/2178	19/18466	0.392121	0.806413	0.682233	kirrel3l/yap1/ttc26	3
BP	GO:0045165	cell fate commitment	24/2178	190/18466	0.392484	0.80656	0.682357	evx1/smo/thrb/bmpr1aa/nrg1/wnt5b/wnt2ba/zdhhc16a/gli2a/tbr1a/disp1/gli1/ihha/tcf7l1b/bmp4/tbr1b/hey2/tmem88a/wnt2bb/bmpr1ab/acvr1ba/fmr1/bmp2b/sox5	24
BP	GO:0031333	negative regulation of protein-containing complex assembly	9/2178	67/18466	0.392708	0.80656	0.682357	lmod1a/lmod1b/scinla/add3a/ldlrad4a/ssh2b/tmod1/sptbn2/scin	9
BP	GO:0031330	negative regulation of cellular catabolic process	8/2178	59/18466	0.394519	0.809067	0.684477	gdnfa/tent5ab/gli2a/phf23b/lrrk2/vipb/tent2/zcchc17	8
BP	GO:0031400	negative regulation of protein modification process	14/2178	108/18466	0.396065	0.809067	0.684477	ptprb/jarid2b/cblb/deptor/ibtk/mad2l2/klhl31/cdkn1ba/ldlrad4a/spry1/akt1s1/cdkn1bb/arpp19a/prkn	14
BP	GO:0008643	carbohydrate transport	7/2178	51/18466	0.396074	0.809067	0.684477	slc35a3b/slc2a13b/slc2a3a/slc2a1b/slc35a5/slc35a2/c1qtnf12	7
BP	GO:0009308	amine metabolic process	7/2178	51/18466	0.396074	0.809067	0.684477	moxd1/azin1b/haao/aoc2/ddc/kynu/aoc1	7
BP	GO:0045047	protein targeting to ER	4/2178	27/18466	0.396438	0.809067	0.684477	srpra/tram2/sec62/sec61a1	4
BP	GO:0045185	maintenance of protein location	4/2178	27/18466	0.396438	0.809067	0.684477	tapt1a/vps13a/vps13d/sorl1	4
BP	GO:0045324	late endosome to vacuole transport	4/2178	27/18466	0.396438	0.809067	0.684477	ptpn23b/tmem50a/chmp4c/leprot	4
BP	GO:0072599	establishment of protein localization to endoplasmic reticulum	4/2178	27/18466	0.396438	0.809067	0.684477	srpra/tram2/sec62/sec61a1	4
BP	GO:1903312	negative regulation of mRNA metabolic process	4/2178	27/18466	0.396438	0.809067	0.684477	gdnfa/tent5ab/gli2a/vipb	4
BP	GO:0032103	positive regulation of response to external stimulus	6/2178	43/18466	0.397195	0.809067	0.684477	il6st/cxcr4b/cxcl12a/cadm1a/tlr3/tlr2	6
BP	GO:0045727	positive regulation of translation	6/2178	43/18466	0.397195	0.809067	0.684477	upf3b/uhmk1/rmnd1/upf3a/polr2d/fmr1	6
BP	GO:0031623	receptor internalization	5/2178	35/18466	0.39755	0.809067	0.684477	fscn1a/lrpap1/flot1a/lmbrd1/flot1b	5
BP	GO:0051250	negative regulation of lymphocyte activation	5/2178	35/18466	0.39755	0.809067	0.684477	tyrobp/pag1/vsir/cish/tnfrsf21	5
BP	GO:0071103	DNA conformation change	5/2178	35/18466	0.39755	0.809067	0.684477	mcm5/mcm4/mcm2/blm/mcm6	5
BP	GO:0010948	negative regulation of cell cycle process	13/2178	100/18466	0.398785	0.811053	0.686158	e2f7/kat2b/rbl1/dot1l/ints3/pbk/rbl2/kank2/trpv6/chek1/znf207a/mad2l1/siah2l	13
BP	GO:1904062	regulation of cation transmembrane transport	16/2178	125/18466	0.403661	0.820437	0.694097	casq2/rem1/scn1bb/selenon/cabp1a/aplnra/aplnrb/klhl24b/prnprs3/stac/gem/kcne4/klhl24a/scn3b/cacnb1/ednraa	16
BP	GO:0043543	protein acylation	15/2178	117/18466	0.40672	0.826117	0.698902	phf20a/ep300a/kat2b/phf20b/nat9/meis3/zdhhc16a/selenok/zdhhc15b/actl6a/yeats2/mphosph8/kmt2e/naa25/crebbpa	15
BP	GO:0006402	mRNA catabolic process	18/2178	142/18466	0.409927	0.828481	0.700903	tnrc6a/upf3b/pnrc2/cnot7/cnot3a/gdnfa/cnot6l/tbp/tent5ab/gli2a/upf3a/vipb/polr2d/pelo/dcp2/casc3/fmr1/etf1a	18
BP	GO:0031668	cellular response to extracellular stimulus	9/2178	68/18466	0.410269	0.828481	0.700903	map1lc3b/kptn/atf4a/sesn1/rnf152/depdc5/kank2/rragcb/lamp2	9
BP	GO:0009267	cellular response to starvation	8/2178	60/18466	0.413263	0.828481	0.700903	map1lc3b/kptn/atf4a/sesn1/rnf152/depdc5/rragcb/lamp2	8
BP	GO:0042273	ribosomal large subunit biogenesis	8/2178	60/18466	0.413263	0.828481	0.700903	rpl7/rpl35a/rpl6/gtpbp4/nsa2/rpl5b/nle1/rpl14	8
BP	GO:0006469	negative regulation of protein kinase activity	7/2178	52/18466	0.416266	0.828481	0.700903	ptprb/cblb/deptor/cdkn1ba/spry1/akt1s1/cdkn1bb	7
BP	GO:0045860	positive regulation of protein kinase activity	7/2178	52/18466	0.416266	0.828481	0.700903	nrg1/hbegfb/pdgfba/bora/pdgfbb/axin2/btc	7
BP	GO:0055113	epiboly involved in gastrulation with mouth forming second	7/2178	52/18466	0.416266	0.828481	0.700903	chuk/aplnra/dsc2l/sdc2/sdc4/npc1/slc39a10	7
BP	GO:0009259	ribonucleotide metabolic process	32/2178	259/18466	0.417688	0.828481	0.700903	mvk/hprt1/acacb/gcdhb/mvda/ak2/aldob/tpi1b/adcy3a/upp2/gucy1b1/insrb/acsl3a/enpp1/insra/adcy6a/hmgcra/ctps1a/pfklb/dhtkd1/aclyb/adpgk2/atp5mc1/pmvk/npr1a/papss2b/entpd4/aass/npr2/hmgcs1/pgk1/hk2	32
BP	GO:0006997	nucleus organization	6/2178	44/18466	0.419218	0.828481	0.700903	ndc1/wbp2nl/phf8/lemd3/ankle2/nsfl1c	6
BP	GO:0031396	regulation of protein ubiquitination	6/2178	44/18466	0.419218	0.828481	0.700903	ndfip2/ndfip1/mad2l2/phf23b/cdc20/ndfip1l	6
BP	GO:0042147	retrograde transport, endosome to Golgi	6/2178	44/18466	0.419218	0.828481	0.700903	stx6/lrrk2/snx1b/heatr5a/wash1/ankfy1	6
BP	GO:0099518	vesicle cytoskeletal trafficking	6/2178	44/18466	0.419218	0.828481	0.700903	ccdc186/fyco1a/pafah1b1b/myo5b/pafah1b1a/trim46b	6
BP	GO:0044770	cell cycle phase transition	22/2178	176/18466	0.419762	0.828481	0.700903	e2f7/fbxl3a/stmn4/rbl1/dot1l/meis1b/cdkn1ba/ints3/phf8/cdkn1bb/cxcr4a/ccni/mad2l1bp/pbk/ccne1/fam83d/rbl2/kank2/chek1/znf207a/mad2l1/siah2l	22
BP	GO:0000070	mitotic sister chromatid segregation	11/2178	85/18466	0.420158	0.828481	0.700903	prc1a/racgap1/nusap1/smc4/ncapg/kif11/ncapd3/wrap73/ncapd2/znf207a/mad2l1	11
BP	GO:1901988	negative regulation of cell cycle phase transition	11/2178	85/18466	0.420158	0.828481	0.700903	e2f7/rbl1/dot1l/ints3/pbk/rbl2/kank2/chek1/znf207a/mad2l1/siah2l	11
BP	GO:0032273	positive regulation of protein polymerization	5/2178	36/18466	0.421995	0.828481	0.700903	cdk5rap2/evla/cdc42ep1a/tppp2/cdc42ep3	5
BP	GO:0040029	epigenetic regulation of gene expression	5/2178	36/18466	0.421995	0.828481	0.700903	bahd1/ezh1/setdb2/phf8/smarca2	5
BP	GO:0002705	positive regulation of leukocyte mediated immunity	2/2178	12/18466	0.422362	0.828481	0.700903	tyrobp/cadm1a	2
BP	GO:0006734	NADH metabolic process	2/2178	12/18466	0.422362	0.828481	0.700903	gpd1a/pfklb	2
BP	GO:0010923	negative regulation of phosphatase activity	2/2178	12/18466	0.422362	0.828481	0.700903	dlg2/sema4e	2
BP	GO:0014074	response to purine-containing compound	2/2178	12/18466	0.422362	0.828481	0.700903	p2rx7/rap1ab	2
BP	GO:0015701	bicarbonate transport	2/2178	12/18466	0.422362	0.828481	0.700903	slc4a1a/slc4a2b	2
BP	GO:0032147	activation of protein kinase activity	2/2178	12/18466	0.422362	0.828481	0.700903	nrg1/bora	2
BP	GO:0033120	positive regulation of RNA splicing	2/2178	12/18466	0.422362	0.828481	0.700903	celf3a/cirbpa	2
BP	GO:0033564	anterior/posterior axon guidance	2/2178	12/18466	0.422362	0.828481	0.700903	slit2/extl3	2
BP	GO:0035701	hematopoietic stem cell migration	2/2178	12/18466	0.422362	0.828481	0.700903	mmp2/cxcl12a	2
BP	GO:0035794	positive regulation of mitochondrial membrane permeability	2/2178	12/18466	0.422362	0.828481	0.700903	bnip3lb/bnip3	2
BP	GO:0042771	intrinsic apoptotic signaling pathway in response to DNA damage by p53 class mediator	2/2178	12/18466	0.422362	0.828481	0.700903	cd74b/cd74a	2
BP	GO:0043536	positive regulation of blood vessel endothelial cell migration	2/2178	12/18466	0.422362	0.828481	0.700903	nrp1a/srpx2	2
BP	GO:0046683	response to organophosphorus	2/2178	12/18466	0.422362	0.828481	0.700903	p2rx7/rap1ab	2
BP	GO:0050685	positive regulation of mRNA processing	2/2178	12/18466	0.422362	0.828481	0.700903	celf3a/cirbpa	2
BP	GO:0051255	spindle midzone assembly	2/2178	12/18466	0.422362	0.828481	0.700903	prc1a/racgap1	2
BP	GO:0055090	acylglycerol homeostasis	2/2178	12/18466	0.422362	0.828481	0.700903	fabp2/angptl4	2
BP	GO:0060581	cell fate commitment involved in pattern specification	2/2178	12/18466	0.422362	0.828481	0.700903	evx1/gli1	2
BP	GO:0061001	regulation of dendritic spine morphogenesis	2/2178	12/18466	0.422362	0.828481	0.700903	dbnla/lrrk2	2
BP	GO:0070328	triglyceride homeostasis	2/2178	12/18466	0.422362	0.828481	0.700903	fabp2/angptl4	2
BP	GO:0072028	nephron morphogenesis	2/2178	12/18466	0.422362	0.828481	0.700903	gdnfa/efhc2	2
BP	GO:0097345	mitochondrial outer membrane permeabilization	2/2178	12/18466	0.422362	0.828481	0.700903	bnip3lb/bnip3	2
BP	GO:0150076	neuroinflammatory response	2/2178	12/18466	0.422362	0.828481	0.700903	grnb/tyrobp	2
BP	GO:1901534	positive regulation of hematopoietic progenitor cell differentiation	2/2178	12/18466	0.422362	0.828481	0.700903	csf3r/jag1a	2
BP	GO:1902110	positive regulation of mitochondrial membrane permeability involved in apoptotic process	2/2178	12/18466	0.422362	0.828481	0.700903	bnip3lb/bnip3	2
BP	GO:1902117	positive regulation of organelle assembly	2/2178	12/18466	0.422362	0.828481	0.700903	tapt1a/tapt1b	2
BP	GO:1902686	mitochondrial outer membrane permeabilization involved in programmed cell death	2/2178	12/18466	0.422362	0.828481	0.700903	bnip3lb/bnip3	2
BP	GO:1905710	positive regulation of membrane permeability	2/2178	12/18466	0.422362	0.828481	0.700903	bnip3lb/bnip3	2
BP	GO:2000053	regulation of Wnt signaling pathway involved in dorsal/ventral axis specification	2/2178	12/18466	0.422362	0.828481	0.700903	tpbga/axin2	2
BP	GO:2000223	regulation of BMP signaling pathway involved in heart jogging	2/2178	12/18466	0.422362	0.828481	0.700903	chrd/has2	2
BP	GO:2000785	regulation of autophagosome assembly	2/2178	12/18466	0.422362	0.828481	0.700903	phf23b/lrrk2	2
BP	GO:0016125	sterol metabolic process	10/2178	77/18466	0.423895	0.828481	0.700903	mvk/mvda/erlin1/tm7sf2/scap/hmgcra/pmvk/nfe2l1a/gba/hmgcs1	10
BP	GO:0009950	dorsal/ventral axis specification	4/2178	28/18466	0.424304	0.828481	0.700903	yap1/tpbga/axin2/bmp2b	4
BP	GO:0010821	regulation of mitochondrion organization	4/2178	28/18466	0.424304	0.828481	0.700903	mief2/pink1/bbc3/prkn	4
BP	GO:0032509	endosome transport via multivesicular body sorting pathway	4/2178	28/18466	0.424304	0.828481	0.700903	ptpn23b/tmem50a/chmp4c/leprot	4
BP	GO:0035329	hippo signaling	4/2178	28/18466	0.424304	0.828481	0.700903	ajuba/yap1/amotl2b/amot	4
BP	GO:0048368	lateral mesoderm development	4/2178	28/18466	0.424304	0.828481	0.700903	furina/bcl9l/atp6ap1b/fgfr2	4
BP	GO:0070936	protein K48-linked ubiquitination	4/2178	28/18466	0.424304	0.828481	0.700903	amfra/ube2d4/rnf152/itcha	4
BP	GO:0071985	multivesicular body sorting pathway	4/2178	28/18466	0.424304	0.828481	0.700903	ptpn23b/tmem50a/chmp4c/leprot	4
BP	GO:0001757	somite specification	3/2178	20/18466	0.425365	0.828481	0.700903	fn1a/chuk/dlc	3
BP	GO:0001936	regulation of endothelial cell proliferation	3/2178	20/18466	0.425365	0.828481	0.700903	dll4/aplnra/aplnrb	3
BP	GO:0030322	stabilization of membrane potential	3/2178	20/18466	0.425365	0.828481	0.700903	kcnk4a/kcnk5b/kcnk6	3
BP	GO:0030574	collagen catabolic process	3/2178	20/18466	0.425365	0.828481	0.700903	mmp2/mmp14b/mmp15a	3
BP	GO:0032410	negative regulation of transporter activity	3/2178	20/18466	0.425365	0.828481	0.700903	rem1/gem/kcne4	3
BP	GO:0032413	negative regulation of ion transmembrane transporter activity	3/2178	20/18466	0.425365	0.828481	0.700903	rem1/gem/kcne4	3
BP	GO:0043433	negative regulation of DNA-binding transcription factor activity	3/2178	20/18466	0.425365	0.828481	0.700903	nr0b2a/nr0b2b/nr0b1	3
BP	GO:0044275	cellular carbohydrate catabolic process	3/2178	20/18466	0.425365	0.828481	0.700903	tpi1b/agla/gusb	3
BP	GO:0046068	cGMP metabolic process	3/2178	20/18466	0.425365	0.828481	0.700903	gucy1b1/npr1a/npr2	3
BP	GO:0046660	female sex differentiation	3/2178	20/18466	0.425365	0.828481	0.700903	u2af2a/bmpr2b/pgrmc1	3
BP	GO:0060896	neural plate pattern specification	3/2178	20/18466	0.425365	0.828481	0.700903	smo/smarca1/tpbga	3
BP	GO:0031123	RNA 3'-end processing	9/2178	69/18466	0.427825	0.832237	0.70408	tent4a/papola/rprd2a/rprd1b/ints7/polr2d/ints8/tent2/rprd2b	9
BP	GO:0051051	negative regulation of transport	9/2178	69/18466	0.427825	0.832237	0.70408	rem1/lrpap1/dysf/arl6ip5a/gem/kcne4/lgals3a/rap1ab/arl6ip5b	9
BP	GO:0090100	positive regulation of transmembrane receptor protein serine/threonine kinase signaling pathway	8/2178	61/18466	0.43198	0.839798	0.710476	sfrp1a/bmp3/mmp2/bmp8a/tgfb1a/bmp2a/bmp4/bmp2b	8
BP	GO:0034440	lipid oxidation	7/2178	53/18466	0.4364	0.847863	0.7173	gcdhb/hadhaa/cpt1aa/cpt1b/abcd1/alox5a/cpt1ab	7
BP	GO:0044772	mitotic cell cycle phase transition	17/2178	136/18466	0.438179	0.850791	0.719777	e2f7/fbxl3a/rbl1/meis1b/cdkn1ba/ints3/phf8/cdkn1bb/cxcr4a/ccni/mad2l1bp/ccne1/rbl2/kank2/chek1/znf207a/mad2l1	17
BP	GO:0006694	steroid biosynthetic process	9/2178	70/18466	0.445342	0.863628	0.730637	mvk/fgfr4/mvda/slc27a2a/tm7sf2/scap/hmgcra/pmvk/hmgcs1	9
BP	GO:0018022	peptidyl-lysine methylation	9/2178	70/18466	0.445342	0.863628	0.730637	jarid2b/dot1l/ezh1/setdb2/setd1ba/suv39h1a/setbp1/ash1l/setmar	9
BP	GO:0009994	oocyte differentiation	5/2178	37/18466	0.446253	0.863787	0.730771	pgrmc2/pde3a/fsta/macf1a/pgrmc1	5
BP	GO:0021575	hindbrain morphogenesis	5/2178	37/18466	0.446253	0.863787	0.730771	smo/nrg1/reln/cdh2/ascl1a	5
BP	GO:0050731	positive regulation of peptidyl-tyrosine phosphorylation	5/2178	37/18466	0.446253	0.863787	0.730771	ghrb/cd74b/hbegfb/cd74a/btc	5
BP	GO:0006401	RNA catabolic process	20/2178	162/18466	0.449681	0.866128	0.732752	tnrc6a/upf3b/pnrc2/cnot7/cnot3a/gdnfa/cnot6l/tbp/tent5ab/gli2a/upf3a/vipb/polr2d/pelo/tent2/dcp2/casc3/fmr1/zcchc17/etf1a	20
BP	GO:0007052	mitotic spindle organization	8/2178	62/18466	0.450631	0.866128	0.732752	prc1a/racgap1/kif11/bora/efhc2/arhgef10/znf207a/cenph	8
BP	GO:0051028	mRNA transport	8/2178	62/18466	0.450631	0.866128	0.732752	ndc1/igf2bp2a/nup155/upf3a/thoc7/polr2d/nup98/casc3	8
BP	GO:0052547	regulation of peptidase activity	17/2178	137/18466	0.450682	0.866128	0.732752	appa/serpinh2/serpinh1a/serpinc1/reck/serpinh1b/gramd4a/serpinf1/itih2/baxa/agrn/serpina10a/appb/bbc3/c4/tfpi2/cenph	17
BP	GO:0051648	vesicle localization	14/2178	112/18466	0.451414	0.866128	0.732752	tmed9/ccdc186/fyco1a/kif5aa/picalma/pafah1b1b/myo5b/lrrk2/bbs7/optn/picalmb/pafah1b1a/inpp5e/trim46b	14
BP	GO:0001738	morphogenesis of a polarized epithelium	4/2178	29/18466	0.451835	0.866128	0.732752	fn1a/hand2/ptk7a/cdh2	4
BP	GO:0002183	cytoplasmic translational initiation	4/2178	29/18466	0.451835	0.866128	0.732752	eif4ba/eif3ea/eif3m/eif4a2	4
BP	GO:0008286	insulin receptor signaling pathway	4/2178	29/18466	0.451835	0.866128	0.732752	irs1/irs2b/irs2a/grb10a	4
BP	GO:0055078	sodium ion homeostasis	4/2178	29/18466	0.451835	0.866128	0.732752	slc12a2/nr3c1/atp1b3b/atp1b1a	4
BP	GO:1905475	regulation of protein localization to membrane	4/2178	29/18466	0.451835	0.866128	0.732752	gripap1/stac/mesd/gpc1b	4
BP	GO:0015931	nucleobase-containing compound transport	13/2178	104/18466	0.456348	0.866128	0.732752	ndc1/slc35a3b/igf2bp2a/pom121/nup155/upf3a/thoc7/polr2d/slc35a5/slc35a2/nup98/casc3/slc25a36a	13
BP	GO:0003044	regulation of systemic arterial blood pressure mediated by a chemical signal	3/2178	21/18466	0.457947	0.866128	0.732752	avpr1aa/ren/adra1bb	3
BP	GO:0006120	mitochondrial electron transport, NADH to ubiquinone	3/2178	21/18466	0.457947	0.866128	0.732752	ndufb9/ndufa7/prkn	3
BP	GO:0006541	glutamine metabolic process	3/2178	21/18466	0.457947	0.866128	0.732752	glsb/ctps1a/gfpt2	3
BP	GO:0010257	NADH dehydrogenase complex assembly	3/2178	21/18466	0.457947	0.866128	0.732752	foxred1/ndufaf5/rpl37	3
BP	GO:0021546	rhombomere development	3/2178	21/18466	0.457947	0.866128	0.732752	notch3/efnb2a/notch1b	3
BP	GO:0031349	positive regulation of defense response	3/2178	21/18466	0.457947	0.866128	0.732752	cadm1a/tlr3/tlr2	3
BP	GO:0032981	mitochondrial respiratory chain complex I assembly	3/2178	21/18466	0.457947	0.866128	0.732752	foxred1/ndufaf5/rpl37	3
BP	GO:0034766	negative regulation of ion transmembrane transport	3/2178	21/18466	0.457947	0.866128	0.732752	rem1/gem/kcne4	3
BP	GO:0048934	peripheral nervous system neuron differentiation	3/2178	21/18466	0.457947	0.866128	0.732752	rtn4a/notch3/notch1b	3
BP	GO:0048935	peripheral nervous system neuron development	3/2178	21/18466	0.457947	0.866128	0.732752	rtn4a/notch3/notch1b	3
BP	GO:0060034	notochord cell differentiation	3/2178	21/18466	0.457947	0.866128	0.732752	pacsin3/atp6v0ca/bmp4	3
BP	GO:0106027	neuron projection organization	3/2178	21/18466	0.457947	0.866128	0.732752	kif5aa/dbnla/lrrk2	3
BP	GO:1904063	negative regulation of cation transmembrane transport	3/2178	21/18466	0.457947	0.866128	0.732752	rem1/gem/kcne4	3
BP	GO:0009205	purine ribonucleoside triphosphate metabolic process	12/2178	96/18466	0.461615	0.866128	0.732752	ak2/aldob/tpi1b/insrb/enpp1/insra/pfklb/dhtkd1/adpgk2/atp5mc1/pgk1/hk2	12
BP	GO:0043065	positive regulation of apoptotic process	12/2178	96/18466	0.461615	0.866128	0.732752	casp3b/badb/bnip3lb/tnfsf10l/htra1a/apc/baxa/bnip3/tnfrsfa/htra1b/bbc3/melk	12
BP	GO:0016571	histone methylation	9/2178	71/18466	0.462788	0.866128	0.732752	jarid2b/dot1l/ezh1/setdb2/setd1ba/suv39h1a/setbp1/ash1l/setmar	9
BP	GO:0042594	response to starvation	9/2178	71/18466	0.462788	0.866128	0.732752	map1lc3b/ulk2/kptn/atf4a/sesn1/rnf152/depdc5/rragcb/lamp2	9
BP	GO:0016311	dephosphorylation	32/2178	264/18466	0.462834	0.866128	0.732752	ppp3r1b/ptprb/ppp2r5a/ppp4r2b/ppm1la/dlg2/ptpn11a/dusp16/plpp6/ppp2r5d/ptp4a3b/plpp3/ptp4a2a/ppap2d/pxylp1/ptprga/ptprr/ssh2b/mtmr7a/ptpn2b/mtmr3/tns2a/ptpn9a/inpp5e/ptpn11b/arpp19a/dusp7/ankle2/sema4e/ptprfb/ptpra/psph	32
BP	GO:0010469	regulation of signaling receptor activity	6/2178	46/18466	0.462885	0.866128	0.732752	cblb/klhl24b/prnprs3/hbegfb/klhl24a/btc	6
BP	GO:0019395	fatty acid oxidation	6/2178	46/18466	0.462885	0.866128	0.732752	gcdhb/hadhaa/cpt1aa/cpt1b/abcd1/cpt1ab	6
BP	GO:0001541	ovarian follicle development	2/2178	13/18466	0.464353	0.866128	0.732752	bmpr2b/pgrmc1	2
BP	GO:0001780	neutrophil homeostasis	2/2178	13/18466	0.464353	0.866128	0.732752	nr4a2b/sema3fb	2
BP	GO:0001990	regulation of systemic arterial blood pressure by hormone	2/2178	13/18466	0.464353	0.866128	0.732752	avpr1aa/ren	2
BP	GO:0006044	N-acetylglucosamine metabolic process	2/2178	13/18466	0.464353	0.866128	0.732752	chst6/mgat3a	2
BP	GO:0006171	cAMP biosynthetic process	2/2178	13/18466	0.464353	0.866128	0.732752	adcy3a/adcy6a	2
BP	GO:0006312	mitotic recombination	2/2178	13/18466	0.464353	0.866128	0.732752	terfa/blm	2
BP	GO:0006415	translational termination	2/2178	13/18466	0.464353	0.866128	0.732752	abce1/etf1a	2
BP	GO:0006677	glycosylceramide metabolic process	2/2178	13/18466	0.464353	0.866128	0.732752	gba/ugt8	2
BP	GO:0007343	egg activation	2/2178	13/18466	0.464353	0.866128	0.732752	wbp2nl/dchs1b	2
BP	GO:0009163	nucleoside biosynthetic process	2/2178	13/18466	0.464353	0.866128	0.732752	hprt1/ada2a	2
BP	GO:0016233	telomere capping	2/2178	13/18466	0.464353	0.866128	0.732752	terfa/stn1	2
BP	GO:0021551	central nervous system morphogenesis	2/2178	13/18466	0.464353	0.866128	0.732752	usp19/zranb1b	2
BP	GO:0030316	osteoclast differentiation	2/2178	13/18466	0.464353	0.866128	0.732752	gpr183a/tmem64	2
BP	GO:0031281	positive regulation of cyclase activity	2/2178	13/18466	0.464353	0.866128	0.732752	nos1/rxfp2b	2
BP	GO:0032418	lysosome localization	2/2178	13/18466	0.464353	0.866128	0.732752	fer/tmem106bb	2
BP	GO:0034394	protein localization to cell surface	2/2178	13/18466	0.464353	0.866128	0.732752	tmem35/mrap	2
BP	GO:0034404	nucleobase-containing small molecule biosynthetic process	2/2178	13/18466	0.464353	0.866128	0.732752	hprt1/ada2a	2
BP	GO:0042451	purine nucleoside biosynthetic process	2/2178	13/18466	0.464353	0.866128	0.732752	hprt1/ada2a	2
BP	GO:0042455	ribonucleoside biosynthetic process	2/2178	13/18466	0.464353	0.866128	0.732752	hprt1/ada2a	2
BP	GO:0046129	purine ribonucleoside biosynthetic process	2/2178	13/18466	0.464353	0.866128	0.732752	hprt1/ada2a	2
BP	GO:0046835	carbohydrate phosphorylation	2/2178	13/18466	0.464353	0.866128	0.732752	itpk1a/hk2	2
BP	GO:0048251	elastic fiber assembly	2/2178	13/18466	0.464353	0.866128	0.732752	thbd/efemp2a	2
BP	GO:0048898	anterior lateral line system development	2/2178	13/18466	0.464353	0.866128	0.732752	erbb2/lrp5	2
BP	GO:0051349	positive regulation of lyase activity	2/2178	13/18466	0.464353	0.866128	0.732752	nos1/rxfp2b	2
BP	GO:0051382	kinetochore assembly	2/2178	13/18466	0.464353	0.866128	0.732752	cenpn/cenph	2
BP	GO:0071622	regulation of granulocyte chemotaxis	2/2178	13/18466	0.464353	0.866128	0.732752	cxcr4b/cxcl12a	2
BP	GO:0071715	icosanoid transport	2/2178	13/18466	0.464353	0.866128	0.732752	pla2g12a/slco2a1	2
BP	GO:0086009	membrane repolarization	2/2178	13/18466	0.464353	0.866128	0.732752	vcla/kcne4	2
BP	GO:1990849	vacuolar localization	2/2178	13/18466	0.464353	0.866128	0.732752	fer/tmem106bb	2
BP	GO:2000404	regulation of T cell migration	2/2178	13/18466	0.464353	0.866128	0.732752	socs1a/dock8	2
BP	GO:0045862	positive regulation of proteolysis	11/2178	88/18466	0.467277	0.871062	0.736926	trib3/csnk1db/gramd4a/arih1l/baxa/trib1/cdc20/adam8a/bbc3/axin2/prkn	11
BP	GO:0072594	establishment of protein localization to organelle	23/2178	189/18466	0.469911	0.87451	0.739843	hikeshi/ptpn23b/srpra/kpna6/tram2/sec62/pom121/nup155/vps13a/ipo7/lamp1b/tomm40l/mon1a/pex6/zdhhc15b/sec61a1/romo1/scarb2c/pex7/scarb2a/vps13d/sorl1/lamp2	23
BP	GO:0031056	regulation of histone modification	5/2178	38/18466	0.470245	0.87451	0.739843	jarid2b/meis3/jdp2b/kmt2e/znf703	5
BP	GO:0031647	regulation of protein stability	5/2178	38/18466	0.470245	0.87451	0.739843	sugt1/meis1b/bag2/otud3/ddrgk1	5
BP	GO:0042255	ribosome assembly	5/2178	38/18466	0.470245	0.87451	0.739843	rps19/c1qbp/rpl6/rpl5b/nle1	5
BP	GO:0009199	ribonucleoside triphosphate metabolic process	13/2178	105/18466	0.470683	0.874804	0.740092	ak2/aldob/tpi1b/insrb/enpp1/insra/ctps1a/pfklb/dhtkd1/adpgk2/atp5mc1/pgk1/hk2	13
BP	GO:0019693	ribose phosphate metabolic process	32/2178	265/18466	0.471867	0.876485	0.741514	mvk/hprt1/acacb/gcdhb/mvda/ak2/aldob/tpi1b/adcy3a/upp2/gucy1b1/insrb/acsl3a/enpp1/insra/adcy6a/hmgcra/ctps1a/pfklb/dhtkd1/aclyb/adpgk2/atp5mc1/pmvk/npr1a/papss2b/entpd4/aass/npr2/hmgcs1/pgk1/hk2	32
BP	GO:0001708	cell fate specification	15/2178	122/18466	0.473394	0.877792	0.74262	evx1/smo/bmpr1aa/nrg1/gli2a/tbr1a/disp1/gli1/ihha/tcf7l1b/bmp4/tbr1b/bmpr1ab/fmr1/bmp2b	15
BP	GO:0032271	regulation of protein polymerization	15/2178	122/18466	0.473394	0.877792	0.74262	cdk5rap2/lmod1a/lmod1b/scinla/hax1/evla/cdc42ep1a/add3a/dbnla/ssh2b/tmod1/tppp2/sptbn2/scin/cdc42ep3	15
BP	GO:0071466	cellular response to xenobiotic stimulus	10/2178	80/18466	0.473413	0.877792	0.74262	tgfbi/cyp1a/cpb1/cyp2ad3/cyp2ae1/sort1b/hipk3a/cyp1b1/eef2b/ahr1a	10
BP	GO:0009150	purine ribonucleotide metabolic process	29/2178	240/18466	0.474536	0.879353	0.743941	mvk/hprt1/acacb/gcdhb/mvda/ak2/aldob/tpi1b/adcy3a/gucy1b1/insrb/acsl3a/enpp1/insra/adcy6a/hmgcra/pfklb/dhtkd1/aclyb/adpgk2/atp5mc1/pmvk/npr1a/papss2b/aass/npr2/hmgcs1/pgk1/hk2	29
BP	GO:0043068	positive regulation of programmed cell death	12/2178	97/18466	0.476539	0.882541	0.746638	casp3b/badb/bnip3lb/tnfsf10l/htra1a/apc/baxa/bnip3/tnfrsfa/htra1b/bbc3/melk	12
BP	GO:0030866	cortical actin cytoskeleton organization	4/2178	30/18466	0.478921	0.884335	0.748156	llgl1/rab25b/fmnl3/fhod3b	4
BP	GO:0050852	T cell receptor signaling pathway	4/2178	30/18466	0.478921	0.884335	0.748156	cd28/itprid2/fyna/itk	4
BP	GO:0055075	potassium ion homeostasis	4/2178	30/18466	0.478921	0.884335	0.748156	slc12a7a/slc12a2/atp1b3b/atp1b1a	4
BP	GO:0097205	renal filtration	4/2178	30/18466	0.478921	0.884335	0.748156	tyro3/iqgap2/farp1/thsd7aa	4
BP	GO:1901264	carbohydrate derivative transport	4/2178	30/18466	0.478921	0.884335	0.748156	slc35a3b/slc15a2/slc35a5/slc35a2	4
BP	GO:0051276	chromosome organization	30/2178	249/18466	0.479839	0.885508	0.749147	mcm5/cenpi/nasp/ptges3a/prc1a/nup155/rad21b/racgap1/nusap1/oip5/stag1a/smc4/setdb2/ncapg/kif11/mcm4/ncapd3/mcm2/terfa/stn1/wrap73/cenpn/blm/ncapd2/znf207a/mcm6/axin2/mad2l1/prkdc/cenph	30
BP	GO:0034599	cellular response to oxidative stress	6/2178	47/18466	0.484409	0.893415	0.755837	prdx1/atf4a/lonp1/romo1/nfe2l1a/prkn	6
BP	GO:0008202	steroid metabolic process	15/2178	123/18466	0.486644	0.897008	0.758877	mvk/fgfr4/mvda/hsd11b2/erlin1/bdh1/slc27a2a/tm7sf2/scap/hmgcra/cyp1b1/pmvk/nfe2l1a/gba/hmgcs1	15
BP	GO:0002703	regulation of leukocyte mediated immunity	3/2178	22/18466	0.489712	0.898428	0.760078	tyrobp/fer/cadm1a	3
BP	GO:0007032	endosome organization	3/2178	22/18466	0.489712	0.898428	0.760078	plekhf2/sqstm1/als2b	3
BP	GO:0010634	positive regulation of epithelial cell migration	3/2178	22/18466	0.489712	0.898428	0.760078	nrp1b/nrp1a/srpx2	3
BP	GO:0034763	negative regulation of transmembrane transport	3/2178	22/18466	0.489712	0.898428	0.760078	rem1/gem/kcne4	3
BP	GO:0042219	cellular modified amino acid catabolic process	3/2178	22/18466	0.489712	0.898428	0.760078	ggt5a/pcyox1/ggt1b	3
BP	GO:0045666	positive regulation of neuron differentiation	3/2178	22/18466	0.489712	0.898428	0.760078	gdpd5a/mdkb/ascl1a	3
BP	GO:0060029	convergent extension involved in organogenesis	3/2178	22/18466	0.489712	0.898428	0.760078	slit2/snai1b/pdgfra	3
BP	GO:1905330	regulation of morphogenesis of an epithelium	3/2178	22/18466	0.489712	0.898428	0.760078	gdnfa/wnt5b/atp6ap1b	3
BP	GO:0009144	purine nucleoside triphosphate metabolic process	12/2178	98/18466	0.491386	0.899855	0.761285	ak2/aldob/tpi1b/insrb/enpp1/insra/pfklb/dhtkd1/adpgk2/atp5mc1/pgk1/hk2	12
BP	GO:0010942	positive regulation of cell death	12/2178	98/18466	0.491386	0.899855	0.761285	casp3b/badb/bnip3lb/tnfsf10l/htra1a/apc/baxa/bnip3/tnfrsfa/htra1b/bbc3/melk	12
BP	GO:0008544	epidermis development	14/2178	115/18466	0.492686	0.899855	0.761285	casp3b/errfi1a/st14a/llgl1/lrp5/mvda/spint1a/jag1b/tgfb1a/atp1b1a/socs3a/cdh2/krt8/eya4	14
BP	GO:0031334	positive regulation of protein-containing complex assembly	5/2178	39/18466	0.493897	0.899855	0.761285	cdk5rap2/evla/cdc42ep1a/tppp2/cdc42ep3	5
BP	GO:0042310	vasoconstriction	5/2178	39/18466	0.493897	0.899855	0.761285	agtr1b/avpr1aa/ednraa/chrm3b/adra1bb	5
BP	GO:0061351	neural precursor cell proliferation	5/2178	39/18466	0.493897	0.899855	0.761285	chd8/tcf7l1b/fgfr2/cdh2/melk	5
BP	GO:0006820	anion transport	35/2178	293/18466	0.49523	0.899855	0.761285	clcn7/slc3a2a/best4/slc12a7a/ano6/abcc5/slc34a2b/slc26a1/slc4a1a/vdac3/slc12a2/pla2g12a/mttp/slc4a7/clcn2b/clcn5a/ano2b/slc2a3a/clcn4/slc16a7/enpp1/slc2a1b/clcn3/slc43a2a/slc13a2/ttyh3a/clic5a/slc13a5a/slc3a2b/slc52a2/slc1a1/slco2a1/slc4a2b/abcc4/clic2	35
BP	GO:0042770	signal transduction in response to DNA damage	7/2178	56/18466	0.495979	0.899855	0.761285	e2f7/cd74b/dot1l/mad2l2/cd74a/pbk/chek1	7
BP	GO:0051090	regulation of DNA-binding transcription factor activity	9/2178	73/18466	0.49734	0.899855	0.761285	nr0b2a/crtc3/chuk/fer/mbtps2/arid5b/irak1/nr0b2b/nr0b1	9
BP	GO:0002684	positive regulation of immune system process	28/2178	234/18466	0.497942	0.899855	0.761285	rsad2/c4b/cd28/itprid2/lck/tyrobp/fyna/cd40lg/cd74b/plvapa/itk/c6/fer/klhl6/cadm1a/socs1a/il34/dock8/cfd/slc39a10/cd74a/plvapb/b2ml/adam8a/csk/c4/tmem64/tlr2	28
BP	GO:1901615	organic hydroxy compound metabolic process	28/2178	234/18466	0.497942	0.899855	0.761285	moxd1/mvk/itpka/fgfr4/mvda/itpk1a/hsd11b2/itpkcb/erlin1/tpi1b/dgat2/slc27a2a/dpm1/ddc/tm7sf2/scap/hmgcra/fah/cyp1b1/ip6k2b/pmvk/nfe2l1a/rdh10a/gba/dio1/idh3g/hmgcs1/sptlc2b	28
BP	GO:1902850	microtubule cytoskeleton organization involved in mitosis	11/2178	90/18466	0.498351	0.899855	0.761285	prc1a/pafah1b1b/racgap1/nusap1/kif11/bora/pafah1b1a/efhc2/arhgef10/znf207a/cenph	11
BP	GO:0045944	positive regulation of transcription by RNA polymerase II	39/2178	328/18466	0.504354	0.899855	0.761285	e2f7/stat5a/ep300a/clocka/pparab/crtc3/thrb/kat2b/chuk/ldb1a/gdnfa/creb3l2/meis3/bcl9l/lpin2/meox1/meis1b/nfatc2ip/mbtps2/mycb/sub1a/asxl2/gli1/creb3l3a/znf513a/atf4a/mef2ca/maml1/gmeb2/atf6/smarca2/med19b/mybl2b/vdrb/creb3l3b/pparda/ascl1a/rarga/crebbpa	39
BP	GO:0001845	phagolysosome assembly	2/2178	14/18466	0.50448	0.899855	0.761285	atp6v0a1a/rab34a	2
BP	GO:0001938	positive regulation of endothelial cell proliferation	2/2178	14/18466	0.50448	0.899855	0.761285	aplnra/aplnrb	2
BP	GO:0002562	somatic diversification of immune receptors via germline recombination within a single locus	2/2178	14/18466	0.50448	0.899855	0.761285	tcf7/prkdc	2
BP	GO:0002718	regulation of cytokine production involved in immune response	2/2178	14/18466	0.50448	0.899855	0.761285	cd74b/cd74a	2
BP	GO:0006353	DNA-templated transcription termination	2/2178	14/18466	0.50448	0.899855	0.761285	cavin1b/med18	2
BP	GO:0006625	protein targeting to peroxisome	2/2178	14/18466	0.50448	0.899855	0.761285	pex6/pex7	2
BP	GO:0006684	sphingomyelin metabolic process	2/2178	14/18466	0.50448	0.899855	0.761285	sgms2b/smpdl3b	2
BP	GO:0008053	mitochondrial fusion	2/2178	14/18466	0.50448	0.899855	0.761285	baxa/usp30	2
BP	GO:0010454	negative regulation of cell fate commitment	2/2178	14/18466	0.50448	0.899855	0.761285	bmp4/bmp2b	2
BP	GO:0015695	organic cation transport	2/2178	14/18466	0.50448	0.899855	0.761285	slc19a2/slc44a2	2
BP	GO:0016082	synaptic vesicle priming	2/2178	14/18466	0.50448	0.899855	0.761285	napbb/snap47	2
BP	GO:0016239	positive regulation of macroautophagy	2/2178	14/18466	0.50448	0.899855	0.761285	fyco1a/sesn1	2
BP	GO:0021884	forebrain neuron development	2/2178	14/18466	0.50448	0.899855	0.761285	nr4a2b/lgr4	2
BP	GO:0044088	regulation of vacuole organization	2/2178	14/18466	0.50448	0.899855	0.761285	phf23b/lrrk2	2
BP	GO:0044273	sulfur compound catabolic process	2/2178	14/18466	0.50448	0.899855	0.761285	ggt5a/ggt1b	2
BP	GO:0044804	autophagy of nucleus	2/2178	14/18466	0.50448	0.899855	0.761285	atg9a/ulk2	2
BP	GO:0046632	alpha-beta T cell differentiation	2/2178	14/18466	0.50448	0.899855	0.761285	gpr183a/itk	2
BP	GO:0048268	clathrin coat assembly	2/2178	14/18466	0.50448	0.899855	0.761285	picalma/picalmb	2
BP	GO:0048814	regulation of dendrite morphogenesis	2/2178	14/18466	0.50448	0.899855	0.761285	ulk2/dbnla	2
BP	GO:0051383	kinetochore organization	2/2178	14/18466	0.50448	0.899855	0.761285	cenpn/cenph	2
BP	GO:0060021	roof of mouth development	2/2178	14/18466	0.50448	0.899855	0.761285	crispld2/pdgfra	2
BP	GO:0060351	cartilage development involved in endochondral bone morphogenesis	2/2178	14/18466	0.50448	0.899855	0.761285	notch2/jag1b	2
BP	GO:0070831	basement membrane assembly	2/2178	14/18466	0.50448	0.899855	0.761285	lamb1b/lama4	2
BP	GO:0071763	nuclear membrane organization	2/2178	14/18466	0.50448	0.899855	0.761285	ankle2/nsfl1c	2
BP	GO:0071907	determination of digestive tract left/right asymmetry	2/2178	14/18466	0.50448	0.899855	0.761285	furina/hand2	2
BP	GO:0072662	protein localization to peroxisome	2/2178	14/18466	0.50448	0.899855	0.761285	pex6/pex7	2
BP	GO:0072663	establishment of protein localization to peroxisome	2/2178	14/18466	0.50448	0.899855	0.761285	pex6/pex7	2
BP	GO:0097306	cellular response to alcohol	2/2178	14/18466	0.50448	0.899855	0.761285	nr3c1/entpd1	2
BP	GO:1902107	positive regulation of leukocyte differentiation	2/2178	14/18466	0.50448	0.899855	0.761285	il34/tmem64	2
BP	GO:1902275	regulation of chromatin organization	2/2178	14/18466	0.50448	0.899855	0.761285	setdb2/phf8	2
BP	GO:1904375	regulation of protein localization to cell periphery	2/2178	14/18466	0.50448	0.899855	0.761285	gripap1/stac	2
BP	GO:2000177	regulation of neural precursor cell proliferation	2/2178	14/18466	0.50448	0.899855	0.761285	chd8/cdh2	2
BP	GO:2000401	regulation of lymphocyte migration	2/2178	14/18466	0.50448	0.899855	0.761285	socs1a/dock8	2
BP	GO:0055081	anion homeostasis	4/2178	31/18466	0.505468	0.899855	0.761285	slc12a7a/slc34a2b/slc12a2/enpp1	4
BP	GO:0006487	protein N-linked glycosylation	6/2178	48/18466	0.505656	0.899855	0.761285	mgat1a/b4galt1l/tusc3/mgat3a/gfpt2/alg11	6
BP	GO:0031146	SCF-dependent proteasomal ubiquitin-dependent protein catabolic process	6/2178	48/18466	0.505656	0.899855	0.761285	fbxl3a/fbxl2/fbxl5/fbxl22/cul4b/lrrc29	6
BP	GO:0046839	phospholipid dephosphorylation	6/2178	48/18466	0.505656	0.899855	0.761285	plpp6/plpp3/ppap2d/mtmr7a/mtmr3/inpp5e	6
BP	GO:0120254	olefinic compound metabolic process	6/2178	48/18466	0.505656	0.899855	0.761285	hsd11b2/alox5a/ptgs2a/cyp1b1/pnpla8/rdh10a	6
BP	GO:0015914	phospholipid transport	8/2178	65/18466	0.505808	0.899855	0.761285	ano6/tmem30ab/abca1a/pltp/atp11c/atp11b/atp8a2/tmem30aa	8
BP	GO:0016051	carbohydrate biosynthetic process	12/2178	99/18466	0.506138	0.899855	0.761285	tpi1b/ppp1r3da/agla/has2/b3gnt2a/ndst1b/chst12a/insra/foxo1a/chst11/arpp19a/pgk1	12
BP	GO:0030595	leukocyte chemotaxis	12/2178	99/18466	0.506138	0.899855	0.761285	gpr183a/ano6/s1pr4/p2rx7/cxcr4b/cxcl12a/ccl25a/spint1a/tnfrsf1a/cxcl19/lgals3a/wt1b	12
BP	GO:1990778	protein localization to cell periphery	14/2178	116/18466	0.506312	0.899855	0.761285	gripap1/rab40b/tmem150aa/flot1a/stac/ehd1b/sys1/atp6ap1b/rab34a/ehd3/ehd2b/pdzk1/flot1b/tspan5a	14
BP	GO:0034655	nucleobase-containing compound catabolic process	27/2178	227/18466	0.512316	0.910009	0.769876	tnrc6a/upf3b/pnrc2/cnot7/dnase1/cnot3a/gdnfa/cnot6l/tbp/tent5ab/gli2a/entpd1/upp2/ada2a/upf3a/enpp1/vipb/polr2d/pelo/entpd5b/tent2/dcp2/entpd4/casc3/fmr1/zcchc17/etf1a	27
BP	GO:0030833	regulation of actin filament polymerization	13/2178	108/18466	0.513266	0.910145	0.769991	lmod1a/lmod1b/scinla/hax1/evla/cdc42ep1a/add3a/dbnla/ssh2b/tmod1/sptbn2/scin/cdc42ep3	13
BP	GO:0051650	establishment of vesicle localization	13/2178	108/18466	0.513266	0.910145	0.769991	tmed9/ccdc186/fyco1a/kif5aa/picalma/pafah1b1b/myo5b/lrrk2/bbs7/picalmb/pafah1b1a/inpp5e/trim46b	13
BP	GO:2000113	negative regulation of cellular macromolecule biosynthetic process	13/2178	108/18466	0.513266	0.910145	0.769991	tnrc6a/cnot7/cnot3a/cnot6l/ago4/paip2b/caprin1b/eif4ebp3l/polr2d/dcp2/itm2ba/fmr1/itm2cb	13
BP	GO:0007009	plasma membrane organization	9/2178	74/18466	0.514389	0.911104	0.770802	ano6/snx33/snx9a/ndrg1a/dag1/dysf/pacsin3/snx18a/snx18b	9
BP	GO:0031018	endocrine pancreas development	9/2178	74/18466	0.514389	0.911104	0.770802	smo/fzd2/notch2/fscn1a/lepr/wnt5b/gli2a/tm4sf4/apc	9
BP	GO:0099173	postsynapse organization	5/2178	40/18466	0.517144	0.911152	0.770843	musk/dbnla/lrrk2/mesd/abhd17aa	5
BP	GO:0032970	regulation of actin filament-based process	26/2178	219/18466	0.517277	0.911152	0.770843	lmod1a/lmod1b/scinla/atrn/hax1/efna5a/evla/synpo2b/arhgap17a/rhpn1/wasla/cdc42ep1a/add3a/dbnla/iqgap2/ssh2b/tmod1/arfip2b/arhgef10/pdgfbb/sptbn2/scin/cdc42ep3/fbxl22/fhod3b/rhof	26
BP	GO:0007059	chromosome segregation	22/2178	185/18466	0.517798	0.911152	0.770843	spc25/prc1a/rad21b/racgap1/nusap1/oip5/stag1a/nek2/smc4/setdb2/ncapg/kif11/ncapd3/tlk1b/wrap73/cenpn/fam83d/ncapd2/znf207a/axin2/mad2l1/cenph	22
BP	GO:0042391	regulation of membrane potential	20/2178	168/18466	0.518151	0.911152	0.770843	rims1a/chrna2b/vcla/scn1bb/gna14a/rims2b/bves/kcnk4a/prrx1a/kcnk5b/chrnb3a/lrrk2/piezo1/kcne4/atp1b1a/scn3b/hcn2b/kcnk6/depdc5/chrng	20
BP	GO:0007015	actin filament organization	41/2178	347/18466	0.520423	0.911152	0.770843	lmod1a/fam171a1/tpm2/lmod1b/abi2a/dmtn/scinla/fscn1a/hax1/neb/myo5b/evla/synpo2b/kptn/rhpn1/wasla/cdc42ep1a/ppp1r9ba/add3a/dbnla/arhgap25/cfl2/sdc4/sorbs2a/ssh2b/tmod1/arfip2b/arhgef10/pdgfbb/cald1b/sptbn2/scin/wash1/cdc42ep3/fmnl3/espnla/elmo3/sh3kbp1/mical1/fhod3b/rhof	41
BP	GO:0002285	lymphocyte activation involved in immune response	3/2178	23/18466	0.520534	0.911152	0.770843	gpr183a/cd74b/cd74a	3
BP	GO:0006376	mRNA splice site selection	3/2178	23/18466	0.520534	0.911152	0.770843	celf3a/luc7l3/trnau1apa	3
BP	GO:0008406	gonad development	3/2178	23/18466	0.520534	0.911152	0.770843	nr0b1/bmpr2b/pgrmc1	3
BP	GO:0009119	ribonucleoside metabolic process	3/2178	23/18466	0.520534	0.911152	0.770843	hprt1/upp2/ada2a	3
BP	GO:0010833	telomere maintenance via telomere lengthening	3/2178	23/18466	0.520534	0.911152	0.770843	ptges3a/terfa/stn1	3
BP	GO:0015749	monosaccharide transmembrane transport	3/2178	23/18466	0.520534	0.911152	0.770843	slc2a3a/slc2a1b/c1qtnf12	3
BP	GO:0021587	cerebellum morphogenesis	3/2178	23/18466	0.520534	0.911152	0.770843	smo/nrg1/reln	3
BP	GO:0042743	hydrogen peroxide metabolic process	3/2178	23/18466	0.520534	0.911152	0.770843	mpx/cat/prdx1	3
BP	GO:0043049	otic placode formation	3/2178	23/18466	0.520534	0.911152	0.770843	sox9a/chrd/fsta	3
BP	GO:0043631	RNA polyadenylation	3/2178	23/18466	0.520534	0.911152	0.770843	tent4a/papola/tent2	3
BP	GO:0043954	cellular component maintenance	3/2178	23/18466	0.520534	0.911152	0.770843	fyna/cdipt/plekha7a	3
BP	GO:0048771	tissue remodeling	3/2178	23/18466	0.520534	0.911152	0.770843	mmp2/lgr4/tmem64	3
BP	GO:0050773	regulation of dendrite development	3/2178	23/18466	0.520534	0.911152	0.770843	ulk2/dbnla/znf296	3
BP	GO:0061386	closure of optic fissure	3/2178	23/18466	0.520534	0.911152	0.770843	sfrp1a/phactr4a/fat1a	3
BP	GO:0097581	lamellipodium organization	3/2178	23/18466	0.520534	0.911152	0.770843	dmtn/mmp14b/ablim2	3
BP	GO:1904064	positive regulation of cation transmembrane transport	3/2178	23/18466	0.520534	0.911152	0.770843	aplnra/aplnrb/stac	3
BP	GO:1902905	positive regulation of supramolecular fiber organization	8/2178	66/18466	0.523826	0.916402	0.775284	cdk5rap2/evla/synpo2b/wasla/cdc42ep1a/arhgef10/pdgfbb/cdc42ep3	8
BP	GO:0043254	regulation of protein-containing complex assembly	17/2178	143/18466	0.524956	0.917354	0.776089	cdk5rap2/lmod1a/lmod1b/scinla/napbb/hax1/evla/cdc42ep1a/add3a/dbnla/ldlrad4a/ssh2b/tmod1/tppp2/sptbn2/scin/cdc42ep3	17
BP	GO:0051604	protein maturation	17/2178	143/18466	0.524956	0.917354	0.776089	furina/fn1a/bmp1a/st14a/serpinc1/lmf2a/prss12/fn1b/rce1a/sppl3/ihha/cpda/ece2b/mmp14b/naa25/tspan5a/ren	17
BP	GO:0043207	response to external biotic stimulus	57/2178	484/18466	0.526513	0.918132	0.776748	furina/rsad2/xpo1b/rps19/stat6/lck/mpx/adar/fyna/bnip3lb/ly86/sqstm1/hadhaa/c6/fer/jagn1b/pias4a/cxcr4b/ptk6b/ccl25a/zranb2/slc15a2/ctsd/cpt1b/ifit11/mogat2/stat1b/cadm1a/nos1/socs1a/foxo3b/lygl2/mcm4/romo1/ncf1/tnfrsf1a/nod2/agbl5/cfd/optn/ptx3a/nod1/serinc5/cxcl19/angptl4/atp6v0ca/stat2/cxcl14/otud5a/lgals3a/ifit16/rpl11/marco/ifih1/irf7/tlr3/tlr2	57
BP	GO:0051707	response to other organism	57/2178	484/18466	0.526513	0.918132	0.776748	furina/rsad2/xpo1b/rps19/stat6/lck/mpx/adar/fyna/bnip3lb/ly86/sqstm1/hadhaa/c6/fer/jagn1b/pias4a/cxcr4b/ptk6b/ccl25a/zranb2/slc15a2/ctsd/cpt1b/ifit11/mogat2/stat1b/cadm1a/nos1/socs1a/foxo3b/lygl2/mcm4/romo1/ncf1/tnfrsf1a/nod2/agbl5/cfd/optn/ptx3a/nod1/serinc5/cxcl19/angptl4/atp6v0ca/stat2/cxcl14/otud5a/lgals3a/ifit16/rpl11/marco/ifih1/irf7/tlr3/tlr2	57
BP	GO:0002237	response to molecule of bacterial origin	6/2178	49/18466	0.526576	0.918132	0.776748	cxcr4b/nos1/nod1/cxcl19/otud5a/tlr2	6
BP	GO:1903320	regulation of protein modification by small protein conjugation or removal	6/2178	49/18466	0.526576	0.918132	0.776748	ndfip2/ndfip1/mad2l2/phf23b/cdc20/ndfip1l	6
BP	GO:0070646	protein modification by small protein removal	13/2178	109/18466	0.527265	0.918822	0.777331	usp5/tnfaip3/usp2a/desi1b/usp14/otud3/usp19/zranb1b/uchl1/josd1/otud5a/otulina/usp30	13
BP	GO:0015804	neutral amino acid transport	4/2178	32/18466	0.531392	0.923955	0.781674	slc3a2a/slc7a8a/slc43a2a/slc3a2b	4
BP	GO:0016525	negative regulation of angiogenesis	4/2178	32/18466	0.531392	0.923955	0.781674	dll4/thbs1a/serpinf1/thbs1b	4
BP	GO:0045109	intermediate filament organization	4/2178	32/18466	0.531392	0.923955	0.781674	desmb/viml/synm/krt8	4
BP	GO:2000181	negative regulation of blood vessel morphogenesis	4/2178	32/18466	0.531392	0.923955	0.781674	dll4/thbs1a/serpinf1/thbs1b	4
BP	GO:0000045	autophagosome assembly	7/2178	58/18466	0.534583	0.928471	0.785495	atg9a/map1lc3b/ulk2/phf23b/lrrk2/tp53inp2/nsfl1c	7
BP	GO:0002685	regulation of leukocyte migration	7/2178	58/18466	0.534583	0.928471	0.785495	plvapa/cxcr4b/cxcl12a/socs1a/dock8/plvapb/adam8a	7
BP	GO:0034762	regulation of transmembrane transport	30/2178	255/18466	0.535287	0.928661	0.785656	casq2/rem1/scn1bb/ano6/cacna1ba/selenon/cabp1a/azin1b/aplnra/aplnrb/kcnj8/klhl24b/kcnd1/stc1l/prnprs3/stac/cacna1c/gem/cacna2d1a/kcne4/cacna1bb/klhl24a/scn3b/cacnb1/c1qtnf12/ednraa/clic5a/pkd2/kcnj11l/clic2	30
BP	GO:0046700	heterocycle catabolic process	30/2178	255/18466	0.535287	0.928661	0.785656	tnrc6a/upf3b/pnrc2/cnot7/dnase1/cnot3a/gdnfa/cnot6l/haao/gda/tbp/tent5ab/gli2a/entpd1/upp2/ada2a/upf3a/kynu/enpp1/vipb/polr2d/pelo/entpd5b/tent2/dcp2/entpd4/casc3/fmr1/zcchc17/etf1a	30
BP	GO:0050808	synapse organization	19/2178	161/18466	0.535635	0.92875	0.785731	gripap1/slitrk6/musk/ctbp2a/nectin1b/nbeaa/dbnla/mecp2/lrrk2/clstn1/cttnbp2/mesd/sdk2b/cdh2/cacnb1/abhd17aa/ncam3/ptprfb/srpx2	19
BP	GO:0006633	fatty acid biosynthetic process	10/2178	84/18466	0.53793	0.929997	0.786786	ptges3a/acacb/fads2/prxl2b/alox5a/ptgs2a/aclyb/lipg/ptges/abhd2a	10
BP	GO:0046890	regulation of lipid biosynthetic process	5/2178	41/18466	0.539929	0.929997	0.786786	ormdl1/fgfr4/scap/apc/pla2g6	5
BP	GO:0042490	mechanoreceptor differentiation	8/2178	67/18466	0.541604	0.929997	0.786786	lrp5/jag1b/tgfb1a/socs3a/cdh2/vdrb/eya4/pgk1	8
BP	GO:0051495	positive regulation of cytoskeleton organization	8/2178	67/18466	0.541604	0.929997	0.786786	cdk5rap2/evla/synpo2b/wasla/cdc42ep1a/arhgef10/pdgfbb/cdc42ep3	8
BP	GO:0002200	somatic diversification of immune receptors	2/2178	15/18466	0.542597	0.929997	0.786786	tcf7/prkdc	2
BP	GO:0002367	cytokine production involved in immune response	2/2178	15/18466	0.542597	0.929997	0.786786	cd74b/cd74a	2
BP	GO:0009435	NAD biosynthetic process	2/2178	15/18466	0.542597	0.929997	0.786786	haao/kynu	2
BP	GO:0010043	response to zinc ion	2/2178	15/18466	0.542597	0.929997	0.786786	mtf1/slc39a10	2
BP	GO:0016444	somatic cell DNA recombination	2/2178	15/18466	0.542597	0.929997	0.786786	tcf7/prkdc	2
BP	GO:0018027	peptidyl-lysine dimethylation	2/2178	15/18466	0.542597	0.929997	0.786786	setbp1/ash1l	2
BP	GO:0030007	cellular potassium ion homeostasis	2/2178	15/18466	0.542597	0.929997	0.786786	atp1b3b/atp1b1a	2
BP	GO:0030388	fructose 1,6-bisphosphate metabolic process	2/2178	15/18466	0.542597	0.929997	0.786786	aldob/pfklb	2
BP	GO:0033522	histone H2A ubiquitination	2/2178	15/18466	0.542597	0.929997	0.786786	pcgf5a/rnf2	2
BP	GO:0036376	sodium ion export across plasma membrane	2/2178	15/18466	0.542597	0.929997	0.786786	atp1b3b/atp1b1a	2
BP	GO:0042542	response to hydrogen peroxide	2/2178	15/18466	0.542597	0.929997	0.786786	cat/cry1a	2
BP	GO:0045292	mRNA cis splicing, via spliceosome	2/2178	15/18466	0.542597	0.929997	0.786786	prpf4ba/rpl22	2
BP	GO:0045744	negative regulation of G protein-coupled receptor signaling pathway	2/2178	15/18466	0.542597	0.929997	0.786786	aplnra/aplnrb	2
BP	GO:0051438	regulation of ubiquitin-protein transferase activity	2/2178	15/18466	0.542597	0.929997	0.786786	mad2l2/cdc20	2
BP	GO:0070050	neuron cellular homeostasis	2/2178	15/18466	0.542597	0.929997	0.786786	scgn/gba	2
BP	GO:0072529	pyrimidine-containing compound catabolic process	2/2178	15/18466	0.542597	0.929997	0.786786	upp2/entpd4	2
BP	GO:1905477	positive regulation of protein localization to membrane	2/2178	15/18466	0.542597	0.929997	0.786786	stac/mesd	2
BP	GO:0016485	protein processing	11/2178	93/18466	0.544024	0.931932	0.788423	furina/bmp1a/st14a/prss12/rce1a/sppl3/ihha/cpda/ece2b/mmp14b/ren	11
BP	GO:0009607	response to biotic stimulus	57/2178	487/18466	0.546513	0.932991	0.789318	furina/rsad2/xpo1b/rps19/stat6/lck/mpx/adar/fyna/bnip3lb/ly86/sqstm1/hadhaa/c6/fer/jagn1b/pias4a/cxcr4b/ptk6b/ccl25a/zranb2/slc15a2/ctsd/cpt1b/ifit11/mogat2/stat1b/cadm1a/nos1/socs1a/foxo3b/lygl2/mcm4/romo1/ncf1/tnfrsf1a/nod2/agbl5/cfd/optn/ptx3a/nod1/serinc5/cxcl19/angptl4/atp6v0ca/stat2/cxcl14/otud5a/lgals3a/ifit16/rpl11/marco/ifih1/irf7/tlr3/tlr2	57
BP	GO:0001707	mesoderm formation	6/2178	50/18466	0.547126	0.932991	0.789318	lpar1/etv5a/bmp4/snrkb/acvr1ba/bmp2b	6
BP	GO:0015908	fatty acid transport	6/2178	50/18466	0.547126	0.932991	0.789318	pla2g12a/mttp/cpt1b/fabp6/abcd1/fabp2	6
BP	GO:0021954	central nervous system neuron development	6/2178	50/18466	0.547126	0.932991	0.789318	nr4a2b/slit2/ncam1a/ephb2a/slit3/lgr4	6
BP	GO:0046513	ceramide biosynthetic process	6/2178	50/18466	0.547126	0.932991	0.789318	sgms2b/ormdl1/cers4a/pla2g6/ugt8/sptlc2b	6
BP	GO:0055072	iron ion homeostasis	6/2178	50/18466	0.547126	0.932991	0.789318	cyb561a3a/slc25a28/fbxl5/fth1b/steap4/tfr1b	6
BP	GO:0060395	SMAD protein signal transduction	6/2178	50/18466	0.547126	0.932991	0.789318	bmp3/bmp8a/tgfb1a/bmp2a/bmp4/bmp2b	6
BP	GO:0006672	ceramide metabolic process	9/2178	76/18466	0.547898	0.932991	0.789318	sgms2b/ormdl1/cerk/pla2g15/cers4a/pla2g6/gba/ugt8/sptlc2b	9
BP	GO:0034249	negative regulation of cellular amide metabolic process	12/2178	102/18466	0.549647	0.932991	0.789318	tnrc6a/ormdl1/cnot7/cnot3a/cnot6l/ago4/paip2b/caprin1b/eif4ebp3l/polr2d/dcp2/fmr1	12
BP	GO:0001711	endodermal cell fate commitment	3/2178	24/18466	0.550309	0.932991	0.789318	bmp4/acvr1ba/bmp2b	3
BP	GO:0002066	columnar/cuboidal epithelial cell development	3/2178	24/18466	0.550309	0.932991	0.789318	lepr/tm4sf4/epg5	3
BP	GO:0006998	nuclear envelope organization	3/2178	24/18466	0.550309	0.932991	0.789318	lemd3/ankle2/nsfl1c	3
BP	GO:0030838	positive regulation of actin filament polymerization	3/2178	24/18466	0.550309	0.932991	0.789318	evla/cdc42ep1a/cdc42ep3	3
BP	GO:0031100	animal organ regeneration	3/2178	24/18466	0.550309	0.932991	0.789318	notch2/wt1b/uhrf1	3
BP	GO:0031644	regulation of nervous system process	3/2178	24/18466	0.550309	0.932991	0.789318	abcd1/tnfrsf21/depdc5	3
BP	GO:0036297	interstrand cross-link repair	3/2178	24/18466	0.550309	0.932991	0.789318	rad51ap1/nucks1b/fancf	3
BP	GO:0045137	development of primary sexual characteristics	3/2178	24/18466	0.550309	0.932991	0.789318	nr0b1/bmpr2b/pgrmc1	3
BP	GO:0048608	reproductive structure development	3/2178	24/18466	0.550309	0.932991	0.789318	nr0b1/bmpr2b/pgrmc1	3
BP	GO:0061458	reproductive system development	3/2178	24/18466	0.550309	0.932991	0.789318	nr0b1/bmpr2b/pgrmc1	3
BP	GO:0140053	mitochondrial gene expression	7/2178	59/18466	0.553438	0.937787	0.793376	gars1/trmt61b/sars2/rmnd1/tfb2m/polrmt/gfm1	7
BP	GO:0001841	neural tube formation	4/2178	33/18466	0.556626	0.941658	0.796651	pcdh19/phactr4a/neo1a/mdka	4
BP	GO:0015807	L-amino acid transport	4/2178	33/18466	0.556626	0.941658	0.796651	slc3a2a/slc43a2a/slc3a2b/slc1a1	4
BP	GO:0031532	actin cytoskeleton reorganization	4/2178	33/18466	0.556626	0.941658	0.796651	mink1/fer/map4k4/thsd7aa	4
BP	GO:0043488	regulation of mRNA stability	11/2178	94/18466	0.558921	0.944848	0.79935	tnrc6a/cnot7/cnot3a/gdnfa/cnot6l/tent5ab/gli2a/vipb/polr2d/dcp2/fmr1	11
BP	GO:1902600	proton transmembrane transport	8/2178	68/18466	0.559115	0.944848	0.79935	atp6v0a1a/atp6v0cb/nr3c1/atp6ap1b/atp6v1g1/atp6v0ca/atp5mc1/ednraa	8
BP	GO:0000375	RNA splicing, via transesterification reactions	27/2178	232/18466	0.560391	0.945471	0.799877	rbfox1l/rbm19/mbnl3/prpf4ba/snrpg/mbnl2/snrpd1/prpf18/khdrbs1b/raver2/txnl4a/srsf1b/slu7/celf3a/srsf5b/jmjd6/rbm25a/khdrbs1a/rbm25b/luc7l3/hnrnpa1a/cirbpa/casc3/trnau1apa/rpl22/lsm5/fmr1	27
BP	GO:0000377	RNA splicing, via transesterification reactions with bulged adenosine as nucleophile	27/2178	232/18466	0.560391	0.945471	0.799877	rbfox1l/rbm19/mbnl3/prpf4ba/snrpg/mbnl2/snrpd1/prpf18/khdrbs1b/raver2/txnl4a/srsf1b/slu7/celf3a/srsf5b/jmjd6/rbm25a/khdrbs1a/rbm25b/luc7l3/hnrnpa1a/cirbpa/casc3/trnau1apa/rpl22/lsm5/fmr1	27
BP	GO:0000398	mRNA splicing, via spliceosome	27/2178	232/18466	0.560391	0.945471	0.799877	rbfox1l/rbm19/mbnl3/prpf4ba/snrpg/mbnl2/snrpd1/prpf18/khdrbs1b/raver2/txnl4a/srsf1b/slu7/celf3a/srsf5b/jmjd6/rbm25a/khdrbs1a/rbm25b/luc7l3/hnrnpa1a/cirbpa/casc3/trnau1apa/rpl22/lsm5/fmr1	27
BP	GO:0045332	phospholipid translocation	5/2178	42/18466	0.562198	0.946959	0.801136	ano6/tmem30ab/atp11c/atp8a2/tmem30aa	5
BP	GO:1903829	positive regulation of protein localization	5/2178	42/18466	0.562198	0.946959	0.801136	tmem35/stac/ezrb/meak7/mesd	5
BP	GO:0006163	purine nucleotide metabolic process	30/2178	258/18466	0.562484	0.946959	0.801136	mvk/hprt1/acacb/gcdhb/mvda/ak2/aldob/tpi1b/adcy3a/nos1/gucy1b1/insrb/acsl3a/enpp1/insra/adcy6a/hmgcra/pfklb/dhtkd1/aclyb/adpgk2/atp5mc1/pmvk/npr1a/papss2b/aass/npr2/hmgcs1/pgk1/hk2	30
BP	GO:0044270	cellular nitrogen compound catabolic process	30/2178	258/18466	0.562484	0.946959	0.801136	tnrc6a/upf3b/pnrc2/cnot7/dnase1/cnot3a/gdnfa/cnot6l/haao/gda/tbp/tent5ab/gli2a/entpd1/upp2/ada2a/upf3a/kynu/enpp1/vipb/polr2d/pelo/entpd5b/tent2/dcp2/entpd4/casc3/fmr1/zcchc17/etf1a	30
BP	GO:0016050	vesicle organization	21/2178	181/18466	0.566798	0.950684	0.804287	atp6v0a1a/tmed9/hps4/plekhf2/sqstm1/picalma/dysf/chmp4c/sec22bb/zdhhc15b/vamp8/stx6/sort1b/atp6ap1b/yipf4/picalmb/rab34a/snap47/sort1a/als2b/epg5	21
BP	GO:0009612	response to mechanical stimulus	6/2178	51/18466	0.567266	0.950684	0.804287	tnfsf11/smpx/piezo1/tnfrsf11b/pkd2/ctsk	6
BP	GO:0019882	antigen processing and presentation	6/2178	51/18466	0.567266	0.950684	0.804287	cd74b/erap2/mhc2a/cd74a/b2ml/tap2t	6
BP	GO:0062197	cellular response to chemical stress	6/2178	51/18466	0.567266	0.950684	0.804287	prdx1/atf4a/lonp1/romo1/nfe2l1a/prkn	6
BP	GO:0008064	regulation of actin polymerization or depolymerization	13/2178	112/18466	0.568465	0.950684	0.804287	lmod1a/lmod1b/scinla/hax1/evla/cdc42ep1a/add3a/dbnla/ssh2b/tmod1/sptbn2/scin/cdc42ep3	13
BP	GO:0006261	DNA-templated DNA replication	10/2178	86/18466	0.569124	0.950684	0.804287	e2f7/lig1/mcm5/mms22l/orc4/pole/mcm4/mcm2/blm/mcm6	10
BP	GO:0050776	regulation of immune response	27/2178	233/18466	0.569836	0.950684	0.804287	rsad2/rps19/c4b/cd28/itprid2/lck/fyna/cd74b/itk/c6/fer/pias4a/slc15a2/klhl6/cadm1a/socs1a/gramd4a/cfd/vsir/slc39a10/cd74a/rpl11/lgr4/tlr3/csk/c4/tlr2	27
BP	GO:1905037	autophagosome organization	7/2178	60/18466	0.571952	0.950684	0.804287	atg9a/map1lc3b/ulk2/phf23b/lrrk2/tp53inp2/nsfl1c	7
BP	GO:0032956	regulation of actin cytoskeleton organization	25/2178	216/18466	0.572045	0.950684	0.804287	lmod1a/lmod1b/scinla/atrn/hax1/efna5a/evla/synpo2b/arhgap17a/rhpn1/wasla/cdc42ep1a/add3a/dbnla/iqgap2/ssh2b/tmod1/arfip2b/arhgef10/pdgfbb/sptbn2/scin/cdc42ep3/fhod3b/rhof	25
BP	GO:0008154	actin polymerization or depolymerization	17/2178	147/18466	0.572959	0.950684	0.804287	lmod1a/lmod1b/abi2a/scinla/hax1/evla/cdc42ep1a/add3a/dbnla/cfl2/ssh2b/tmod1/sptbn2/scin/cdc42ep3/fmnl3/mical1	17
BP	GO:0009880	embryonic pattern specification	8/2178	69/18466	0.576334	0.950684	0.804287	fn1a/smo/chuk/itga5/meis3/meis1b/tcf7l1b/dlc	8
BP	GO:0030593	neutrophil chemotaxis	8/2178	69/18466	0.576334	0.950684	0.804287	s1pr4/cxcr4b/cxcl12a/ccl25a/spint1a/tnfrsf1a/cxcl19/lgals3a	8
BP	GO:0001941	postsynaptic membrane organization	2/2178	16/18466	0.578621	0.950684	0.804287	musk/mesd	2
BP	GO:0002098	tRNA wobble uridine modification	2/2178	16/18466	0.578621	0.950684	0.804287	elp6/trmt9b	2
BP	GO:0006027	glycosaminoglycan catabolic process	2/2178	16/18466	0.578621	0.950684	0.804287	cemip2/lygl2	2
BP	GO:0006883	cellular sodium ion homeostasis	2/2178	16/18466	0.578621	0.950684	0.804287	atp1b3b/atp1b1a	2
BP	GO:0008585	female gonad development	2/2178	16/18466	0.578621	0.950684	0.804287	bmpr2b/pgrmc1	2
BP	GO:0009584	detection of visible light	2/2178	16/18466	0.578621	0.950684	0.804287	lamc1/grk1a	2
BP	GO:0010830	regulation of myotube differentiation	2/2178	16/18466	0.578621	0.950684	0.804287	jam2a/mapk14b	2
BP	GO:0014013	regulation of gliogenesis	2/2178	16/18466	0.578621	0.950684	0.804287	grnb/ctbp2a	2
BP	GO:0021696	cerebellar cortex morphogenesis	2/2178	16/18466	0.578621	0.950684	0.804287	nrg1/reln	2
BP	GO:0021999	neural plate anterior/posterior regionalization	2/2178	16/18466	0.578621	0.950684	0.804287	smarca1/tpbga	2
BP	GO:0030193	regulation of blood coagulation	2/2178	16/18466	0.578621	0.950684	0.804287	pros1/serpinc1	2
BP	GO:0033344	cholesterol efflux	2/2178	16/18466	0.578621	0.950684	0.804287	scarb1/abca1a	2
BP	GO:0034614	cellular response to reactive oxygen species	2/2178	16/18466	0.578621	0.950684	0.804287	prdx1/romo1	2
BP	GO:0042572	retinol metabolic process	2/2178	16/18466	0.578621	0.950684	0.804287	cyp1b1/rdh10a	2
BP	GO:0043001	Golgi to plasma membrane protein transport	2/2178	16/18466	0.578621	0.950684	0.804287	sys1/rab34a	2
BP	GO:0044818	mitotic G2/M transition checkpoint	2/2178	16/18466	0.578621	0.950684	0.804287	ints3/chek1	2
BP	GO:0046112	nucleobase biosynthetic process	2/2178	16/18466	0.578621	0.950684	0.804287	hprt1/ctps1a	2
BP	GO:0046849	bone remodeling	2/2178	16/18466	0.578621	0.950684	0.804287	lgr4/tmem64	2
BP	GO:0048263	determination of dorsal identity	2/2178	16/18466	0.578621	0.950684	0.804287	gid8a/fsta	2
BP	GO:0060997	dendritic spine morphogenesis	2/2178	16/18466	0.578621	0.950684	0.804287	dbnla/lrrk2	2
BP	GO:0090382	phagosome maturation	2/2178	16/18466	0.578621	0.950684	0.804287	atp6v0a1a/rab34a	2
BP	GO:1900046	regulation of hemostasis	2/2178	16/18466	0.578621	0.950684	0.804287	pros1/serpinc1	2
BP	GO:1903708	positive regulation of hemopoiesis	2/2178	16/18466	0.578621	0.950684	0.804287	il34/tmem64	2
BP	GO:0003140	determination of left/right asymmetry in lateral mesoderm	3/2178	25/18466	0.578961	0.950684	0.804287	furina/atp6ap1b/fgfr2	3
BP	GO:0009218	pyrimidine ribonucleotide metabolic process	3/2178	25/18466	0.578961	0.950684	0.804287	upp2/ctps1a/entpd4	3
BP	GO:0031279	regulation of cyclase activity	3/2178	25/18466	0.578961	0.950684	0.804287	nos1/cap2/rxfp2b	3
BP	GO:0042632	cholesterol homeostasis	3/2178	25/18466	0.578961	0.950684	0.804287	mttp/npc1/fabp2	3
BP	GO:0045739	positive regulation of DNA repair	3/2178	25/18466	0.578961	0.950684	0.804287	fam168a/eya2/eya4	3
BP	GO:0051339	regulation of lyase activity	3/2178	25/18466	0.578961	0.950684	0.804287	nos1/cap2/rxfp2b	3
BP	GO:0051568	histone H3-K4 methylation	3/2178	25/18466	0.578961	0.950684	0.804287	setd1ba/setbp1/ash1l	3
BP	GO:0055092	sterol homeostasis	3/2178	25/18466	0.578961	0.950684	0.804287	mttp/npc1/fabp2	3
BP	GO:0061951	establishment of protein localization to plasma membrane	3/2178	25/18466	0.578961	0.950684	0.804287	gripap1/sys1/rab34a	3
BP	GO:1901379	regulation of potassium ion transmembrane transport	3/2178	25/18466	0.578961	0.950684	0.804287	klhl24b/kcne4/klhl24a	3
BP	GO:0050657	nucleic acid transport	9/2178	78/18466	0.580465	0.950684	0.804287	ndc1/igf2bp2a/pom121/nup155/upf3a/thoc7/polr2d/nup98/casc3	9
BP	GO:0050658	RNA transport	9/2178	78/18466	0.580465	0.950684	0.804287	ndc1/igf2bp2a/pom121/nup155/upf3a/thoc7/polr2d/nup98/casc3	9
BP	GO:0051236	establishment of RNA localization	9/2178	78/18466	0.580465	0.950684	0.804287	ndc1/igf2bp2a/pom121/nup155/upf3a/thoc7/polr2d/nup98/casc3	9
BP	GO:0006289	nucleotide-excision repair	4/2178	34/18466	0.581108	0.950684	0.804287	rad23ab/gtf2h4/gtf2h1/pole	4
BP	GO:0006890	retrograde vesicle-mediated transport, Golgi to endoplasmic reticulum	4/2178	34/18466	0.581108	0.950684	0.804287	ergic2/ergic1/sec22bb/cog4	4
BP	GO:0043627	response to estrogen	4/2178	34/18466	0.581108	0.950684	0.804287	esr2a/esr2b/serpinc1/ucp1	4
BP	GO:0043647	inositol phosphate metabolic process	4/2178	34/18466	0.581108	0.950684	0.804287	itpka/itpk1a/itpkcb/ip6k2b	4
BP	GO:0044743	protein transmembrane import into intracellular organelle	4/2178	34/18466	0.581108	0.950684	0.804287	tomm40l/pex6/romo1/pex7	4
BP	GO:0048813	dendrite morphogenesis	4/2178	34/18466	0.581108	0.950684	0.804287	ulk2/dbnla/lrrk2/tmem106bb	4
BP	GO:1901361	organic cyclic compound catabolic process	33/2178	286/18466	0.581555	0.950917	0.804484	tnrc6a/moxd1/upf3b/pnrc2/cnot7/dnase1/hgd/cnot3a/gdnfa/cnot6l/haao/gda/tbp/tent5ab/gli2a/entpd1/upp2/ada2a/upf3a/kynu/enpp1/vipb/polr2d/pelo/fah/entpd5b/tent2/dcp2/entpd4/casc3/fmr1/zcchc17/etf1a	33
BP	GO:0002065	columnar/cuboidal epithelial cell differentiation	5/2178	43/18466	0.583909	0.952278	0.805635	lepr/cdx1b/tm4sf4/ascl1a/epg5	5
BP	GO:0008277	regulation of G protein-coupled receptor signaling pathway	5/2178	43/18466	0.583909	0.952278	0.805635	aplnra/aplnrb/rgs12b/grk1a/mrap	5
BP	GO:0009187	cyclic nucleotide metabolic process	5/2178	43/18466	0.583909	0.952278	0.805635	adcy3a/gucy1b1/adcy6a/npr1a/npr2	5
BP	GO:0022409	positive regulation of cell-cell adhesion	5/2178	43/18466	0.583909	0.952278	0.805635	flot1a/dock8/flot1b/podxl/b2ml	5
BP	GO:0034204	lipid translocation	5/2178	43/18466	0.583909	0.952278	0.805635	ano6/tmem30ab/atp11c/atp8a2/tmem30aa	5
BP	GO:0071674	mononuclear cell migration	6/2178	52/18466	0.586961	0.956756	0.809424	gpr183a/ano6/ccl25a/socs1a/dock8/lgals3a	6
BP	GO:0006479	protein methylation	11/2178	96/18466	0.588121	0.957648	0.810179	jarid2b/dot1l/ezh1/setdb2/setd1ba/prmt9/hemk1/suv39h1a/setbp1/ash1l/setmar	11
BP	GO:0008213	protein alkylation	11/2178	96/18466	0.588121	0.957648	0.810179	jarid2b/dot1l/ezh1/setdb2/setd1ba/prmt9/hemk1/suv39h1a/setbp1/ash1l/setmar	11
BP	GO:0016358	dendrite development	7/2178	61/18466	0.590096	0.960365	0.812477	ulk2/map1sb/nbeaa/dbnla/lrrk2/tmem106bb/znf296	7
BP	GO:0051168	nuclear export	8/2178	70/18466	0.593236	0.964471	0.815951	xpo1a/xpo1b/uhmk1/pom121/nup155/thoc7/polr2d/abce1	8
BP	GO:2001020	regulation of response to DNA damage stimulus	8/2178	70/18466	0.593236	0.964471	0.815951	cd74b/fam168a/dek/eya2/cd74a/eya4/pbk/fmr1	8
BP	GO:0030832	regulation of actin filament length	13/2178	114/18466	0.595132	0.967051	0.818133	lmod1a/lmod1b/scinla/hax1/evla/cdc42ep1a/add3a/dbnla/ssh2b/tmod1/sptbn2/scin/cdc42ep3	13
BP	GO:0007189	adenylate cyclase-activating G protein-coupled receptor signaling pathway	17/2178	149/18466	0.596269	0.967649	0.818639	s1pr5a/calcrlb/s1pr4/lpar1/s1pr3a/adm2a/adcy6a/gpr78a/mrap/gcgra/ptger1b/adma/lpar2b/adgrl4/rxfp2b/adra1bb/ptger1a	17
BP	GO:0001816	cytokine production	11/2178	97/18466	0.602393	0.967649	0.818639	tyrobp/cd74b/pias4a/nfatc2ip/nfatc4/cd74a/zbtb16a/lgr4/ifih1/tlr3/nfat5b	11
BP	GO:0052548	regulation of endopeptidase activity	11/2178	97/18466	0.602393	0.967649	0.818639	serpinh2/serpinh1a/serpinc1/reck/serpinh1b/gramd4a/serpinf1/baxa/serpina10a/bbc3/cenph	11
BP	GO:0000079	regulation of cyclin-dependent protein serine/threonine kinase activity	4/2178	35/18466	0.604793	0.967649	0.818639	cdkn1ba/cdkn1bb/ccni/ccne1	4
BP	GO:0006040	amino sugar metabolic process	4/2178	35/18466	0.604793	0.967649	0.818639	uap1/chst6/mgat3a/gfpt2	4
BP	GO:0018958	phenol-containing compound metabolic process	4/2178	35/18466	0.604793	0.967649	0.818639	moxd1/ddc/fah/dio1	4
BP	GO:0043123	positive regulation of I-kappaB kinase/NF-kappaB signaling	4/2178	35/18466	0.604793	0.967649	0.818639	tnfrsf19/mtdha/ror1/nod2	4
BP	GO:1902105	regulation of leukocyte differentiation	4/2178	35/18466	0.604793	0.967649	0.818639	il34/cish/irf7/tmem64	4
BP	GO:1904029	regulation of cyclin-dependent protein kinase activity	4/2178	35/18466	0.604793	0.967649	0.818639	cdkn1ba/cdkn1bb/ccni/ccne1	4
BP	GO:0002028	regulation of sodium ion transport	5/2178	44/18466	0.605024	0.967649	0.818639	scn1bb/klhl24b/klhl24a/scn3b/cldnb	5
BP	GO:0006730	one-carbon metabolic process	5/2178	44/18466	0.605024	0.967649	0.818639	ca5a/mthfr/fpgs/mat2b/ca8	5
BP	GO:0017156	calcium-ion regulated exocytosis	5/2178	44/18466	0.605024	0.967649	0.818639	rims1a/rims2b/syt9b/dchs1b/doc2b	5
BP	GO:0051091	positive regulation of DNA-binding transcription factor activity	6/2178	53/18466	0.606182	0.967649	0.818639	crtc3/chuk/fer/mbtps2/arid5b/irak1	6
BP	GO:0002072	optic cup morphogenesis involved in camera-type eye development	3/2178	26/18466	0.606431	0.967649	0.818639	sfrp1a/phactr4a/fat1a	3
BP	GO:0006284	base-excision repair	3/2178	26/18466	0.606431	0.967649	0.818639	fam168a/pole/neil3	3
BP	GO:0035384	thioester biosynthetic process	3/2178	26/18466	0.606431	0.967649	0.818639	acacb/gcdhb/aclyb	3
BP	GO:0042181	ketone biosynthetic process	3/2178	26/18466	0.606431	0.967649	0.818639	tpi1b/coq4/coq8aa	3
BP	GO:0046631	alpha-beta T cell activation	3/2178	26/18466	0.606431	0.967649	0.818639	gpr183a/itk/vsir	3
BP	GO:0051781	positive regulation of cell division	3/2178	26/18466	0.606431	0.967649	0.818639	mdkb/tgfb1a/mdka	3
BP	GO:0071616	acyl-CoA biosynthetic process	3/2178	26/18466	0.606431	0.967649	0.818639	acacb/gcdhb/aclyb	3
BP	GO:0071901	negative regulation of protein serine/threonine kinase activity	3/2178	26/18466	0.606431	0.967649	0.818639	cdkn1ba/spry1/cdkn1bb	3
BP	GO:2000027	regulation of animal organ morphogenesis	3/2178	26/18466	0.606431	0.967649	0.818639	gdnfa/ptk7a/spry1	3
BP	GO:0098742	cell-cell adhesion via plasma-membrane adhesion molecules	24/2178	211/18466	0.607534	0.967649	0.818639	celsr1b/vstm2l/pcdh19/dchs1a/pcdh10b/dsc2l/ret/robo3/nectin1b/fat1a/prnprs3/cadm1a/sele/esama/jag2b/clstn1/bsg/sdk2b/cdh2/dchs1b/ncam3/ptprfb/notch1b/cdh11	24
BP	GO:0098542	defense response to other organism	43/2178	376/18466	0.610381	0.967649	0.818639	rsad2/rps19/stat6/lck/adar/fyna/bnip3lb/ly86/sqstm1/c6/fer/jagn1b/pias4a/ptk6b/ccl25a/zranb2/slc15a2/ifit11/stat1b/cadm1a/socs1a/foxo3b/lygl2/romo1/ncf1/tnfrsf1a/nod2/agbl5/cfd/optn/ptx3a/nod1/serinc5/cxcl19/stat2/cxcl14/lgals3a/ifit16/rpl11/marco/ifih1/tlr3/tlr2	43
BP	GO:0033993	response to lipid	18/2178	159/18466	0.610632	0.967649	0.818639	pparab/esr2a/arnt/esr2b/paqr7a/nr3c1/cxcr4b/ucp1/nos1/sult2st3/ptgs2a/fabp2/cxcl19/otud5a/pparda/kank2/pgrmc1/abhd2a	18
BP	GO:0015748	organophosphate ester transport	9/2178	80/18466	0.611926	0.967649	0.818639	ano6/tmem30ab/abca1a/pltp/atp11c/atp11b/atp8a2/tmem30aa/slc25a36a	9
BP	GO:0001732	formation of cytoplasmic translation initiation complex	2/2178	17/18466	0.612514	0.967649	0.818639	eif3ea/eif3m	2
BP	GO:0002761	regulation of myeloid leukocyte differentiation	2/2178	17/18466	0.612514	0.967649	0.818639	il34/tmem64	2
BP	GO:0006584	catecholamine metabolic process	2/2178	17/18466	0.612514	0.967649	0.818639	moxd1/ddc	2
BP	GO:0007094	mitotic spindle assembly checkpoint signaling	2/2178	17/18466	0.612514	0.967649	0.818639	znf207a/mad2l1	2
BP	GO:0009226	nucleotide-sugar biosynthetic process	2/2178	17/18466	0.612514	0.967649	0.818639	uap1/gfpt2	2
BP	GO:0009712	catechol-containing compound metabolic process	2/2178	17/18466	0.612514	0.967649	0.818639	moxd1/ddc	2
BP	GO:0018195	peptidyl-arginine modification	2/2178	17/18466	0.612514	0.967649	0.818639	prmt9/ndufaf5	2
BP	GO:0019835	cytolysis	2/2178	17/18466	0.612514	0.967649	0.818639	c6/lygl2	2
BP	GO:0021554	optic nerve development	2/2178	17/18466	0.612514	0.967649	0.818639	rtn4a/gli2a	2
BP	GO:0030032	lamellipodium assembly	2/2178	17/18466	0.612514	0.967649	0.818639	dmtn/ablim2	2
BP	GO:0030856	regulation of epithelial cell differentiation	2/2178	17/18466	0.612514	0.967649	0.818639	errfi1a/tm4sf4	2
BP	GO:0031577	spindle checkpoint signaling	2/2178	17/18466	0.612514	0.967649	0.818639	znf207a/mad2l1	2
BP	GO:0031638	zymogen activation	2/2178	17/18466	0.612514	0.967649	0.818639	prss12/mmp14b	2
BP	GO:0035278	miRNA-mediated gene silencing by inhibition of translation	2/2178	17/18466	0.612514	0.967649	0.818639	tnrc6a/ago4	2
BP	GO:0042573	retinoic acid metabolic process	2/2178	17/18466	0.612514	0.967649	0.818639	apc/rdh10a	2
BP	GO:0042663	regulation of endodermal cell fate specification	2/2178	17/18466	0.612514	0.967649	0.818639	bmp4/bmp2b	2
BP	GO:0043406	positive regulation of MAP kinase activity	2/2178	17/18466	0.612514	0.967649	0.818639	pdgfba/pdgfbb	2
BP	GO:0044332	Wnt signaling pathway involved in dorsal/ventral axis specification	2/2178	17/18466	0.612514	0.967649	0.818639	tpbga/axin2	2
BP	GO:0045048	protein insertion into ER membrane	2/2178	17/18466	0.612514	0.967649	0.818639	tram2/emc3	2
BP	GO:0045841	negative regulation of mitotic metaphase/anaphase transition	2/2178	17/18466	0.612514	0.967649	0.818639	znf207a/mad2l1	2
BP	GO:0046189	phenol-containing compound biosynthetic process	2/2178	17/18466	0.612514	0.967649	0.818639	moxd1/ddc	2
BP	GO:0046545	development of primary female sexual characteristics	2/2178	17/18466	0.612514	0.967649	0.818639	bmpr2b/pgrmc1	2
BP	GO:0050886	endocrine process	2/2178	17/18466	0.612514	0.967649	0.818639	avpr1aa/ren	2
BP	GO:0050890	cognition	2/2178	17/18466	0.612514	0.967649	0.818639	ngfa/fmr1	2
BP	GO:0071173	spindle assembly checkpoint signaling	2/2178	17/18466	0.612514	0.967649	0.818639	znf207a/mad2l1	2
BP	GO:0071174	mitotic spindle checkpoint signaling	2/2178	17/18466	0.612514	0.967649	0.818639	znf207a/mad2l1	2
BP	GO:0071675	regulation of mononuclear cell migration	2/2178	17/18466	0.612514	0.967649	0.818639	socs1a/dock8	2
BP	GO:0097061	dendritic spine organization	2/2178	17/18466	0.612514	0.967649	0.818639	dbnla/lrrk2	2
BP	GO:1901570	fatty acid derivative biosynthetic process	2/2178	17/18466	0.612514	0.967649	0.818639	ggt5a/gcdhb	2
BP	GO:0034765	regulation of ion transmembrane transport	28/2178	247/18466	0.618626	0.976811	0.826391	casq2/rem1/scn1bb/ano6/cacna1ba/selenon/cabp1a/aplnra/aplnrb/kcnj8/klhl24b/kcnd1/stc1l/prnprs3/stac/cacna1c/gem/cacna2d1a/kcne4/cacna1bb/klhl24a/scn3b/cacnb1/ednraa/clic5a/pkd2/kcnj11l/clic2	28
BP	GO:0010628	positive regulation of gene expression	22/2178	195/18466	0.621529	0.980899	0.829849	upf3b/clocka/uhmk1/cd40lg/cd74b/gdnfa/tent5ab/gli2a/rmnd1/upf3a/celf3a/acta1a/phf8/vipb/polr2d/cd74a/zbtb16a/ifih1/tlr3/cirbpa/fmr1/fgf18a	22
BP	GO:0043122	regulation of I-kappaB kinase/NF-kappaB signaling	6/2178	54/18466	0.624901	0.984922	0.833253	tnfrsf19/mtdha/chuk/ror1/nod2/optn	6
BP	GO:0007006	mitochondrial membrane organization	5/2178	45/18466	0.62551	0.984922	0.833253	bnip3lb/chchd3b/romo1/grinaa/bnip3	5
BP	GO:1901292	nucleoside phosphate catabolic process	5/2178	45/18466	0.62551	0.984922	0.833253	entpd1/upp2/enpp1/entpd5b/entpd4	5
BP	GO:0022618	ribonucleoprotein complex assembly	15/2178	134/18466	0.625652	0.984922	0.833253	rps19/ptges3a/eif4ba/eif3ea/rpl6/snrpg/snrpd1/prpf18/celf3a/rpl5b/polr2d/eif3m/luc7l3/nle1/trnau1apa	15
BP	GO:0044262	cellular carbohydrate metabolic process	15/2178	134/18466	0.625652	0.984922	0.833253	itpk1a/tpi1b/ppp1r3da/agla/has2/b3gnt2a/dgat2/ndst1b/pdk2a/gusb/pdk4/gcgra/arpp19a/bckdk/hk2	15
BP	GO:0048599	oocyte development	4/2178	36/18466	0.627643	0.985587	0.833816	pgrmc2/pde3a/macf1a/pgrmc1	4
BP	GO:0051293	establishment of spindle localization	4/2178	36/18466	0.627643	0.985587	0.833816	llgl1/pafah1b1b/nusap1/pafah1b1a	4
BP	GO:0051653	spindle localization	4/2178	36/18466	0.627643	0.985587	0.833816	llgl1/pafah1b1b/nusap1/pafah1b1a	4
BP	GO:0060900	embryonic camera-type eye formation	4/2178	36/18466	0.627643	0.985587	0.833816	sfrp1a/phactr4a/sema6a/fat1a	4
BP	GO:0140014	mitotic nuclear division	16/2178	143/18466	0.62793	0.985587	0.833816	prc1a/racgap1/nusap1/smc4/ncapg/kif11/ncapd3/bora/arhgef10/wrap73/mad2l1bp/ankle2/ncapd2/znf207a/mad2l1/btc	16
BP	GO:0008380	RNA splicing	35/2178	309/18466	0.627965	0.985587	0.833816	rbfox1l/u2af2a/rbm19/mbnl3/prpf4ba/snrpg/mbnl2/snrpd1/prpf18/khdrbs1b/raver2/ptbp2a/txnl4a/srsf1b/hnrnph1/slu7/celf3a/srsf5b/thoc7/jmjd6/tegt/rbm12/rbm25a/khdrbs1a/rbm25b/luc7l3/lgals3a/brdt/hnrnpa1a/cirbpa/casc3/trnau1apa/rpl22/lsm5/fmr1	35
BP	GO:0009913	epidermal cell differentiation	10/2178	90/18466	0.628624	0.985797	0.833993	casp3b/errfi1a/lrp5/mvda/jag1b/tgfb1a/socs3a/cdh2/krt8/eya4	10
BP	GO:0072521	purine-containing compound metabolic process	32/2178	283/18466	0.628729	0.985797	0.833993	mvk/hprt1/acacb/gcdhb/mvda/ak2/aldob/gda/tpi1b/adcy3a/nos1/gucy1b1/ada2a/insrb/acsl3a/enpp1/insra/adcy6a/hmgcra/pfklb/dhtkd1/aclyb/adpgk2/atp5mc1/pmvk/npr1a/papss2b/aass/npr2/hmgcs1/pgk1/hk2	32
BP	GO:0017148	negative regulation of translation	11/2178	99/18466	0.630214	0.987631	0.835544	tnrc6a/cnot7/cnot3a/cnot6l/ago4/paip2b/caprin1b/eif4ebp3l/polr2d/dcp2/fmr1	11
BP	GO:0032412	regulation of ion transmembrane transporter activity	12/2178	108/18466	0.631917	0.988523	0.8363	rem1/scn1bb/selenon/cabp1a/klhl24b/prnprs3/stac/gem/kcne4/klhl24a/scn3b/cacnb1	12
BP	GO:0030916	otic vesicle formation	3/2178	27/18466	0.63268	0.988523	0.8363	sox9a/chrd/fsta	3
BP	GO:0043467	regulation of generation of precursor metabolites and energy	3/2178	27/18466	0.63268	0.988523	0.8363	cox7a2l/ppp1r3da/pgk1	3
[truncated: 2,471 more rows]

## Sheet: C vs H+Zn
ONTOLOGY	ID	Description	GeneRatio	BgRatio	pvalue	p.adjust	qvalue	geneID	Count
BP	GO:1903047	mitotic cell cycle process	45/328	339/18466	2.41676e-26	3.73389e-23	3.18249e-23	bub1/ccne2/cdk1/kif23/tacc3/kif18a/tpx2/hnrnpub/stil/ccnb1/cdca8/mad2l1/ccnb3/ncaph2/knstrn/ccna2/ncapd3/dlgap5/numa1/mus81/ndc80/kifc1/ncaph/ttk/anapc4/ccnb2/clasp1a/cep55l/pttg1/nsl1/aurka/mcm6/bub3/gins3/esco2/psme2/lig1/ncapg2/eme1/kif11/pola1/topbp1/sgo1/ewsr1a/foxm1	45
BP	GO:0000280	nuclear division	33/328	195/18466	6.35066e-23	4.90589e-20	4.18141e-20	bub1/kif23/cenpx/kif18a/tpx2/hnrnpub/ccnb1/cdca8/mad2l1/ncaph2/knstrn/mnd1/ncapd3/trip13/mus81/ndc80/rad54l/kifc1/ncaph/ttk/anapc4/clasp1a/pttg1/nsl1/aurka/bub3/esco2/ncapg2/top2a/eme1/kif11/sgo1/ewsr1a	33
BP	GO:0048285	organelle fission	34/328	218/18466	2.1479e-22	1.10617e-19	9.42816e-20	bub1/kif23/cenpx/kif18a/tpx2/hnrnpub/ccnb1/cdca8/mad2l1/ncaph2/knstrn/mnd1/ncapd3/trip13/mus81/ndc80/rad54l/kifc1/ncaph/ttk/anapc4/clasp1a/pttg1/nsl1/aurka/bub3/dnm1l/esco2/ncapg2/top2a/eme1/kif11/sgo1/ewsr1a	34
BP	GO:0098813	nuclear chromosome segregation	27/328	141/18466	2.07001e-20	7.99541e-18	6.81469e-18	bub1/kif23/cenpx/kif18a/hnrnpub/ccnb1/cdca8/mad2l1/ncaph2/knstrn/ncapd3/trip13/mus81/ndc80/ncaph/ttk/anapc4/pttg1/nsl1/bub3/esco2/ncapg2/top2a/eme1/kif11/sgo1/ewsr1a	27
BP	GO:0000070	mitotic sister chromatid segregation	22/328	85/18466	7.00692e-20	2.16514e-17	1.8454e-17	bub1/kif23/kif18a/hnrnpub/ccnb1/cdca8/mad2l1/ncaph2/knstrn/ncapd3/ndc80/ncaph/ttk/anapc4/pttg1/nsl1/bub3/esco2/ncapg2/kif11/sgo1/ewsr1a	22
BP	GO:0051276	chromosome organization	33/328	249/18466	1.65948e-19	4.27316e-17	3.64212e-17	bub1/msh2/kif23/cenpx/kif18a/hnrnpub/ccnb1/cdca8/atf7ip2/mad2l1/pif1/ncaph2/knstrn/ncapd3/dlgap5/trip13/ndc80/nup133/ncaph/ttk/anapc4/pttg1/nsl1/mcm6/bub3/esco2/ncapg2/top2a/kif11/cenpi/setdb1a/sgo1/ewsr1a	33
BP	GO:0140014	mitotic nuclear division	26/328	143/18466	4.21863e-19	9.16181e-17	7.80884e-17	bub1/kif23/kif18a/tpx2/hnrnpub/ccnb1/cdca8/mad2l1/ncaph2/knstrn/ncapd3/ndc80/kifc1/ncaph/ttk/anapc4/clasp1a/pttg1/nsl1/aurka/bub3/esco2/ncapg2/kif11/sgo1/ewsr1a	26
BP	GO:0000819	sister chromatid segregation	23/328	104/18466	4.74398e-19	9.16181e-17	7.80884e-17	bub1/kif23/kif18a/hnrnpub/ccnb1/cdca8/mad2l1/ncaph2/knstrn/ncapd3/ndc80/ncaph/ttk/anapc4/pttg1/nsl1/bub3/esco2/ncapg2/top2a/kif11/sgo1/ewsr1a	23
BP	GO:0007059	chromosome segregation	28/328	185/18466	2.87845e-18	4.94135e-16	4.21163e-16	bub1/kif23/cenpx/kif18a/hnrnpub/ccnb1/cdca8/mad2l1/ncaph2/knstrn/ncapd3/dlgap5/trip13/mus81/ndc80/ncaph/ttk/anapc4/pttg1/nsl1/bub3/esco2/ncapg2/top2a/eme1/kif11/sgo1/ewsr1a	28
BP	GO:0007051	spindle organization	19/328	99/18466	9.69156e-15	1.49735e-12	1.27623e-12	kif23/tacc3/tpx2/hnrnpub/stil/haus5/tubgcp3/knstrn/dlgap5/haus6/ndc80/kifc1/aspm/clasp1a/haus4/aurka/kif11/tubgcp2/ewsr1a	19
BP	GO:0051304	chromosome separation	13/328	47/18466	1.1302e-12	1.58742e-10	1.353e-10	bub1/cenpx/mad2l1/ncaph2/ncapd3/mus81/ndc80/ttk/anapc4/pttg1/bub3/top2a/eme1	13
BP	GO:0006281	DNA repair	29/328	335/18466	2.08271e-12	2.54702e-10	2.17089e-10	parpbp/msh2/brca2/wdhd1/cenpx/smarcad1a/pclaf/ppp4cb/fancb/pcna/pif1/cdc7/fen1/atrip/trip13/rfc4/exo1/mus81/rad54l/dmap1/mcm6/nudt1/lig1/rev1/eme1/alkbh1/fancg/pold1/apex2	29
BP	GO:0006261	DNA-templated DNA replication	16/328	86/18466	2.14312e-12	2.54702e-10	2.17089e-10	wdhd1/cenpx/mcm10/prim1/pcna/rfc4/dbf4/mcm6/gins3/lig1/orc3/orc6/eme1/pola1/topbp1/pold1	16
BP	GO:0006974	cellular response to DNA damage stimulus	33/328	444/18466	4.00016e-12	4.41446e-10	3.76256e-10	parpbp/msh2/brca2/cdk1/wdhd1/cenpx/mcm10/smarcad1a/pclaf/ppp4cb/fancb/pcna/pif1/cdc7/fen1/atrip/trip13/smyd2a/rfc4/exo1/mus81/rad54l/dmap1/mcm6/nudt1/lig1/rev1/eme1/alkbh1/fancg/topbp1/pold1/apex2	33
BP	GO:0006260	DNA replication	19/328	137/18466	4.32123e-12	4.45087e-10	3.79359e-10	wdhd1/cenpx/mcm10/prim1/pcna/pif1/fen1/rfc4/dbf4/mcm6/gins3/esco2/lig1/orc3/orc6/eme1/pola1/topbp1/pold1	19
BP	GO:1903046	meiotic cell cycle process	15/328	77/18466	5.24704e-12	5.06667e-10	4.31845e-10	bub1/cenpx/ncaph2/mnd1/ncapd3/trip13/mus81/rad54l/aspm/ttk/pttg1/aurka/top2a/eme1/sgo1	15
BP	GO:0051321	meiotic cell cycle	17/328	107/18466	6.30903e-12	5.73379e-10	4.88705e-10	bub1/cenpx/tubgcp3/ncaph2/mnd1/ncapd3/trip13/mus81/rad54l/aspm/ttk/pttg1/aurka/top2a/eme1/tubgcp2/sgo1	17
BP	GO:0010564	regulation of cell cycle process	23/328	226/18466	1.65546e-11	1.42093e-09	1.2111e-09	bub1/cdk1/plk4/tpx2/hnrnpub/stil/mad2l1/ccnb3/knstrn/atrip/trip13/mus81/ndc80/ttk/anapc4/dbf4/pttg1/aurka/bub3/psme2/eme1/topbp1/ewsr1a	23
BP	GO:0051726	regulation of cell cycle	33/328	477/18466	2.74922e-11	2.23555e-09	1.90542e-09	bub1/ccne2/cdk1/cdk11b/plk4/tpx2/hnrnpub/ccnyl1/stil/ccnb1/pclaf/mad2l1/ccnb3/knstrn/ccna2/atrip/dlgap5/trip13/mus81/ndc80/ttk/anapc4/ccnb2/dbf4/pttg1/aurka/bub3/psme2/ccnl1a/eme1/kif11/topbp1/ewsr1a	33
BP	GO:0051225	spindle assembly	13/328	61/18466	4.21932e-11	3.25943e-09	2.77809e-09	kif23/tpx2/hnrnpub/stil/haus5/tubgcp3/haus6/kifc1/clasp1a/haus4/kif11/tubgcp2/ewsr1a	13
BP	GO:0044770	cell cycle phase transition	20/328	176/18466	4.87165e-11	3.58414e-09	3.05485e-09	bub1/ccne2/cdk1/ccnb1/mad2l1/ccnb3/ccna2/atrip/trip13/mus81/ndc80/ttk/anapc4/ccnb2/dbf4/bub3/psme2/eme1/topbp1/foxm1	20
BP	GO:0007052	mitotic spindle organization	12/328	62/18466	7.87161e-10	5.52802e-08	4.71167e-08	kif23/tacc3/tpx2/hnrnpub/stil/dlgap5/ndc80/kifc1/clasp1a/aurka/kif11/ewsr1a	12
BP	GO:1902850	microtubule cytoskeleton organization involved in mitosis	13/328	90/18466	6.65127e-09	4.46792e-07	3.80812e-07	kif23/tacc3/tpx2/hnrnpub/stil/dlgap5/numa1/ndc80/kifc1/clasp1a/aurka/kif11/ewsr1a	13
BP	GO:0006325	chromatin organization	23/328	307/18466	7.08332e-09	4.55989e-07	3.88651e-07	yeats4/ing5b/eed/smarca5/hnrnpub/pou5f3/smarcad1a/kdm2aa/atf7ip2/macroh2a2/mtf2/kdm2ab/phf19/smyd2a/chaf1b/sart3/suz12a/dmap1/atad2/brpf3a/nsd2/setdb1a/hmgn2	23
BP	GO:1901987	regulation of cell cycle phase transition	15/328	128/18466	8.68963e-09	5.37019e-07	4.57715e-07	bub1/cdk1/mad2l1/ccnb3/atrip/trip13/mus81/ndc80/ttk/anapc4/dbf4/bub3/psme2/eme1/topbp1	15
BP	GO:0140013	meiotic nuclear division	11/328	62/18466	1.06501e-08	6.29241e-07	5.36318e-07	bub1/cenpx/mnd1/trip13/mus81/rad54l/ttk/pttg1/top2a/eme1/sgo1	11
BP	GO:0006310	DNA recombination	17/328	171/18466	1.09965e-08	6.29241e-07	5.36318e-07	parpbp/msh2/brca2/cenpx/ppp4cb/fancb/pif1/cdc7/mnd1/trip13/exo1/mus81/rad54l/mcm6/lig1/top2a/eme1	17
BP	GO:0044772	mitotic cell cycle phase transition	15/328	136/18466	1.99986e-08	1.10349e-06	9.40534e-07	bub1/ccne2/cdk1/ccnb1/mad2l1/ccnb3/ccna2/ndc80/ttk/anapc4/ccnb2/bub3/psme2/topbp1/foxm1	15
BP	GO:0051301	cell division	22/328	299/18466	2.1032e-08	1.1205e-06	9.55027e-07	cdk1/kif23/plk4/fzr1a/cdca8/ercc6l/vrk1/ccna2/ncapd3/haus6/ndc80/aspm/ncaph/ttk/anapc4/pelo/cep55l/aurka/ncapg2/kif11/sgo1/mapk14a	22
BP	GO:0033047	regulation of mitotic sister chromatid segregation	7/328	20/18466	3.32629e-08	1.70552e-06	1.45365e-06	bub1/hnrnpub/mad2l1/ndc80/ttk/pttg1/bub3	7
BP	GO:0022414	reproductive process	23/328	334/18466	3.42207e-08	1.70552e-06	1.45365e-06	bub1/brca2/ddx5/cenpx/mettl14/ccnb1/tdrd7a/tubgcp3/kdm2aa/ncaph2/mnd1/ncapd3/trip13/mus81/rad54l/aspm/ttk/pttg1/aurka/top2a/eme1/tubgcp2/sgo1	23
BP	GO:0051306	mitotic sister chromatid separation	8/328	30/18466	3.78907e-08	1.82941e-06	1.55925e-06	bub1/mad2l1/ncaph2/ndc80/ttk/anapc4/pttg1/bub3	8
BP	GO:0000003	reproduction	23/328	337/18466	4.03413e-08	1.88871e-06	1.60979e-06	bub1/brca2/ddx5/cenpx/mettl14/ccnb1/tdrd7a/tubgcp3/kdm2aa/ncaph2/mnd1/ncapd3/trip13/mus81/rad54l/aspm/ttk/pttg1/aurka/top2a/eme1/tubgcp2/sgo1	23
BP	GO:0045132	meiotic chromosome segregation	9/328	42/18466	4.19986e-08	1.90847e-06	1.62663e-06	bub1/cenpx/trip13/mus81/ttk/pttg1/top2a/eme1/sgo1	9
BP	GO:0000075	cell cycle checkpoint signaling	11/328	72/18466	5.40671e-08	2.38668e-06	2.03422e-06	bub1/cdk1/mad2l1/atrip/trip13/mus81/ndc80/ttk/bub3/eme1/topbp1	11
BP	GO:0033044	regulation of chromosome organization	10/328	59/18466	7.92145e-08	3.39962e-06	2.89758e-06	bub1/hnrnpub/atf7ip2/mad2l1/ndc80/ttk/anapc4/pttg1/bub3/setdb1a	10
BP	GO:0033045	regulation of sister chromatid segregation	8/328	33/18466	8.58057e-08	3.58297e-06	3.05385e-06	bub1/hnrnpub/mad2l1/ndc80/ttk/anapc4/pttg1/bub3	8
BP	GO:0000226	microtubule cytoskeleton organization	24/328	388/18466	1.29505e-07	5.26538e-06	4.48782e-06	kif23/tacc3/plk4/kif18a/tpx2/hnrnpub/stil/haus5/tubgcp3/knstrn/dlgap5/stmn1a/numa1/haus6/ndc80/kifc1/aspm/clasp1a/haus4/aurka/kif11/tubgcp2/ewsr1a/tubb2b	24
BP	GO:0006270	DNA replication initiation	7/328	24/18466	1.397e-07	5.53426e-06	4.71699e-06	mcm10/mcm6/gins3/orc3/orc6/pola1/topbp1	7
BP	GO:0007127	meiosis I	9/328	48/18466	1.43842e-07	5.55591e-06	4.73544e-06	cenpx/mnd1/trip13/mus81/rad54l/pttg1/top2a/eme1/sgo1	9
BP	GO:2001251	negative regulation of chromosome organization	7/328	25/18466	1.91085e-07	7.20065e-06	6.13729e-06	bub1/hnrnpub/mad2l1/ndc80/ttk/pttg1/bub3	7
BP	GO:0010948	negative regulation of cell cycle process	12/328	100/18466	2.09395e-07	7.70274e-06	6.56523e-06	bub1/cdk1/mad2l1/atrip/trip13/mus81/ndc80/ttk/pttg1/bub3/eme1/topbp1	12
BP	GO:1901988	negative regulation of cell cycle phase transition	11/328	85/18466	3.10828e-07	1.11681e-05	9.51888e-06	bub1/cdk1/mad2l1/atrip/trip13/mus81/ndc80/ttk/bub3/eme1/topbp1	11
BP	GO:0008203	cholesterol metabolic process	10/328	68/18466	3.18248e-07	1.11749e-05	9.52461e-06	nsdhl/sc5d/srebf2/msmo1/cyp51/ebp/soat2/sqlea/mvk/lss	10
BP	GO:0051983	regulation of chromosome segregation	8/328	39/18466	3.46533e-07	1.18082e-05	1.00644e-05	bub1/hnrnpub/mad2l1/ndc80/ttk/anapc4/pttg1/bub3	8
BP	GO:0061982	meiosis I cell cycle process	9/328	53/18466	3.5157e-07	1.18082e-05	1.00644e-05	cenpx/mnd1/trip13/mus81/rad54l/pttg1/top2a/eme1/sgo1	9
BP	GO:0033046	negative regulation of sister chromatid segregation	6/328	18/18466	4.65231e-07	1.4669e-05	1.25028e-05	bub1/mad2l1/ndc80/ttk/pttg1/bub3	6
BP	GO:0033048	negative regulation of mitotic sister chromatid segregation	6/328	18/18466	4.65231e-07	1.4669e-05	1.25028e-05	bub1/mad2l1/ndc80/ttk/pttg1/bub3	6
BP	GO:2000816	negative regulation of mitotic sister chromatid separation	6/328	18/18466	4.65231e-07	1.4669e-05	1.25028e-05	bub1/mad2l1/ndc80/ttk/pttg1/bub3	6
BP	GO:0007093	mitotic cell cycle checkpoint signaling	9/328	55/18466	4.88939e-07	1.51082e-05	1.28771e-05	bub1/cdk1/mad2l1/mus81/ndc80/ttk/bub3/eme1/topbp1	9
BP	GO:0010965	regulation of mitotic sister chromatid separation	7/328	29/18466	5.83667e-07	1.76817e-05	1.50705e-05	bub1/mad2l1/ndc80/ttk/anapc4/pttg1/bub3	7
BP	GO:0051985	negative regulation of chromosome segregation	6/328	19/18466	6.6982e-07	1.94081e-05	1.6542e-05	bub1/mad2l1/ndc80/ttk/pttg1/bub3	6
BP	GO:1905819	negative regulation of chromosome separation	6/328	19/18466	6.6982e-07	1.94081e-05	1.6542e-05	bub1/mad2l1/ndc80/ttk/pttg1/bub3	6
BP	GO:0140694	non-membrane-bounded organelle assembly	18/328	253/18466	6.7834e-07	1.94081e-05	1.6542e-05	kif23/cenpx/plk4/tpx2/hnrnpub/stil/haus5/tubgcp3/nip7/dlgap5/smyd2a/haus6/kifc1/clasp1a/haus4/kif11/tubgcp2/ewsr1a	18
BP	GO:0006066	alcohol metabolic process	15/328	178/18466	7.03344e-07	1.97446e-05	1.68288e-05	impa1/nsdhl/sc5d/rdh8a/srebf2/msmo1/cyp51/gk5/ebp/soat2/qdpra/inpp5b/sqlea/mvk/lss	15
BP	GO:1902652	secondary alcohol metabolic process	10/328	74/18466	7.15662e-07	1.97446e-05	1.68288e-05	nsdhl/sc5d/srebf2/msmo1/cyp51/ebp/soat2/sqlea/mvk/lss	10
BP	GO:0090307	mitotic spindle assembly	7/328	31/18466	9.5379e-07	2.58527e-05	2.20349e-05	kif23/tpx2/hnrnpub/kifc1/clasp1a/kif11/ewsr1a	7
BP	GO:0016125	sterol metabolic process	10/328	77/18466	1.04255e-06	2.77715e-05	2.36703e-05	nsdhl/sc5d/srebf2/msmo1/cyp51/ebp/soat2/sqlea/mvk/lss	10
BP	GO:0007131	reciprocal meiotic recombination	7/328	32/18466	1.20237e-06	3.04534e-05	2.59562e-05	cenpx/mnd1/trip13/mus81/rad54l/top2a/eme1	7
BP	GO:0140527	reciprocal homologous recombination	7/328	32/18466	1.20237e-06	3.04534e-05	2.59562e-05	cenpx/mnd1/trip13/mus81/rad54l/top2a/eme1	7
BP	GO:1905818	regulation of chromosome separation	7/328	32/18466	1.20237e-06	3.04534e-05	2.59562e-05	bub1/mad2l1/ndc80/ttk/anapc4/pttg1/bub3	7
BP	GO:0016126	sterol biosynthetic process	7/328	33/18466	1.50298e-06	3.68587e-05	3.14156e-05	sc5d/msmo1/cyp51/ebp/sqlea/mvk/lss	7
BP	GO:0035825	homologous recombination	7/328	33/18466	1.50298e-06	3.68587e-05	3.14156e-05	cenpx/mnd1/trip13/mus81/rad54l/top2a/eme1	7
BP	GO:0000079	regulation of cyclin-dependent protein serine/threonine kinase activity	7/328	35/18466	2.29474e-06	5.45442e-05	4.64893e-05	ccne2/ccnyl1/ccnb1/ccnb3/ccna2/ccnb2/ccnl1a	7
BP	GO:1904029	regulation of cyclin-dependent protein kinase activity	7/328	35/18466	2.29474e-06	5.45442e-05	4.64893e-05	ccne2/ccnyl1/ccnb1/ccnb3/ccna2/ccnb2/ccnl1a	7
BP	GO:0006695	cholesterol biosynthetic process	6/328	24/18466	3.08272e-06	7.10865e-05	6.05888e-05	sc5d/msmo1/cyp51/ebp/mvk/lss	6
BP	GO:1902653	secondary alcohol biosynthetic process	6/328	24/18466	3.08272e-06	7.10865e-05	6.05888e-05	sc5d/msmo1/cyp51/ebp/mvk/lss	6
BP	GO:0045786	negative regulation of cell cycle	12/328	129/18466	3.29415e-06	7.4845e-05	6.37923e-05	bub1/cdk1/mad2l1/atrip/trip13/mus81/ndc80/ttk/pttg1/bub3/eme1/topbp1	12
BP	GO:1901990	regulation of mitotic cell cycle phase transition	10/328	88/18466	3.61014e-06	8.08357e-05	6.88983e-05	bub1/cdk1/mad2l1/ccnb3/ndc80/ttk/anapc4/bub3/psme2/topbp1	10
BP	GO:0006694	steroid biosynthetic process	9/328	70/18466	3.95894e-06	8.69522e-05	7.41116e-05	nsdhl/sc5d/rdh8a/msmo1/cyp51/ebp/sqlea/mvk/lss	9
BP	GO:0051784	negative regulation of nuclear division	6/328	25/18466	3.99586e-06	8.69522e-05	7.41116e-05	bub1/mad2l1/trip13/ndc80/ttk/bub3	6
BP	GO:0051307	meiotic chromosome separation	5/328	15/18466	4.44955e-06	9.548e-05	8.138e-05	cenpx/mus81/ttk/top2a/eme1	5
BP	GO:0030071	regulation of mitotic metaphase/anaphase transition	6/328	26/18466	5.11737e-06	0.000108306	9.23118e-05	bub1/mad2l1/ndc80/ttk/anapc4/bub3	6
BP	GO:1902099	regulation of metaphase/anaphase transition of cell cycle	6/328	27/18466	6.48165e-06	0.000135326	0.000115342	bub1/mad2l1/ndc80/ttk/anapc4/bub3	6
BP	GO:0007091	metaphase/anaphase transition of mitotic cell cycle	6/328	28/18466	8.12675e-06	0.000167411	0.000142689	bub1/mad2l1/ndc80/ttk/anapc4/bub3	6
BP	GO:0007094	mitotic spindle assembly checkpoint signaling	5/328	17/18466	8.90442e-06	0.000169843	0.000144762	bub1/mad2l1/ndc80/ttk/bub3	5
BP	GO:0031577	spindle checkpoint signaling	5/328	17/18466	8.90442e-06	0.000169843	0.000144762	bub1/mad2l1/ndc80/ttk/bub3	5
BP	GO:0033260	nuclear DNA replication	5/328	17/18466	8.90442e-06	0.000169843	0.000144762	dbf4/mcm6/gins3/lig1/pola1	5
BP	GO:0045841	negative regulation of mitotic metaphase/anaphase transition	5/328	17/18466	8.90442e-06	0.000169843	0.000144762	bub1/mad2l1/ndc80/ttk/bub3	5
BP	GO:0071173	spindle assembly checkpoint signaling	5/328	17/18466	8.90442e-06	0.000169843	0.000144762	bub1/mad2l1/ndc80/ttk/bub3	5
BP	GO:0071174	mitotic spindle checkpoint signaling	5/328	17/18466	8.90442e-06	0.000169843	0.000144762	bub1/mad2l1/ndc80/ttk/bub3	5
BP	GO:0044784	metaphase/anaphase transition of cell cycle	6/328	29/18466	1.00945e-05	0.000190195	0.000162108	bub1/mad2l1/ndc80/ttk/anapc4/bub3	6
BP	GO:1902100	negative regulation of metaphase/anaphase transition of cell cycle	5/328	18/18466	1.21503e-05	0.00022617	0.000192771	bub1/mad2l1/ndc80/ttk/bub3	5
BP	GO:0008202	steroid metabolic process	11/328	123/18466	1.23358e-05	0.000226891	0.000193384	nsdhl/sc5d/rdh8a/srebf2/msmo1/cyp51/ebp/soat2/sqlea/mvk/lss	11
BP	GO:0051783	regulation of nuclear division	7/328	45/18466	1.32983e-05	0.000241717	0.000206021	bub1/mad2l1/trip13/ndc80/ttk/bub3/ewsr1a	7
BP	GO:0044786	cell cycle DNA replication	5/328	19/18466	1.62504e-05	0.000291941	0.000248828	dbf4/mcm6/gins3/lig1/pola1	5
BP	GO:1901615	organic hydroxy compound metabolic process	15/328	234/18466	2.02096e-05	0.000358895	0.000305895	impa1/nsdhl/sc5d/rdh8a/srebf2/msmo1/cyp51/gk5/ebp/soat2/qdpra/inpp5b/sqlea/mvk/lss	15
BP	GO:1901991	negative regulation of mitotic cell cycle phase transition	7/328	50/18466	2.71283e-05	0.000476286	0.000405951	bub1/cdk1/mad2l1/ndc80/ttk/bub3/topbp1	7
BP	GO:0000712	resolution of meiotic recombination intermediates	4/328	11/18466	2.92263e-05	0.000507356	0.000432432	cenpx/mus81/top2a/eme1	4
BP	GO:0071824	protein-DNA complex subunit organization	10/328	112/18466	3.10938e-05	0.000533776	0.000454951	cenpx/taf1/pou5f3/macroh2a2/gtf2b/dlgap5/chaf1b/sart3/dmap1/cenpi	10
BP	GO:0045930	negative regulation of mitotic cell cycle	9/328	90/18466	3.151e-05	0.000534977	0.000455975	bub1/cdk1/mad2l1/mus81/ndc80/ttk/bub3/eme1/topbp1	9
BP	GO:0045839	negative regulation of mitotic nuclear division	5/328	22/18466	3.5225e-05	0.000591551	0.000504194	bub1/mad2l1/ndc80/ttk/bub3	5
BP	GO:0046165	alcohol biosynthetic process	8/328	74/18466	4.95025e-05	0.00082238	0.000700935	impa1/sc5d/msmo1/cyp51/ebp/qdpra/mvk/lss	8
BP	GO:1902969	mitotic DNA replication	4/328	13/18466	6.15654e-05	0.0010119	0.000862467	mcm6/gins3/lig1/pola1	4
BP	GO:0006302	double-strand break repair	11/328	151/18466	8.27762e-05	0.0013462	0.0011474	parpbp/brca2/smarcad1a/ppp4cb/fancb/cdc7/trip13/mus81/rad54l/mcm6/eme1	11
BP	GO:0007346	regulation of mitotic cell cycle	15/328	267/18466	9.16016e-05	0.00146216	0.00124623	bub1/cdk1/cdk11b/mad2l1/ccnb3/dlgap5/mus81/ndc80/ttk/anapc4/bub3/psme2/eme1/topbp1/ewsr1a	15
BP	GO:0007088	regulation of mitotic nuclear division	6/328	42/18466	9.1799e-05	0.00146216	0.00124623	bub1/mad2l1/ndc80/ttk/bub3/ewsr1a	6
BP	GO:0071897	DNA biosynthetic process	6/328	44/18466	0.000119902	0.00189029	0.00161114	hnrnpub/pclaf/pcna/lig1/rev1/tk1	6
BP	GO:1901617	organic hydroxy compound biosynthetic process	9/328	107/18466	0.000122924	0.00191837	0.00163507	impa1/sc5d/msmo1/cyp51/ebp/qdpra/sqlea/mvk/lss	9
BP	GO:0034504	protein localization to nucleus	7/328	64/18466	0.00013644	0.002108	0.0017967	kpna2/heatr3/uspl1/nup133/nup85/ipo9/ipo8	7
BP	GO:0008380	RNA splicing	16/328	309/18466	0.00013933	0.00213134	0.00181659	cirbpa/hnrnph1l/srek1/magoh/mettl14/prpf31/hnrnpub/puf60b/snip1/snrpg/hnrnpl/sart3/isy1/snrpa1/cirbpb/srsf10b	16
BP	GO:0070192	chromosome organization involved in meiotic cell cycle	5/328	30/18466	0.000169648	0.00256967	0.00219019	bub1/ncaph2/ncapd3/trip13/sgo1	5
BP	GO:0006397	mRNA processing	17/328	351/18466	0.000193132	0.00289698	0.00246917	cirbpa/magoh/mettl14/hnrnpl2/prpf31/hnrnpub/puf60b/snip1/fip1l1b/snrpg/hnrnpl/sart3/isy1/snrpa1/cirbpb/srsf10b/cpsf3	17
BP	GO:0006913	nucleocytoplasmic transport	9/328	114/18466	0.000199423	0.00293436	0.00250103	kpna2/thoc1/heatr3/aaas/nup133/nup85/chtopa/ipo9/ipo8	9
BP	GO:0051169	nuclear transport	9/328	114/18466	0.000199423	0.00293436	0.00250103	kpna2/thoc1/heatr3/aaas/nup133/nup85/chtopa/ipo9/ipo8	9
BP	GO:0000724	double-strand break repair via homologous recombination	8/328	92/18466	0.000231985	0.00338129	0.00288196	parpbp/brca2/ppp4cb/fancb/cdc7/mus81/rad54l/mcm6	8
BP	GO:0000725	recombinational repair	8/328	93/18466	0.000249963	0.00360928	0.00307628	parpbp/brca2/ppp4cb/fancb/cdc7/mus81/rad54l/mcm6	8
BP	GO:0000375	RNA splicing, via transesterification reactions	13/328	232/18466	0.000273636	0.00383652	0.00326996	cirbpa/magoh/mettl14/prpf31/hnrnpub/puf60b/snip1/snrpg/sart3/isy1/snrpa1/cirbpb/srsf10b	13
BP	GO:0000377	RNA splicing, via transesterification reactions with bulged adenosine as nucleophile	13/328	232/18466	0.000273636	0.00383652	0.00326996	cirbpa/magoh/mettl14/prpf31/hnrnpub/puf60b/snip1/snrpg/sart3/isy1/snrpa1/cirbpb/srsf10b	13
BP	GO:0000398	mRNA splicing, via spliceosome	13/328	232/18466	0.000273636	0.00383652	0.00326996	cirbpa/magoh/mettl14/prpf31/hnrnpub/puf60b/snip1/snrpg/sart3/isy1/snrpa1/cirbpb/srsf10b	13
BP	GO:0006606	protein import into nucleus	6/328	51/18466	0.000275633	0.00383652	0.00326996	kpna2/heatr3/nup133/nup85/ipo9/ipo8	6
BP	GO:0051170	import into nucleus	6/328	52/18466	0.000306988	0.00423479	0.00360942	kpna2/heatr3/nup133/nup85/ipo9/ipo8	6
BP	GO:0016071	mRNA metabolic process	20/328	471/18466	0.000310167	0.00423582	0.00361029	cirbpa/cnot11/magoh/mettl14/hnrnpl2/prpf31/hnrnpub/puf60b/snip1/fip1l1b/snrpg/hnrnpl/edc4/sart3/isy1/pelo/snrpa1/cirbpb/srsf10b/cpsf3	20
BP	GO:0030261	chromosome condensation	5/328	34/18466	0.000312546	0.00423582	0.00361029	ncaph2/ncapd3/ncaph/ncapg2/top2a	5
BP	GO:0065004	protein-DNA complex assembly	8/328	97/18466	0.000333661	0.00448266	0.00382069	cenpx/taf1/macroh2a2/gtf2b/dlgap5/chaf1b/sart3/cenpi	8
BP	GO:0010639	negative regulation of organelle organization	9/328	124/18466	0.000374089	0.00498248	0.00424669	bub1/hnrnpub/mad2l1/trip13/ndc80/ttk/pttg1/bub3/scin	9
BP	GO:0042770	signal transduction in response to DNA damage	6/328	56/18466	0.000461353	0.00609223	0.00519256	cdk1/atrip/smyd2a/mus81/eme1/topbp1	6
BP	GO:0051338	regulation of transferase activity	13/328	246/18466	0.00047938	0.00627663	0.00534973	ddr2a/ccne2/tpx2/ccnyl1/fzr1a/ccnb1/erbb4a/zgpat/ccnb3/ccna2/ccnb2/ccnl1a/dcun1d1	13
BP	GO:0000077	DNA damage checkpoint signaling	5/328	40/18466	0.000677502	0.00879614	0.00749717	cdk1/atrip/mus81/eme1/topbp1	5
BP	GO:0001878	response to yeast	4/328	24/18466	0.000784132	0.0100957	0.00860482	nsdhl/sc5d/psmd14/cyp51	4
BP	GO:0007098	centrosome cycle	6/328	62/18466	0.000799146	0.010204	0.0086971	plk4/stil/haus5/haus6/haus4/aurka	6
BP	GO:0051231	spindle elongation	3/328	11/18466	0.000824214	0.0104378	0.00889639	kif23/kif11/ewsr1a	3
BP	GO:0071900	regulation of protein serine/threonine kinase activity	7/328	86/18466	0.000846545	0.0106334	0.00906314	ccne2/ccnyl1/ccnb1/ccnb3/ccna2/ccnb2/ccnl1a	7
BP	GO:0043414	macromolecule methylation	10/328	168/18466	0.000863068	0.0107535	0.00916552	eed/mettl14/pou5f3/smyd2a/h2az2b/hells/trmt10b/nsd2/setdb1a/prmt1	10
BP	GO:0031570	DNA integrity checkpoint signaling	5/328	44/18466	0.00105529	0.0130434	0.0111172	cdk1/atrip/mus81/eme1/topbp1	5
BP	GO:0044773	mitotic DNA damage checkpoint signaling	4/328	26/18466	0.00107281	0.0131376	0.0111975	cdk1/mus81/eme1/topbp1	4
BP	GO:0007080	mitotic metaphase plate congression	3/328	12/18466	0.00108454	0.0131376	0.0111975	hnrnpub/ccnb1/ndc80	3
BP	GO:0033043	regulation of organelle organization	19/328	483/18466	0.00108842	0.0131376	0.0111975	bub1/plk4/tpx2/hnrnpub/stil/atf7ip2/mad2l1/trip13/smyd2a/stmn1a/ndc80/ttk/anapc4/pttg1/odf2b/bub3/scin/setdb1a/ewsr1a	19
BP	GO:0045859	regulation of protein kinase activity	9/328	146/18466	0.00121353	0.0145342	0.0123878	ccne2/tpx2/ccnyl1/ccnb1/zgpat/ccnb3/ccna2/ccnb2/ccnl1a	9
BP	GO:0031023	microtubule organizing center organization	6/328	68/18466	0.00130196	0.0154732	0.0131882	plk4/stil/haus5/haus6/haus4/aurka	6
BP	GO:0051052	regulation of DNA metabolic process	8/328	120/18466	0.0013659	0.0161093	0.0137303	parpbp/hnrnpub/pou5f3/fancb/pcna/hells/dbf4/esco2	8
BP	GO:0000727	double-strand break repair via break-induced replication	3/328	13/18466	0.00139144	0.0161637	0.0137767	cdc7/mus81/mcm6	3
BP	GO:0019985	translesion synthesis	3/328	13/18466	0.00139144	0.0161637	0.0137767	pclaf/pcna/rev1	3
BP	GO:0006338	chromatin remodeling	10/328	180/18466	0.00145543	0.0167809	0.0143028	yeats4/smarca5/pou5f3/smarcad1a/atf7ip2/macroh2a2/chaf1b/sart3/dmap1/setdb1a	10
BP	GO:0009620	response to fungus	4/328	29/18466	0.0016345	0.0185684	0.0158263	nsdhl/sc5d/psmd14/cyp51	4
BP	GO:0044774	mitotic DNA integrity checkpoint signaling	4/328	29/18466	0.0016345	0.0185684	0.0158263	cdk1/mus81/eme1/topbp1	4
BP	GO:0006271	DNA strand elongation involved in DNA replication	3/328	14/18466	0.00174774	0.0194263	0.0165575	pcna/lig1/pola1	3
BP	GO:0008608	attachment of spindle microtubules to kinetochore	3/328	14/18466	0.00174774	0.0194263	0.0165575	hnrnpub/knstrn/ndc80	3
BP	GO:1902275	regulation of chromatin organization	3/328	14/18466	0.00174774	0.0194263	0.0165575	hnrnpub/atf7ip2/setdb1a	3
BP	GO:0043549	regulation of kinase activity	11/328	221/18466	0.00206389	0.0227765	0.0194129	ddr2a/ccne2/tpx2/ccnyl1/ccnb1/erbb4a/zgpat/ccnb3/ccna2/ccnb2/ccnl1a	11
BP	GO:0006298	mismatch repair	3/328	15/18466	0.00215611	0.0236254	0.0201365	msh2/pcna/exo1	3
BP	GO:0016570	histone modification	11/328	227/18466	0.00254153	0.0276525	0.0235689	yeats4/ing5b/eed/sin3b/smyd2a/sart3/dmap1/kdm6bb/nsd2/setdb1a/prmt1	11
BP	GO:0000731	DNA synthesis involved in DNA repair	3/328	16/18466	0.002619	0.0280997	0.0239501	pclaf/pcna/rev1	3
BP	GO:0022616	DNA strand elongation	3/328	16/18466	0.002619	0.0280997	0.0239501	pcna/lig1/pola1	3
BP	GO:0010498	proteasomal protein catabolic process	13/328	299/18466	0.00278908	0.0297181	0.0253295	psmb1/fzr1a/psmd7/psmd14/anapc4/psma6l/ecpas/psmd8/psmb2/psma4/psme2/psma3/psmb10	13
BP	GO:0051129	negative regulation of cellular component organization	10/328	197/18466	0.00282172	0.02986	0.0254504	bub1/hnrnpub/mad2l1/trip13/sema6d/ndc80/ttk/pttg1/bub3/scin	10
BP	GO:0032259	methylation	11/328	231/18466	0.00290693	0.0305524	0.0260406	eed/mettl14/pou5f3/smyd2a/h2az2b/hells/dmap1/trmt10b/nsd2/setdb1a/prmt1	11
BP	GO:0006406	mRNA export from nucleus	4/328	34/18466	0.00297696	0.0310771	0.0264878	thoc1/nup133/nup85/chtopa	4
BP	GO:0032330	regulation of chondrocyte differentiation	3/328	17/18466	0.0031387	0.0323286	0.0275545	msmo1/ewsr1a/lss	3
BP	GO:0051310	metaphase plate congression	3/328	17/18466	0.0031387	0.0323286	0.0275545	hnrnpub/ccnb1/ndc80	3
BP	GO:0044728	DNA methylation or demethylation	4/328	37/18466	0.00406659	0.0416085	0.035464	pou5f3/h2az2b/hells/alkbh1	4
BP	GO:0006403	RNA localization	6/328	86/18466	0.00428941	0.0435996	0.037161	magoh/thoc1/hnrnpub/nup133/nup85/chtopa	6
BP	GO:0006301	postreplication repair	3/328	19/18466	0.0043568	0.0439951	0.0374982	pclaf/pcna/rev1	3
BP	GO:0043484	regulation of RNA splicing	7/328	116/18466	0.00468468	0.0469989	0.0400583	cirbpa/hnrnph1l/magoh/hnrnpub/puf60b/hnrnpl/cirbpb	7
BP	GO:0051028	mRNA transport	5/328	62/18466	0.00485225	0.048366	0.0412236	magoh/thoc1/nup133/nup85/chtopa	5
BP	GO:0000086	G2/M transition of mitotic cell cycle	4/328	39/18466	0.00492597	0.0484753	0.0413167	cdk1/ccnb3/topbp1/foxm1	4
BP	GO:0006304	DNA modification	4/328	39/18466	0.00492597	0.0484753	0.0413167	pou5f3/h2az2b/hells/alkbh1	4
BP	GO:0034508	centromere complex assembly	3/328	20/18466	0.00505892	0.0494685	0.0421633	cenpx/dlgap5/cenpi	3
BP	GO:0045143	homologous chromosome segregation	3/328	21/18466	0.00582531	0.0562506	0.0479438	trip13/pttg1/sgo1	3
BP	GO:0046174	polyol catabolic process	3/328	21/18466	0.00582531	0.0562506	0.0479438	impa1/gk5/inpp5b	3
BP	GO:0034728	nucleosome organization	5/328	65/18466	0.00593302	0.0569349	0.048527	pou5f3/macroh2a2/chaf1b/sart3/dmap1	5
BP	GO:0044839	cell cycle G2/M phase transition	4/328	42/18466	0.00643079	0.0613307	0.0522737	cdk1/ccnb3/topbp1/foxm1	4
BP	GO:0050000	chromosome localization	3/328	22/18466	0.00665744	0.062718	0.0534561	hnrnpub/ccnb1/ndc80	3
BP	GO:0051303	establishment of chromosome localization	3/328	22/18466	0.00665744	0.062718	0.0534561	hnrnpub/ccnb1/ndc80	3
BP	GO:0008610	lipid biosynthetic process	15/328	415/18466	0.00759455	0.0711126	0.060611	impa1/nsdhl/pcyt2/gpam/sc5d/elovl1b/rdh8a/idi1/msmo1/cyp51/pik3c3/ebp/sqlea/mvk/lss	15
BP	GO:0090068	positive regulation of cell cycle process	4/328	45/18466	0.00821281	0.0764385	0.0651505	plk4/hnrnpub/ndc80/dbf4	4
BP	GO:0000387	spliceosomal snRNP assembly	3/328	24/18466	0.00852417	0.0783919	0.0668154	prpf31/snrpg/sart3	3
BP	GO:0045005	DNA-templated DNA replication maintenance of fidelity	3/328	24/18466	0.00852417	0.0783919	0.0668154	cenpx/eme1/pold1	3
BP	GO:0016571	histone methylation	5/328	71/18466	0.0085832	0.0784677	0.06688	eed/smyd2a/nsd2/setdb1a/prmt1	5
BP	GO:0006275	regulation of DNA replication	3/328	25/18466	0.00956103	0.0849239	0.0723828	pcna/dbf4/esco2	3
BP	GO:0006305	DNA alkylation	3/328	25/18466	0.00956103	0.0849239	0.0723828	pou5f3/h2az2b/hells	3
BP	GO:0006306	DNA methylation	3/328	25/18466	0.00956103	0.0849239	0.0723828	pou5f3/h2az2b/hells	3
BP	GO:0009225	nucleotide-sugar metabolic process	3/328	25/18466	0.00956103	0.0849239	0.0723828	ugp2b/gmppb/ugdh	3
BP	GO:0006405	RNA export from nucleus	4/328	47/18466	0.00956425	0.0849239	0.0723828	thoc1/nup133/nup85/chtopa	4
BP	GO:0051656	establishment of organelle localization	9/328	201/18466	0.00997239	0.0880419	0.0750403	kif23/hnrnpub/ccnb1/myo1f/numa1/ndc80/aspm/clasp1a/inpp5b	9
BP	GO:0015931	nucleobase-containing compound transport	6/328	104/18466	0.0106364	0.0931206	0.079369	magoh/thoc1/slc29a2/nup133/nup85/chtopa	6
BP	GO:0006284	base-excision repair	3/328	26/18466	0.0106682	0.0931206	0.079369	fen1/pold1/apex2	3
BP	GO:0007292	female gamete generation	5/328	75/18466	0.010747	0.0932814	0.0795061	ddx5/ccnb1/tdrd7a/trip13/ttk	5
BP	GO:1903320	regulation of protein modification by small protein conjugation or removal	4/328	49/18466	0.0110525	0.095397	0.0813093	fzr1a/bag5/sart3/dcun1d1	4
BP	GO:0045787	positive regulation of cell cycle	4/328	50/18466	0.0118494	0.101707	0.0866876	plk4/hnrnpub/ndc80/dbf4	4
BP	GO:0048024	regulation of mRNA splicing, via spliceosome	5/328	78/18466	0.0125956	0.104751	0.0892822	cirbpa/magoh/hnrnpub/puf60b/cirbpb	5
BP	GO:0050657	nucleic acid transport	5/328	78/18466	0.0125956	0.104751	0.0892822	magoh/thoc1/nup133/nup85/chtopa	5
BP	GO:0050658	RNA transport	5/328	78/18466	0.0125956	0.104751	0.0892822	magoh/thoc1/nup133/nup85/chtopa	5
BP	GO:0051236	establishment of RNA localization	5/328	78/18466	0.0125956	0.104751	0.0892822	magoh/thoc1/nup133/nup85/chtopa	5
BP	GO:0031445	regulation of heterochromatin formation	2/328	10/18466	0.012882	0.104751	0.0892822	atf7ip2/setdb1a	2
BP	GO:0031573	mitotic intra-S DNA damage checkpoint signaling	2/328	10/18466	0.012882	0.104751	0.0892822	mus81/eme1	2
BP	GO:0046599	regulation of centriole replication	2/328	10/18466	0.012882	0.104751	0.0892822	plk4/stil	2
BP	GO:0048026	positive regulation of mRNA splicing, via spliceosome	2/328	10/18466	0.012882	0.104751	0.0892822	cirbpa/cirbpb	2
BP	GO:0052646	alditol phosphate metabolic process	2/328	10/18466	0.012882	0.104751	0.0892822	gpam/gk5	2
BP	GO:0120261	regulation of heterochromatin organization	2/328	10/18466	0.012882	0.104751	0.0892822	atf7ip2/setdb1a	2
BP	GO:0022613	ribonucleoprotein complex biogenesis	12/328	326/18466	0.0140798	0.113892	0.0970726	mphosph6/prpf31/ngdn/puf60b/snrpg/heatr3/nom1/nip7/sart3/isy1/rpp40/denr	12
BP	GO:0042398	cellular modified amino acid biosynthetic process	3/328	29/18466	0.0144191	0.115428	0.0983819	dhfr/gclc/gclm	3
BP	GO:0061035	regulation of cartilage development	3/328	29/18466	0.0144191	0.115428	0.0983819	msmo1/ewsr1a/lss	3
BP	GO:0009394	2'-deoxyribonucleotide metabolic process	2/328	11/18466	0.0155616	0.120213	0.102461	dut/nudt1	2
BP	GO:0045738	negative regulation of DNA repair	2/328	11/18466	0.0155616	0.120213	0.102461	parpbp/fancb	2
BP	GO:0051123	RNA polymerase II preinitiation complex assembly	2/328	11/18466	0.0155616	0.120213	0.102461	taf1/gtf2b	2
BP	GO:0051443	positive regulation of ubiquitin-protein transferase activity	2/328	11/18466	0.0155616	0.120213	0.102461	fzr1a/dcun1d1	2
BP	GO:0140718	facultative heterochromatin formation	2/328	11/18466	0.0155616	0.120213	0.102461	atf7ip2/setdb1a	2
BP	GO:2000780	negative regulation of double-strand break repair	2/328	11/18466	0.0155616	0.120213	0.102461	parpbp/fancb	2
BP	GO:2001252	positive regulation of chromosome organization	2/328	11/18466	0.0155616	0.120213	0.102461	atf7ip2/setdb1a	2
BP	GO:0008299	isoprenoid biosynthetic process	3/328	30/18466	0.0158146	0.120958	0.103096	idi1/mvk/lss	3
BP	GO:0010389	regulation of G2/M transition of mitotic cell cycle	3/328	30/18466	0.0158146	0.120958	0.103096	cdk1/ccnb3/topbp1	3
BP	GO:0046164	alcohol catabolic process	3/328	31/18466	0.0172834	0.131541	0.112116	impa1/gk5/inpp5b	3
BP	GO:0019692	deoxyribose phosphate metabolic process	2/328	12/18466	0.018457	0.137096	0.116851	dut/nudt1	2
BP	GO:0033120	positive regulation of RNA splicing	2/328	12/18466	0.018457	0.137096	0.116851	cirbpa/cirbpb	2
BP	GO:0050685	positive regulation of mRNA processing	2/328	12/18466	0.018457	0.137096	0.116851	cirbpa/cirbpb	2
BP	GO:0051255	spindle midzone assembly	2/328	12/18466	0.018457	0.137096	0.116851	kif23/ewsr1a	2
BP	GO:0051445	regulation of meiotic cell cycle	2/328	12/18466	0.018457	0.137096	0.116851	trip13/ttk	2
BP	GO:1903322	positive regulation of protein modification by small protein conjugation or removal	3/328	32/18466	0.0188258	0.138616	0.118146	fzr1a/sart3/dcun1d1	3
BP	GO:0018205	peptidyl-lysine modification	8/328	187/18466	0.0188411	0.138616	0.118146	yeats4/ing5b/uba2/smyd2a/uspl1/dmap1/nsd2/setdb1a	8
BP	GO:0048232	male gamete generation	5/328	87/18466	0.0194013	0.142062	0.121083	brca2/mettl14/tdrd7a/trip13/ttk	5
BP	GO:0090407	organophosphate biosynthetic process	13/328	382/18466	0.0195538	0.142503	0.121459	impa1/nadsyn1/pcyt2/gpam/cmpk/elovl1b/dut/idi1/gucy1a1/prpsap2/pik3c3/gk5/mvk	13
BP	GO:1902749	regulation of cell cycle G2/M phase transition	3/328	33/18466	0.020442	0.148277	0.12638	cdk1/ccnb3/topbp1	3
BP	GO:0006644	phospholipid metabolic process	10/328	267/18466	0.0214521	0.152798	0.130233	impa1/pcyt2/gpam/mtmr2/idi1/pik3c3/proca1/inpp5b/gpcpd1/mvk	10
BP	GO:0007351	tripartite regional subdivision	2/328	13/18466	0.0215598	0.152798	0.130233	tdrd7a/cactin	2
BP	GO:0007530	sex determination	2/328	13/18466	0.0215598	0.152798	0.130233	brca2/kdm2aa	2
BP	GO:0008595	anterior/posterior axis specification, embryo	2/328	13/18466	0.0215598	0.152798	0.130233	tdrd7a/cactin	2
BP	GO:0051382	kinetochore assembly	2/328	13/18466	0.0215598	0.152798	0.130233	cenpx/dlgap5	2
BP	GO:0050684	regulation of mRNA processing	5/328	90/18466	0.0221172	0.155428	0.132476	cirbpa/magoh/hnrnpub/puf60b/cirbpb	5
BP	GO:0006367	transcription initiation at RNA polymerase II promoter	3/328	34/18466	0.0221322	0.155428	0.132476	taf1/sub1b/gtf2b	3
BP	GO:0000245	spliceosomal complex assembly	3/328	35/18466	0.0238963	0.166306	0.141746	puf60b/sart3/isy1	3
BP	GO:0071103	DNA conformation change	3/328	35/18466	0.0238963	0.166306	0.141746	pif1/mcm6/top2a	3
BP	GO:1902115	regulation of organelle assembly	4/328	62/18466	0.024351	0.167006	0.142344	plk4/hnrnpub/stil/odf2b	4
BP	GO:0007350	blastoderm segmentation	2/328	14/18466	0.0248618	0.167006	0.142344	tdrd7a/cactin	2
BP	GO:0042559	pteridine-containing compound biosynthetic process	2/328	14/18466	0.0248618	0.167006	0.142344	dhfr/qdpra	2
BP	GO:0046838	phosphorylated carbohydrate dephosphorylation	2/328	14/18466	0.0248618	0.167006	0.142344	impa1/inpp5b	2
BP	GO:0046855	inositol phosphate dephosphorylation	2/328	14/18466	0.0248618	0.167006	0.142344	impa1/inpp5b	2
BP	GO:0051383	kinetochore organization	2/328	14/18466	0.0248618	0.167006	0.142344	cenpx/dlgap5	2
BP	GO:0060236	regulation of mitotic spindle organization	2/328	14/18466	0.0248618	0.167006	0.142344	tpx2/hnrnpub	2
BP	GO:0071545	inositol phosphate catabolic process	2/328	14/18466	0.0248618	0.167006	0.142344	impa1/inpp5b	2
BP	GO:0002062	chondrocyte differentiation	3/328	36/18466	0.0257344	0.168473	0.143594	msmo1/ewsr1a/lss	3
BP	GO:0007062	sister chromatid cohesion	3/328	36/18466	0.0257344	0.168473	0.143594	bub1/esco2/sgo1	3
BP	GO:0048599	oocyte development	3/328	36/18466	0.0257344	0.168473	0.143594	ddx5/ccnb1/tdrd7a	3
BP	GO:0051293	establishment of spindle localization	3/328	36/18466	0.0257344	0.168473	0.143594	numa1/aspm/clasp1a	3
BP	GO:0051653	spindle localization	3/328	36/18466	0.0257344	0.168473	0.143594	numa1/aspm/clasp1a	3
BP	GO:0070988	demethylation	3/328	36/18466	0.0257344	0.168473	0.143594	kdm2aa/kdm6bb/alkbh1	3
BP	GO:0006401	RNA catabolic process	7/328	162/18466	0.0258815	0.168721	0.143805	cnot11/magoh/mettl14/hnrnpub/fen1/edc4/pelo	7
BP	GO:0006720	isoprenoid metabolic process	4/328	64/18466	0.0269893	0.175204	0.149331	rdh8a/idi1/mvk/lss	4
BP	GO:0009994	oocyte differentiation	3/328	37/18466	0.0276463	0.176903	0.150779	ddx5/ccnb1/tdrd7a	3
BP	GO:0006479	protein methylation	5/328	96/18466	0.0282618	0.176903	0.150779	eed/smyd2a/nsd2/setdb1a/prmt1	5
BP	GO:0008213	protein alkylation	5/328	96/18466	0.0282618	0.176903	0.150779	eed/smyd2a/nsd2/setdb1a/prmt1	5
BP	GO:0009262	deoxyribonucleotide metabolic process	2/328	15/18466	0.028355	0.176903	0.150779	dut/nudt1	2
BP	GO:0010569	regulation of double-strand break repair via homologous recombination	2/328	15/18466	0.028355	0.176903	0.150779	parpbp/fancb	2
BP	GO:0018027	peptidyl-lysine dimethylation	2/328	15/18466	0.028355	0.176903	0.150779	smyd2a/nsd2	2
[truncated: 1,938 more rows]
